# Supplementary material for: Comprehensive proteogenomic characterization of rare kidney tumors
Source: Cell Rep Med. 2024 May 3;5(5):101547. doi: 10.1016/j.xcrm.2024.101547 (PMC11148773; doi:10.1016/j.xcrm.2024.101547)
Supplement: Table S1. Sample annotation table, related to Figure 1 — Clinical characteristics of patients, data availability of samples, WGS, WES, and RNA-seq depth. [file mmc2.xlsx]

## Sheet: README
README for Supplementary Table 1, Related to Figure 1
This supplementary table contains 5 tabs as detailed below:
Tab1: ccRCC-non-ccRCC_clinical_characteristics
Notes: clinical data (i.e. specimen pathological aliquot, gender, age, race, grade, etc.) for CPTAC ccRCC and non-ccRCC combined cohort.
pathologist's notes are in the column J "Original Histologic Subtype Call"
Tab2: data_sample_availability
Notes: number of samples for each "omics" dataset
Tab3: WGS-WES_sequencing_depth
Notes: the total number of reads, mapped reads, and coverage of whole genome sequencing (WGS) and whole exosome sequencing (WXS)
Tab4: RNA-seq_sequencing_depth
Notes: the total number of reads, mapped reads, and splicing numbers of RNA sequencing
Tab5: Proteomics_TMT_channel_assignment
Notes: the TMT channel and sample mapping of proteomics experiments

## Sheet: clinical_characteristics
caseIDd	caseID	fromCohort	type	purity	wgii	ploidy	normalClass	tumorClass	Original Histologic Subtype Call	Signature / Key Molecular Features Summary	consent_age	consent_sex	consent_race	consent_participant_country	stage	vital	hypertension	grade	medical_history_bmi	medical_history_weight_at_time_of_surgery_kg	medical_history_alcohol_consumption	medical_history_tobacco_smoking_history	simp_country	simp_stage
C3L-01953	C3L-01953-T	nonCCRCC	Tumor	0.537	0	2		AML	Angiomyolipoma	TSC2 Mutations, PMEL (HMB-45) Expression	71	Male	White	Other: Medical record does not state	Stage I	Living	FALSE	GX: Cannot be assessed	22.63	62	not reported	not reported	other	Stage I
C3L-02858	C3L-02858-T	nonCCRCC	Tumor	0.644	0	2		AML	Angiomyolipoma	TSC2 Mutation, PMEL (HMB45) Expression	39	Female	White	Other: Medical record does not state	unknown	Living	FALSE	GX: Cannot be assessed	18.15	41	light drinker	past smoker unknown years	other	other
C3L-01463	C3L-01463-T	nonCCRCC	Tumor	0.386	0	2		BHD	Renal cell tumor of Birt-Hogg-Dube syndrome	FLCN Germline + Somatic Mutations	54	Female	White	Other: Medical record does not state	Stage I	Living	FALSE	GX: Cannot be assessed	18.48	54	not reported	not reported	other	Stage I
C3L-00418	C3L-00418-T	discovery	Tumor	0.57	0.014652	2.01		ccRCC	ccRCC	Chr 3p LOH, Mutations in VHL and PBRM1 genes	56	Female	White	United States	Stage III	Living	TRUE	G2: Nuclei slightly irregular, approximately 15Âµm; nucleoli evident	59.88	169	light drinker	not reported	United States	Stage III
C3N-01176	C3N-01176-T	discovery	Tumor	0.5625	0.0199538	1.90141		ccRCC	ccRCC	Chr 3p LOH, Mutations in VHL and MTOR genes	71	Male	Not Reported	Poland	Stage III	Living	TRUE	G2: Nuclei slightly irregular, approximately 15Âµm; nucleoli evident	29	91	light drinker	non-smoker	Poland	Stage III
C3N-01261	C3N-01261-T	discovery	Tumor	0.52	0.0229207	1.99		ccRCC	ccRCC	Chr 3p LOH, Mutations in VHL and PBRM1 genes	67	Male	Not Reported	Ukraine	Stage I	Living	FALSE	G1: Nuclei round, uniform, approximately 10Âµm; nucleoli inconspicuous	24.02	67	non-drinker	non-smoker	Ukraine	Stage I
C3N-00310	C3N-00310-T	discovery	Tumor	0.66	0.0246459	1.96		ccRCC	ccRCC	Chr 3p LOH, Mutations in VHL and PBRM1 genes	84	Male	Not Reported	Poland	Stage III	Deceased	TRUE	G2: Nuclei slightly irregular, approximately 15Âµm; nucleoli evident	28	84	light drinker	past smoker more than 15 years	Poland	Stage III
C3N-01648	C3N-01648-T	discovery	Tumor	0.12	0.0259516	2.03		ccRCC	ccRCC	Low sample purity, High immune infiltration low	69	Male	Not Reported	Poland	Stage II	Living	TRUE	G2: Nuclei slightly irregular, approximately 15Âµm; nucleoli evident	28	87	light drinker	past smoker within 15 years	Poland	Stage II
C3L-00791	C3L-00791-T	discovery	Tumor	0.6725	0.0324943	1.90141		ccRCC	ccRCC	Chr 3p LOH, Mutations in VHL, SETD2 and PBRM1 genes	76	Male	White	Other: Medical record does not state.	Stage III	Living	FALSE	G3: Nuclei very irregular, approximately 20Âµm; nucleoli large and prominent	29.49	88	not reported	not reported	other	Stage III
C3L-00447	C3L-00447-T	discovery	Tumor	0.62	0.0328406	1.93		ccRCC	ccRCC	Chr 3p LOH, Mutation in VHL gene	35	Male	White	United States	Stage I	Living	FALSE	G3: Nuclei very irregular, approximately 20Âµm; nucleoli large and prominent	36.57	118	non-drinker	current smoker	United States	Stage I
C3L-01281	C3L-01281-T	discovery	Tumor	0.54	0.0334202	1.94		ccRCC	ccRCC	Chr 3p LOH, Mutations in VHL and PBRM1 genes	66	Male	White	United States	Stage IV	Living	FALSE	G4: Nuclei bizarre and multilobulated, 20Âµm or greater; nucleoli prominent, chromatin clumped	34.76	98	light drinker	past smoker within 15 years	United States	Stage IV
C3L-01603	C3L-01603-T	discovery	Tumor	0.525	0.0334586	2.01409		ccRCC	ccRCC	Chr 3p LOH, Mutation in VHL gene	63	Male	White	United States	Stage I	Living	FALSE	G2: Nuclei slightly irregular, approximately 15Âµm; nucleoli evident	42.77	128	light drinker	past smoker more than 15 years	United States	Stage I
C3N-01178	C3N-01178-T	discovery	Tumor	0.485	0.0336176	1.96427		ccRCC	ccRCC	Chr 3p LOH, Mutation in VHL gene	58	Female	Not Reported	Poland	Stage III	Living	TRUE	G2: Nuclei slightly irregular, approximately 15Âµm; nucleoli evident	25	75	light drinker	past smoker within 15 years	Poland	Stage III
C3L-00766	C3L-00766-T	discovery	Tumor	0.19	0.0359633	1.97		ccRCC	ccRCC	Chr 3p LOH, Mutation in VHL gene	57	Female	White	Other: Medical record does not state	Stage I	Living	FALSE	G2: Nuclei slightly irregular, approximately 15Âµm; nucleoli evident	68.59	167	not reported	not reported	other	Stage I
C3N-00150	C3N-00150-T	discovery	Tumor	0.24	0.0408812	1.89		ccRCC	ccRCC	Chr 3p LOH, Mutation in VHL gene	55	Female	Not Reported	Ukraine	Stage IV	Living	FALSE	G3: Nuclei very irregular, approximately 20Âµm; nucleoli large and prominent	18.42	52	non-drinker	not reported	Ukraine	Stage IV
C3L-00902	C3L-00902-T	discovery	Tumor	0.4875	0.0412233	1.90141		ccRCC	ccRCC	Chr 3p LOH, Mutation in VHL gene	69	Female	White	United States	Stage I	Living	TRUE	G1: Nuclei round, uniform, approximately 10Âµm; nucleoli inconspicuous	19.72	57	light drinker	past smoker more than 15 years	United States	Stage I
C3L-00088	C3L-00088-T	discovery	Tumor	0.5125	0.0419122	2.01409		ccRCC	ccRCC	Chr 3p LOH, Mutation in VHL gene	72	Male	White	United States	Stage III	Deceased	FALSE	G2: Nuclei slightly irregular, approximately 15Âµm; nucleoli evident	32.82	104	non-drinker	past smoker more than 15 years	United States	Stage III
C3L-01882	C3L-01882-T	discovery	Tumor	0.3	0.0442679	1.97		ccRCC	ccRCC	Chr 3p LOH	48	Male	White	United States	Stage I	Living	TRUE	G2: Nuclei slightly irregular, approximately 15Âµm; nucleoli evident	48.79	141	not reported	current smoker	United States	Stage I
C3N-01361	C3N-01361-T	discovery	Tumor	0.39	0.0456144	2.04		ccRCC	ccRCC	Chr 3p copy neutral LOH, Mutation in VHL gene	48	Male	Not Reported	Poland	Stage I	Living	TRUE	G2: Nuclei slightly irregular, approximately 15Âµm; nucleoli evident	39	128	light drinker	non-smoker	Poland	Stage I
C3L-00917	C3L-00917-T	discovery	Tumor	0.4	0.0458283	1.90141		ccRCC	ccRCC	Chr 3p LOH, Mutation in VHL gene	37	Male	White	United States	Stage I	Living	FALSE	G3: Nuclei very irregular, approximately 20Âµm; nucleoli large and prominent	45.37	156	non-drinker	not reported	United States	Stage I
C3L-00817	C3L-00817-T	discovery	Tumor	0.4	0.046874	1.92		ccRCC	ccRCC	Chr 3p LOH, Mutations in VHL and MTOR genes	80	Male	White	Other: Medical record does not state	Stage I	Living	TRUE	G2: Nuclei slightly irregular, approximately 15Âµm; nucleoli evident	33.96	104	not reported	not reported	other	Stage I
C3L-00812	C3L-00812-T	discovery	Tumor	0.45	0.0472787	1.98		ccRCC	ccRCC	Chr 3p LOH, Mutations in VHL and PBRM1 genes	74	Male	White	Other: Medical record does not state	Stage I	Living	TRUE	G2: Nuclei slightly irregular, approximately 15Âµm; nucleoli evident	27.04	73	not reported	not reported	other	Stage I
C3L-01553	C3L-01553-T	discovery	Tumor	0.53	0.0474395	2.02		ccRCC	ccRCC	Chr 3p copy neutral LOH, Mutations in VHL, PBRM1 genes	59	Male	White	Other: Medical record does not state	Stage I	Living	TRUE	G2: Nuclei slightly irregular, approximately 15Âµm; nucleoli evident	46.17	159	not reported	not reported	other	Stage I
C3L-01352	C3L-01352-T	discovery	Tumor	0.5525	0.0524143	1.90141		ccRCC	ccRCC	Chr 3p LOH, Mutation in SETD2 gene	76	Female	White	Other: TSS did not collect this information.	Stage I	Living	TRUE	G2: Nuclei slightly irregular, approximately 15Âµm; nucleoli evident	26.95	71	non-drinker	non-smoker	other	Stage I
C3L-01283	C3L-01283-T	discovery	Tumor	0.24	0.063036	1.93		ccRCC	ccRCC	Chr 3p LOH, Mutation in VHL gene	37	Male	White	United States	Stage I	Living	FALSE	G3: Nuclei very irregular, approximately 20Âµm; nucleoli large and prominent	30.86	100	non-drinker	non-smoker	United States	Stage I
C3L-00010	C3L-00010-T	discovery	Tumor	0.5	0.0655983	1.94		ccRCC	ccRCC	Chr 3p LOH, Mutation in VHL gene	30	Male	White	United States	Stage I	Living	FALSE	G3: Nuclei very irregular, approximately 20Âµm; nucleoli large and prominent	34.15	107	not reported	current smoker	United States	Stage I
C3N-00305	C3N-00305-T	discovery	Tumor	0.35	0.072791	2.04		ccRCC	ccRCC	Chr 3p LOH, Mutations in VHL and PBRM1 genes	60	Female	Not Reported	Poland	Stage I	Living	TRUE	G1: Nuclei round, uniform, approximately 10Âµm; nucleoli inconspicuous	19	52	light drinker	current smoker	Poland	Stage I
C3L-00908	C3L-00908-T	discovery	Tumor	0.38	0.0731352	1.94		ccRCC	ccRCC	Chr 3p LOH, Mutations in VHL, BAP1 and PBRM1 genes	60	Female	White	United States	Stage II	Living	FALSE	G3: Nuclei very irregular, approximately 20Âµm; nucleoli large and prominent	27.85	74	light drinker	past smoker more than 15 years	United States	Stage II
C3N-00320	C3N-00320-T	discovery	Tumor	0.55	0.0759167	1.9		ccRCC	ccRCC	Chr 3p LOH, Mutations in VHL, MTOR, TP53 and PBRM1 genes	67	Male	Not Reported	Poland	Stage III	Living	TRUE	G2: Nuclei slightly irregular, approximately 15Âµm; nucleoli evident	32	94	light drinker	past smoker within 15 years	Poland	Stage III
C3L-00183	C3L-00183-T	discovery	Tumor	0.395	0.0791275	1.99152		ccRCC	ccRCC	Chr 3p LOH, Mutations in MTOR and PBRM1 genes	33	Female	White	Other: Patient not interviewed	Stage III	Living	FALSE	G2: Nuclei slightly irregular, approximately 15Âµm; nucleoli evident	36.39	90	light drinker	current smoker	other	Stage III
C3L-01836	C3L-01836-T	discovery	Tumor	0.41	0.0801038	1.97		ccRCC	ccRCC	Chr 3p LOH, Mutations in VHL, TP53 and PBRM1 genes	47	Male	White	United States	Stage I	Living	FALSE	G3: Nuclei very irregular, approximately 20Âµm; nucleoli large and prominent	29.41	87	light drinker	past smoker within 15 years	United States	Stage I
C3L-00369	C3L-00369-T	discovery	Tumor	0.83	0.0803457	1.88		ccRCC	ccRCC	Chr 3p LOH, Mutations in VHL and PBRM1 genes	89	Male	White	United States	Stage III	Deceased	TRUE	G2: Nuclei slightly irregular, approximately 15Âµm; nucleoli evident	27.35	84	non-drinker	non-smoker	United States	Stage III
C3L-00606	C3L-00606-T	discovery	Tumor	0.5225	0.0803696	2.01409		ccRCC	ccRCC	Chr 3p LOH, Mutations in VHL and PBRM1 genes	75	Female	White	Other: TSS does not collect this information	Stage III	Deceased	TRUE	G3: Nuclei very irregular, approximately 20Âµm; nucleoli large and prominent	42.33	105	not reported	past smoker more than 15 years	other	Stage III
C3L-00416	C3L-00416-T	discovery	Tumor	0.38	0.080838	1.96		ccRCC	ccRCC	Chr 3p LOH, Mutations in BAP1 and PBRM1 genes	62	Male	White	United States	Stage III	Living	TRUE	G4: Nuclei bizarre and multilobulated, 20Âµm or greater; nucleoli prominent, chromatin clumped	32	98	past drinker	current smoker	United States	Stage III
C3N-01179	C3N-01179-T	discovery	Tumor	0.48	0.0816611	1.92		ccRCC	ccRCC	Chr 3p LOH, Mutations in VHL and PBRM1 genes	72	Male	Not Reported	Poland	Stage III	Living	TRUE	G2: Nuclei slightly irregular, approximately 15Âµm; nucleoli evident	26	72	not reported	past smoker within 15 years	Poland	Stage III
C3N-00831	C3N-00831-T	discovery	Tumor	0.49	0.0837672	2.01		ccRCC	ccRCC	Chr 3p LOH	52	Male	Not Reported	Poland	Stage II	Deceased	FALSE	G2: Nuclei slightly irregular, approximately 15Âµm; nucleoli evident	30	107	not reported	not reported	Poland	Stage II
C3L-00813	C3L-00813-T	discovery	Tumor	0.4375	0.0874086	2.01409		ccRCC	ccRCC	Chr 3p LOH, Mutations in VHL, MTOR and BAP1 genes	61	Male	White	Other: Medical record does not state.	Stage III	Living	FALSE	G3: Nuclei very irregular, approximately 20Âµm; nucleoli large and prominent	19.49	60	non-drinker	non-smoker	other	Stage III
C3L-00907	C3L-00907-T	discovery	Tumor	0.4825	0.0910047	1.92381		ccRCC	ccRCC	Chr 3p LOH, Mutations in VHL and PBRM1 genes	55	Male	White	United States	Stage I	Living	FALSE	G2: Nuclei slightly irregular, approximately 15Âµm; nucleoli evident	47.25	150	non-drinker	past smoker within 15 years	United States	Stage I
C3L-00004	C3L-00004-T	discovery	Tumor	0.4	0.0916621	1.94		ccRCC	ccRCC	Chr 3p LOH, Mutations in VHL, SETD2 and PBRM1 genes	72	Male	White	United States	Stage III	Living	TRUE	G3: Nuclei very irregular, approximately 20Âµm; nucleoli large and prominent	22.8	66	non-drinker	past smoker within 15 years	United States	Stage III
C3N-01213	C3N-01213-T	discovery	Tumor	0.3825	0.0945117	2.01409		ccRCC	ccRCC	Chr 3p LOH, Mutations in VHL, SETD2 and PBRM1 genes	68	Male	Not Reported	Ukraine	Stage III	Living	FALSE	G1: Nuclei round, uniform, approximately 10Âµm; nucleoli inconspicuous	22.68	64	non-drinker	non-smoker	Ukraine	Stage III
C3L-00814	C3L-00814-T	discovery	Tumor	0.59	0.0958556	1.99		ccRCC	ccRCC	Chr 3p LOH, Mutations in VHL, SETD2 and PBRM1 genes	83	Male	Not Reported	Other: Medical Record Does Not State	Stage I	Living	TRUE	G2: Nuclei slightly irregular, approximately 15Âµm; nucleoli evident	30.56	97	not reported	not reported	other	Stage I
C3L-01885	C3L-01885-T	discovery	Tumor	0.43	0.0981521	2.01		ccRCC	ccRCC	Chr 3p LOH, Mutations in VHL and PBRM1 genes	67	Male	White	United States	Stage I	Living	TRUE	G2: Nuclei slightly irregular, approximately 15Âµm; nucleoli evident	35.27	108	light drinker	past smoker more than 15 years	United States	Stage I
C3L-00103	C3L-00103-T	discovery	Tumor	0.58	0.101086	1.93		ccRCC	ccRCC	Chr 3p LOH, Mutation in VHL gene	56	Male	White	United States	Stage III	Deceased	TRUE	G3: Nuclei very irregular, approximately 20Âµm; nucleoli large and prominent	28.7	93	light drinker	current smoker	United States	Stage III
C3L-00097	C3L-00097-T	discovery	Tumor	0.5875	0.106079	2.01409		ccRCC	ccRCC	Chr 3p LOH, Mutation in VHL gene	59	Male	White	Other: TSS did not collect this information	Stage I	Living	FALSE	G2: Nuclei slightly irregular, approximately 15Âµm; nucleoli evident	36.81	113	light drinker	past smoker more than 15 years	other	Stage I
C3N-00312	C3N-00312-T	discovery	Tumor	0.59	0.107734	1.83		ccRCC	ccRCC	Chr 3p LOH, Mutations in VHL and PBRM1 genes	68	Male	Not Reported	Poland	Stage III	Living	FALSE	G3: Nuclei very irregular, approximately 20Âµm; nucleoli large and prominent	30	92	not reported	not reported	Poland	Stage III
C3L-00799	C3L-00799-T	discovery	Tumor	0.51	0.108479	1.86		ccRCC	ccRCC	Chr 3p LOH, Mutations in VHL and PBRM1 genes	41	Male	White	Other: Medical record does not state	Stage I	Living	FALSE	G2: Nuclei slightly irregular, approximately 15Âµm; nucleoli evident	35.66	111	not reported	not reported	other	Stage I
C3N-00168	C3N-00168-T	discovery	Tumor	0.48	0.113094	1.94		ccRCC	ccRCC	Chr 3p LOH, Mutations in VHL and PBRM1 genes	47	Male	Not Reported	Vietnam	Stage I	Living	FALSE	G3: Nuclei very irregular, approximately 20Âµm; nucleoli large and prominent	18.78	53	light drinker	current smoker	Vietnam	Stage I
C3L-01560	C3L-01560-T	discovery	Tumor	0.4725	0.118565	1.96938		ccRCC	ccRCC	Chr 3p LOH, Mutations in VHL and BAP1 genes	54	Female	White	Other: Medical record does not state	Stage I	Living	TRUE	G3: Nuclei very irregular, approximately 20Âµm; nucleoli large and prominent	38.08	98	not reported	not reported	other	Stage I
C3N-00573	C3N-00573-T	discovery	Tumor	0.4625	0.122613	1.90141		ccRCC	ccRCC	Chr 3p LOH, Mutation in VHL gene	61	Male	Not Reported	Vietnam	Stage II	Living	FALSE	G2: Nuclei slightly irregular, approximately 15Âµm; nucleoli evident	22.04	60	non-drinker	non-smoker	Vietnam	Stage II
C3L-00610	C3L-00610-T	discovery	Tumor	0.38	0.125504	4		ccRCC	ccRCC	Chr 3p LOH, Mutations in VHL and BAP1 genes	57	Female	White	Other: Medical record does not state	Stage I	Living	TRUE	G3: Nuclei very irregular, approximately 20Âµm; nucleoli large and prominent	40.74	104	non-drinker	non-smoker	other	Stage I
C3N-01200	C3N-01200-T	discovery	Tumor	0.39	0.12591	1.75		ccRCC	ccRCC	Chr 3p LOH, Mutations in VHL, SETD2 and BAP1 genes	56	Female	Not Reported	Ukraine	Stage IV	Deceased	TRUE	G3: Nuclei very irregular, approximately 20Âµm; nucleoli large and prominent	26.37	78	non-drinker	non-smoker	Ukraine	Stage IV
C3N-01649	C3N-01649-T	discovery	Tumor	0.475	0.127476	1.90141		ccRCC	ccRCC	Chr 3p LOH, Mutations in VHL and PBRM1 genes	51	Male	Not Reported	Poland	Stage III	Living	TRUE	G2: Nuclei slightly irregular, approximately 15Âµm; nucleoli evident	35	105	past drinker	past smoker within 15 years	Poland	Stage III
C3L-00026	C3L-00026-T	discovery	Tumor	0.6175	0.128848	2.01409		ccRCC	ccRCC	Chr 3p LOH, Mutations in VHL and SETD2 genes	65	Female	White	United States	Stage I	Living	FALSE	G3: Nuclei very irregular, approximately 20Âµm; nucleoli large and prominent	28.23	75	non-drinker	non-smoker	United States	Stage I
C3L-00765	C3L-00765-T	discovery	Tumor	0.24	0.128881	1.87		ccRCC	ccRCC	Chr 3p LOH	61	Female	White	Other: Medical Record Does Not State	Stage I	Living	FALSE	G2: Nuclei slightly irregular, approximately 15Âµm; nucleoli evident	21.96	56	not reported	past smoker within 15 years	other	Stage I
C3N-00380	C3N-00380-T	discovery	Tumor	0.3425	0.130212	1.88913		ccRCC	ccRCC	Chr 3p LOH, Mutations in VHL and PBRM1 genes	57	Female	Not Reported	Ukraine	Stage I	Living	FALSE	G2: Nuclei slightly irregular, approximately 15Âµm; nucleoli evident	46	138	non-drinker	non-smoker	Ukraine	Stage I
C3N-00314	C3N-00314-T	discovery	Tumor	0.41	0.13193	1.99		ccRCC	ccRCC	Chr 3p LOH, Mutations in SETD2 and PBRM1 genes	78	Male	Not Reported	Poland	Stage I	Deceased	FALSE	G2: Nuclei slightly irregular, approximately 15Âµm; nucleoli evident	31	96	light drinker	past smoker within 15 years	Poland	Stage I
C3N-00834	C3N-00834-T	discovery	Tumor	0.5675	0.13648	1.90141		ccRCC	ccRCC	Chr 3p LOH, Mutation in VHL gene	65	Male	Not Reported	Poland	Stage I	Living	TRUE	G1: Nuclei round, uniform, approximately 10Âµm; nucleoli inconspicuous	30	90	light drinker	past smoker more than 15 years	Poland	Stage I
C3L-00583	C3L-00583-T	discovery	Tumor	0.59	0.136713	1.93		ccRCC	ccRCC	Chr 3p LOH, Mutations in VHL, MTOR and PBRM1 genes	55	Male	White	United States	Stage I	Living	FALSE	G3: Nuclei very irregular, approximately 20Âµm; nucleoli large and prominent	37.72	99	non-drinker	non-smoker	United States	Stage I
C3L-00796	C3L-00796-T	discovery	Tumor	0.575	0.138757	1.90141		ccRCC	ccRCC	Chr 3p LOH, Mutations in BAP1 and MTOR genes	67	Male	White	Other: Medical record does not state	Stage I	Living	TRUE	G2: Nuclei slightly irregular, approximately 15Âµm; nucleoli evident	30.81	109	heavy drinker	current smoker	other	Stage I
C3L-00448	C3L-00448-T	discovery	Tumor	0.625	0.142383	2.12676		ccRCC	ccRCC	Chr 3p LOH, Mutation in VHL gene	66	Male	White	United States	Stage I	Living	TRUE	G2: Nuclei slightly irregular, approximately 15Âµm; nucleoli evident	26.18	90	not reported	past smoker more than 15 years	United States	Stage I
C3N-00246	C3N-00246-T	discovery	Tumor	0.755	0.143023	1.99285		ccRCC	ccRCC	Chr 3p LOH, Mutation in VHL gene	44	Male	White	United States	Stage I	Living	TRUE	G2: Nuclei slightly irregular, approximately 15Âµm; nucleoli evident	45.77	141	non-drinker	non-smoker	United States	Stage I
C3L-01607	C3L-01607-T	discovery	Tumor	0.33	0.14493	1.94		ccRCC	ccRCC	Chr 3p LOH, Mutations in VHL and PBRM1 genes	83	Male	White	United States	Stage III	Living	FALSE	G3: Nuclei very irregular, approximately 20Âµm; nucleoli large and prominent	27.52	87	light drinker	non-smoker	United States	Stage III
C3L-01288	C3L-01288-T	discovery	Tumor	0.5075	0.14666	2.04097		ccRCC	ccRCC	Chr 3p copy neutral LOH, Mutation in VHL gene	70	Female	White	United States	Stage I	Living	TRUE	G1: Nuclei round, uniform, approximately 10Âµm; nucleoli inconspicuous	39.45	101	non-drinker	current smoker	United States	Stage I
C3N-00244	C3N-00244-T	discovery	Tumor	0.67	0.146976	1.88		ccRCC	ccRCC	Chr 3p LOH, Mutations in VHL and PBRM1 genes	46	Male	White	United States	Stage I	Living	FALSE	G2: Nuclei slightly irregular, approximately 15Âµm; nucleoli evident	44.3	136	non-drinker	non-smoker	United States	Stage I
C3L-00792	C3L-00792-T	discovery	Tumor	0.48	0.150173	1.83		ccRCC	ccRCC	Chr 3p LOH, Mutations in BAP1 and VHL genes	>=90	Female	White	Other: Medical record does not state	Stage II	Living	TRUE	G3: Nuclei very irregular, approximately 20Âµm; nucleoli large and prominent	29.6	86	non-drinker	non-smoker	other	Stage II
C3N-01646	C3N-01646-T	discovery	Tumor	0.4325	0.151887	1.90141		ccRCC	ccRCC	Chr 3p LOH, Mutation in BAP1 gene	69	Male	Not Reported	Poland	Stage III	Living	TRUE	G3: Nuclei very irregular, approximately 20Âµm; nucleoli large and prominent	25	75	light drinker	current smoker	Poland	Stage III
C3N-00194	C3N-00194-T	discovery	Tumor	0.5	0.157319	1.77		ccRCC	ccRCC	Chr 3p LOH, Mutation in VHL gene	51	Female	White	United States	Stage IV	Living	FALSE	G3: Nuclei very irregular, approximately 20Âµm; nucleoli large and prominent	26.96	73	non-drinker	current smoker	United States	Stage IV
C3L-00581	C3L-00581-T	discovery	Tumor	0.4	0.16641	1.92		ccRCC	ccRCC	Chr 3p LOH, Mutations in BAP1 and VHL genes	52	Male	White	United States	Stage II	Deceased	FALSE	G2: Nuclei slightly irregular, approximately 15Âµm; nucleoli evident	33.66	95	non-drinker	non-smoker	United States	Stage II
C3N-01808	C3N-01808-T	discovery	Tumor	0.65	0.172427	2.01409		ccRCC	ccRCC	Chr 3p LOH, Mutation in PBRM1 gene	47	Male	White	United States	Stage I	Living	FALSE	G2: Nuclei slightly irregular, approximately 15Âµm; nucleoli evident	28.75	96	non-drinker	non-smoker	United States	Stage I
C3N-01214	C3N-01214-T	discovery	Tumor	0.14	0.185512	1.89		ccRCC	ccRCC	Chr 3p LOH, Mutations in BAP1 and VHL genes	60	Male	Not Reported	Ukraine	Stage II	Living	FALSE	G2: Nuclei slightly irregular, approximately 15Âµm; nucleoli evident	21.38	78	light drinker	current smoker	Ukraine	Stage II
C3L-01861	C3L-01861-T	discovery	Tumor	0.4	0.195275	1.76		ccRCC	ccRCC	Chr 3p LOH, Mutations in VHL and PBRM1 genes	57	Male	White	United States	Stage I	Living	TRUE	G3: Nuclei very irregular, approximately 20Âµm; nucleoli large and prominent	28.63	86	light drinker	past smoker more than 15 years	United States	Stage I
C3N-00953	C3N-00953-T	discovery	Tumor	0.3375	0.195435	1.90141		ccRCC	ccRCC	Chr 3p LOH, Mutations in BAP1 and VHL genes	41	Male	Asian	United States	Stage II	Living	FALSE	G3: Nuclei very irregular, approximately 20Âµm; nucleoli large and prominent	22.43	77	light drinker	non-smoker	United States	Stage II
C3L-00910	C3L-00910-T	discovery	Tumor	0.5125	0.198907	2.12676		ccRCC	ccRCC	Chr 3p LOH, Mutations in VHL and PBRM1 genes	75	Female	White	United States	Stage I	Living	TRUE	G3: Nuclei very irregular, approximately 20Âµm; nucleoli large and prominent	36.36	84	non-drinker	past smoker more than 15 years	United States	Stage I
C3N-00495	C3N-00495-T	discovery	Tumor	0.43	0.199104	2.17487		ccRCC	ccRCC	Chr 3p LOH, Mutations in VHL and PBRM1 genes	67	Male	Not Reported	Poland	Stage I	Living	TRUE	G2: Nuclei slightly irregular, approximately 15Âµm; nucleoli evident	16	48	light drinker	past smoker more than 15 years	Poland	Stage I
C3L-01557	C3L-01557-T	discovery	Tumor	0.55	0.212943	2		ccRCC	ccRCC	Chr 3p LOH, Mutations in VHL, TP53 and PBRM1 genes	51	Male	Black or African American	Other: Medical record does not state	Stage III	Living	FALSE	G3: Nuclei very irregular, approximately 20Âµm; nucleoli large and prominent	48.46	120	not reported	not reported	other	Stage III
C3L-00607	C3L-00607-T	discovery	Tumor	0.48	0.231432	2		ccRCC	ccRCC	Chr 3p LOH, Mutation in PBRM1 gene	66	Male	White	Other: Medical record does not state	Stage III	Deceased	FALSE	G3: Nuclei very irregular, approximately 20Âµm; nucleoli large and prominent	37.96	112	non-drinker	non-smoker	other	Stage III
C3N-01524	C3N-01524-T	discovery	Tumor	0.4	0.263304	3.8169		ccRCC	ccRCC	Chr 3p LOH, Mutation in VHL gene	61	Male	Not Reported	Ukraine	Stage II	Living	TRUE	G3: Nuclei very irregular, approximately 20Âµm; nucleoli large and prominent	28.38	94	non-drinker	non-smoker	Ukraine	Stage II
C3N-01220	C3N-01220-T	discovery	Tumor	0.32	0.268804	1.84		ccRCC	ccRCC	Chr 3p LOH, Mutation in SETD2 gene	51	Male	Not Reported	Ukraine	Stage IV	Deceased	FALSE	G4: Nuclei bizarre and multilobulated, 20Âµm or greater; nucleoli prominent, chromatin clumped	23.89	80	non-drinker	current smoker	Ukraine	Stage IV
C3N-00733	C3N-00733-T	discovery	Tumor	0.38	0.276161	2.13		ccRCC	ccRCC	Chr 3p LOH, Mutations in VHL and PBRM1 genes	56	Male	White	United States	Stage III	Living	FALSE	G2: Nuclei slightly irregular, approximately 15Âµm; nucleoli evident	27.77	87	light drinker	non-smoker	United States	Stage III
C3L-00011	C3L-00011-T	discovery	Tumor	0.655	0.276793	1.738		ccRCC	ccRCC	Chr 3p LOH, Mutations in VHL, TP53 and BAP1 genes	63	Female	White	Other: Unknown	Stage IV	Deceased	FALSE	G4: Nuclei bizarre and multilobulated, 20Âµm or greater; nucleoli prominent, chromatin clumped	27.47	89	light drinker	non-smoker	other	Stage IV
C3N-01522	C3N-01522-T	discovery	Tumor	0.505	0.281286	3.50316		ccRCC	ccRCC	Chr 3p LOH, Mutations in SETD2 and PBRM1 genes	80	Male	Not Reported	Ukraine	Stage I	Living	FALSE	G2: Nuclei slightly irregular, approximately 15Âµm; nucleoli evident	30.78	90	light drinker	non-smoker	Ukraine	Stage I
C3N-00148	C3N-00148-T	discovery	Tumor	0.42	0.289664	1.92		ccRCC	ccRCC	Chr 3p LOH, Mutations in VHL and PBRM1 genes	52	Male	Not Reported	Ukraine	Stage I	Living	FALSE	G2: Nuclei slightly irregular, approximately 15Âµm; nucleoli evident	28.41	90	non-drinker	not reported	Ukraine	Stage I
C3L-01287	C3L-01287-T	discovery	Tumor	0.41	0.309311	2.0775		ccRCC	ccRCC	Genome Instability, Chr 3p LOH, Mutations in BAP1 and VHL genes	60	Male	White	United States	Stage IV	Deceased	FALSE	G4: Nuclei bizarre and multilobulated, 20Âµm or greater; nucleoli prominent, chromatin clumped	25.31	80	light drinker	non-smoker	United States	Stage IV
C3N-00390	C3N-00390-T	discovery	Tumor	0.425	0.316184	2.12676		ccRCC	ccRCC	Genome Instability, Chr 3p LOH, Mutation in VHL gene	58	Male	Not Reported	Ukraine	Stage IV	Living	FALSE	G2: Nuclei slightly irregular, approximately 15Âµm; nucleoli evident	29.05	90	non-drinker	non-smoker	Ukraine	Stage IV
C3N-00646	C3N-00646-T	discovery	Tumor	0.14	0.318151	2.42		ccRCC	ccRCC	Genome Instability, Chr 3p LOH, Mutation in BAP1 gene	57	Female	Not Reported	Ukraine	Stage I	Living	FALSE	G2: Nuclei slightly irregular, approximately 15Âµm; nucleoli evident	27.72	82	non-drinker	not reported	Ukraine	Stage I
C3L-01313	C3L-01313-T	discovery	Tumor	0.5925	0.326228	2.05554		ccRCC	ccRCC	Genome Instability, Chr 3p LOH, Mutations in BAP1 and VHL genes	63	Male	White	United States	Stage III	Deceased	FALSE	G4: Nuclei bizarre and multilobulated, 20Âµm or greater; nucleoli prominent, chromatin clumped	29.38	80	non-drinker	past smoker more than 15 years	United States	Stage III
C3N-00494	C3N-00494-T	discovery	Tumor	0.45	0.329007	3.633		ccRCC	ccRCC	Genome Instability, Chr 3p copy neutral LOH, Mutations in VHL and PBRM1 genes	66	Male	Not Reported	Poland	Stage I	Living	TRUE	G2: Nuclei slightly irregular, approximately 15Âµm; nucleoli evident	34	94	light drinker	current smoker	Poland	Stage I
C3N-00317	C3N-00317-T	discovery	Tumor	0.35	0.345766	1.99		ccRCC	ccRCC	Genome Instability, Chr 3p LOH, Mutations in VHL, TP53 and BAP1 genes	74	Female	Not Reported	Poland	Stage I	Living	TRUE	G2: Nuclei slightly irregular, approximately 15Âµm; nucleoli evident	23	65	light drinker	non-smoker	Poland	Stage I
C3L-01302	C3L-01302-T	discovery	Tumor	0.405	0.364274	2.12676		ccRCC	ccRCC	Genome Instability, Chr 3p copy neutral LOH, Mutations in VHL and PBRM1 genes	71	Female	White	United States	Stage III	Deceased	TRUE	G4: Nuclei bizarre and multilobulated, 20Âµm or greater; nucleoli prominent, chromatin clumped	36	98	non-drinker	non-smoker	United States	Stage III
C3N-00177	C3N-00177-T	discovery	Tumor	0.2875	0.381455	1.90141		ccRCC	ccRCC	Genome Instability, Chr 3p LOH, Mutation in VHL gene	52	Male	Not Reported	Vietnam	Stage III	Living	FALSE	G2: Nuclei slightly irregular, approximately 15Âµm; nucleoli evident	24.06	72	non-drinker	non-smoker	Vietnam	Stage III
C3L-00800	C3L-00800-T	discovery	Tumor	0.2925	0.389792	3.70423		ccRCC	ccRCC	Genome Instability, Chr 3p LOH, Mutation in VHL gene	41	Male	White	Other: Medical record does not state	Stage I	Living	FALSE	G2: Nuclei slightly irregular, approximately 15Âµm; nucleoli evident	29.01	94	light drinker	not reported	other	Stage I
C3N-00491	C3N-00491-T	discovery	Tumor	0.3	0.393023	2.23944		ccRCC	ccRCC	Genome Instability, Chr 3p LOH, Mutations in VHL, SETD2 and PBRM1 genes	54	Male	Not Reported	Poland	Stage IV	Deceased	TRUE	G2: Nuclei slightly irregular, approximately 15Âµm; nucleoli evident	30	95	light drinker	non-smoker	Poland	Stage IV
C3L-00790	C3L-00790-T	discovery	Tumor	0.23	0.430452	2.46479		ccRCC	ccRCC	Genome Instability, Chr 3p LOH, Mutations in VHL, SETD2 and PBRM1 genes	44	Male	White	Other: Medical Record Does Not State	Stage I	Living	TRUE	G2: Nuclei slightly irregular, approximately 15Âµm; nucleoli evident	38.99	113	heavy drinker	non-smoker	other	Stage I
C3N-00315	C3N-00315-T	discovery	Tumor	0.28	0.453415	1.74		ccRCC	ccRCC	Genome Instability, Chr 3p LOH, Mutation in VHL gene	68	Male	Not Reported	Poland	Stage I	Living	FALSE	G3: Nuclei very irregular, approximately 20Âµm; nucleoli large and prominent	28	77	light drinker	non-smoker	Poland	Stage I
C3N-00154	C3N-00154-T	discovery	Tumor	0.23	0.482125	3.47		ccRCC	ccRCC	Genome Instability, Chr 3p copy neutral LOH, Mutations in VHL, MTOR and PBRM1 genes	68	Male	Not Reported	Ukraine	Stage II	Living	TRUE	G3: Nuclei very irregular, approximately 20Âµm; nucleoli large and prominent	28.08	93	non-drinker	not reported	Ukraine	Stage II
C3L-00096	C3L-00096-T	discovery	Tumor	0.5	0.498041	1.71		ccRCC	ccRCC	Genome Instability, Chr 3p LOH, Mutation in VHL gene	52	Male	White	United States	Stage IV	Deceased	TRUE	G4: Nuclei bizarre and multilobulated, 20Âµm or greater; nucleoli prominent, chromatin clumped	27.44	94	non-drinker	non-smoker	United States	Stage IV
C3L-00561	C3L-00561-T	discovery	Tumor	0.2925	0.527524	2.67943		ccRCC	ccRCC	Genome Instability, Chr 3p LOH, Mutations in VHL and MTOR genes	50	Male	White	United States	Stage III	Living	TRUE	G4: Nuclei bizarre and multilobulated, 20Âµm or greater; nucleoli prominent, chromatin clumped	27.47	94	non-drinker	non-smoker	United States	Stage III
C3N-00149	C3N-00149-T	discovery	Tumor	0.41	0.535326	3.29		ccRCC	ccRCC	Genome Instability, Chr 3p LOH, Mutations in BAP1 and VHL genes	68	Female	Not Reported	Ukraine	Stage IV	Living	FALSE	G3: Nuclei very irregular, approximately 20Âµm; nucleoli large and prominent	27.05	71	non-drinker	not reported	Ukraine	Stage IV
C3L-00079	C3L-00079-T	discovery	Tumor	0.31	0.541247	5.27		ccRCC	ccRCC	Genome Instability, Chr 3p copy neutral LOH, Mutations in VHL and PBRM1 genes	49	Male	White	United States	Stage III	Deceased	FALSE	G3: Nuclei very irregular, approximately 20Âµm; nucleoli large and prominent	37.88	116	non-drinker	non-smoker	United States	Stage III
C3N-01651	C3N-01651-T	discovery	Tumor	0.3725	0.547783	3.25352		ccRCC	ccRCC	Genome Instability, Chr 3p LOH, Mutations in VHL, SETD2 and PBRM1 genes	58	Male	Not Reported	Poland	Stage II	Living	FALSE	G3: Nuclei very irregular, approximately 20Âµm; nucleoli large and prominent	25	75	light drinker	non-smoker	Poland	Stage II
C3L-01286	C3L-01286-T	discovery	Tumor	0.6725	0.587187	2.65265		ccRCC	ccRCC	Genome Instability, Chr 3p copy neutral LOH, Mutations in VHL, SETD2, MTOR and PBRM1 genes	58	Male	White	United States	Stage III	Deceased	TRUE	G3: Nuclei very irregular, approximately 20Âµm; nucleoli large and prominent	46.17	158	non-drinker	non-smoker	United States	Stage III
C3N-00437	C3N-00437-T	discovery	Tumor	0.36	0.604897	2.78		ccRCC	ccRCC	Genome Instability, Chr 3p LOH, Mutations in BAP1, SETD2 and VHL genes	69	Female	Not Reported	Poland	Stage III	Deceased	TRUE	G3: Nuclei very irregular, approximately 20Âµm; nucleoli large and prominent	37	92	light drinker	past smoker within 15 years	Poland	Stage III
C3L-00360	C3L-00360-T	discovery	Tumor	0.225	0.654607	3.3662		ccRCC	ccRCC	Genome Instability, Chr 3p LOH, Mutation in VHL gene	72	Male	White	United States	Stage II	Living	TRUE	G3: Nuclei very irregular, approximately 20Âµm; nucleoli large and prominent	38.94	122	light drinker	past smoker within 15 years	United States	Stage II
C3N-00852	C3N-00852-T	discovery	Tumor	0.5	0.747986	4.35		ccRCC	ccRCC	Genome Instability, Chr 3p LOH, Mutations in VHL and PBRM1 genes	62	Male	Not Reported	Ukraine	Stage III	Living	FALSE	G3: Nuclei very irregular, approximately 20Âµm; nucleoli large and prominent	28.71	92	non-drinker	non-smoker	Ukraine	Stage III
C3N-00242	C3N-00242-T	discovery	Tumor	0.775	0.749554	3.14085		ccRCC	ccRCC	Genome Instability, Chr 3p LOH, Mutations in VHL and PBRM1 genes	69	Male	White	United States	Stage I	Living	FALSE	G2: Nuclei slightly irregular, approximately 15Âµm; nucleoli evident	39.2	146	non-drinker	past smoker more than 15 years	United States	Stage I
C3N-00577	C3N-00577-T	discovery	Tumor	0.305	0.840176	4.90891		ccRCC	ccRCC	Genome Instability, Chr 3 copy neutral LOH, Mutation in PBRM1 gene	72	Male	Not Reported	Vietnam	Stage IV	Living	FALSE	G3: Nuclei very irregular, approximately 20Âµm; nucleoli large and prominent	21.83	58	non-drinker	non-smoker	Vietnam	Stage IV
C3L-01469	C3L-01469-T	nonCCRCC	Tumor	0.72	0.356874	3.245		ChRCC	Chromophobe Renal Cell Carcinoma	TP53 Mutation, LOH chromosomes 1,2,6,10,13,17 and High FOXI1 Expression	59	Male	White	Other: Medical record does not state	Stage I	Living	FALSE	G2: Nuclei slightly irregular, approximately 15Âµm; nucleoli evident	38.12	131	not reported	not reported	other	Stage I
C3N-00492	C3N-00492-T	discovery	Tumor	0.805	0.317732	1.56338		ChRCC	Clear Cell Renal Cell Carcinoma	TP53 Mutation, LOH chromosomes 1,2,6,10,13,17,21 and High FOXI1 Expression	49	Female	Not Reported	Poland	Stage II	Living	FALSE	G3: Nuclei very irregular, approximately 20Âµm; nucleoli large and prominent	26	76	light drinker	non-smoker	Poland	Stage II
C3N-01175	C3N-01175-T	discovery	Tumor	0.71	0.319868	1.52		ChRCC	Clear Cell Renal Cell Carcinoma	TP53 Mutation, LOH chromosomes 1,2,6,8,10,13,17 and High FOXI1 Expression	60	Female	Not Reported	Poland	Stage III	Living	TRUE	G2: Nuclei slightly irregular, approximately 15Âµm; nucleoli evident	14	39	light drinker	non-smoker	Poland	Stage III
C3L-00359	C3L-00359-T	discovery	Tumor	0.58	0.0462315	1.96		ESCRCC	Clear Cell Renal Cell Carcinoma	TSC1 Mutation	73	Female	White	Other: TSS did not collect	Stage I	Deceased	TRUE	G1: Nuclei round, uniform, approximately 10Âµm; nucleoli inconspicuous	42.92	117	light drinker	past smoker within 15 years	other	Stage I
C3L-01865	C3L-01865-T	nonCCRCC	Tumor	0.445	0.105831	2.023		ESCRCC	Papillary renal cell carcinoma, Type 2	TSC1 Mutations	71	Female	Black or African American	United States	Stage III	Living	TRUE	G3: Nuclei very irregular, approximately 20Âµm; nucleoli large and prominent	43.22	111	past drinker	past smoker more than 15 years	United States	Stage III
C3L-02210	C3L-02210-T	nonCCRCC	Tumor	0.485	0.0455008	2.023		MEST	Mixed epithelial and stromal lesion	SMA, ESR1, PGR Expression	66	Female	White	Other: Medical record does not state	Stage I	Living	TRUE	GX: Cannot be assessed	31.88	82	not reported	not reported	other	Stage I
C3N-00496	C3N-00496-T	nonCCRCC	Tumor	0.27	0.0455376	2.023		MTOR Mutated RCC	Oncocytoma	MTOR Mutation, No FOXI1 Expression	54	Female	Not Reported	Poland	Stage I	Living	TRUE	GX: Cannot be assessed	30.12	83	light drinker	past smoker more than 15 years	Poland	Stage I
C3L-00814	C3L-00814-N	discovery	Normal	0	NA	NA	cortex	Normal			83	Male	Not Reported	Other: Medical Record Does Not State	Stage I	Living	TRUE	NA	30.56	97	not reported	not reported	other	Stage I
C3L-01885	C3L-01885-N	discovery	Normal	0	NA	NA	cortex	Normal			67	Male	White	United States	Stage I	Living	TRUE	NA	35.27	108	light drinker	past smoker more than 15 years	United States	Stage I
C3L-00908	C3L-00908-N	discovery	Normal	0	NA	NA	cortex	Normal			60	Female	White	United States	Stage II	Living	FALSE	NA	27.85	74	light drinker	past smoker more than 15 years	United States	Stage II
C3L-00026	C3L-00026-N	discovery	Normal	0	NA	NA	medulla	Normal			65	Female	White	United States	Stage I	Living	FALSE	NA	28.23	75	non-drinker	non-smoker	United States	Stage I
C3L-00447	C3L-00447-N	discovery	Normal	0	NA	NA	cortex	Normal			35	Male	White	United States	Stage I	Living	FALSE	NA	36.57	118	non-drinker	current smoker	United States	Stage I
C3L-00416	C3L-00416-N	discovery	Normal	0	NA	NA	corticomedullary	Normal			62	Male	White	United States	Stage III	Living	TRUE	NA	32	98	past drinker	current smoker	United States	Stage III
C3N-00246	C3N-00246-N	discovery	Normal	0	NA	NA	NA	Normal			44	Male	White	United States	Stage I	Living	TRUE	NA	45.77	141	non-drinker	non-smoker	United States	Stage I
C3N-00148	C3N-00148-N	discovery	Normal	0	NA	NA	corticomedullary	Normal			52	Male	Not Reported	Ukraine	Stage I	Living	FALSE	NA	28.41	90	non-drinker	not reported	Ukraine	Stage I
C3N-00646	C3N-00646-N	discovery	Normal	0	NA	NA	corticomedullary	Normal			57	Female	Not Reported	Ukraine	Stage I	Living	FALSE	NA	27.72	82	non-drinker	not reported	Ukraine	Stage I
C3L-00902	C3L-00902-N	discovery	Normal	0	NA	NA	medulla	Normal			69	Female	White	United States	Stage I	Living	TRUE	NA	19.72	57	light drinker	past smoker more than 15 years	United States	Stage I
C3L-00096	C3L-00096-N	discovery	Normal	0	NA	NA	medulla	Normal			52	Male	White	United States	Stage IV	Deceased	TRUE	NA	27.44	94	non-drinker	non-smoker	United States	Stage IV
C3L-01836	C3L-01836-N	discovery	Normal	0	NA	NA	cortex	Normal			47	Male	White	United States	Stage I	Living	FALSE	NA	29.41	87	light drinker	past smoker within 15 years	United States	Stage I
C3N-00177	C3N-00177-N	discovery	Normal	0	NA	NA	corticomedullary	Normal			52	Male	Not Reported	Vietnam	Stage III	Living	FALSE	NA	24.06	72	non-drinker	non-smoker	Vietnam	Stage III
C3N-01200	C3N-01200-N	discovery	Normal	0	NA	NA	corticomedullary	Normal			56	Female	Not Reported	Ukraine	Stage IV	Deceased	TRUE	NA	26.37	78	non-drinker	non-smoker	Ukraine	Stage IV
C3L-00011	C3L-00011-N	discovery	Normal	0	NA	NA	NA	Normal			63	Female	White	Other: Unknown	Stage IV	Deceased	FALSE	NA	27.47	89	light drinker	non-smoker	other	Stage IV
C3N-01175	C3N-01175-N	discovery	Normal	0	NA	NA	cortex	Normal			60	Female	Not Reported	Poland	Stage III	Living	TRUE	NA	14	39	light drinker	non-smoker	Poland	Stage III
C3N-01808	C3N-01808-N	discovery	Normal	0	NA	NA	cortex	Normal			47	Male	White	United States	Stage I	Living	FALSE	NA	28.75	96	non-drinker	non-smoker	United States	Stage I
C3N-01176	C3N-01176-N	discovery	Normal	0	NA	NA	corticomedullary	Normal			71	Male	Not Reported	Poland	Stage III	Living	TRUE	NA	29	91	light drinker	non-smoker	Poland	Stage III
C3L-00103	C3L-00103-N	discovery	Normal	0	NA	NA	NA	Normal			56	Male	White	United States	Stage III	Deceased	TRUE	NA	28.7	93	light drinker	current smoker	United States	Stage III
C3N-01649	C3N-01649-N	discovery	Normal	0	NA	NA	medulla	Normal			51	Male	Not Reported	Poland	Stage III	Living	TRUE	NA	35	105	past drinker	past smoker within 15 years	Poland	Stage III
C3N-00149	C3N-00149-N	discovery	Normal	0	NA	NA	corticomedullary	Normal			68	Female	Not Reported	Ukraine	Stage IV	Living	FALSE	NA	27.05	71	non-drinker	not reported	Ukraine	Stage IV
C3L-00581	C3L-00581-N	discovery	Normal	0	NA	NA	corticomedullary	Normal			52	Male	White	United States	Stage II	Deceased	FALSE	NA	33.66	95	non-drinker	non-smoker	United States	Stage II
C3L-01313	C3L-01313-N	discovery	Normal	0	NA	NA	medulla	Normal			63	Male	White	United States	Stage III	Deceased	FALSE	NA	29.38	80	non-drinker	past smoker more than 15 years	United States	Stage III
C3N-00573	C3N-00573-N	discovery	Normal	0	NA	NA	corticomedullary	Normal			61	Male	Not Reported	Vietnam	Stage II	Living	FALSE	NA	22.04	60	non-drinker	non-smoker	Vietnam	Stage II
C3L-01302	C3L-01302-N	discovery	Normal	0	NA	NA	cortex	Normal			71	Female	White	United States	Stage III	Deceased	TRUE	NA	36	98	non-drinker	non-smoker	United States	Stage III
C3N-01361	C3N-01361-N	discovery	Normal	0	NA	NA	cortex	Normal			48	Male	Not Reported	Poland	Stage I	Living	TRUE	NA	39	128	light drinker	non-smoker	Poland	Stage I
C3N-01651	C3N-01651-N	discovery	Normal	0	NA	NA	cortex	Normal			58	Male	Not Reported	Poland	Stage II	Living	FALSE	NA	25	75	light drinker	non-smoker	Poland	Stage II
C3L-00360	C3L-00360-N	discovery	Normal	0	NA	NA	medulla	Normal			72	Male	White	United States	Stage II	Living	TRUE	NA	38.94	122	light drinker	past smoker within 15 years	United States	Stage II
C3L-00448	C3L-00448-N	discovery	Normal	0	NA	NA	cortex	Normal			66	Male	White	United States	Stage I	Living	TRUE	NA	26.18	90	not reported	past smoker more than 15 years	United States	Stage I
C3L-00907	C3L-00907-N	discovery	Normal	0	NA	NA	corticomedullary	Normal			55	Male	White	United States	Stage I	Living	FALSE	NA	47.25	150	non-drinker	past smoker within 15 years	United States	Stage I
C3L-01286	C3L-01286-N	discovery	Normal	0	NA	NA	NA	Normal			58	Male	White	United States	Stage III	Deceased	TRUE	NA	46.17	158	non-drinker	non-smoker	United States	Stage III
C3L-01607	C3L-01607-N	discovery	Normal	0	NA	NA	corticomedullary	Normal			83	Male	White	United States	Stage III	Living	FALSE	NA	27.52	87	light drinker	non-smoker	United States	Stage III
C3N-01179	C3N-01179-N	discovery	Normal	0	NA	NA	cortex	Normal			72	Male	Not Reported	Poland	Stage III	Living	TRUE	NA	26	72	not reported	past smoker within 15 years	Poland	Stage III
C3L-00606	C3L-00606-N	discovery	Normal	0	NA	NA	medulla	Normal			75	Female	White	Other: TSS does not collect this information	Stage III	Deceased	TRUE	NA	42.33	105	not reported	past smoker more than 15 years	other	Stage III
C3N-01648	C3N-01648-N	discovery	Normal	0	NA	NA	cortex	Normal			69	Male	Not Reported	Poland	Stage II	Living	TRUE	NA	28	87	light drinker	past smoker within 15 years	Poland	Stage II
C3N-00242	C3N-00242-N	discovery	Normal	0	NA	NA	corticomedullary	Normal			69	Male	White	United States	Stage I	Living	FALSE	NA	39.2	146	non-drinker	past smoker more than 15 years	United States	Stage I
C3L-00418	C3L-00418-N	discovery	Normal	0	NA	NA	cortex	Normal			56	Female	White	United States	Stage III	Living	TRUE	NA	59.88	169	light drinker	not reported	United States	Stage III
C3N-00577	C3N-00577-N	discovery	Normal	0	NA	NA	medulla	Normal			72	Male	Not Reported	Vietnam	Stage IV	Living	FALSE	NA	21.83	58	non-drinker	non-smoker	Vietnam	Stage IV
C3L-01882	C3L-01882-N	discovery	Normal	0	NA	NA	cortex	Normal			48	Male	White	United States	Stage I	Living	TRUE	NA	48.79	141	not reported	current smoker	United States	Stage I
C3N-00733	C3N-00733-N	discovery	Normal	0	NA	NA	medulla	Normal			56	Male	White	United States	Stage III	Living	FALSE	NA	27.77	87	light drinker	non-smoker	United States	Stage III
C3L-00910	C3L-00910-N	discovery	Normal	0	NA	NA	medulla	Normal			75	Female	White	United States	Stage I	Living	TRUE	NA	36.36	84	non-drinker	past smoker more than 15 years	United States	Stage I
C3L-00079	C3L-00079-N	discovery	Normal	0	NA	NA	corticomedullary	Normal			49	Male	White	United States	Stage III	Deceased	FALSE	NA	37.88	116	non-drinker	non-smoker	United States	Stage III
C3N-01522	C3N-01522-N	discovery	Normal	0	NA	NA	cortex	Normal			80	Male	Not Reported	Ukraine	Stage I	Living	FALSE	NA	30.78	90	light drinker	non-smoker	Ukraine	Stage I
C3N-01220	C3N-01220-N	discovery	Normal	0	NA	NA	cortex	Normal			51	Male	Not Reported	Ukraine	Stage IV	Deceased	FALSE	NA	23.89	80	non-drinker	current smoker	Ukraine	Stage IV
C3N-00852	C3N-00852-N	discovery	Normal	0	NA	NA	medulla	Normal			62	Male	Not Reported	Ukraine	Stage III	Living	FALSE	NA	28.71	92	non-drinker	non-smoker	Ukraine	Stage III
C3N-00320	C3N-00320-N	discovery	Normal	0	NA	NA	NA	Normal			67	Male	Not Reported	Poland	Stage III	Living	TRUE	NA	32	94	light drinker	past smoker within 15 years	Poland	Stage III
C3N-00437	C3N-00437-N	discovery	Normal	0	NA	NA	NA	Normal			69	Female	Not Reported	Poland	Stage III	Deceased	TRUE	NA	37	92	light drinker	past smoker within 15 years	Poland	Stage III
C3N-00492	C3N-00492-N	discovery	Normal	0	NA	NA	NA	Normal			49	Female	Not Reported	Poland	Stage II	Living	FALSE	NA	26	76	light drinker	non-smoker	Poland	Stage II
C3N-00491	C3N-00491-N	discovery	Normal	0	NA	NA	medulla	Normal			54	Male	Not Reported	Poland	Stage IV	Deceased	TRUE	NA	30	95	light drinker	non-smoker	Poland	Stage IV
C3N-00435	C3N-00435-N	discovery	Normal	0	NA	NA	medulla	Normal			72	Male	Not Reported	Ukraine	Stage III	Living	FALSE	NA	26.99	78	non-drinker	non-smoker	Ukraine	Stage III
C3N-00317	C3N-00317-N	discovery	Normal	0	NA	NA	NA	Normal			74	Female	Not Reported	Poland	Stage I	Living	TRUE	NA	23	65	light drinker	non-smoker	Poland	Stage I
C3N-00310	C3N-00310-N	discovery	Normal	0	NA	NA	medulla	Normal			84	Male	Not Reported	Poland	Stage III	Deceased	TRUE	NA	28	84	light drinker	past smoker more than 15 years	Poland	Stage III
C3N-00390	C3N-00390-N	discovery	Normal	0	NA	NA	medulla	Normal			58	Male	Not Reported	Ukraine	Stage IV	Living	FALSE	NA	29.05	90	non-drinker	non-smoker	Ukraine	Stage IV
C3N-00312	C3N-00312-N	discovery	Normal	0	NA	NA	NA	Normal			68	Male	Not Reported	Poland	Stage III	Living	FALSE	NA	30	92	not reported	not reported	Poland	Stage III
C3N-00494	C3N-00494-N	discovery	Normal	0	NA	NA	medulla	Normal			66	Male	Not Reported	Poland	Stage I	Living	TRUE	NA	34	94	light drinker	current smoker	Poland	Stage I
C3L-02210	C3L-02210-N	nonCCRCC	Normal	0	NA	NA	NA	Normal			66	Female	White	Other: Medical record does not state	Stage I	Living	TRUE	NA	31.88	82	not reported	not reported	other	Stage I
C3L-01955	C3L-01955-N	nonCCRCC	Normal	0	NA	NA	NA	Normal			67	Female	White	Other: Medical record does not state	Stage I	Living	TRUE	NA	26.95	71	not reported	not reported	other	Stage I
C3L-02212	C3L-02212-N	nonCCRCC	Normal	0	NA	NA	NA	Normal			70	Male	White	Other: Medical record does not state	Stage I	Living	TRUE	NA	28.49	98	not reported	not reported	other	Stage I
C3L-01962	C3L-01962-N	nonCCRCC	Normal	0	NA	NA	NA	Normal			68	Male	White	Other: Medical record does not state	Stage I	Living	TRUE	NA	40.75	127	non-drinker	non-smoker	other	Stage I
C3L-01865	C3L-01865-N	nonCCRCC	Normal	0	NA	NA	NA	Normal			71	Female	Black or African American	United States	Stage III	Living	TRUE	NA	43.22	111	past drinker	past smoker more than 15 years	United States	Stage III
C3N-02818	C3N-02818-N	nonCCRCC	Normal	0	NA	NA	NA	Normal			68	Male	White	United States	I	Deceased	TRUE	NA	29.8	89	non-drinker	past smoker more than 15 years	United States	other
C3N-01903	C3N-01903-N	nonCCRCC	Normal	0	NA	NA	NA	Normal			48	Male	Not Reported	Poland	Stage I	Living	FALSE	NA	26.4	79	light drinker	non-smoker	Poland	Stage I
C3N-02440	C3N-02440-N	nonCCRCC	Normal	0	NA	NA	NA	Normal			65	Female	Black or African American	United States	2	Deceased	TRUE	NA	33.8	81	non-drinker	past smoker more than 15 years	United States	other
C3N-01803	C3N-01803-N	nonCCRCC	Normal	0	NA	NA	NA	Normal			63	Male	White	United States	Stage III	Living	TRUE	NA	38.72	119	non-drinker	non-smoker	United States	Stage III
C3N-00958	C3N-00958-N	nonCCRCC	Normal	0	NA	NA	NA	Normal			67	Female	Black or African American	United States	Stage II	Living	TRUE	NA	39.86	126	non-drinker	non-smoker	United States	Stage II
C3N-00439	C3N-00439-N	nonCCRCC	Normal	0	NA	NA	NA	Normal			70	Male	Not Reported	Poland	Stage I	Living	TRUE	NA	23.57	73	light drinker	past smoker within 15 years	Poland	Stage I
C3N-00496	C3N-00496-N	nonCCRCC	Normal	0	NA	NA	NA	Normal			54	Female	Not Reported	Poland	Stage I	Living	TRUE	NA	30.12	83	light drinker	past smoker more than 15 years	Poland	Stage I
C3N-01650	C3N-01650-N	nonCCRCC	Normal	0	NA	NA	NA	Normal			61	Female	Not Reported	Poland	Stage III	Living	TRUE	NA	29.72	78	light drinker	past smoker within 15 years	Poland	Stage III
C3N-01653	C3N-01653-N	nonCCRCC	Normal	0	NA	NA	NA	Normal			58	Male	Not Reported	Poland	Stage IV	Deceased	TRUE	NA	25.66	85	light drinker	past smoker within 15 years	Poland	Stage IV
C3N-02261	C3N-02261-N	nonCCRCC	Normal	0	NA	NA	NA	Normal			57	Female	Not Reported	Poland	Stage III	Living	FALSE	NA	25.51	72	light drinker	non-smoker	Poland	Stage III
C3N-00243	C3N-00243-N	nonCCRCC	Normal	0	NA	NA	NA	Normal			77	Female	White	United States	Stage II	Living	TRUE	NA	28.34	68	non-drinker	non-smoker	United States	Stage II
C3N-01652	C3N-01652-N	nonCCRCC	Normal	0	NA	NA	NA	Normal			52	Male	Not Reported	Poland	Stage I	Living	TRUE	NA	31.16	89	light drinker	past smoker more than 15 years	Poland	Stage I
C3L-00795	C3L-00795-T	nonCCRCC	Tumor	0.662	0	2		Oncocytoma type1	Oncocytoma	CCND1 re-arrangement and outlier expression, FOXI1 Expression	69	Female	White	Other: Medical record does not state.	Stage I	Living	TRUE	GX: Cannot be assessed	28.35	70	not reported	not reported	other	Stage I
C3N-01270	C3N-01270-T	nonCCRCC	Tumor	0.803	0	2		Oncocytoma type1	Oncocytoma	CCND1 re-arrangement and outlier expression, FOXI1 Expression	66	Male	Not Reported	Poland	Stage I	Living	TRUE	G1: Nuclei round, uniform, approximately 10Âµm; nucleoli inconspicuous	27.04	80	heavy drinker	non-smoker	Poland	Stage I
C3L-00608	C3L-00608-T	nonCCRCC	Tumor	0.574	0.552611	2.342		Oncocytoma type1	Oncocytoma	CCND1 re-arrangement and outlier expression, FOXI1 Expression	61	Male	White	Other: Medical record does not state	Stage I	Living	FALSE	GX: Cannot be assessed	28.69	91	not reported	past smoker unknown years	other	Stage I
C3L-01461	C3L-01461-T	nonCCRCC	Tumor	0.53	0.0838782	1.853		Oncocytoma type2	Eosinophilic renal neoplasm, likely oncocytoma	Chrs 1 and 21 LOH, FOXI1 Expression	76	Male	White	Other: Medical record does not state	Stage I	Living	TRUE	GX: Cannot be assessed	35.12	117	not reported	not reported	other	Stage I
C3N-01904	C3N-01904-T	nonCCRCC	Tumor	0.52	0.0449451	1.837		Oncocytoma type2	Oncocytoma	Chr 1 LOH, FOXI1 Expression	56	Female	Not Reported	Poland	Stage I	Living	FALSE	G1: Nuclei round, uniform, approximately 10Âµm; nucleoli inconspicuous	23.53	68	light drinker	non-smoker	Poland	Stage I
C3N-01652	C3N-01652-T	nonCCRCC	Tumor	0.745	0.044975	1.856		Oncocytoma type2	Oncocytoma	Chr 1 LOH, FOXI1 Expression	52	Male	Not Reported	Poland	Stage I	Living	TRUE	G1: Nuclei round, uniform, approximately 10Âµm; nucleoli inconspicuous	31.16	89	light drinker	past smoker more than 15 years	Poland	Stage I
C3L-01558	C3L-01558-T	nonCCRCC	Tumor	0.715	0.0452796	1.869		Oncocytoma type2	Oncocytoma	Chr 1 LOH, FOXI1 Expression	51	Male	Not Reported	Other: Medical record does not state	Stage I	Living	TRUE	GX: Cannot be assessed	36.82	120	not reported	not reported	other	Stage I
C3L-02204*	C3L-02204-T	nonCCRCC	Tumor	0.81	0.0907256	1.922		Oncocytoma type2	Oncocytoma	Chr 1 LOH, Chr 7 gain, FOXI1 Expression	63	Male	White	Other: Medical record does not state	T0	Living	FALSE	GX: Cannot be assessed	19.79	68	not reported	not reported	other	other
C3N-00835	C3N-00835-T	nonCCRCC	Tumor	0.535	0.092403	1.837		Oncocytoma type2	Oncocytoma	Chrs 1 and 10 LOH, FOXI1 Expression	68	Female	Not Reported	Poland	Stage I	Living	TRUE	GX: Cannot be assessed	25.28	68	not reported	not reported	Poland	Stage I
C3N-00438	C3N-00438-T	nonCCRCC	Tumor	0.805	0.136678	1.837		Oncocytoma type2	Oncocytoma	Chrs 1 and 14 LOH, Chr 7 gain, FOXI1 Expression	67	Female	Not Reported	Poland	Stage I	Living	TRUE	GX: Cannot be assessed	31.24	78	light drinker	non-smoker	Poland	Stage I
C3L-01467	C3L-01467-T	nonCCRCC	Tumor	0.87	0.221782	1.843		Oncocytoma type2	Oncocytoma	Chrs 1, 14, 21, 22 LOH, Chr 7 gain, FOXI1 Expression	70	Male	White	Other: Medical record does not state	Stage I	Living	TRUE	GX: Cannot be assessed	38.26	132	not reported	not reported	other	Stage I
C3L-01458	C3L-01458-T	nonCCRCC	Tumor	0.67	0.0966185	1.839		Oncocytoma type2	Unclassifiable renal neoplasm	Chrs 1 and 14 LOH, FOXI1 Expression	60	Male	White	Other: Medical Record Does Not State	Stage I	Living	FALSE	G1: Nuclei round, uniform, approximately 10Âµm; nucleoli inconspicuous	25.84	79	not reported	not reported	other	Stage I
C3L-01955	C3L-01955-T	nonCCRCC	Tumor	0.708	0	2		Oncocytoma variant	Oncocytoma	BRD4 Mutation, FOXI1 Expression	67	Female	White	Other: Medical record does not state	Stage I	Living	TRUE	GX: Cannot be assessed	26.95	71	not reported	not reported	other	Stage I
C3N-01362	C3N-01362-T	nonCCRCC	Tumor	0.71	0.0423726	1.93		Oncocytoma variant	Oncocytoma	chrs 1p and 3p LOH, FOXI1 Expression	59	Male	Not Reported	Poland	Stage I	Living	TRUE	G1: Nuclei round, uniform, approximately 10Âµm; nucleoli inconspicuous	30.45	88	light drinker	past smoker more than 15 years	Poland	Stage I
C3N-01177	C3N-01177-T	nonCCRCC	Tumor	0.4	0.396094	3.658		Oncocytoma variant	Oncocytoma	Genome Instability, FAT3 mutation, FOX1 Expression	64	Female	Not Reported	Poland	Stage I	Living	FALSE	G1: Nuclei round, uniform, approximately 10Âµm; nucleoli inconspicuous	21.63	54	light drinker	non-smoker	Poland	Stage I
C3N-02261	C3N-02261-T	nonCCRCC	Tumor	0.365	0.730418	2.674		Oncocytoma variant	Oncocytoma	Genome Instability, CCND1 re-arrangement and outlier expression, FOXI1 Expression	57	Female	Not Reported	Poland	Stage III	Living	FALSE	G1: Nuclei round, uniform, approximately 10Âµm; nucleoli inconspicuous	25.51	72	light drinker	non-smoker	Poland	Stage III
C3N-00832	C3N-00832-T	discovery	Tumor	0.68	0.0729186	2.01		PRCC	Clear cell renal cell carcinoma	Chr 16 gain, Chr 10 Copy neutral LOH, PTEN mutation, no CA9 Expression	79	Male	Not Reported	Poland	Stage I	Living	FALSE	G2: Nuclei slightly irregular, approximately 15Âµm; nucleoli evident	23	63	light drinker	non-smoker	Poland	Stage I
C3N-03021	C3N-03021-T	confirmatory	Tumor	0.63	0.104966	1.977		PRCC	Clear cell renal cell carcinoma	Chr 16 gain, Chr 17q gain, Chr 22q copy loss, no CA9 expression	50	Male	Not Reported	Poland	Stage I	Living	TRUE	G3: Nuclei very irregular, approximately 20Âµm; nucleoli large and prominent	43	132	light drinker	past smoker within 15 years	Poland	Stage I
C3N-00313	C3N-00313-T	discovery	Tumor	0.6125	0.371849	2.35211		PRCC	Clear cell renal cell carcinoma	Genome Instability, Chr 3, 7, 10, 12, 13, 16, 20 and 21 gains, PIK3R1 and PTEN Mutations, chr 7 gain, no CA9 Expression	31	Female	Not Reported	Poland	Stage I	Living	FALSE	G2: Nuclei slightly irregular, approximately 15Âµm; nucleoli evident	22	56	light drinker	non-smoker	Poland	Stage I
C3N-00435	C3N-00435-T	discovery	Tumor	0.1575	0.775176	2.01132		PRCC	Clear cell renal cell carcinoma with secondary papillary pattern.	Genome Instability, Chr 7, 8, 12, 13, 16, 17,20, 21 gains, chr 3 LOH, PIK3CA Mutation,	72	Male	Not Reported	Ukraine	Stage III	Living	FALSE	G3: Nuclei very irregular, approximately 20Âµm; nucleoli large and prominent	26.99	78	non-drinker	non-smoker	Ukraine	Stage III
C3N-01903	C3N-01903-T	nonCCRCC	Tumor	0.585	0.590265	2.674		PRCC	Tubulocystic renal cell carcinoma or PRCC type 1 with reverse polarity	Genome Instability , Chr 2,3, 4, 5, 7,9,10, 16, 17 19,20 gains, Chr 6 LOH		Male	Not Reported	Poland	Stage I	Living	FALSE	G1: Nuclei round, uniform, approximately 10Âµm; nucleoli inconspicuous	26.4	79	light drinker	non-smoker	Poland	Stage I
C3N-00439	C3N-00439-T	nonCCRCC	Tumor	0.825	0.18192	2.028		PRCC type1	Papillary and partially clear cell carcinoma of the left kidney	Chr 7, 12, 17 gains, Chr 18 loss, MET Mutation, High PIGR Expression	70	Male	Not Reported	Poland	Stage I	Living	TRUE	G2: Nuclei slightly irregular, approximately 15Âµm; nucleoli evident	23.57	73	light drinker	past smoker within 15 years	Poland	Stage I
C3N-00440	C3N-00440-T	nonCCRCC	Tumor	0.69	0.0914695	2.116		PRCC type1	Papillary carcinoma	Chr 7, 16 gains, MET mutation and High PIGR Expression	53	Male	Not Reported	Poland	Stage I	Living	FALSE	G2: Nuclei slightly irregular, approximately 15Âµm; nucleoli evident	21.55	66	light drinker	past smoker within 15 years	Poland	Stage I
C3N-02818	C3N-02818-T	nonCCRCC	Tumor	0.93	0.167818	2.116		PRCC type1	papillary renal cell carcinoma	Chr 7, 16, 17 gains, High PIGR Expression	68	Male	White	United States	I	Deceased	TRUE	G2: Nuclei slightly irregular, approximately 15Âµm; nucleoli evident	29.8	89	non-drinker	past smoker more than 15 years	United States	other
C3N-00243	C3N-00243-T	nonCCRCC	Tumor	0.56	0.233936	2.116		PRCC type1	Papillary Renal Cell Carcinoma	Chr 3, 7, 16, 17 20 gains, High PIGR Expression	77	Female	White	United States	Stage II	Living	TRUE	G2: Nuclei slightly irregular, approximately 15Âµm; nucleoli evident	28.34	68	non-drinker	non-smoker	United States	Stage II
C3N-00958	C3N-00958-T	nonCCRCC	Tumor	0.81	0.265166	4.198		PRCC type1	Papillary Renal Cell Carcinoma	Chr 7, 12, 16, 17 20 gains, SMARCA1 Muttation, High PIGR Expression	67	Female	Black or African American	United States	Stage II	Living	TRUE	G3: Nuclei very irregular, approximately 20Âµm; nucleoli large and prominent	39.86	126	non-drinker	non-smoker	United States	Stage II
C3L-01962	C3L-01962-T	nonCCRCC	Tumor	0.455	0.17272	2.209		PRCC type1	Papillary type 1	Chr 7, 16, 17, 20 gains, High PIGR Expression	68	Male	White	Other: Medical record does not state	Stage I	Living	TRUE	G2: Nuclei slightly irregular, approximately 15Âµm; nucleoli evident	40.75	127	non-drinker	non-smoker	other	Stage I
C3L-01960	C3L-01960-T	nonCCRCC	Tumor	0.62	0.181907	2.116		PRCC type1	Papillary type 1	Chr 3, 7, 16, 17 gains, High PIGR Expression	80	Male	White	Other: Medical record does not state	Stage I	Living	TRUE	G2: Nuclei slightly irregular, approximately 15Âµm; nucleoli evident	24.81	76	not reported	not reported	other	Stage I
C3L-01460	C3L-01460-T	nonCCRCC	Tumor	0.855	0.175925	2.116		PRCC type1	Renal cell carcioma, papillary type 1	Chr 7, 16, 17, 21 gains, High PIGR Expression	69	Male	Not Reported	Other: Medical record does not state	Stage III	Living	TRUE	G2: Nuclei slightly irregular, approximately 15Âµm; nucleoli evident	22.73	74	not reported	not reported	other	Stage III
C3L-02212	C3L-02212-T	nonCCRCC	Tumor	0.858	0.145452	3.897		PUC	papillary urothelial carcinoma	HRAS and CDKN2A Mutations	70	Male	White	Other: Medical record does not state	Stage I	Living	TRUE	G3: Nuclei very irregular, approximately 20Âµm; nucleoli large and prominent	28.49	98	not reported	not reported	other	Stage I
C3N-01180	C3N-01180-T	discovery	Tumor	0.4	0.217484	2		TRCC	Clear cell renal cell carcinoma	SPFQ-TFE3 Gene Fusion, Outlier TRIM63 Expression	51	Male	Not Reported	Poland	Stage I	Living	FALSE	G2: Nuclei slightly irregular, approximately 15Âµm; nucleoli evident	24	80	light drinker	past smoker within 15 years	Poland	Stage I
C3L-01279	C3L-01279-T	confirmatory	Tumor	0.578	0.33145	4.07		MDTH (Molecularly Divergent to Histology)	Clear cell renal cell carcinoma with sarcomatoid features	Genome Instability, Chr 1q, 7p, 9p, 12, 17 gains and 3p, 7q, 9q, 21, 22 LOH	68	Female	Asian	United States	Stage I	Living	TRUE	G4: Nuclei bizarre and multilobulated, 20Âµm or greater; nucleoli prominent, chromatin clumped	34.57	112	light drinker	not reported	United States	Stage I
C3N-01803	C3N-01803-T	nonCCRCC	Tumor	0.21	0.305898	2.289		MDTH (Molecularly Divergent to Histology)	collecting duct carcinoma/ RCC with Tubular Features	Genome Instability, Chr gains 2,7,8,12,16,17,11q and 22q LOH	63	Male	White	United States	Stage III	Living	TRUE	G4: Nuclei bizarre and multilobulated, 20Âµm or greater; nucleoli prominent, chromatin clumped	38.72	119	non-drinker	non-smoker	United States	Stage III
C3N-01650	C3N-01650-T	nonCCRCC	Tumor	0.26	0.485024	3.512		MDTH (Molecularly Divergent to Histology)	Oncocytoma	Genome Instability, no FOXI1 Expression, Chr 1p, 3p, 12q, 14q, 18 LOH, Chr 5q gain	61	Female	Not Reported	Poland	Stage III	Living	TRUE	G1: Nuclei round, uniform, approximately 10Âµm; nucleoli inconspicuous	29.72	78	light drinker	past smoker within 15 years	Poland	Stage III
C3N-02440	C3N-02440-T	nonCCRCC	Tumor	0.285	0.46778	1.401		MDTH (Molecularly Divergent to Histology)	Papillary Renal Cell Carcinoma with sarcomatoid differentiation	Genome Instability, Chrs 1, 3p, 4, 6, 8, 9, 13, 14, 15, 18, 22 LOH	65	Female	Black or African American	United States	2	Deceased	TRUE	G2: Nuclei slightly irregular, approximately 15Âµm; nucleoli evident	33.8	81	non-drinker	past smoker more than 15 years	United States	other
C3N-01653	C3N-01653-T	nonCCRCC	Tumor	0.275	0.435388	3.903		MDTH (Molecularly Divergent to Histology)	Papillary renal cell carcinoma with sarcomatoid features	Genome Instability, Chr 1q, 3q copy neutral LOH, Chr 3p, 6q, 8p, 13 loss, Chr 5 and ch7p chromothripsis, PBRM1 and SETD2 Mutations, No CA9 Expression	58	Male	Not Reported	Poland	Stage IV	Deceased	TRUE	G4: Nuclei bizarre and multilobulated, 20Âµm or greater; nucleoli prominent, chromatin clumped	25.66	85	light drinker	past smoker within 15 years	Poland	Stage IV
C3L-02860	C3L-02860-T	nonCCRCC	Tumor	0.106	0.189384	2.209		MDTH (Molecularly Divergent to Histology)	papillary type 2	TET2 Mutation, Chr 3, 7, 16, 17 gains, High PIGR Expression	73	Male	White	Other: Medical record does not state	Stage I	Living	TRUE	G3: Nuclei very irregular, approximately 20Âµm; nucleoli large and prominent	25.68	91	heavy drinker	not reported	other	Stage I
C3L-02179	C3L-02179-T	nonCCRCC	Tumor	0.43	0.470945	4.064		MDTH (Molecularly Divergent to Histology)	Renal cell carcinoma, unclassified type	Genome Instability, Chr 1q, 3q, 5, 7, 12, 16, 20 gains, Chr 3p, 4, 9q, 11q, 18q, 22 LOH, Chr 19p chromothripsis	82	Male	White	Other: Medical record does not state	Stage IV	Living	TRUE	G4: Nuclei bizarre and multilobulated, 20Âµm or greater; nucleoli prominent, chromatin clumped	23.01	75	not reported	not reported	other	Stage IV
* the sample was excluded from analysis as genomics data was not available at the time of datafreeze.

## Sheet: WGS-WES_sequencing_depth
Case	Sample Aliquot	Bam File	Total Reads	Proper Mapped Reads	Coverage	Cov_100x	Template Mean	Template SD
C3L-00096	CPT0000050163	CPT0000050163-wgs	965308021	0.88	41.19		376.77	115.93
C3L-00096	CPT0000050163	CPT0000050163-wxs	375791912	0.9	170.48	0.73
C3L-00010	CPT0000060163	CPT0000060163-wgs	926236236	0.88	39.65		362.63	103.11
C3L-00010	CPT0000060163	CPT0000060163-wxs	400609052	0.91	180.88	0.86
C3L-00079	CPT0000070163	CPT0000070163-wgs	696347105	0.9	30.26		386.23	111.64
C3L-00079	CPT0000070163	CPT0000070163-wxs	402718955	0.92	182.93	0.86
C3L-00011	CPT0000090163	CPT0000090163-wgs	972604764	0.89	41.85		364.91	106.5
C3L-00011	CPT0000090163	CPT0000090163-wxs	359210329	0.91	172.1	0.85
C3L-00026	CPT0000130163	CPT0000130163-wgs	862937022	0.89	36.98		361.31	104.74
C3L-00026	CPT0000130163	CPT0000130163-wxs	367627188	0.91	166.12	0.83
C3L-00004	CPT0000140163	CPT0000140163-wgs	925207403	0.88	39.43		383.36	110.22
C3L-00004	CPT0000140163	CPT0000140163-wxs	333845161	0.91	163.1	0.81
C3L-00103	CPT0000640008	CPT0000640008-wgs	457815283	0.9	19.59		338.28	104.19
C3L-00103	CPT0000640008	CPT0000640008-wxs	263096948	0.97	163.69	0.8
C3L-00097	CPT0000780005	CPT0000780005-wgs	1131750887	0.88	48.15		382.07	108.06
C3L-00097	CPT0000780005	CPT0000780005-wxs	285676460	0.97	160.63	0.82
C3L-00088	CPT0000870012	CPT0000870012-wgs	820701234	0.88	35.24		366.7	115.98
C3L-00088	CPT0000870012	CPT0000870012-wxs	258677487	0.97	157.34	0.81
C3L-00096	CPT0001180005	CPT0001180005-wgs	877405413	0.89	37.82		368.28	107.36
C3L-00096	CPT0001180005	CPT0001180005-wxs	319116966	0.97	181.71	0.85
C3L-00010	CPT0001220165	CPT0001220165-wgs	965147823	0.89	41.69		349.17	100.5
C3L-00010	CPT0001220165	CPT0001220165-wxs	374555368	0.97	206.25	0.86
C3L-00079	CPT0001260005	CPT0001260005-wgs	788713476	0.88	34.31		358.96	106.59
C3L-00079	CPT0001260005	CPT0001260005-wxs	310033570	0.97	176.87	0.85
C3L-00011	CPT0001340005	CPT0001340005-wgs	820791056	0.88	35.52		364.66	103.83
C3L-00011	CPT0001340005	CPT0001340005-wxs	303589343	0.96	169.2	0.77
C3L-00026	CPT0001500005	CPT0001500005-wgs	901663904	0.88	38.92		368.87	106.71
C3L-00026	CPT0001500005	CPT0001500005-wxs	339085243	0.97	180.98	0.86
C3L-00004	CPT0001540165	CPT0001540165-wgs	944368153	0.88	40.82		355.86	104.46
C3L-00004	CPT0001540165	CPT0001540165-wxs	415586617	0.97	215.19	0.9
C3L-00359	CPT0002270008	CPT0002270008-wgs	421948342	0.9	18.05		363.69	106.61
C3L-00359	CPT0002270008	CPT0002270008-wxs	289334197	0.96	164.32	0.85
C3L-00360	CPT0002350008	CPT0002350008-wgs	402064928	0.86	17.07		370.53	109.73
C3L-00360	CPT0002350008	CPT0002350008-wxs	296988049	0.96	162.12	0.76
C3L-00369	CPT0002660002	CPT0002660002-wgs	454813731	0.9	19.44		368.68	109.24
C3L-00369	CPT0002660002	CPT0002660002-wxs	279828660	0.96	159.92	0.79
C3L-00418	CPT0002730002	CPT0002730002-wgs	380556691	0.89	16.42		380.57	115.18
C3L-00418	CPT0002730002	CPT0002730002-wxs	257155120	0.96	153.58	0.83
C3L-00447	CPT0002760002	CPT0002760002-wgs	461894806	0.89	19.94		387.74	120.05
C3L-00447	CPT0002760002	CPT0002760002-wxs	250107519	0.96	151.18	0.81
C3L-00581	CPT0002780002	CPT0002780002-wgs	429920388	0.88	17.73		396.92	110.45
C3L-00581	CPT0002780002	CPT0002780002-wxs	260009014	0.95	152.03	0.79
C3L-00910	CPT0002930002	CPT0002930002-wgs	379295022	0.89	15.84		364.79	113.02
C3L-00910	CPT0002930002	CPT0002930002-wxs	333119699	0.96	188.97	0.91
C3L-00103	CPT0003850002	CPT0003850002-wgs	517208047	0.89	21.44		365.95	110.3
C3L-00103	CPT0003850002	CPT0003850002-wxs	237274252	0.95	142.56	0.78
C3L-00088	CPT0003890002	CPT0003890002-wgs	806159158	0.87	34.58		382.29	111.12
C3L-00088	CPT0003890002	CPT0003890002-wxs	418516775	0.97	212.93	0.91
C3L-00097	CPT0003920002	CPT0003920002-wgs	884374095	0.88	37.64		362.37	104.77
C3L-00097	CPT0003920002	CPT0003920002-wxs	291115175	0.96	160.45	0.82
C3L-00359	CPT0004370002	CPT0004370002-wgs	372167086	0.89	16.05		372.39	110.16
C3L-00359	CPT0004370002	CPT0004370002-wxs	286444580	0.96	158.37	0.84
C3L-00360	CPT0004380002	CPT0004380002-wgs	496515000	0.84	20.46		373.39	107.39
C3L-00360	CPT0004380002	CPT0004380002-wxs	414541017	0.95	185.34	0.87
C3L-00369	CPT0006440009	CPT0006440009-wgs	399051851	0.91	17.46		338.32	96.97
C3L-00369	CPT0006440009	CPT0006440009-wxs	598248576	0.92	159.92	0.57
C3L-00418	CPT0006630009	CPT0006630009-wgs	465366125	0.91	20.3		349.96	108.41
C3L-00418	CPT0006630009	CPT0006630009-wxs	247450403	0.97	163.22	0.84
C3L-00447	CPT0006900009	CPT0006900009-wgs	418369272	0.9	17.78		357.07	108.36
C3L-00447	CPT0006900009	CPT0006900009-wxs	247855808	0.97	160.76	0.77
C3L-00581	CPT0007320009	CPT0007320009-wgs	413037180	0.89	17.48		360.41	107.96
C3L-00581	CPT0007320009	CPT0007320009-wxs	287423580	0.97	183.06	0.82
C3L-00910	CPT0007860009	CPT0007860009-wgs	362054987	0.91	15.66		345.76	99.35
C3L-00910	CPT0007860009	CPT0007860009-wxs	311866162	0.97	194.4	0.85
C3N-00310	CPT0009000006	CPT0009000006-wgs	360078525	0.9	15.71		339.89	99.97
C3N-00310	CPT0009000006	CPT0009000006-wxs	325698150	0.97	194.48	0.85
C3N-00310	CPT0009030002	CPT0009030002-wgs	470289724	0.89	19.48		371.08	107.5
C3N-00310	CPT0009030002	CPT0009030002-wxs	278743727	0.96	161	0.78
C3N-00312	CPT0009060006	CPT0009060006-wgs	408537418	0.89	17.21		358.68	107.55
C3N-00312	CPT0009060006	CPT0009060006-wxs	213118586	0.97	150.05	0.76
C3N-00312	CPT0009090002	CPT0009090002-wgs	478825423	0.88	19.86		388.16	113.26
C3N-00312	CPT0009090002	CPT0009090002-wxs	285758431	0.97	170.07	0.87
C3L-00416	CPT0010110006	CPT0010110006-wgs	452962066	0.89	19.34		357.23	111.4
C3L-00416	CPT0010110006	CPT0010110006-wxs	268452607	0.96	177.74	0.8
C3L-00448	CPT0010160006	CPT0010160006-wgs	417020831	0.9	18.12		342.69	107.22
C3L-00448	CPT0010160006	CPT0010160006-wxs	233996671	0.96	143.34	0.74
C3N-00305	CPT0011240009	CPT0011240009-wgs	385582234	0.9	16.79		355.37	110.4
C3N-00305	CPT0011240009	CPT0011240009-wxs	259021571	0.97	165.44	0.83
C3N-00305	CPT0011270002	CPT0011270002-wgs	405958762	0.9	17.58		365.23	111.05
C3N-00305	CPT0011270002	CPT0011270002-wxs	290141535	0.97	169.4	0.85
C3N-00313	CPT0011410009	CPT0011410009-wgs	470716431	0.9	19.81		343.98	97.71
C3N-00313	CPT0011410009	CPT0011410009-wxs	245444229	0.97	152	0.77
C3N-00313	CPT0012040002	CPT0012040002-wgs	389076956	0.9	16.68		369.91	116.44
C3N-00313	CPT0012040002	CPT0012040002-wxs	257522678	0.96	152.07	0.82
C3N-00314	CPT0012080009	CPT0012080009-wgs	437893387	0.88	18.74		357.16	106.9
C3N-00314	CPT0012080009	CPT0012080009-wxs	241735926	0.96	144.78	0.79
C3N-00314	CPT0012150002	CPT0012150002-wgs	381166438	0.91	16.63		367.6	111.74
C3N-00314	CPT0012150002	CPT0012150002-wxs	322824367	0.96	170.09	0.86
C3N-00315	CPT0012180009	CPT0012180009-wgs	402252882	0.9	17.29		349.3	98.74
C3N-00315	CPT0012180009	CPT0012180009-wxs	250685417	0.95	144.82	0.76
C3N-00315	CPT0012240002	CPT0012240002-wgs	403216684	0.9	17.23		378.87	110.77
C3N-00315	CPT0012240002	CPT0012240002-wxs	269329651	0.96	147.73	0.76
C3N-00317	CPT0012280009	CPT0012280009-wgs	472120186	0.89	19.88		376.97	120.74
C3N-00317	CPT0012280009	CPT0012280009-wxs	304802344	0.97	188.55	0.9
C3N-00317	CPT0012350002	CPT0012350002-wgs	561361124	0.89	24.13		374.44	112.62
C3N-00317	CPT0012350002	CPT0012350002-wxs	259211628	0.97	150.2	0.81
C3N-00320	CPT0012370009	CPT0012370009-wgs	392572300	0.89	16.68		359.01	106.55
C3N-00320	CPT0012370009	CPT0012370009-wxs	274255260	0.97	176.36	0.83
C3N-00320	CPT0012530002	CPT0012530002-wgs	382835034	0.9	16.53		367.44	109.04
C3N-00320	CPT0012530002	CPT0012530002-wxs	273301296	0.96	161.95	0.83
C3N-00437	CPT0012550008	CPT0012550008-wgs	461161800	0.9	19.69		362.41	113.03
C3N-00437	CPT0012550008	CPT0012550008-wxs	310379654	0.96	176.58	0.87
C3N-00437	CPT0012620002	CPT0012620002-wgs	382118614	0.91	16.28		364.8	102.8
C3N-00437	CPT0012620002	CPT0012620002-wxs	267950551	0.96	154.53	0.82
C3N-00491	CPT0012670006	CPT0012670006-wgs	418467868	0.89	17.79		368.51	123.3
C3N-00491	CPT0012670006	CPT0012670006-wxs	235895584	0.96	162.51	0.84
C3N-00491	CPT0012730002	CPT0012730002-wgs	492070149	0.89	20.84		372.25	113.13
C3N-00491	CPT0012730002	CPT0012730002-wxs	472790691	0.96	272.36	0.93
C3N-00492	CPT0012820002	CPT0012820002-wgs	528597770	0.87	22.42		390.12	117.33
C3N-00492	CPT0012820002	CPT0012820002-wxs	358971986	0.97	178.83	0.89
C3N-00494	CPT0012900010	CPT0012900010-wgs	362152132	0.9	15.56		353.29	105.68
C3N-00494	CPT0012900010	CPT0012900010-wxs	299089068	0.97	191.64	0.89
C3N-00494	CPT0012980002	CPT0012980002-wgs	431934887	0.9	18.82		362.5	109.84
C3N-00494	CPT0012980002	CPT0012980002-wxs	251935022	0.96	146.7	0.78
C3N-00194	CPT0014160006	CPT0014160006-wgs	473055668	0.91	20.52		355.36	103.94
C3N-00194	CPT0014160006	CPT0014160006-wxs	276471105	0.96	174.92	0.74
C3N-00244	CPT0014370007	CPT0014370007-wgs	487567237	0.89	20.46		367.63	114.74
C3N-00244	CPT0014370007	CPT0014370007-wxs	277317247	0.96	148.86	0.79
C3N-00242	CPT0014450007	CPT0014450007-wgs	440140678	0.9	18.95		343.82	104.24
C3N-00242	CPT0014450007	CPT0014450007-wxs	252280159	0.96	143.62	0.74
C3N-00194	CPT0015040002	CPT0015040002-wgs	525919622	0.89	21.51		393.41	121.51
C3N-00194	CPT0015040002	CPT0015040002-wxs	290489068	0.96	169.33	0.86
C3N-00244	CPT0015060002	CPT0015060002-wgs	372355144	0.89	16.07		380.55	111.65
C3N-00244	CPT0015060002	CPT0015060002-wxs	269758947	0.97	161.6	0.85
C3N-00242	CPT0015070002	CPT0015070002-wgs	439348527	0.9	18.28		369.73	107.84
C3N-00242	CPT0015070002	CPT0015070002-wxs	276526925	0.97	171.55	0.87
C3L-00792	CPT0015730006	CPT0015730006-wgs	376158162	0.91	16.07		346.59	97.24
C3L-00792	CPT0015730006	CPT0015730006-wxs	224475437	0.96	141.54	0.69
C3L-00813	CPT0015810013	CPT0015810013-wgs	401441477	0.83	16.54		352.81	104.38
C3L-00813	CPT0015810013	CPT0015810013-wxs	425891756	0.94	171.22	0.67
C3L-00765	CPT0015910006	CPT0015910006-wgs	642588897	0.8	25.78		390.14	111.78
C3L-00765	CPT0015910006	CPT0015910006-wxs	427981108	0.92	149.93	0.68
C3N-00390	CPT0017410009	CPT0017410009-wgs	404968070	0.92	17.73		349.26	105.03
C3N-00390	CPT0017410009	CPT0017410009-wxs	265949090	0.96	157.75	0.83
C3N-00390	CPT0017650002	CPT0017650002-wgs	589305696	0.89	24.21		371.03	106.31
C3N-00390	CPT0017650002	CPT0017650002-wxs	316951265	0.96	178.74	0.82
C3N-00435	CPT0017850009	CPT0017850009-wgs	363213956	0.91	15.65		348.14	97.1
C3N-00435	CPT0017850009	CPT0017850009-wxs	370743906	0.96	214.39	0.79
C3L-00792	CPT0018270002	CPT0018270002-wgs	444243948	0.88	18.4		391.83	115.99
C3L-00792	CPT0018270002	CPT0018270002-wxs	364814560	0.96	201.28	0.92
C3L-00765	CPT0018310001	CPT0018310001-wgs	454460692	0.84	18.99		393.55	112.19
C3L-00765	CPT0018310001	CPT0018310001-wxs	289465320	0.96	172.17	0.87
C3L-00813	CPT0018370002	CPT0018370002-wgs	482777811	0.74	18.39		387.12	114.1
C3L-00813	CPT0018370002	CPT0018370002-wxs	292341313	0.97	164.89	0.85
C3L-00583	CPT0019130006	CPT0019130006-wgs	417189852	0.9	18.2		364.74	118.09
C3L-00583	CPT0019130006	CPT0019130006-wxs	388840556	0.96	211.5	0.92
C3L-00416	CPT0019870002	CPT0019870002-wgs	399585506	0.9	17.08		348.17	103.69
C3L-00416	CPT0019870002	CPT0019870002-wxs	254845868	0.97	154.16	0.83
C3L-00448	CPT0019880002	CPT0019880002-wgs	363170806	0.89	15.64		379.9	112.99
C3L-00448	CPT0019880002	CPT0019880002-wxs	253324214	0.96	153.98	0.82
C3L-00583	CPT0019900002	CPT0019900002-wgs	410873262	0.89	17.61		374.34	111.54
C3L-00583	CPT0019900002	CPT0019900002-wxs	313008361	0.97	181.54	0.89
C3N-00168	CPT0019990009	CPT0019990009-wgs	421812996	0.91	18.43		359.05	116.01
C3N-00168	CPT0019990009	CPT0019990009-wxs	281612465	0.95	173.11	0.79
C3N-00177	CPT0020120009	CPT0020120009-wgs	387988975	0.9	16.75		349.61	106.76
C3N-00177	CPT0020120009	CPT0020120009-wxs	224188330	0.97	155.84	0.8
C3N-00168	CPT0020920002	CPT0020920002-wgs	480804489	0.9	20.89		351.26	106.68
C3N-00168	CPT0020920002	CPT0020920002-wxs	256071461	0.96	150.84	0.81
C3N-00177	CPT0020940002	CPT0020940002-wgs	376660305	0.89	15.44		383.26	112.96
C3N-00177	CPT0020940002	CPT0020940002-wxs	259080348	0.94	146.15	0.79
C3N-00380	CPT0021240009	CPT0021240009-wgs	378887455	0.9	16.21		346.68	104.68
C3N-00380	CPT0021240009	CPT0021240009-wxs	307772038	0.96	183.57	0.77
C3N-00380	CPT0021300002	CPT0021300002-wgs	408468033	0.9	17.54		362.08	107.18
C3N-00380	CPT0021300002	CPT0021300002-wxs	234847219	0.97	142.38	0.78
C3N-00435	CPT0022960002	CPT0022960002-wgs	385644269	0.9	16.33		363.58	114.69
C3N-00435	CPT0022960002	CPT0022960002-wxs	301999994	0.96	170.33	0.84
C3L-00561	CPT0023350006	CPT0023350006-wgs	417409962	0.9	17.92		351.82	110.56
C3L-00561	CPT0023350006	CPT0023350006-wxs	256246484	0.97	169.03	0.82
C3L-00917	CPT0023690006	CPT0023690006-wgs	445144111	0.89	19.14		362.34	107.54
C3L-00917	CPT0023690006	CPT0023690006-wxs	211353679	0.96	133.9	0.74
C3L-00561	CPT0024550002	CPT0024550002-wgs	415910677	0.9	17.98		357.09	100.44
C3L-00561	CPT0024550002	CPT0024550002-wxs	248492463	0.96	150.67	0.81
C3L-00917	CPT0024600002	CPT0024600002-wgs	372173883	0.88	15.67		387.37	108.74
C3L-00917	CPT0024600002	CPT0024600002-wxs	295730864	0.96	169.39	0.86
C3N-00852	CPT0024670009	CPT0024670009-wgs	398272524	0.9	17.32		355.97	104.72
C3N-00852	CPT0024670009	CPT0024670009-wxs	224440332	0.97	151.74	0.8
C3N-00852	CPT0024740002	CPT0024740002-wgs	414833857	0.89	17.43		344.76	104.55
C3N-00852	CPT0024740002	CPT0024740002-wxs	245756108	0.96	150.28	0.81
C3L-00607	CPT0025050009	CPT0025050009-wgs	391062350	0.9	16.88		345.69	101.27
C3L-00607	CPT0025050009	CPT0025050009-wxs	271739343	0.96	164.59	0.73
C3L-00610	CPT0025110009	CPT0025110009-wgs	420531437	0.91	18.2		348.13	103.35
C3L-00610	CPT0025110009	CPT0025110009-wxs	217679387	0.96	144.53	0.77
C3L-00766	CPT0025170009	CPT0025170009-wgs	382931682	0.89	16.49		355.51	106.71
C3L-00766	CPT0025170009	CPT0025170009-wxs	269673563	0.96	168.24	0.83
C3L-00799	CPT0025230009	CPT0025230009-wgs	398384888	0.91	17.25		337.14	95.79
C3L-00799	CPT0025230009	CPT0025230009-wxs	237063734	0.97	158.24	0.76
C3L-00800	CPT0025290009	CPT0025290009-wgs	391755701	0.89	16.72		347.29	103.15
C3L-00800	CPT0025290009	CPT0025290009-wxs	289246660	0.96	170.28	0.76
C3L-00812	CPT0025350009	CPT0025350009-wgs	485110208	0.9	21.01		339.36	100.37
C3L-00812	CPT0025350009	CPT0025350009-wxs	233451580	0.97	145.85	0.77
C3N-00246	CPT0025580010	CPT0025580010-wgs	453972373	0.89	19.46		347.62	104.08
C3N-00246	CPT0025580010	CPT0025580010-wxs	344036830	0.96	182.26	0.87
C3N-00733	CPT0025880009	CPT0025880009-wgs	404406520	0.9	17.38		361.07	113.04
C3N-00733	CPT0025880009	CPT0025880009-wxs	288684613	0.97	188.49	0.85
C3L-00791	CPT0026410009	CPT0026410009-wgs	485196250	0.9	20.81		347.54	106.3
C3L-00791	CPT0026410009	CPT0026410009-wxs	295337831	0.97	186.77	0.83
C3N-00246	CPT0028450002	CPT0028450002-wgs	618707410	0.89	25.54		384.23	105.51
C3N-00246	CPT0028450002	CPT0028450002-wxs	259838300	0.96	153.39	0.82
C3N-00733	CPT0028480002	CPT0028480002-wgs	384940130	0.89	16.35		375.45	118.71
C3N-00733	CPT0028480002	CPT0028480002-wxs	297171085	0.96	170.77	0.86
C3L-00607	CPT0029400002	CPT0029400002-wgs	373601739	0.89	16.13		376.17	111.65
C3L-00607	CPT0029400002	CPT0029400002-wxs	292453312	0.96	169.97	0.86
C3L-00610	CPT0029410002	CPT0029410002-wgs	397127029	0.87	16.42		381.02	119.86
C3L-00610	CPT0029410002	CPT0029410002-wxs	285078530	0.96	166.33	0.85
C3L-00766	CPT0029430002	CPT0029430002-wgs	444333489	0.9	18.89		366.26	115.18
C3L-00766	CPT0029430002	CPT0029430002-wxs	335016353	0.96	190.5	0.91
C3L-00799	CPT0029440002	CPT0029440002-wgs	445065823	0.9	19.37		374.29	115.57
C3L-00799	CPT0029440002	CPT0029440002-wxs	524223757	0.97	294.04	0.97
C3L-00800	CPT0029460002	CPT0029460002-wgs	390272727	0.89	16.19		375.36	116.14
C3L-00800	CPT0029460002	CPT0029460002-wxs	250504830	0.96	143.5	0.78
C3L-00812	CPT0029480002	CPT0029480002-wgs	387389651	0.9	16.35		381	114.2
C3L-00812	CPT0029480002	CPT0029480002-wxs	272221749	0.96	164.53	0.85
C3L-00791	CPT0029500002	CPT0029500002-wgs	468918637	0.89	19.98		376.42	113.45
C3L-00791	CPT0029500002	CPT0029500002-wxs	331730093	0.96	183.73	0.89
C3L-00902	CPT0063320009	CPT0063320009-wgs	578384846	0.77	22.87		379.07	111.78
C3L-00902	CPT0063320009	CPT0063320009-wxs	388678971	0.95	171.03	0.72
C3L-01302	CPT0063630006	CPT0063630006-wgs	475510213	0.79	18.13		380.31	108.64
C3L-01302	CPT0063630006	CPT0063630006-wxs	317758841	0.96	155.96	0.69
C3L-00907	CPT0064370006	CPT0064370006-wgs	579530858	0.77	22.82		389.24	112.55
C3L-00907	CPT0064370006	CPT0064370006-wxs	360023223	0.94	148.94	0.67
C3L-00902	CPT0065240002	CPT0065240002-wgs	519727529	0.84	21.58		380.51	110.87
C3L-00902	CPT0065240002	CPT0065240002-wxs	341784643	0.97	181.36	0.89
C3L-01302	CPT0065290002	CPT0065290002-wgs	465953581	0.81	18.39		398.72	119.4
C3L-01302	CPT0065290002	CPT0065290002-wxs	304134610	0.97	174.75	0.88
C3L-00907	CPT0065420002	CPT0065420002-wgs	523390003	0.81	21.35		397.69	115.07
C3L-00907	CPT0065420002	CPT0065420002-wxs	353530720	0.96	191.59	0.83
C3N-00953	CPT0065430009	CPT0065430009-wgs	443935629	0.83	18.47		381.66	112.5
C3N-00953	CPT0065430009	CPT0065430009-wxs	288969434	0.97	158.6	0.77
C3L-00790	CPT0065690009	CPT0065690009-wgs	442161924	0.83	18.41		368.48	106.62
C3L-00790	CPT0065690009	CPT0065690009-wxs	422388566	0.93	165.45	0.75
C3L-00796	CPT0065750009	CPT0065750009-wgs	423676552	0.83	17.77		373.55	111.73
C3L-00796	CPT0065750009	CPT0065750009-wxs	257074977	0.97	160.03	0.77
C3L-00814	CPT0065810009	CPT0065810009-wgs	490235157	0.87	20.78		387.64	115.88
C3L-00814	CPT0065810009	CPT0065810009-wxs	350447778	0.97	205.92	0.9
C3L-00817	CPT0065870009	CPT0065870009-wgs	485509704	0.85	19.84		397.25	121.53
C3L-00817	CPT0065870009	CPT0065870009-wxs	312876965	0.97	176.71	0.86
C3L-01553	CPT0065930009	CPT0065930009-wgs	577499850	0.87	24.49		391.13	117.48
C3L-01553	CPT0065930009	CPT0065930009-wxs	228923737	0.97	145.09	0.77
C3L-00183	CPT0066470010	CPT0066470010-wgs	498984840	0.88	21.18		379.78	113.21
C3L-00183	CPT0066470010	CPT0066470010-wxs	337044514	0.97	190.29	0.79
C3N-00150	CPT0066480009	CPT0066480009-wgs	440746629	0.83	18.28		382.43	112.6
C3N-00150	CPT0066480009	CPT0066480009-wxs	361662186	0.96	182.38	0.79
C3L-00790	CPT0067650002	CPT0067650002-wgs	537022504	0.75	20.78		394.46	119.23
C3L-00790	CPT0067650002	CPT0067650002-wxs	412267154	0.97	209.62	0.92
C3L-00796	CPT0067670002	CPT0067670002-wgs	516359436	0.81	20.85		393.71	123.34
C3L-00796	CPT0067670002	CPT0067670002-wxs	382703768	0.97	196.22	0.89
C3L-00814	CPT0067690002	CPT0067690002-wgs	570379728	0.83	23.4		380.08	113.92
C3L-00814	CPT0067690002	CPT0067690002-wxs	454698575	0.97	211.41	0.92
C3L-00817	CPT0067710002	CPT0067710002-wgs	477454390	0.81	19.15		392.41	116.57
C3L-00817	CPT0067710002	CPT0067710002-wxs	283742599	0.96	165.06	0.85
C3L-01553	CPT0067730002	CPT0067730002-wgs	425042245	0.8	17.44		400.02	118.88
C3L-01553	CPT0067730002	CPT0067730002-wxs	325390497	0.97	181.65	0.86
C3N-00573	CPT0069000006	CPT0069000006-wgs	409955402	0.85	17.26		370.34	105.1
C3N-00573	CPT0069000006	CPT0069000006-wxs	275006443	0.97	158.35	0.74
C3N-00573	CPT0069090002	CPT0069090002-wgs	570651346	0.82	23.27		378.17	110.07
C3N-00573	CPT0069090002	CPT0069090002-wxs	331918965	0.97	173.81	0.84
C3N-00577	CPT0069160006	CPT0069160006-wgs	496317084	0.83	20.85		371.43	119.67
C3N-00577	CPT0069160006	CPT0069160006-wxs	364354448	0.96	185.74	0.76
C3N-00577	CPT0069270002	CPT0069270002-wgs	516329082	0.82	21.06		381.86	115.71
C3N-00577	CPT0069270002	CPT0069270002-wxs	297563616	0.97	166.03	0.85
C3N-00953	CPT0070680002	CPT0070680002-wgs	449223284	0.8	17.93		424.92	120.69
C3N-00953	CPT0070680002	CPT0070680002-wxs	433267795	0.97	210.92	0.87
C3L-00183	CPT0070990002	CPT0070990002-wgs	439501288	0.83	17.91		387.17	115.61
C3L-00183	CPT0070990002	CPT0070990002-wxs	330604501	0.96	149.8	0.81
C3L-01352	CPT0071150010	CPT0071150010-wgs	472858095	0.83	19.28		394.94	119.75
C3L-01352	CPT0071150010	CPT0071150010-wxs	453501418	0.96	194.41	0.71
C3N-00150	CPT0071650002	CPT0071650002-wgs	607682757	0.75	23.47		390.95	112.9
C3N-00150	CPT0071650002	CPT0071650002-wxs	286558695	0.97	160.79	0.84
C3L-01352	CPT0071980002	CPT0071980002-wgs	413898679	0.83	17.22		401.38	119.82
C3L-01352	CPT0071980002	CPT0071980002-wxs	355280422	0.97	182.22	0.78
C3N-01200	CPT0075130009	CPT0075130009-wgs	509805270	0.85	20.86		389	112.32
C3N-01200	CPT0075130009	CPT0075130009-wxs	287595339	0.97	148.78	0.79
C3N-01200	CPT0075240001	CPT0075240001-wgs	447681960	0.83	18.18		403.48	115.23
C3N-01200	CPT0075240001	CPT0075240001-wxs	348590434	0.98	193.76	0.88
C3N-01214	CPT0075560006	CPT0075560006-wgs	548613668	0.84	22.59		393.61	116.36
C3N-01214	CPT0075560006	CPT0075560006-wxs	443980615	0.96	199.04	0.85
C3N-01214	CPT0075620002	CPT0075620002-wgs	488182069	0.83	20.17		390.46	113.71
C3N-01214	CPT0075620002	CPT0075620002-wxs	324771384	0.97	186.68	0.73
C3N-01213	CPT0075720009	CPT0075720009-wgs	377545900	0.85	15.71		376.43	110.77
C3N-01213	CPT0075720009	CPT0075720009-wxs	404700877	0.97	188.88	0.83
C3N-01213	CPT0075800002	CPT0075800002-wgs	380638772	0.85	16.04		381.86	111.71
C3N-01213	CPT0075800002	CPT0075800002-wxs	313368100	0.97	177.71	0.86
C3N-01220	CPT0076330006	CPT0076330006-wgs	476509260	0.84	19.66		378.79	121.64
C3N-01220	CPT0076330006	CPT0076330006-wxs	359994613	0.95	163.93	0.71
C3N-01220	CPT0076400002	CPT0076400002-wgs	400026022	0.84	16.78		372.93	103.02
C3N-01220	CPT0076400002	CPT0076400002-wxs	362352740	0.96	182.24	0.87
C3N-01522	CPT0077110009	CPT0077110009-wgs	453865230	0.81	18.63		365.37	105.24
C3N-01522	CPT0077110009	CPT0077110009-wxs	366881892	0.97	193.66	0.83
C3N-01522	CPT0077230002	CPT0077230002-wgs	492676446	0.82	19.98		419.58	125.04
C3N-01522	CPT0077230002	CPT0077230002-wxs	365412991	0.97	203.09	0.8
C3N-01524	CPT0077310009	CPT0077310009-wgs	454272716	0.86	19.1		342.53	106.34
C3N-01524	CPT0077310009	CPT0077310009-wxs	267343986	0.97	162.44	0.83
C3N-01524	CPT0077410002	CPT0077410002-wgs	411284870	0.82	16.99		380.3	99.73
C3N-01524	CPT0077410002	CPT0077410002-wxs	312764523	0.96	164.39	0.79
C3N-01261	CPT0077490009	CPT0077490009-wgs	433113847	0.84	18.02		361.24	102.11
C3N-01261	CPT0077490009	CPT0077490009-wxs	265900036	0.98	166.68	0.83
C3N-01261	CPT0077590002	CPT0077590002-wgs	515409195	0.84	21.36		392.56	115.13
C3N-01261	CPT0077590002	CPT0077590002-wxs	316187961	0.97	173.96	0.85
C3N-00495	CPT0078510009	CPT0078510009-wgs	429947824	0.83	17.8		363.8	100.31
C3N-00495	CPT0078510009	CPT0078510009-wxs	420502236	0.96	205.2	0.74
C3N-00495	CPT0078570002	CPT0078570002-wgs	417200257	0.8	16.94		393.56	106.24
C3N-00495	CPT0078570002	CPT0078570002-wxs	340878484	0.97	187.42	0.88
C3N-01175	CPT0078660009	CPT0078660009-wgs	489996095	0.85	19.81		366.06	103.53
C3N-01175	CPT0078660009	CPT0078660009-wxs	350197998	0.97	198.31	0.89
C3N-01175	CPT0078700002	CPT0078700002-wgs	487777623	0.82	19.72		388.65	108.5
C3N-01175	CPT0078700002	CPT0078700002-wxs	288137743	0.97	159.63	0.81
C3N-00832	CPT0078800009	CPT0078800009-wgs	464181195	0.87	19.76		373.95	108.81
C3N-00832	CPT0078800009	CPT0078800009-wxs	305633258	0.96	174.12	0.84
C3N-00832	CPT0078820002	CPT0078820002-wgs	432530814	0.8	17.54		404.85	115.99
C3N-00832	CPT0078820002	CPT0078820002-wxs	316567699	0.96	165.63	0.76
C3N-00834	CPT0078830009	CPT0078830009-wgs	390592898	0.83	16.08		366.88	108.33
C3N-00834	CPT0078830009	CPT0078830009-wxs	360706892	0.97	205	0.87
C3N-00834	CPT0078870002	CPT0078870002-wgs	441185580	0.81	17.87		375.92	109.05
C3N-00834	CPT0078870002	CPT0078870002-wxs	295071618	0.96	162.57	0.79
C3N-01176	CPT0078930009	CPT0078930009-wgs	533546419	0.81	21.46		382.78	111.83
C3N-01176	CPT0078930009	CPT0078930009-wxs	339325796	0.96	181.39	0.83
C3N-01176	CPT0078970002	CPT0078970002-wgs	437408409	0.8	17.69		402.63	113.35
C3N-01176	CPT0078970002	CPT0078970002-wxs	370482707	0.97	206.33	0.82
C3N-01178	CPT0078990009	CPT0078990009-wgs	447573231	0.83	18.44		363.79	107.17
C3N-01178	CPT0078990009	CPT0078990009-wxs	385371473	0.92	174.71	0.69
C3N-01178	CPT0079040002	CPT0079040002-wgs	426302554	0.81	17.15		396.94	112.68
C3N-01178	CPT0079040002	CPT0079040002-wxs	306997557	0.97	160.69	0.8
C3N-00492	CPT0079180009	CPT0079180009-wgs	456835688	0.84	18.45		348.6	100.66
C3N-00492	CPT0079180009	CPT0079180009-wxs	317519707	0.95	163.7	0.69
C3L-01288	CPT0079230009	CPT0079230009-wgs	441191522	0.88	18.84		374.39	107.04
C3L-01288	CPT0079230009	CPT0079230009-wxs	415203769	0.97	237.08	0.93
C3L-00606	CPT0079270009	CPT0079270009-wgs	371376222	0.88	15.89		374.31	105.77
C3L-00606	CPT0079270009	CPT0079270009-wxs	344924460	0.97	200.96	0.87
C3L-01283	CPT0079380009	CPT0079380009-wgs	501526630	0.85	20.96		363.07	104.54
C3L-01283	CPT0079380009	CPT0079380009-wxs	273678799	0.97	166.22	0.8
C3L-01287	CPT0079410009	CPT0079410009-wgs	415340344	0.85	17.15		373.33	106.42
C3L-01287	CPT0079410009	CPT0079410009-wxs	393845069	0.97	225.73	0.89
C3L-01281	CPT0079480009	CPT0079480009-wgs	575246129	0.84	23.7		379.33	115.53
C3L-01281	CPT0079480009	CPT0079480009-wxs	328667745	0.96	193.94	0.89
C3L-01288	CPT0080100002	CPT0080100002-wgs	446033248	0.82	17.93		406.83	128.34
C3L-01288	CPT0080100002	CPT0080100002-wxs	325241115	0.97	184.92	0.72
C3L-00606	CPT0080110002	CPT0080110002-wgs	404463575	0.84	16.98		382.27	108.46
C3L-00606	CPT0080110002	CPT0080110002-wxs	240006319	0.96	135.08	0.66
C3L-01283	CPT0080120001	CPT0080120001-wgs	484661050	0.85	20.09		390.04	109.88
C3L-01283	CPT0080120001	CPT0080120001-wxs	359428487	0.97	198.83	0.86
C3L-01287	CPT0080130002	CPT0080130002-wgs	450374281	0.87	18.39		411.84	120.99
C3L-01287	CPT0080130002	CPT0080130002-wxs	282977520	0.96	153.13	0.63
C3L-01281	CPT0080150002	CPT0080150002-wgs	513184813	0.85	21.19		380.54	109.07
C3L-01281	CPT0080150002	CPT0080150002-wxs	231868729	0.97	137.61	0.75
C3N-00148	CPT0081600006	CPT0081600006-wgs	507994002	0.84	20.77		391.55	116.2
C3N-00148	CPT0081600006	CPT0081600006-wxs	355136558	0.97	172.87	0.79
C3N-00148	CPT0081700002	CPT0081700002-wgs	593496342	0.77	23.41		410.35	113.2
C3N-00148	CPT0081700002	CPT0081700002-wxs	384766684	0.97	195.07	0.87
C3N-00154	CPT0081880006	CPT0081880006-wgs	498080886	0.83	20.04		392.54	115.07
C3N-00154	CPT0081880006	CPT0081880006-wxs	335573160	0.96	164.63	0.81
C3N-00646	CPT0081990006	CPT0081990006-wgs	447221327	0.86	18.74		380.22	109
C3N-00646	CPT0081990006	CPT0081990006-wxs	441986928	0.96	211.87	0.83
C3N-00646	CPT0082030002	CPT0082030002-wgs	461169340	0.8	18.5		377.99	101.03
C3N-00646	CPT0082030002	CPT0082030002-wxs	295520470	0.96	157.56	0.84
C3N-00149	CPT0084560006	CPT0084560006-wgs	402316571	0.84	16.41		379.83	109.92
C3N-00149	CPT0084560006	CPT0084560006-wxs	235532103	0.97	148.55	0.77
C3N-00154	CPT0085300002	CPT0085300002-wgs	496299936	0.77	19.57		398.26	114.29
C3N-00154	CPT0085300002	CPT0085300002-wxs	371651896	0.95	189.53	0.83
C3N-00149	CPT0085310002	CPT0085310002-wgs	505505867	0.78	19.92		397.69	109.02
C3N-00149	CPT0085310002	CPT0085310002-wxs	233994670	0.97	143.08	0.77
C3L-01557	CPT0085670009	CPT0085670009-wgs	395847334	0.83	16.35		380.96	109.34
C3L-01557	CPT0085670009	CPT0085670009-wxs	322687708	0.97	180.68	0.83
C3L-01560	CPT0086030009	CPT0086030009-wgs	493005452	0.86	20.19		392.18	110.54
C3L-01560	CPT0086030009	CPT0086030009-wxs	331547767	0.96	178.15	0.82
C3L-00908	CPT0086360009	CPT0086360009-wgs	584510300	0.79	22.98		394.65	107.4
C3L-00908	CPT0086360009	CPT0086360009-wxs	325261111	0.97	195.88	0.8
C3L-01557	CPT0086610002	CPT0086610002-wgs	525932483	0.81	21.19		399.17	122.5
C3L-01557	CPT0086610002	CPT0086610002-wxs	374650945	0.97	186.38	0.84
C3L-01560	CPT0086720001	CPT0086720001-wgs	421174382	0.83	17.27		386.49	117.75
C3L-01560	CPT0086720001	CPT0086720001-wxs	396677743	0.98	192.78	0.9
C3L-01313	CPT0086820009	CPT0086820009-wgs	501591047	0.83	20.76		375.44	108.89
C3L-01313	CPT0086820009	CPT0086820009-wxs	305487913	0.97	178.92	0.85
C3L-01836	CPT0086870009	CPT0086870009-wgs	439436055	0.83	18.34		373.95	110.15
C3L-01836	CPT0086870009	CPT0086870009-wxs	406626822	0.97	226.52	0.9
C3L-01286	CPT0086950009	CPT0086950009-wgs	440216048	0.81	18.1		386.64	117.47
C3L-01286	CPT0086950009	CPT0086950009-wxs	352034929	0.97	178.73	0.84
C3L-01603	CPT0087040009	CPT0087040009-wgs	428682662	0.83	17.85		368.2	106.47
C3L-01603	CPT0087040009	CPT0087040009-wxs	549298509	0.94	185.69	0.63
C3L-00908	CPT0087380001	CPT0087380001-wgs	440831897	0.79	17.65		383.88	113.38
C3L-00908	CPT0087380001	CPT0087380001-wxs	340554404	0.97	173.89	0.88
C3L-01313	CPT0087430002	CPT0087430002-wgs	530247714	0.85	22.1		365.97	114.82
C3L-01313	CPT0087430002	CPT0087430002-wxs	359682887	0.95	179.64	0.87
C3L-01836	CPT0087440002	CPT0087440002-wgs	496473620	0.79	19.96		391.26	110.38
C3L-01836	CPT0087440002	CPT0087440002-wxs	451696742	0.97	216	0.89
C3L-01286	CPT0087450002	CPT0087450002-wgs	456700429	0.84	18.65		418.93	123.17
C3L-01286	CPT0087450002	CPT0087450002-wxs	353284095	0.97	178.36	0.87
C3L-01603	CPT0087460001	CPT0087460001-wgs	392929476	0.82	16.29		380.12	115.95
C3L-01603	CPT0087460001	CPT0087460001-wxs	383288496	0.97	186.53	0.88
C3N-01646	CPT0088480009	CPT0088480009-wgs	498599445	0.85	20.56		374.85	106.8
C3N-01646	CPT0088480009	CPT0088480009-wxs	289916572	0.97	176	0.8
C3N-01646	CPT0088540001	CPT0088540001-wgs	497208449	0.79	19.73		395.44	110.32
C3N-01646	CPT0088540001	CPT0088540001-wxs	321257047	0.96	170.34	0.84
C3N-01648	CPT0088550010	CPT0088550010-wgs	376588860	0.85	15.94		376.3	110.47
C3N-01648	CPT0088550010	CPT0088550010-wxs	389671382	0.97	211.45	0.76
C3N-01648	CPT0088610002	CPT0088610002-wgs	442031186	0.82	18.08		389.43	115.18
C3N-01648	CPT0088610002	CPT0088610002-wxs	388376549	0.97	190.82	0.86
C3N-01649	CPT0088630009	CPT0088630009-wgs	441680549	0.91	19.14		360	134.25
C3N-01649	CPT0088630009	CPT0088630009-wxs	471992909	0.95	258.67	0.95
C3N-01649	CPT0088680009	CPT0088680009-wgs	424785935	0.9	18.65		352.69	125.88
C3N-01649	CPT0088680009	CPT0088680009-wxs	299379853	0.94	174.23	0.87
C3N-01651	CPT0088690009	CPT0088690009-wgs	375431072	0.85	15.57		380.27	110.46
C3N-01651	CPT0088690009	CPT0088690009-wxs	315187706	0.97	183.65	0.85
C3N-01651	CPT0088750002	CPT0088750002-wgs	485215224	0.82	19.74		391.68	119.97
C3N-01651	CPT0088750002	CPT0088750002-wxs	338432785	0.97	170.3	0.86
C3N-01361	CPT0088760009	CPT0088760009-wgs	513404519	0.82	20.81		391.1	115.94
C3N-01361	CPT0088760009	CPT0088760009-wxs	292167154	0.97	175.51	0.84
C3N-01361	CPT0088820002	CPT0088820002-wgs	411584608	0.82	16.94		376.24	108.52
C3N-01361	CPT0088820002	CPT0088820002-wxs	352121828	0.97	184.75	0.89
C3N-01179	CPT0088900009	CPT0088900009-wgs	424101236	0.86	17.84		375.8	114.88
C3N-01179	CPT0088900009	CPT0088900009-wxs	319411870	0.97	168.17	0.76
C3N-01179	CPT0088960002	CPT0088960002-wgs	418191925	0.82	17.16		373.19	111.81
C3N-01179	CPT0088960002	CPT0088960002-wxs	402866887	0.97	205.47	0.83
C3N-01180	CPT0088970009	CPT0088970009-wgs	431874289	0.84	18.01		362.56	104.84
C3N-01180	CPT0088970009	CPT0088970009-wxs	309991204	0.97	163.38	0.8
C3N-01180	CPT0089010002	CPT0089010002-wgs	423498252	0.83	17.51		377.6	101.07
C3N-01180	CPT0089010002	CPT0089010002-wxs	377332692	0.96	187.73	0.85
C3N-00831	CPT0089020009	CPT0089020009-wgs	476765896	0.82	19.46		360.46	108.44
C3N-00831	CPT0089020009	CPT0089020009-wxs	330355541	0.97	184.85	0.87
C3N-00831	CPT0089080002	CPT0089080002-wgs	413686286	0.83	16.96		397.01	123.14
C3N-00831	CPT0089080002	CPT0089080002-wxs	402929208	0.97	198.19	0.9
C3N-01808	CPT0089460009	CPT0089460009-wgs	487397912	0.9	21.33		355.78	137.1
C3N-01808	CPT0089460009	CPT0089460009-wxs	306828846	0.94	176.83	0.86
C3N-01808	CPT0091340002	CPT0091340002-wgs	394383262	0.9	17.47		345.35	119.82
C3N-01808	CPT0091340002	CPT0091340002-wxs	432825125	0.94	228.34	0.93
C3L-01607	CPT0092160009	CPT0092160009-wgs	393054645	0.92	17.32		325.96	121.65
C3L-01607	CPT0092160009	CPT0092160009-wxs	348133181	0.96	215.14	0.92
C3L-01861	CPT0092290008	CPT0092290008-wgs	445315082	0.9	19.6		346.37	129.7
C3L-01861	CPT0092290008	CPT0092290008-wxs	376927597	0.93	206.54	0.92
C3L-01882	CPT0092730009	CPT0092730009-wgs	399359222	0.91	17.74		354.14	137.07
C3L-01882	CPT0092730009	CPT0092730009-wxs	369564247	0.95	229.35	0.93
C3L-01885	CPT0092790009	CPT0092790009-wgs	450838741	0.92	20.19		340.31	122.65
C3L-01885	CPT0092790009	CPT0092790009-wxs	343623199	0.96	208.59	0.91
C3L-01607	CPT0093750002	CPT0093750002-wgs	466144605	0.9	20.62		326.33	114.05
C3L-01607	CPT0093750002	CPT0093750002-wxs	351714527	0.96	203.46	0.91
C3L-01861	CPT0093770002	CPT0093770002-wgs	462591145	0.9	19.99		352.42	127.21
C3L-01861	CPT0093770002	CPT0093770002-wxs	396020078	0.96	230.91	0.93
C3L-01882	CPT0093820002	CPT0093820002-wgs	384799531	0.88	16.67		365.21	134.85
C3L-01882	CPT0093820002	CPT0093820002-wxs	360686196	0.95	196.64	0.89
C3L-01885	CPT0093830002	CPT0093830002-wgs	368582456	0.9	16.29		373.82	125.14
C3L-01885	CPT0093830002	CPT0093830002-wxs	394281381	0.96	212.45	0.91

## Sheet: RNA-seq_sequencing_depth
Case	Tissue Type	Sample Aliquot ID	Uniquely mapped reads number	Uniquely mapped reads %	% of reads mapped to multiple loci	% of reads mapped to too many loci	% of reads unmapped: other	% of reads unmapped: too short	Insertion rate per base	Mismatch rate per base, %	Number of input reads	Number of reads mapped to multiple loci	Number of reads mapped to too many loci	Number of splices: Total
C3L-01287	Solid Tissue Normal	ee722bb1-db91-46ff-bbf7-989ee5954824	94846820	92.72	5.7	0.28	0.11	1.2	0.01	0.2	102294273	5828078	282490	22475023
C3L-00561	Solid Tissue Normal	703aaad7-3056-4938-8099-108b6679ded4	73020918	93.11	5.32	0.29	0.11	1.17	0.01	0.19	78427086	4175421	224692	15823428
C3L-00561	Primary Tumor	da873fe0-1299-471c-9020-c61bd9b507dd	87486665	89.9	6.77	0.31	0.11	2.91	0	0.22	97314711	6585325	306171	22855561
C3L-01287	Primary Tumor	3197d373-5a6f-4e45-bc8e-2f5a6c7186e8	90613424	91.56	5.79	0.39	0.11	2.15	0.01	0.17	98964138	5726980	387341	23645783
C3L-01603	Primary Tumor	99d67dc7-cbc4-4b62-a36f-73ef4819de16	76328192	91.38	7.39	0.42	0.12	0.68	0.01	0.2	83524769	6170294	352253	18899433
C3N-01524	Primary Tumor	4ee095a5-09ab-4479-82b4-e5195ddb484b	79720732	89.34	7.16	0.44	0.09	2.96	0.01	0.19	89235708	6393531	393453	20484535
C3L-01603	Solid Tissue Normal	fcd433c7-1b54-4b52-b566-50a0983a1810	100518621	92.67	5.56	0.35	0.12	1.31	0.01	0.23	108472349	6032740	375600	22615316
C3N-00834	Solid Tissue Normal	7cca990f-7e32-41a8-a80b-58364c2dd212	84783499	94.5	4.17	0.15	0.1	1.09	0.01	0.25	89721191	3737243	138932	16859761
C3N-01214	Solid Tissue Normal	8220b089-90b2-4d27-841a-f7b5c5fb6c47	72709640	94.19	4.53	0.29	0.11	0.88	0.01	0.2	77192550	3500100	221513	15412737
C3N-01214	Primary Tumor	056f614f-96da-4f09-9bca-79a215669f68	79293577	92.17	6.44	0.37	0.12	0.91	0.01	0.22	86033917	5537104	321344	17764306
C3N-00834	Primary Tumor	d4b6f3f7-cd41-4e19-9b39-73ec5629a9e1	89386041	86.85	10.07	0.46	0.09	2.53	0	0.15	102923131	10367340	474857	23720468
C3N-01261	Primary Tumor	990eeb02-de23-4d83-99df-65b7babfbfa5	70076013	89.66	4.9	0.35	0.1	4.99	0.01	0.21	78158172	3828940	271369	16047895
C3N-01261	Solid Tissue Normal	202100bc-7b09-4648-9f4f-ef8f760d0996	74094082	93.11	5.12	0.32	0.11	1.34	0.01	0.2	79575458	4075472	254848	16068241
C3L-00917	Primary Tumor	12d298f2-5f27-4c87-888c-2ee9f6d11062	66598710	90.49	7.8	0.44	0.12	1.16	0.01	0.24	73600327	5739458	320412	14946333
C3L-00917	Solid Tissue Normal	61fd5b56-5683-4f1a-bb58-b55e17697515	86936771	93.62	4.96	0.25	0.1	1.06	0.01	0.2	92860029	4608606	229085	19111485
C3L-00607	Solid Tissue Normal	ec49624e-ecaa-4cd6-9102-569c040e83c4	81839779	93.56	5.32	0.3	0.11	0.71	0.01	0.22	87470657	4653679	263982	17507380
C3L-01861	Primary Tumor	38be969b-47f9-4081-b857-ddcb771518ff	91388573	92.54	5.93	0.45	0.14	0.95	0.01	0.24	98759763	5856473	444994	19634976
C3N-00194	Solid Tissue Normal	abe08b03-6b21-4b10-9d44-8cc2765f6980	81771676	93.17	4.83	0.37	0.11	1.51	0.01	0.21	87761652	4239086	328168	17008093
C3L-00010	Solid Tissue Normal	87d459d7-11e8-4472-89ea-80933a608d6d	96287425	94.11	4.34	0.17	0.09	1.29	0.01	0.25	102313359	4443302	170236	22924281
C3L-01352	Primary Tumor	35f853c0-d953-4408-814c-72c5ef86ff9b	91080530	90.99	6.75	0.47	0.1	1.69	0.01	0.18	100094585	6759232	466774	23068746
C3N-00194	Primary Tumor	33861799-9692-4d43-9fae-7ff2e5d11ed8	86567264	91.28	5.13	0.38	0.12	3.09	0.01	0.22	94837966	4866779	358170	21914646
C3L-01861	Solid Tissue Normal	c78059d0-f010-4e55-bdb4-7a8c7cb61d65	91378284	93.39	4.69	0.33	0.11	1.48	0.01	0.21	97848292	4592216	321767	19657438
C3L-00010	Primary Tumor	a80f5793-7cd3-41dd-a968-c42680d1c27e	97544025	91.04	6.67	0.62	0.12	1.56	0.01	0.19	107146702	7141365	668720	23962347
C3L-00607	Primary Tumor	a00a647a-d53e-463a-8ea2-a2e2bb529866	77583518	92.18	5.88	0.42	0.11	1.42	0.01	0.21	84167748	4945847	357067	19110635
C3N-01646	Solid Tissue Normal	ca2012d9-b066-4ef9-a3ef-4f1ac71b52bc	69541383	93.13	5.13	0.3	0.11	1.33	0.01	0.2	74674464	3831663	223274	15206781
C3N-00495	Primary Tumor	15a19df8-068b-4b46-b072-3bfa7b1ce309	94876268	91.88	6.63	0.34	0.1	1.04	0	0.17	103255957	6845556	351191	27029653
C3L-01281	Solid Tissue Normal	2bf7a146-8f6b-46a3-8191-1f4d4ab28ab1	91839250	93.3	5.27	0.3	0.1	1.03	0.01	0.19	98435929	5186502	296977	18974865
C3N-00831	Primary Tumor	caf46473-127c-4dd0-8f94-c979f7de76e3	96067228	91.53	7.29	0.34	0.11	0.72	0.01	0.21	104954028	7649649	361445	23649753
C3N-00495	Solid Tissue Normal	85eec664-3b42-402a-bd58-e17b789ece36	88842295	92.49	6.04	0.34	0.11	1.01	0.01	0.18	96051364	5799929	327944	19158070
C3L-01281	Primary Tumor	ddea8669-9eb1-4bbc-a9e5-649178e0ecb7	80402611	90.08	6.4	0.44	0.11	2.97	0.01	0.17	89252109	5715668	389494	19196942
C3N-01646	Primary Tumor	608319b0-b2c1-43b5-8c73-5e0d41ea272a	80090323	92.29	6.44	0.39	0.12	0.77	0	0.19	86781969	5587324	336888	21434869
C3N-00831	Solid Tissue Normal	7d047482-7d7e-4e5d-805b-6509222088d7	67429888	93.36	5.4	0.39	0.11	0.74	0.01	0.2	72225808	3899244	280907	15433724
C3L-00791	Primary Tumor	d27767bf-3f96-4dfb-a538-e7b72eb5aaa8	96815741	90.57	7.42	0.51	0.11	1.39	0	0.19	106900869	7932761	550104	25015246
C3L-00369	Primary Tumor	61568aa0-efba-4523-87eb-1b62c4de882e	92644149	90.87	7.06	0.72	0.09	1.27	0	0.18	101957341	7195243	730990	27342980
C3L-00183	Primary Tumor	16fb7b4b-f3b6-4346-b6cd-d1699bcdfbee	74001837	92.77	6	0.39	0.1	0.73	0.01	0.2	79765258	4786879	312952	16065644
C3N-00168	Solid Tissue Normal	e6ed750e-8fb7-4d47-b920-dce0ad0f9d2d	71355283	92.56	5.78	0.42	0.11	1.13	0.01	0.19	77088034	4455841	321830	16982422
C3L-00369	Solid Tissue Normal	0abf7c29-9417-4a74-8daa-c5f7fed1af2b	95652562	92.58	5.69	0.39	0.12	1.22	0.01	0.21	103314412	5882993	399464	21925273
C3N-00168	Primary Tumor	0c78502e-9a81-46f4-9bcc-b2248b516892	79168679	89.7	6.71	0.53	0.1	2.96	0.01	0.24	88261434	5922188	463567	20292704
C3L-00097	Solid Tissue Normal	0ac4c094-7fc0-4adc-9e93-9e806fcbcfa7	89408692	92.4	5.61	0.55	0.11	1.33	0.01	0.21	96767719	5433192	535488	20442938
C3L-00004	Solid Tissue Normal	29c227bb-50a4-4d50-8d6f-52bc55219883	82291943	91.65	6.57	0.57	0.1	1.11	0.01	0.21	89793045	5902867	508349	19131715
C3L-00004	Primary Tumor	02fc9aea-63e7-4918-b494-82ab3ac41599	76192186	89.56	8.18	0.83	0.13	1.3	0	0.18	85072796	6958155	709824	18503036
C3N-00150	Primary Tumor	85ba3a7a-834d-40f0-bda4-1d86dd8710ae	70773980	91.59	7.15	0.36	0.08	0.82	0.01	0.22	77271052	5522379	280940	19144257
C3N-00150	Solid Tissue Normal	cee1898f-c2d5-4bd0-9db0-0dc34032f890	82234826	93.61	4.91	0.32	0.11	1.03	0.01	0.21	87844239	4317530	284972	16753812
C3N-00953	Primary Tumor	9ec24e09-2d8f-44c4-85c5-b03d7641ebe9	106160228	93.05	4.82	0.25	0.15	1.74	0.01	0.2	114088721	5493689	281615	24005124
C3L-00097	Primary Tumor	5c85a222-d95f-406a-b092-bd4e0ffa25e3	87586538	92.15	5.94	0.48	0.11	1.32	0.01	0.18	95048101	5641463	460213	19807610
C3L-00583	Primary Tumor	4f9f39c4-3d9a-4195-b6da-062c6869ea6f	84404624	90.64	5.77	0.44	0.11	3.04	0.01	0.23	93119553	5374748	409961	19243745
C3N-00244	Solid Tissue Normal	1f1a7087-1990-4713-8fa7-6ad260eae8f1	94797605	92.12	6.15	0.46	0.12	1.15	0.01	0.22	102907662	6330853	472401	19393154
C3N-01178	Solid Tissue Normal	21185157-b396-46ad-a069-5962cd59fef3	76505957	94.08	4.89	0.28	0.11	0.64	0.01	0.21	81322892	3979991	229712	15745512
C3N-01178	Primary Tumor	9ea506a7-defa-444e-9acf-61e2ba060deb	76598431	86.67	9.21	0.44	0.09	3.6	0.01	0.2	88379850	8137964	385741	19746781
C3L-00088	Primary Tumor	2572e684-0287-4944-8956-cf2e2fd5b8c6	86450071	89.92	6.36	0.32	0.1	3.3	0.01	0.27	96142822	6114630	303103	19611583
C3N-00244	Primary Tumor	cc99b8a5-66f1-4ac4-a902-9a6a17977941	75425173	91.76	5.65	0.59	0.09	1.91	0.01	0.22	82201312	4641525	483915	20708008
C3L-00583	Solid Tissue Normal	63ead94e-d2a2-4cd3-a3a4-4b853f3f0491	77120070	92.92	4.77	0.34	0.12	1.85	0.01	0.22	82992128	3954992	284300	16072685
C3L-00088	Solid Tissue Normal	764c25b1-67ec-49ea-b413-0e53393c692b	78704470	92.79	5.19	0.51	0.12	1.4	0.01	0.21	84821642	4403311	428423	17022172
C3L-00814	Solid Tissue Normal	9478b81c-4959-4780-b5e1-57ea6bfb5c6b	81757731	93.64	5.22	0.35	0.12	0.66	0.01	0.19	87310143	4559959	307984	17530563
C3L-00908	Primary Tumor	ce810e2e-4929-4bbc-95ff-6da493477391	105817146	93.61	5.25	0.23	0.12	0.8	0.01	0.2	113038773	5930273	256932	23087492
C3L-01885	Solid Tissue Normal	11a45a5b-c734-4a2f-a5e4-a44999fc8107	84355472	92.98	5.47	0.42	0.11	1.03	0.01	0.21	90728698	4959012	382784	18821213
C3L-00814	Primary Tumor	511b4c0c-e2e6-4a9f-aa8e-917474e1751a	82079162	90.92	7.87	0.39	0.1	0.73	0.01	0.19	90280901	7101336	355940	19104337
C3L-01885	Primary Tumor	c5a04b18-0fcf-4eea-82b7-86172fd92e37	77632893	90.31	7.6	0.77	0.11	1.2	0.01	0.27	85958816	6535479	664699	18034159
C3L-00026	Primary Tumor	fe2247ec-0a0d-4f1a-a807-e6f64f9968fc	90606601	90.09	8.32	0.5	0.11	0.98	0	0.19	100568472	8368874	501272	22706549
C3L-00908	Solid Tissue Normal	173c0d6a-bc67-4a72-b6d3-b2a411e24785	76683211	93.08	4.98	0.37	0.11	1.46	0.01	0.21	82386614	4105749	303545	16797122
C3L-00026	Solid Tissue Normal	07135762-40dd-42ed-816f-04d268714d2f	84314282	92.19	6.18	0.47	0.11	1.05	0.01	0.21	91458972	5650506	433518	20414414
C3L-00447	Solid Tissue Normal	59e90c96-de91-44b2-b044-984edc20044e	71847580	92.75	5.51	0.33	0.11	1.3	0.01	0.2	77465065	4265908	258019	15245141
C3L-00447	Primary Tumor	359e8028-d344-4f5f-80aa-e2e0a76fdf61	77604007	90.38	7.74	0.49	0.11	1.28	0.01	0.19	85863186	6648234	418244	17647246
C3L-00416	Solid Tissue Normal	0cc44aa0-99c3-4b03-b48a-962194fd24cd	86508293	92.7	5.42	0.46	0.11	1.31	0.01	0.19	93317288	5055353	430498	17794129
C3N-00148	Primary Tumor	c0ee240d-4281-41a6-aa8f-00226c6e33b5	107592555	93.56	5.14	0.3	0.12	0.88	0.01	0.24	114995973	5907731	346622	22366857
C3N-00148	Solid Tissue Normal	35ae3dd2-7236-46b7-9c39-f112ca2d561e	96252558	93.45	5.22	0.27	0.11	0.96	0.01	0.22	102998490	5374031	274833	20304411
C3N-00246	Primary Tumor	2f30225a-252c-49a4-bfab-795419b17144	93848452	92.03	5.66	0.34	0.12	1.85	0	0.2	101977979	5770813	350084	22710544
C3L-00416	Primary Tumor	bd92802d-9e7d-4dd6-bf53-243b2d4a4421	79322512	90.26	6.81	0.41	0.12	2.4	0.01	0.24	87883659	5983714	362256	20081161
C3L-00096	Primary Tumor	b5ef2feb-6549-432b-a628-8250b520d2cf	83236864	91.33	6.53	0.5	0.18	1.46	0.01	0.2	91136026	5954449	455814	24988971
C3N-00646	Solid Tissue Normal	cb0435c2-ec77-448e-bce6-89b7fa2015d2	86270917	93.74	4.83	0.31	0.11	1.02	0.01	0.22	92037035	4443037	284737	17786315
C3L-00765	Primary Tumor	7106fd9b-ff19-427f-abec-4d9bb2dbce09	80953807	92.79	5.29	0.27	0.12	1.53	0.01	0.2	87241383	4610916	239004	16481178
C3L-01836	Primary Tumor	b3fdbe20-e876-440c-b8bb-0be8e6c9fe45	81018710	91.28	7.62	0.4	0.11	0.59	0.01	0.18	88756691	6765621	353857	20618427
C3L-00902	Solid Tissue Normal	efada245-7f9f-424d-a8b1-043be0220e71	70552693	92.59	5.57	0.42	0.11	1.31	0.01	0.19	76196729	4243705	317333	16160215
C3L-00096	Solid Tissue Normal	d2c260e2-32db-4c2b-a969-815c2b459e2d	91454218	92.73	5.7	0.45	0.11	1	0.01	0.21	98624145	5621192	445658	20608165
C3L-00902	Primary Tumor	5399457f-af35-4a63-b286-cb9d6253a0bf	85933302	92.52	6.29	0.23	0.09	0.87	0.01	0.23	92875891	5838574	213080	20358096
C3N-00646	Primary Tumor	73ba6cb2-5933-4c53-9012-7bccf41fb2be	78111571	93.07	5.12	0.29	0.11	1.41	0.01	0.23	83928489	4300186	240011	17255717
C3L-01836	Solid Tissue Normal	d67f5da3-1037-48ed-8a1d-9bfac58f4f3b	74695591	92.6	5.33	0.34	0.11	1.63	0.01	0.23	80667695	4300427	274033	16154419
C3L-00011	Primary Tumor	ae175b52-c84d-415a-99c2-c30182ad6c99	95984340	89.06	8.38	1.29	0.1	1.17	0	0.17	107778879	9030455	1390070	26340511
C3N-00177	Solid Tissue Normal	2f256d82-3292-46ed-895d-1dd93157b9cf	83074781	93.65	5.07	0.36	0.12	0.81	0.01	0.2	88709119	4496107	316270	17447302
C3N-01200	Solid Tissue Normal	2d6d11b2-7718-435d-a2a2-9f0cf3f8ab9b	87931672	93.86	4.95	0.32	0.11	0.76	0.01	0.2	93685184	4634534	302676	18586183
C3L-00011	Solid Tissue Normal	e04fbc84-8560-4ddd-9406-81537e5044e3	88921818	93.09	5.03	0.34	0.11	1.42	0.01	0.21	95519413	4799929	328332	20002284
C3N-01200	Primary Tumor	4a756680-4bd4-4b4e-a369-b9f0750a5f08	85253755	90.48	6.14	0.32	0.1	2.96	0.01	0.17	94222482	5789638	300625	21951425
C3N-00177	Primary Tumor	a4f95d10-ded6-4d2e-98e0-432dad710060	89834026	90.94	6.54	0.37	0.11	2.04	0.01	0.24	98783465	6456587	366904	23789163
C3N-01176	Primary Tumor	af2bfb03-b4a0-47f3-930a-a780c3dee2f1	78340008	87.58	9.25	0.57	0.1	2.5	0	0.17	89446947	8277891	505499	20971837
C3N-01808	Solid Tissue Normal	3a83e35a-2718-44e4-9140-de766ff1c957	96550139	92.11	5.86	0.39	0.11	1.53	0.01	0.24	104823802	6143896	409479	21746489
C3L-00103	Primary Tumor	ac4fb97a-7871-49d7-a46c-28033dff66af	85620126	91.62	5.81	0.55	0.14	1.88	0.01	0.25	93448589	5431902	509921	19812538
C3N-01176	Solid Tissue Normal	6986f4cc-298e-4d53-8c38-159ed0ed7d45	89708534	93.29	5.34	0.37	0.11	0.89	0.01	0.21	96158464	5131624	352314	19319608
C3N-01649	Primary Tumor	117223ec-83d6-49ca-a128-6727c4ba1953	92255818	92.7	5.87	0.51	0.13	0.78	0.01	0.18	99516050	5841940	511993	19638046
C3N-01808	Primary Tumor	4c1f4c4d-f91e-43b7-b65d-cf0fff761ea1	69134021	91.51	6.57	0.76	0.1	1.07	0.01	0.25	75547382	4961140	571434	17406192
C3L-00103	Solid Tissue Normal	975c97b1-d946-4d40-8e1b-627fa5b359e4	81547644	93.07	4.97	0.53	0.12	1.31	0.01	0.2	87618196	4356153	462657	16721574
C3N-01649	Solid Tissue Normal	8dd24a37-784a-4eac-a697-03500ee819ac	88946661	92.9	5.15	0.38	0.1	1.46	0.01	0.21	95739586	4928329	365166	18801945
C3N-00149	Primary Tumor	f7325567-72f5-4bfd-9092-8d1a694ad776	92725572	91.24	7.29	0.39	0.1	0.98	0	0.24	101632708	7408188	394737	23299034
C3N-00149	Solid Tissue Normal	1ead3637-2a71-456d-b24f-46da4fb3a548	65191397	93.2	5.18	0.3	0.1	1.21	0.01	0.2	69946066	3623836	213156	14906352
C3L-00581	Solid Tissue Normal	3f432bf7-06b8-454d-95d5-ad20706f41d3	95179474	92.29	6.04	0.44	0.12	1.12	0.01	0.2	103128338	6225609	451270	19490604
C3L-00817	Primary Tumor	ed31bdbf-f13f-4d3a-bd4c-e6ed56bcda7a	87456790	92.97	5.94	0.31	0.12	0.67	0.01	0.19	94067705	5585674	287748	19410403
C3L-01313	Solid Tissue Normal	c1b9066d-3de9-4ff1-b2ee-0e570749b670	83027144	92.61	5.12	0.41	0.1	1.75	0.01	0.22	89648874	4587098	371220	17696515
C3N-00573	Primary Tumor	a9123e41-4f53-4407-8322-d4b30c66f144	83074581	91.35	7.4	0.35	0.12	0.77	0.01	0.21	90938350	6732852	319977	18754840
C3L-00581	Primary Tumor	49001195-cda0-4c86-bdcc-1be1769e1206	107880671	91.13	7.15	0.3	0.11	1.31	0.01	0.21	118386181	8467744	350756	27394460
C3L-01313	Primary Tumor	a27e2d9d-f555-4914-af17-a0dc87ebb2bd	73291496	93.23	5.59	0.39	0.15	0.64	0.01	0.18	78612957	4398332	307391	16479540
C3N-00573	Solid Tissue Normal	451fbc46-8b0e-48a0-9670-8013bbe5d7c9	82263867	93.78	5.05	0.31	0.11	0.76	0.01	0.21	87722546	4426989	268295	16731458
C3L-00360	Primary Tumor	8cb2643c-ddee-478d-91cc-62e00ad4cfad	84696782	91.25	5.88	0.22	0.13	2.52	0.01	0.25	92813400	5458086	204675	20568282
C3L-01302	Solid Tissue Normal	37239aec-6d6a-45c5-8346-d6c96f5f9fad	106073072	93.04	5.45	0.38	0.11	1.02	0.01	0.21	114005297	6207862	434037	24708517
C3N-01361	Solid Tissue Normal	6470670b-c83c-4f97-95d2-371a9abb8147	51882828	94.31	4.35	0.27	0.11	0.95	0.01	0.2	55012396	2395253	148794	11094341
C3N-01361	Primary Tumor	24b5dbbf-c2b1-4474-9244-db3c3ff8fee5	83864075	92.02	6.75	0.48	0.12	0.63	0.01	0.19	91136716	6154522	440445	19211828
C3N-01651	Solid Tissue Normal	f5ef4535-3700-4dd1-b2e3-7460e6bcadab	65000583	93.54	4.8	0.3	0.11	1.25	0.01	0.2	69490193	3335614	207721	13736014
C3N-01651	Primary Tumor	51d0c04a-5324-41dd-abc1-9d1d7b735037	84679068	91.28	7.49	0.44	0.13	0.66	0.01	0.2	92772920	6951938	405967	21130101
C3L-00360	Solid Tissue Normal	20e9c338-f48e-49c1-b25e-f7973f93b7ae	74300079	93.39	4.75	0.4	0.11	1.35	0.01	0.21	79558325	3778595	316880	15113083
C3L-01302	Primary Tumor	429a0241-f773-4042-aaac-fc43c77e9446	99337321	93.18	5.45	0.32	0.12	0.93	0.01	0.19	106604472	5806321	341397	22267185
C3L-00907	Primary Tumor	925ef109-71f3-481f-9ced-2381347c7acf	83993020	91.6	7.3	0.26	0.11	0.72	0.01	0.21	91693318	6694162	240397	20773886
C3L-00448	Solid Tissue Normal	4ab7c4fd-0030-4364-9000-792fe1ca535f	74062176	92.4	5.51	0.37	0.11	1.61	0.01	0.22	80151944	4419210	293099	15887335
C3L-00907	Solid Tissue Normal	7d2fa96f-8c77-41ea-b87e-18c9fdee1e18	93574358	93.28	5.28	0.26	0.11	1.07	0.01	0.19	100317828	5298902	262899	20616362
C3L-01286	Solid Tissue Normal	999675db-cee5-4c69-984a-3ceb6f854f7c	80822921	92.18	5.43	0.4	0.11	1.89	0.01	0.25	87682415	4763989	347425	17754254
C3L-01607	Solid Tissue Normal	64c8338f-f7fa-498c-83e0-a88a38ff2966	86172348	92.08	6.16	0.51	0.12	1.13	0.01	0.22	93580864	5762793	479329	19987051
C3L-01607	Primary Tumor	c856b4cb-1fe4-4390-9158-a520a64b47e8	85268991	91.06	7.24	0.47	0.12	1.1	0.01	0.29	93639492	6781799	443624	18515122
C3L-00448	Primary Tumor	1f02511f-4274-47d0-aa08-8d6ad7b1e363	78368475	90.15	6.21	0.71	0.1	2.83	0.01	0.2	86935585	5397187	617954	20084232
C3L-01286	Primary Tumor	57a78a5e-e720-45b9-a768-56f624f814b8	84782297	92.53	6.32	0.38	0.14	0.63	0	0.18	91625964	5792253	346849	23696668
C3N-01179	Primary Tumor	a4c78f92-1c2d-47d1-9492-3d522c178441	96005145	90.85	7.41	0.58	0.14	1.03	0.01	0.19	105676813	7827434	609045	20482721
C3L-00606	Primary Tumor	d98c99f4-a0f7-45f6-9560-1d53ebe7ad3b	89485806	86.83	9.1	0.38	0.09	3.59	0.01	0.18	103055661	9379970	396444	23757526
C3N-01179	Solid Tissue Normal	b38b9d1c-e02f-47b5-b722-d31ce7980de8	54932582	94	4.87	0.3	0.12	0.71	0.01	0.2	58441566	2847203	177722	11413296
C3L-00606	Solid Tissue Normal	77eb0557-89d0-448e-a0c6-a5e06c4575fe	93839933	92.7	5.53	0.6	0.12	1.06	0.01	0.21	101235117	5596664	607745	19684716
C3N-01648	Primary Tumor	56adbedb-e0ac-4910-a409-17cfccd07127	89479301	87.27	10.86	0.38	0.13	1.36	0	0.26	102527042	11132571	389159	23010764
C3N-00242	Primary Tumor	3d27b10e-725b-47a4-b11e-99a198afc496	86035161	94.47	3.41	0.21	0.12	1.79	0.01	0.2	91074522	3106673	193575	16522911
C3N-01648	Solid Tissue Normal	eca4739f-1713-4344-863d-f52e4e86d332	75700317	93.1	5.19	0.36	0.12	1.23	0.01	0.2	81308785	4222074	289881	15427755
C3N-00242	Solid Tissue Normal	79c4bebf-0333-45a4-af42-6b21aa4e0863	89726283	92.34	5.76	0.38	0.11	1.41	0.01	0.21	97168739	5600201	364959	19647402
C3L-00418	Solid Tissue Normal	01af162e-d248-447b-b306-4a10f0696ebf	86294875	94.13	4.32	0.16	0.1	1.28	0.01	0.27	91673547	3964068	145918	17389888
C3N-00577	Solid Tissue Normal	ca2ba3b2-2502-405a-bfbf-5e6ebe950099	94635587	93.94	4.67	0.32	0.12	0.95	0.01	0.2	100741977	4704551	322054	19795814
C3L-01882	Primary Tumor	fc6180e6-500c-4e64-9b04-fe9eb97cfcfc	80071769	92.56	6.01	0.54	0.12	0.77	0.01	0.25	86505212	5201763	468133	17966739
C3L-01882	Solid Tissue Normal	ec31792c-7507-46b9-8aab-b12d52ae34df	80773294	93.19	5.13	0.38	0.11	1.18	0.01	0.2	86676313	4449276	333045	18944161
C3L-00418	Primary Tumor	46e647fb-3110-4a7b-b5e6-aee3d5bbe861	67184155	89.86	7.99	0.72	0.09	1.34	0	0.17	74768249	5974461	536976	17763648
C3N-00733	Solid Tissue Normal	d68c03e8-5832-423b-a661-1849ed3f5b56	75275806	94.23	4.6	0.3	0.1	0.77	0.01	0.21	79886942	3671943	237102	16165200
C3N-00733	Primary Tumor	47281ea3-2e85-4d26-af08-9d6987909ef5	84784485	90.91	7.18	0.38	0.1	1.43	0	0.2	93259045	6693102	356637	24262003
C3N-00577	Primary Tumor	f4773953-3ff7-4de1-98c6-6eb77cd37e42	103070899	91.59	7.25	0.33	0.1	0.73	0.01	0.2	112538573	8159591	375434	25843013
C3L-00910	Solid Tissue Normal	45aa7950-289e-47d5-a2e0-d276d46c5cf7	83558549	92.49	5.54	0.46	0.11	1.39	0.01	0.19	90340662	5006829	417083	18501775
C3L-00079	Solid Tissue Normal	52937cb2-3c89-467e-9e4e-d8116146ff68	81616899	92.62	5.72	0.39	0.11	1.15	0.01	0.21	88116788	5042132	345463	19076263
C3N-01522	Primary Tumor	e2da7550-76d7-497c-b6ca-e6966d7a6340	74301293	89.31	5.98	0.51	0.1	4.1	0.01	0.18	83191246	4971220	423839	19819552
C3N-01522	Solid Tissue Normal	6bf0111d-3285-4ee7-a948-72ddfec8b7ad	84074316	93.68	4.85	0.28	0.11	1.08	0.01	0.2	89747667	4350937	251558	18266694
C3L-00079	Primary Tumor	98367696-9771-4a1d-af62-4e7bbe356ce8	80042049	87.54	7.06	0.46	0.09	4.85	0.01	0.19	91434584	6452855	424799	21358754
C3N-01220	Solid Tissue Normal	51bf5d7e-a9fd-45e0-b91a-52a34369eddb	97896341	92.64	5.96	0.25	0.1	1.05	0.01	0.21	105672171	6293032	263893	23606249
C3N-01220	Primary Tumor	fd755eae-52b1-40df-99b9-d822ac89dfb8	78763617	91.35	7.25	0.28	0.1	1.03	0.01	0.23	86223626	6247725	240898	21915679
C3L-00910	Primary Tumor	c1279fe0-477e-4cd6-a74b-8bafe92fa5ac	109979898	90.95	7.3	0.54	0.11	1.1	0.01	0.18	120919039	8829326	651301	27292882
C3L-01283	Primary Tumor	f2f944fa-496c-4caa-a09f-b9f4f91a264e	83601801	90.18	7.18	0.42	0.12	2.11	0.01	0.19	92703713	6654209	385209	18530302
C3L-00813	Primary Tumor	96e347cf-b5c6-46af-a8c6-8ffc8cb0288e	82276928	90.26	7.56	0.67	0.1	1.41	0	0.21	91155907	6887066	613256	23195888
C3L-01560	Primary Tumor	3d506b8a-4f54-46eb-b3d6-6a793bec1640	105117349	91.68	7.04	0.43	0.11	0.75	0.01	0.22	114653715	8067102	488944	24468324
C3L-01557	Primary Tumor	e411f73b-a242-423c-84bd-922e951d45c6	91282720	93.03	5.7	0.41	0.16	0.7	0.01	0.22	98126855	5595627	406339	23242217
C3L-00799	Primary Tumor	b97d1a52-3605-4daa-a7fa-247b05699086	91728902	90.98	6.93	0.38	0.11	1.6	0.01	0.2	100822494	6987318	378863	22354632
C3L-00796	Primary Tumor	7d00c1eb-9dc9-430a-93e6-dcef4d869fca	81361422	93.26	5.7	0.26	0.11	0.66	0.01	0.19	87238375	4972432	229476	19053325
C3L-00792	Primary Tumor	91926337-d909-4f0a-8631-204cb3371bb7	100152659	90.58	7.5	0.34	0.11	1.46	0.01	0.22	110565162	8294026	379347	23784896
C3L-01288	Primary Tumor	45d65852-13f3-4d05-99f0-a18e9c9174c7	121696970	94.66	4.08	0.18	0.11	0.97	0.01	0.21	128565063	5245839	234491	25824852
C3L-00766	Primary Tumor	ec13b3c7-3d76-44fd-985d-de6545a78064	100236574	92.69	5.97	0.31	0.11	0.91	0.01	0.22	108136131	6454140	337128	21977475
C3L-00610	Primary Tumor	a326b125-78d5-4634-bab5-2fe733b4d68e	82488783	89.63	8.64	0.39	0.1	1.24	0	0.22	92032811	7953479	355234	19755344
C3L-00800	Primary Tumor	244f0e46-7475-4cfb-a38c-002a96971108	100994222	92.11	6.03	0.34	0.12	1.4	0.01	0.2	109649173	6616290	377793	23212736
C3N-00154	Primary Tumor	8a3f963a-7409-4b08-ac27-23983fc4566b	84044619	92.71	5.76	0.27	0.13	1.13	0.01	0.25	90652218	5217473	247000	18465659
C3N-01213	Primary Tumor	b8253e74-2592-462e-9e21-5937cc65e798	81045604	91.96	6.27	0.39	0.12	1.27	0.01	0.22	88134392	5525182	343319	17385134
C3L-01553	Primary Tumor	cf3e0964-5b63-4083-88be-e6b111e7a110	60047338	87.61	10.91	0.69	0.08	0.72	0	0.17	68541874	7479149	471652	16972808
C3L-00812	Primary Tumor	94abf4fb-3d8f-49c5-94ba-fede597f1f03	77309878	91.9	6.34	0.47	0.11	1.19	0.01	0.2	84127248	5333043	392464	17002465
C3L-00790	Primary Tumor	fd1efbfd-2a8f-44c5-bcc9-f18374d178ef	87626560	92.69	5.95	0.41	0.12	0.82	0.01	0.19	94536115	5625272	390984	18062897
C3N-00852	Primary Tumor	0567a339-a1ec-4a7e-a245-8574a9091cc1	94475470	92.17	5.29	0.43	0.11	2	0.01	0.21	102506312	5422468	442086	23913077
C3N-00852	Solid Tissue Normal	c8514bcf-57db-442b-b76d-8657982c6dc8	76629895	89.49	7.65	0.53	0.11	2.21	0.01	0.26	85625758	6553684	454949	13899970
C3N-00437	Primary Tumor	0cc646da-cd28-4839-a3ee-0403750b9afd	101117471	91.67	6.89	0.26	0.11	1.07	0.01	0.18	110303816	7598492	287911	25835152
C3N-00320	Primary Tumor	8738c4d1-d405-475f-9a02-630f7ec9a26d	68032096	93.09	5.38	0.43	0.1	0.99	0.01	0.22	73078725	3934584	317865	16174095
C3N-00305	Primary Tumor	ac0ea2af-9fd4-431c-a79d-4a197381f522	82443013	90.86	7.02	0.42	0.11	1.59	0.01	0.19	90735859	6368529	381127	18691514
C3N-00491	Solid Tissue Normal	29287986-403f-48e8-89fe-e65991fa9727	76916899	92.84	5.26	0.63	0.12	1.14	0.01	0.2	82846756	4361239	522969	15019985
C3N-00315	Primary Tumor	d1f23e30-8d2c-47aa-96af-a3c21b10203a	96461209	89.03	8.73	0.33	0.14	1.77	0	0.22	108347963	9457297	360249	23267256
C3N-00317	Primary Tumor	4e1883fe-7867-4204-8543-ee4e9c5378d0	80949922	92.23	6.3	0.36	0.1	1	0.01	0.2	87767176	5532743	313298	20060139
C3N-00491	Primary Tumor	130547b7-0c74-42ca-b572-b374621717ac	67688894	91.65	6.3	0.38	0.11	1.56	0	0.2	73857508	4652871	277198	16963186
C3N-00314	Primary Tumor	2115ca6a-507e-49b7-a1ad-91a21373a32e	53282867	91.07	6.53	0.55	0.12	1.72	0.01	0.18	58505169	3821327	322621	11374986
C3N-00380	Primary Tumor	1f28faad-eb1a-453c-908c-b1016641056e	87499520	89.38	5.62	0.42	0.1	4.47	0.01	0.22	97892284	5506365	406579	20378087
C3N-00310	Solid Tissue Normal	0db970d2-e74d-489a-81f1-acf5c6581772	84349561	92.27	5.7	0.63	0.12	1.28	0.01	0.19	91415407	5209303	577489	16391952
C3N-00390	Solid Tissue Normal	b55be229-a96e-4f1f-a147-395da0b008b3	82751257	93.37	5.2	0.31	0.12	1	0.01	0.21	88630031	4610627	276352	16387214
C3N-00312	Primary Tumor	68ebfe5b-e4b9-4a70-92f1-3a2a455e3934	94166190	91.85	5.23	0.42	0.14	2.37	0.01	0.2	102526293	5358280	431895	22002346
C3N-00494	Primary Tumor	313bd6bb-d242-4f5e-83d2-fc33e941df98	72330404	92.72	5.43	0.28	0.12	1.45	0.01	0.19	78005526	4233095	222304	17464641
C3N-00390	Primary Tumor	859a6c1b-29d8-4189-913f-8e84d91908df	120983199	92.78	5.37	0.33	0.11	1.41	0.01	0.24	130396936	7006471	433374	30933208
C3N-00494	Solid Tissue Normal	37b95732-7fab-4d4c-852f-1d430d2acdb6	66903616	91.07	5.54	0.4	0.14	2.86	0.01	0.24	73467884	4066872	292736	11388052
C3N-00310	Primary Tumor	0773eaae-dfd3-4ec4-a031-09bdcffe3e23	81093240	89.04	8.04	0.72	0.1	2.1	0	0.21	91077573	7324702	655202	23778420

## Sheet: data_sample_availability
Table: Sample size of different data sets after excluding samples with low quality.
	CCRCC-tumor	CCRCC-NAT	Non-CCRCC tumor	Non-CCRCC NAT
Protein	103	79	48	22
Phospho	103	79	48	22
Phospho-glyco	103	79	48	22
Glyco-glyco	NA	NA	41	19
CNV/Mutation	103	NA	48	NA
RNA	103	71	48	18
Methylation	102	NA	48	NA
SnRNA-seq	NA	NA	8	NA
Metabolite	NA	NA	29	7

## Sheet: Proteomics_TMT_channel_assignme
Run	Channel	SampleID
1	126	C3L-01287-N
1	127N	C3L-00561-N
1	127C	C3L-00561-T
1	128N	C3L-01287-T
1	128C	C3L-01603-T
1	129N	C3N-01524-T
1	129C	C3N-01524-N
1	130N	C3L-01603-N
1	130C	C3L-00359-T
1	131N	pool01
2	126	NCI7-1
2	127N	C3N-00834-N
2	127C	C3N-01214-N
2	128N	C3N-01214-T
2	128C	C3N-00834-T
2	129N	C3N-01261-T
2	129C	C3N-01261-N
2	130N	C3L-00917-T
2	130C	C3L-00917-N
2	131N	pool02
3	126	C3L-00607-N
3	127N	C3L-01861-T
3	127C	C3N-00194-N
3	128N	C3L-00010-N
3	128C	C3L-01352-T
3	129N	C3N-00194-T
3	129C	C3L-01861-N
3	130N	C3L-00010-T
3	130C	C3L-00607-T
3	131N	pool03
4	126	QC1
4	127N	C3N-01646-N
4	127C	C3N-00495-T
4	128N	C3L-01281-N
4	128C	C3N-00831-T
4	129N	C3N-00495-N
4	129C	C3L-01281-T
4	130N	C3N-01646-T
4	130C	C3N-00831-N
4	131N	pool04
5	126	C3L-00791-T
5	127N	C3L-00369-T
5	127C	C3L-00183-T
5	128N	C3L-00183-N
5	128C	C3N-01180-T
5	129N	C3N-00168-N
5	129C	C3L-00369-N
5	130N	C3L-00791-N
5	130C	C3N-00168-T
5	131N	pool05
6	126	C3L-00097-N
6	127N	C3L-00004-N
6	127C	C3N-00953-N
6	128N	C3L-00004-T
6	128C	C3N-00150-T
6	129N	C3N-00150-N
6	129C	C3N-00953-T
6	130N	QC2
6	130C	C3L-00097-T
6	131N	pool06
7	126	C3L-00583-T
7	127N	C3N-00244-N
7	127C	C3N-01178-N
7	128N	C3N-01178-T
7	128C	C3L-00088-T
7	129N	C3N-00244-T
7	129C	C3L-00583-N
7	130N	C3L-00088-N
7	130C	QC3
7	131N	pool07
8	126	C3L-00814-N
8	127N	C3L-00908-T
8	127C	C3L-01885-N
8	128N	C3L-00814-T
8	128C	C3L-01885-T
8	129N	C3L-00026-T
8	129C	NCI7-2
8	130N	C3L-00908-N
8	130C	C3L-00026-N
8	131N	pool08
9	126	NCI7-3
9	127N	C3L-00447-N
9	127C	C3L-00447-T
9	128N	C3L-00416-N
9	128C	C3N-00246-N
9	129N	C3N-00148-T
9	129C	C3N-00148-N
9	130N	C3N-00246-T
9	130C	C3L-00416-T
9	131N	pool09
10	126	C3L-00096-T
10	127N	C3N-00646-N
10	127C	C3L-00765-T
10	128N	C3L-01836-T
10	128C	C3L-00902-N
10	129N	C3L-00096-N
10	129C	C3L-00902-T
10	130C	C3L-01836-N
10	130N	C3N-00646-T
10	131N	pool10
11	126	C3N-01175-T
11	127N	C3L-00011-T
11	127C	C3N-00177-N
11	128N	C3N-01200-N
11	128C	C3L-00011-N
11	129N	QC4
11	129C	C3N-01175-N
11	130N	C3N-01200-T
11	130C	C3N-00177-T
11	131N	pool11
12	126	C3N-01176-T
12	127N	NCI7-4
12	127C	C3N-01808-N
12	128N	C3L-00103-T
12	128C	C3N-01176-N
12	129N	C3N-01649-T
12	129C	C3N-01808-T
12	130N	C3L-00103-N
12	130C	C3N-01649-N
12	131N	pool12
13	126	C3N-00149-T
13	127N	C3N-00149-N
13	127C	C3L-00581-N
13	128N	C3L-00817-T
13	128C	C3L-01313-N
13	129N	C3N-00573-T
13	129C	C3L-00581-T
13	130N	C3L-01313-T
13	130C	C3N-00573-N
13	131N	pool13
14	126	C3L-00360-T
14	127N	C3L-01302-N
14	127C	NCI7-5
14	128N	C3N-01361-N
14	128C	C3N-01361-T
14	129N	C3N-01651-N
14	129C	C3N-01651-T
14	130N	C3L-00360-N
14	130C	C3L-01302-T
14	131N	pool14
15	126	C3L-00907-T
15	127N	C3L-00448-N
15	127C	C3L-00907-N
15	128N	C3L-01286-N
15	128C	C3L-01607-N
15	129N	C3L-01607-T
15	129C	C3L-00448-T
15	130N	QC5
15	130C	C3L-01286-T
15	131N	pool15
16	126	C3N-01179-T
16	127N	C3L-00606-T
16	127C	C3N-01179-N
16	128N	C3L-00606-N
16	128C	C3N-01648-T
16	129N	QC6
16	129C	C3N-00242-T
16	130N	C3N-01648-N
16	130C	C3N-00242-N
16	131N	pool16
17	126	C3L-00418-N
17	127N	C3N-00577-N
17	127C	C3L-01882-T
17	128N	C3L-01882-N
17	128C	QC7
17	129N	C3L-00418-T
17	129C	C3N-00733-N
17	130N	C3N-00733-T
17	130C	C3N-00577-T
17	131N	pool17
18	126	C3L-00910-N
18	127N	C3L-00079-N
18	127C	C3N-01522-T
18	128N	QC8
18	128C	C3N-01522-N
18	129N	C3L-00079-T
18	129C	C3N-01220-N
18	130N	C3N-01220-T
18	130C	C3L-00910-T
18	131N	pool18
19	126	C3L-01283-T
19	127N	C3L-00813-T
19	127C	C3L-01560-T
19	128N	C3L-01557-T
19	128C	C3L-00799-T
19	129N	C3L-00796-T
19	129C	C3L-00792-T
19	130N	C3N-00832-T
19	130C	C3L-01288-T
19	131N	pool19
20	126	C3L-00766-T
20	127N	C3L-00610-T
20	127C	C3L-00800-T
20	128N	C3N-00154-T
20	128C	C3N-01213-T
20	129N	C3L-01553-T
20	129C	C3L-00812-T
20	130N	C3L-00790-T
20	130C	C3N-00313-T
20	131N	pool20
21	126	C3N-00852-T
21	127N	C3N-00852-N
21	127C	C3N-00437-T
21	128N	C3N-00320-N
21	128C	C3N-00437-N
21	129N	C3N-00492-N
21	129C	C3N-00320-T
21	130N	C3N-00305-T
21	130C	C3N-00492-T
21	131N	pool21
22	126	C3N-00491-N
22	127N	C3N-00314-N
22	127C	C3N-00435-N
22	128N	C3N-00317-N
22	128C	C3N-00435-T
22	129N	C3N-00315-T
22	129C	C3N-00317-T
22	130N	C3N-00491-T
22	130C	C3N-00314-T
22	131N	pool22
23	126	C3N-00380-T
23	127N	C3N-00310-N
23	127C	C3N-00390-N
23	128N	C3N-00312-T
23	128C	C3N-00494-T
23	129N	C3N-00390-T
23	129C	C3N-00312-N
23	130N	C3N-00494-N
23	130C	C3N-00310-T
23	131N	pool23
1	126	C3L-01955-T
1	127N	C3L-02210-N
1	127C	C3N-01177-T
1	128N	C3L-01953-T
1	128C	C3L-02212-T
1	129N	C3L-01955-N
1	129C	C3L-02210-T
1	130N	C3L-01960-T
1	130C	ChRCC-Ref01
1	131N	ccRCC-pool01
1	131C	C3L-02212-N
2	126	C3L-01962-T
2	127N	C3L-01865-T
2	127C	C3L-01279-T
2	128N	C3L-01558-T
2	128C	C3L-01962-N
2	129N	C3L-01460-T
2	129C	C3L-01279-N
2	130N	C3L-01467-T
2	130C	C3L-01865-N
2	131N	CcRCC-pool02
2	131C	C3N-01903-T
3	126	C3N-01903-T
3	127N	C3L-00795-T
3	127C	C3N-02818-N
3	128N	C3N-02440-T
3	128C	C3N-01362-T
3	129N	C3N-01903-N
3	129C	C3N-02440-N
3	130N	C3L-01461-T
3	130C	C3L-01458-T
3	131N	CcRCC-pool03
3	131C	C3N-02818-T
4	126	C3N-01803-N
4	127N	C3L-01458-T
4	127C	C3L-00608-T
4	128N	C3L-02210-T
4	128C	C3N-00958-N
4	129N	C3L-02858-T
4	129C	C3L-01469-T
4	130N	C3N-01803-T
4	130C	C3N-00958-T
4	131N	CcRCC-pool04
4	131C	C3L-02204-T
5	126	C3N-03021-T
5	127N	C3N-00496-T
5	127C	C3L-02860-T
5	128N	C3N-00439-N
5	128C	C3L-02179-T
5	129N	C3N-00496-N
5	129C	C3N-00835-T
5	130N	C3N-00439-T
5	130C	C3N-03021-N
5	131N	CcRCC-pool05
5	131C	C3L-02858-T
6	126	C3N-01653-T
6	127N	C3N-01650-N
6	127C	C3L-02179-T
6	128N	C3N-01653-N
6	128C	ChRCC-Ref06
6	129N	C3N-01650-T
6	129C	C3N-01270-T
6	130N	C3L-01953-T
6	130C	C3N-00438-T
6	131N	CcRCC-pool06
6	131C	C3L-01463-T
7	126	C3N-01652-T
7	127N	C3N-00243-T
7	127C	C3N-02261-N
7	128N	C3N-01803-T
7	128C	C3N-01904-T
7	129N	C3N-02261-T
7	129C	C3N-00440-T
7	130N	C3N-00243-N
7	130C	C3L-02212-T
7	131N	CcRCC-pool07
7	131C	C3N-01652-N
