# Supplementary material for: Comprehensive proteogenomic characterization of rare kidney tumors
Source: Cell Rep Med. 2024 May 3;5(5):101547. doi: 10.1016/j.xcrm.2024.101547 (PMC11148773; doi:10.1016/j.xcrm.2024.101547)
Supplement: Table S4. High-wGII tumor markers, related to Figure 1 — Differential expression analysis and gene set enrichment analysis (GSEA) results comparing high-wGII and low-wGII groups in RNA and protein data. [file mmc5.xlsx]

## Sheet: README
README for Supplementary Table 4, Related to Figure 1
This supplementary table contains 10 tabs as follows:
Tab1: nccrcc_prot_wgiiDE_results
Notes: fold change and pvalue derived with CPTAC non-ccRCC protein abundance data comparing high wGII and low wGII group
Tab2: ccrcc_prot_wgiiDE_results
Notes: fold change and pvalue derived with CPTAC ccRCC protein abundance data comparing high wGII and low wGII group
Tab3: nccrcc_RNA_wgiiDE_results
Notes: fold change and pvalue derived with CPTAC non-ccRCC RNA-seq data comparing high wGII and low wGII group
Tab4: ccrcc_RNA_wgiiDE_results
Notes: fold change and pvalue derived with CPTAC ccRCC RNA-seq data comparing high wGII and low wGII group
Tab5: TCGA_nccrcc_RNA_wgiiDE_results
Notes: fold change and pvalue derived with TCGA non-ccRCC RNA-seq expression data comparing high wGII group and low wGII group
Tab6: TCGA_ccrcc_RNA_wgiiDE_results
Notes: fold change and pvalue derived with TCGA ccRCC RNA-seq expression data comparing high wGII group and low wGII group
Tab7: prot_GSEA_nccrcc_wgii
Notes: Gene set enrichment analysis results derived from CPTAC non-ccRCC protein fold changes between high and low wGII groups
Tab8: prot_GSEA_ccrcc_wgii
Notes: Gene set enrichment analysis results derived from CPTAC ccRCC protein fold changes between high and low wGII groups
Tab9: RNA_GSEA_nccrcc_wgii
Notes: Gene set enrichment analysis results derived from CPTAC non-ccRCC RNA-seq fold changes between high and low wGII groups
Tab10: RNA_GSEA_ccrcc_wgii
Notes: Gene set enrichment analysis results derived from CPTAC ccRCC RNA-seq fold changes between high and low wGII groups

## Sheet: nccrcc_prot_wgiiDE_results
ID	log2fc	log2FC_ori	t.ord	t.mod	p.ord	p.mod	q.ord	q.mod	df.r	df.0	s2.0	s2	s2.post	notNA1	notNA2
TSPAN6	0.559076	0.303295	1.79401	1.86621	0.0872242	0.0742105	0.509788	0.480448	21	3.13443	0.179805	0.432491	0.399674	9	15
DPM1	-0.174638	-0.241325	-1.0239	-0.999047	0.317531	0.327684	0.723996	0.729697	21	3.13443	0.179805	0.129551	0.136078	9	15
SCYL3	-0.290713	-0.248465	-2.94032	-2.47924	0.00781583	0.0205377	0.336276	0.377864	21	3.13443	0.179805	0.0435335	0.0612317	9	15
FGR	-0.777748	-0.261636	-1.20705	-1.30346	0.244955	0.207883	0.67615	0.640703	16	3.13443	0.179805	1.37954	1.18301	8	11
CFH	0.587427	0.860558	1.50518	1.5826	0.147171	0.12653	0.584603	0.552798	21	3.13443	0.179805	0.678288	0.613548	9	15
FUCA2	-0.659305	-0.738436	-2.19425	-2.27752	0.039606	0.0319007	0.430502	0.396444	21	3.13443	0.179805	0.402056	0.373191	9	15
GCLC	-0.74219	-0.693521	-4.71172	-4.53079	0.000118709	0.000135347	0.116924	0.142164	21	3.13443	0.179805	0.110498	0.119499	9	15
NFYA	0.549212	0.983038	1.41644	1.49412	0.173722	0.149926	0.614699	0.577711	18	3.13443	0.179805	0.56704	0.50961	7	14
NIPAL3	0.555828	0.539015	2.5514	1.65634	0.0838406	0.147646	0.508213	0.575153	3	3.13443	0.179805	0.0487716	0.115724	4	2
LAS1L	0.0678977	-0.0480232	0.671104	0.570784	0.50947	0.573423	0.826799	0.850552	21	3.13443	0.179805	0.0455843	0.0630161	9	15
ENPP4	-0.0639785	-0.0641476	-0.342604	-0.339146	0.735302	0.737433	0.914908	0.913415	21	3.13443	0.179805	0.155298	0.158481	9	15
SEMA3F	0.107603	-0.472551	0.185398	0.203455	0.856291	0.84168	0.95695	0.948817	11	3.13443	0.179805	0.764838	0.635102	6	8
CFTR	0.203628	0.127903	0.789622	0.80427	0.440624	0.430636	0.793253	0.786842	17	3.13443	0.179805	0.234075	0.225627	7	13
ANKIB1	-0.114378	-0.240706	-0.899209	-0.822846	0.378737	0.418652	0.759856	0.781253	21	3.13443	0.179805	0.0720529	0.0860471	9	15
CYP51A1	0.199673	-0.00252051	0.787136	0.806899	0.439996	0.427606	0.793056	0.785338	21	3.13443	0.179805	0.286564	0.272699	9	15
RAD52									0	3.13443	0.179805		0.179805	0	0
BAD	-0.66187	-0.535738	-3.10976	-3.13194	0.00530244	0.00450703	0.317636	0.311633	21	3.13443	0.179805	0.201733	0.198885	9	15
LAP3	0.273196	0.489453	1.28184	1.2912	0.213869	0.208867	0.643909	0.641992	21	3.13443	0.179805	0.202285	0.199365	9	15
CD99	0.334583	0.633396	1.18796	1.22775	0.248112	0.231381	0.679555	0.660872	21	3.13443	0.179805	0.353256	0.330729	9	15
HS3ST1	-0.64937	-0.64937		-1.08287		0.355054		0.743722	0	3.13443	0.179805		0.179805	1	1
AOC1	-0.532123	-0.324967	-1.48142	-1.55229	0.153346	0.133609	0.592694	0.559626	21	3.13443	0.179805	0.574586	0.523314	9	15
HECW1	0.107762	0.0108796	0.380767	0.392212	0.707391	0.698492	0.907045	0.899634	20	3.13443	0.179805	0.312408	0.294442	8	15
MAD1L1	0.119884	0.00216636	0.902757	0.835504	0.376894	0.41163	0.759856	0.776902	21	3.13443	0.179805	0.0785359	0.0916881	9	15
LASP1	0.123753	0.170947	0.867938	0.817189	0.395239	0.421815	0.766015	0.782519	21	3.13443	0.179805	0.0905347	0.102129	9	15
SNX11	-0.408196	-0.280064	-2.28002	-2.16349	0.037649	0.0440965	0.424287	0.426065	15	3.13443	0.179805	0.109635	0.121763	8	10
TMEM176A	0.150272	-0.0823845	0.382764	0.405067	0.706377	0.689499	0.906394	0.896591	18	3.13443	0.179805	0.646956	0.577674	9	12
M6PR	0.409941	0.356524	1.7908	1.8181	0.0877525	0.0814831	0.510673	0.489681	21	3.13443	0.179805	0.233363	0.226407	9	15
KLHL13	0.447113	0.460077	0.803664	0.952389	0.480372	0.376903	0.814359	0.755146	3	3.13443	0.179805	0.411944	0.293331	2	4
ICA1	-0.507346	-0.472663	-2.11739	-2.15941	0.0463308	0.0409711	0.442787	0.418094	21	3.13443	0.179805	0.255678	0.245824	9	15
DBNDD1	1.15405	-0.582979		0.400618		0.714455		0.905744	0	3.13443	0.179805		0.179805	1	2
ALS2	0.0725212	0.142213	0.572385	0.523216	0.573139	0.605595	0.853077	0.864794	21	3.13443	0.179805	0.0714887	0.0855562	9	15
CASP10	0.169836	0.341972	0.932054	0.919248	0.361902	0.367063	0.752181	0.749412	21	3.13443	0.179805	0.147864	0.152012	9	15
CFLAR	-0.061931	0.020015	-0.436583	-0.383324	0.667908	0.705497	0.8903	0.902812	17	3.13443	0.179805	0.0618096	0.0801786	9	11
TFPI	0.220604	0.170083	0.643153	0.672474	0.527086	0.50767	0.833781	0.825649	21	3.13443	0.179805	0.523939	0.479245	9	15
NDUFAF7	-0.337178	-0.195218	-1.29101	-1.32665	0.210731	0.197043	0.641484	0.62882	21	3.13443	0.179805	0.303768	0.287668	9	15
RBM5	-0.106196	-0.140544	-0.827269	-0.758886	0.417386	0.455269	0.779944	0.796809	21	3.13443	0.179805	0.0733851	0.0872063	9	15
SLC7A2									1	3.13443	0.179805	0.0732706	0.154038	3	0
ARF5	0.264131	0.0805895	1.39346	1.38239	0.178056	0.179511	0.616543	0.612251	21	3.13443	0.179805	0.160006	0.162577	9	15
SARM1	-0.136029	0.247979	-0.279894	-0.2963	0.782297	0.769536	0.932148	0.924726	21	3.13443	0.179805	1.05187	0.938609	9	15
POLDIP2	-0.285219	-0.21403	-1.21094	-1.23293	0.239369	0.229475	0.670522	0.660578	21	3.13443	0.179805	0.247055	0.238321	9	15
PLXND1	0.0741498	0.411567	0.366867	0.367145	0.717389	0.716711	0.909986	0.906717	21	3.13443	0.179805	0.181922	0.181647	9	15
AK2	-0.728168	-0.417948	-1.61561	-1.70686	0.121104	0.100685	0.551477	0.5123	21	3.13443	0.179805	0.904639	0.810502	9	15
CD38	1.09558	1.32838	2.64687	2.8077	0.0163971	0.010505	0.354281	0.321791	18	3.13443	0.179805	0.720247	0.640094	8	13
FKBP4	0.230472	0.0887412	1.8654	1.69327	0.0761592	0.103274	0.500086	0.517918	21	3.13443	0.179805	0.0679795	0.0825027	9	15
KDM1A	0.0220681	-0.0341681	0.218879	0.18592	0.828858	0.854061	0.947303	0.95367	21	3.13443	0.179805	0.0452699	0.0627425	9	15
RBM6	-0.076869	-0.0515685	-0.505113	-0.482364	0.618739	0.633893	0.869535	0.874459	21	3.13443	0.179805	0.103136	0.113093	9	15
CAMKK1	-1.85242	-0.899286	-3.16855	-3.54319	0.0193542	0.00613727	0.364226	0.311633	6	3.13443	0.179805	0.431892	0.34539	5	4
RECQL	0.143105	-0.0666365	0.547938	0.563062	0.589512	0.578587	0.860257	0.852231	21	3.13443	0.179805	0.30376	0.287661	9	15
VPS50	-0.0636505	-0.195778	-0.651467	-0.546807	0.521811	0.589532	0.832113	0.857991	21	3.13443	0.179805	0.042511	0.060342	9	15
HSPB6	0.71363	1.03695	1.40327	1.48713	0.175149	0.149929	0.615241	0.577711	21	3.13443	0.179805	1.15172	1.02549	9	15
NDUFAB1	-0.428736	-0.364476	-1.55758	-1.60709	0.134276	0.12104	0.572219	0.548208	21	3.13443	0.179805	0.337412	0.316943	9	15
PDK4	-0.263084	-0.147546	-0.914296	-0.946323	0.37094	0.353363	0.757907	0.742884	21	3.13443	0.179805	0.368722	0.344187	9	15
SLC25A13	-0.49808	-0.38806	-1.21379	-1.27854	0.238304	0.213216	0.669472	0.645904	21	3.13443	0.179805	0.749891	0.675852	9	15
ST7	-0.727297	-0.473855	-1.33356	-1.44942	0.207108	0.167624	0.639929	0.599295	12	3.13443	0.179805	0.69446	0.587872	6	9
CDC27	0.0772708	0.0106097	0.619029	0.563532	0.542555	0.578272	0.842778	0.852231	21	3.13443	0.179805	0.0693894	0.0837295	9	15
SLC4A1	-1.26238	-0.913255	-2.57174	-2.72315	0.0177811	0.0118254	0.357663	0.327657	21	3.13443	0.179805	1.07302	0.957016	9	15
HCCS	-0.163845	-0.174594	-0.829924	-0.827994	0.415917	0.415787	0.778523	0.779348	21	3.13443	0.179805	0.17357	0.17438	9	15
DVL2	-0.0685606	-0.166142	-0.356262	-0.354193	0.725199	0.72627	0.91217	0.910121	21	3.13443	0.179805	0.164928	0.16686	9	15
UPF1	0.178048	0.127184	1.65115	1.43655	0.113584	0.163683	0.539128	0.597149	21	3.13443	0.179805	0.0517824	0.0684092	9	15
SKAP2	0.218855	0.542753	0.777891	0.803886	0.445309	0.42931	0.795122	0.786024	21	3.13443	0.179805	0.352499	0.330071	9	15
SLC25A5	-0.386467	-0.2526	-0.930766	-0.980819	0.362552	0.336413	0.752181	0.734751	21	3.13443	0.179805	0.767765	0.691404	9	15
MCUB	0.0354925	-0.0808516	0.0890254	0.0940267	0.930045	0.925974	0.978726	0.977626	18	3.13443	0.179805	0.595801	0.534105	7	14
HOXA11									0	3.13443	0.179805		0.179805	0	0
POLR2J	0.287917	0.0633579	1.89105	1.80606	0.0724938	0.0833975	0.490648	0.493289	21	3.13443	0.179805	0.103231	0.113176	9	15
DHX33	0.561581	0.298365	1.78555	1.83342	0.0958447	0.084171	0.519016	0.493771	14	3.13443	0.179805	0.250346	0.237442	9	8
THSD7A	-0.122701	0.0592801	-0.364715	-0.380976	0.718972	0.706554	0.910394	0.902812	21	3.13443	0.179805	0.504054	0.461943	9	15
LIG3	0.00115103	-0.123062	0.00598491	0.00594963	0.995281	0.995302	0.998596	0.998583	21	3.13443	0.179805	0.164719	0.166678	9	15
RPAP3	0.0372988	0.0289684	0.335382	0.29482	0.740665	0.770653	0.916509	0.92487	21	3.13443	0.179805	0.0550802	0.0712787	9	15
ACSM3	-1.36217	-1.08924	-2.2294	-2.37093	0.0368367	0.0260668	0.421632	0.385165	21	3.13443	0.179805	1.66253	1.46997	9	15
REXO5	-0.963651	-0.963651		-1.60695		0.20254		0.635025	0	3.13443	0.179805		0.179805	1	1
CIAPIN1	-0.180733	-0.44562	-1.20778	-1.14933	0.240557	0.261682	0.671104	0.686481	21	3.13443	0.179805	0.09972	0.110121	9	15
SPPL2B	-0.00155193	0.0444311	-0.00267777	-0.00296481	0.997916	0.997679	0.999798	0.999632	10	3.13443	0.179805	0.788985	0.643609	8	5
FAM214B									0	3.13443	0.179805		0.179805	0	0
COPZ2	0.610846	0.622249	2.26965	2.33784	0.0338834	0.0280115	0.41416	0.388244	21	3.13443	0.179805	0.322573	0.304031	9	15
PRKAR2B	0.143225	0.182751	0.482591	0.500515	0.634379	0.621246	0.875344	0.870706	21	3.13443	0.179805	0.392253	0.364662	9	15
MSL3	0.472034	0.0345432	0.704434	0.823427	0.51261	0.433741	0.82808	0.788378	5	3.13443	0.179805	0.591197	0.432676	5	3
CREBBP	-0.0134932	-0.0869351	-0.0823326	-0.079767	0.935162	0.93708	0.980099	0.979884	21	3.13443	0.179805	0.11961	0.127428	9	15
TSPOAP1									0	3.13443	0.179805		0.179805	0	0
MPO	-0.182981	0.272304	-0.245488	-0.261756	0.808462	0.795731	0.940535	0.933831	21	3.13443	0.179805	2.47422	2.17624	9	15
PON1	0.128731	0.393797	0.225701	0.239749	0.823616	0.812549	0.945632	0.939998	21	3.13443	0.179805	1.4487	1.28391	9	15
GCFC2	0.23553	0.171776	1.63974	1.54646	0.115954	0.135008	0.545633	0.561711	21	3.13443	0.179805	0.0918804	0.1033	9	15
WDR54	-0.0743017	-0.160219	-0.344594	-0.347576	0.733827	0.731171	0.914178	0.911528	21	3.13443	0.179805	0.207045	0.203508	9	15
CROT	-0.216928	-0.249884	-0.779848	-0.805254	0.444181	0.428535	0.795122	0.785589	21	3.13443	0.179805	0.344582	0.323182	9	15
ABCB4	-0.172461	-0.0668954	-0.23125	-0.265255	0.822925	0.79566	0.945199	0.933831	8	3.13443	0.179805	1.21832	0.925972	4	7
KMT2E	-0.220183	-0.231152	-0.602319	-0.638472	0.555958	0.531148	0.847799	0.834532	15	3.13443	0.179805	0.494853	0.440398	6	12
RHBDD2	-0.134765	-0.282597	-0.475709	-0.491845	0.639193	0.627273	0.878315	0.872356	21	3.13443	0.179805	0.357401	0.334336	9	15
IBTK	-0.369671	-0.40876	-4.3186	-3.38883	0.000334033	0.00251148	0.185941	0.282843	20	3.13443	0.179805	0.0320761	0.0520916	9	14
ZNF195									1	3.13443	0.179805	0.120663	0.1655	3	0
MYCBP2	-0.127721	-0.114211	-1.5979	-1.22883	0.125004	0.230982	0.559061	0.660872	21	3.13443	0.179805	0.0284518	0.0481087	9	15
FBXL3	-0.250995	-0.312044	-1.14375	-1.15401	0.266933	0.260804	0.693605	0.685012	19	3.13443	0.179805	0.205498	0.201859	8	14
ITGAL	0.0373985	0.37066	0.140277	0.144385	0.889778	0.886395	0.96529	0.963823	21	3.13443	0.179805	0.316535	0.298778	9	15
PDK2	-0.629619	-0.497925	-2.02353	-2.10478	0.0559301	0.0459049	0.458424	0.429536	21	3.13443	0.179805	0.431142	0.3985	9	15
ITGA3	0.338099	0.04563	1.03923	1.08367	0.310514	0.289218	0.720171	0.700016	21	3.13443	0.179805	0.47135	0.433486	9	15
ZFX	-0.149123	-0.184947	-0.354443	-0.375908	0.727125	0.710732	0.912757	0.904261	18	3.13443	0.179805	0.713685	0.634506	8	13
LAMP2	-0.0572135	-0.00457284	-0.30137	-0.299043	0.766097	0.767467	0.925368	0.923815	21	3.13443	0.179805	0.160503	0.16301	9	15
ITGA2B	-0.4224	-0.188105	-2.1436	-2.13808	0.0439294	0.0428377	0.437396	0.424932	21	3.13443	0.179805	0.17292	0.173814	9	15
GDE1	-0.0501988	-0.144248	-0.258972	-0.257727	0.798178	0.798802	0.938247	0.934483	21	3.13443	0.179805	0.167326	0.168947	9	15
REX1BD	-56.1341	-1.09953		-7.82674		0.00370754		0.30866	0	3.13443	0.179805		0.179805	2	1
CRLF1									0	3.13443	0.179805		0.179805	0	0
OSBPL7	0.225453	-0.0403657	0.634274	0.664306	0.532751	0.512792	0.837202	0.826743	21	3.13443	0.179805	0.562655	0.512932	9	15
YBX2	-0.364942	-1.04172	-0.436311	-0.519026	0.677873	0.616083	0.894193	0.869137	6	3.13443	0.179805	1.23863	0.8753	4	5
TMEM132A	-0.106828	0.0771055	-0.12855	-0.142011	0.899843	0.888944	0.968795	0.964944	12	3.13443	0.179805	1.40444	1.15081	7	8
AP2B1	0.0350707	-0.0125451	0.374749	0.309208	0.711605	0.759817	0.908007	0.921005	21	3.13443	0.179805	0.0390025	0.0572891	9	15
CX3CL1	-1.0337	-1.19476	-2.19145	-2.37258	0.0472333	0.0304233	0.442787	0.393386	13	3.13443	0.179805	0.7368	0.628593	7	9
SPATA20	-0.446001	-0.17556	-1.10948	-1.16783	0.279765	0.254283	0.699591	0.679398	21	3.13443	0.179805	0.719638	0.649527	9	15
TNFRSF12A	0.816442	0.391017	1.71215	1.81591	0.102333	0.0823682	0.528963	0.49133	20	3.13443	0.179805	0.995418	0.884912	9	14
MAP3K9									1	3.13443	0.179805	0.384765	0.229379	0	3
RALA	0.252648	0.264814	1.27893	1.27607	0.214874	0.214077	0.645287	0.646189	21	3.13443	0.179805	0.173789	0.17457	9	15
BAIAP2L1	-0.130696	0.0112177	-0.544776	-0.555653	0.591647	0.583563	0.86092	0.855392	21	3.13443	0.179805	0.256315	0.246378	9	15
AGK	-0.186862	-0.178898	-0.815372	-0.827899	0.424011	0.41584	0.783236	0.779348	21	3.13443	0.179805	0.233891	0.226867	9	15
ALDH3B1	0.0197789	0.01386	0.0626465	0.0652168	0.95064	0.948539	0.984689	0.98356	21	3.13443	0.179805	0.443909	0.409609	9	15
TTC22	5.26609	0.81306		2.65489		0.0732011		0.478179	0	3.13443	0.179805		0.179805	1	2
FARP2	-0.400754	-0.27703	-1.91212	-1.92224	0.0696004	0.0664573	0.486574	0.466593	21	3.13443	0.179805	0.195619	0.193565	9	15
USH1C	-0.275104	-0.508224	-1.02759	-1.05803	0.315834	0.300517	0.723288	0.708313	21	3.13443	0.179805	0.319182	0.30108	9	15
GGCT	-0.462657	-0.428939	-2.09048	-2.11475	0.0489184	0.0449666	0.446981	0.429528	21	3.13443	0.179805	0.218127	0.21315	9	15
IFRD1	0.189931	0.428346	0.630935	0.631001	0.545682	0.540776	0.844396	0.839457	8	3.13443	0.179805	0.179939	0.179902	4	7
COX10	0.0795011	0.125194	0.140751	0.154011	0.890401	0.879636	0.96539	0.961877	12	3.13443	0.179805	0.879827	0.734848	4	11
GTF2IRD1	0.216767	0.178225	0.447556	0.478427	0.670179	0.64359	0.890715	0.878442	6	3.13443	0.179805	0.282695	0.247389	5	4
PAF1	0.0648902	-0.0155809	0.720271	0.584951	0.4793	0.56401	0.813639	0.84774	21	3.13443	0.179805	0.0361452	0.0548029	9	15
VPS41	-0.103882	-0.0952399	-1.04249	-0.881628	0.309037	0.386674	0.718951	0.761548	21	3.13443	0.179805	0.0442197	0.0618287	9	15
ARHGAP44	-0.378005	-0.148045	-1.22687	-1.27818	0.23568	0.215046	0.665632	0.647668	18	3.13443	0.179805	0.382995	0.35286	9	12
ELAC2	-0.0544311	-0.18921	-0.500093	-0.436473	0.62221	0.666373	0.871333	0.886646	21	3.13443	0.179805	0.0527565	0.0692568	9	15
SCIN	-0.601079	-0.893956	-1.49779	-1.57646	0.149069	0.127939	0.587264	0.55371	21	3.13443	0.179805	0.717208	0.647414	9	15
ARSD	0.532168	0.366193	1.80908	1.8752	0.0847789	0.0729161	0.509788	0.477181	21	3.13443	0.179805	0.385361	0.358665	9	15
PNPLA4	-0.498314	-0.327237	-1.88937	-1.94305	0.0727299	0.0637632	0.491185	0.461531	21	3.13443	0.179805	0.309783	0.292902	9	15
ADIPOR2									0	3.13443	0.179805		0.179805	0	0
MARK4	-0.780199	-0.41193		-0.698181		0.53333		0.835614	0	3.13443	0.179805		0.179805	2	1
PROM1	-0.173258	-0.291756	-0.535579	-0.558309	0.597876	0.581776	0.864162	0.854449	21	3.13443	0.179805	0.466042	0.428867	9	15
CCDC124	0.139328	0.0805581	1.41277	1.19007	0.172374	0.245592	0.613123	0.672104	21	3.13443	0.179805	0.0433134	0.0610401	9	15
PAFAH1B1	-0.122867	-0.191203	-1.0936	-0.964527	0.286517	0.344347	0.704225	0.738414	21	3.13443	0.179805	0.0562131	0.0722645	9	15
DNAH9									2	3.13443	0.179805	0.20222	0.188536	4	0
KIAA0100	-0.0486777	-0.0755941	-0.379884	-0.348314	0.707846	0.730624	0.907132	0.911198	21	3.13443	0.179805	0.0731208	0.0869763	9	15
SLC13A2	-0.212127	0.11881	-0.465091	-0.494906	0.647443	0.625773	0.880765	0.871994	18	3.13443	0.179805	0.847795	0.748726	7	14
GAS7	0.246264	0.408324	0.612316	0.647158	0.547588	0.524185	0.844801	0.831616	19	3.13443	0.179805	0.691329	0.618892	8	14
TRAPPC6A	-0.437229	-0.504248	-2.81311	-2.69794	0.0104187	0.012531	0.336276	0.332825	21	3.13443	0.179805	0.107579	0.11696	9	15
TKTL1	1.074	0.772908	2.0118	1.11041	0.293672	0.327192	0.711815	0.729697	1	3.13443	0.179805	0.0448315	0.147159	3	1
RPUSD1									0	3.13443	0.179805		0.179805	0	0
RHBDF1	-0.21294	-0.232572	-1.00835	-1.01461	0.324762	0.320357	0.730149	0.725338	21	3.13443	0.179805	0.198597	0.196156	9	15
LUC7L	0.206791	0.0329085	1.33351	1.27834	0.196649	0.213288	0.632348	0.645904	21	3.13443	0.179805	0.107091	0.116535	9	15
CACNA2D2	-0.579084	-0.47317	-1.77623	-1.85889	0.109426	0.0874559	0.536192	0.494951	9	3.13443	0.179805	0.271048	0.247479	5	7
TSR3	0.389685	0.17169	1.62941	1.66144	0.118876	0.110118	0.54964	0.532252	20	3.13443	0.179805	0.250383	0.240821	9	14
PIGQ	-0.684337	-0.523502	-2.23884	-2.31987	0.0366959	0.0295208	0.421632	0.392692	20	3.13443	0.179805	0.364425	0.339411	8	15
CRAMP1	-1.01433	-0.682526	-1.91231	-1.98276	0.128403	0.0870501	0.566146	0.494132	4	3.13443	0.179805	0.213767	0.198847	3	4
TEAD3	-1.08626	-0.25603	-2.60285	-2.57445	0.0352783	0.0274085	0.417332	0.38543	7	3.13443	0.179805	0.167771	0.171493	6	4
DNAJC11	-0.221503	-0.105591	-0.685047	-0.714102	0.500806	0.482014	0.822897	0.812177	21	3.13443	0.179805	0.46559	0.428474	9	15
FMO3	-0.00110552	0.377083	-0.00290111	-0.0030475	0.997713	0.997594	0.999727	0.999632	21	3.13443	0.179805	0.646674	0.58604	9	15
NOX1									0	3.13443	0.179805		0.179805	0	0
PSMB1	-0.0611525	0.00793612	-0.528587	-0.470546	0.602634	0.642189	0.865491	0.878442	21	3.13443	0.179805	0.0596045	0.0752155	9	15
SYN1	2.13378	0.38917	1.81426	2.03042	0.211305	0.0965755	0.641854	0.509299	2	3.13443	0.179805	0.268453	0.214336	1	4
JARID2	-0.604768	0.743842		-0.623507		0.57539		0.851737	0	3.13443	0.179805		0.179805	1	2
CDKL5	-0.303974	-0.251159	-1.41749	-1.41692	0.174407	0.171795	0.614902	0.604823	17	3.13443	0.179805	0.178872	0.179017	6	14
CAMK1G	-0.463936	-0.478206	-1.59356	-1.31484	0.252058	0.244226	0.681832	0.671173	2	3.13443	0.179805	0.101695	0.149379	2	3
CDK11A	0.297164	0.283863	0.679408	0.602835	0.620083	0.578129	0.870445	0.852231	1	3.13443	0.179805	0.132563	0.168379	2	2
NADK	0.0599761	0.223284	0.239567	0.24554	0.813104	0.808204	0.942074	0.938324	20	3.13443	0.179805	0.278634	0.265244	9	14
TFAP2B	-2.44437	-0.341265		-1.23233		0.302197		0.710361	0	3.13443	0.179805		0.179805	1	2
TFAP2D									0	3.13443	0.179805		0.179805	0	0
CYTH3	-0.42812	0.0640052	-1.72075	-1.74687	0.103444	0.0958977	0.532097	0.50818	17	3.13443	0.179805	0.222169	0.215574	8	12
ADAM22	0.626311	0.626311		1.04442		0.370054		0.752012	0	3.13443	0.179805		0.179805	1	1
SYPL1	0.0164985	-0.0269448	0.0848736	0.0844986	0.933166	0.933357	0.979838	0.979735	21	3.13443	0.179805	0.168278	0.169775	9	15
CYB561	0.147437	0.143872	0.280292	0.321359	0.793152	0.757148	0.936193	0.920323	4	3.13443	0.179805	0.394811	0.300351	2	5
SPAG9	0.0730936	-0.0976038	0.370997	0.370034	0.714356	0.714585	0.908719	0.905744	21	3.13443	0.179805	0.172863	0.173765	9	15
CELSR3	-0.223675	-0.283738	-0.328985	-0.378469	0.753347	0.713729	0.920994	0.905589	6	3.13443	0.179805	0.624849	0.472134	2	7
AASS	-0.707676	-0.573112	-2.26031	-2.35191	0.0345489	0.0271688	0.415421	0.385352	21	3.13443	0.179805	0.436533	0.403191	9	15
SS18L2									0	3.13443	0.179805		0.179805	1	0
MPND	-0.882784	0.769118	-0.274579	-0.379619	0.801462	0.717024	0.938247	0.906744	3	3.13443	0.179805	2.69232	1.40853	4	2
MGST1	0.483218	0.293573	0.875851	0.929784	0.39102	0.36169	0.764323	0.747005	21	3.13443	0.179805	1.35553	1.20284	9	15
CRY1	-1.86429	-0.689832	-2.01179	-2.38256	0.137745	0.0536687	0.575689	0.446525	3	3.13443	0.179805	0.410263	0.292509	3	3
PGLYRP1	0.442676	0.861394	0.66248	0.714068	0.516546	0.483381	0.829861	0.812635	17	3.13443	0.179805	1.70655	1.46888	7	13
NFIX	0.579891	0.561546	2.28885	2.34607	0.032553	0.027516	0.41416	0.38543	21	3.13443	0.179805	0.285853	0.27208	9	15
ST3GAL1	0.0201524	0.205499	0.0673518	0.0698713	0.94697	0.944897	0.983642	0.982342	20	3.13443	0.179805	0.376694	0.350018	9	14
IL32	0.640149	0.459745	1.0675	1.14492	0.299855	0.265043	0.713679	0.688311	18	3.13443	0.179805	1.51177	1.31423	8	13
MED24	0.13892	0.0791796	1.38998	1.17682	0.179094	0.250746	0.618529	0.675574	21	3.13443	0.179805	0.0444833	0.0620581	9	15
HEATR5B	-0.0205495	0.00232382	-0.294046	-0.210907	0.771609	0.83473	0.92736	0.94657	21	3.13443	0.179805	0.0217499	0.0422772	9	15
SEC62	0.465388	0.418418	1.76873	1.81864	0.0914632	0.0813985	0.51477	0.489681	21	3.13443	0.179805	0.308313	0.291623	9	15
RPS20	0.0938635	0.0298737	0.674269	0.631313	0.507495	0.53377	0.825805	0.836067	21	3.13443	0.179805	0.0863	0.0984438	9	15
CSDE1	-0.176318	-0.146848	-1.33843	-1.23617	0.195069	0.228292	0.631469	0.659237	21	3.13443	0.179805	0.0772835	0.0905984	9	15
UBE3C	-0.0570062	-0.169846	-0.45292	-0.413262	0.655251	0.683063	0.884153	0.893023	21	3.13443	0.179805	0.0705478	0.0847375	9	15
REV3L	-0.43484	-0.500786	-0.897179	-0.722246	0.534469	0.508887	0.838733	0.826508	1	3.13443	0.179805	0.104761	0.161654	2	2
MASP2	1.97989	1.44274	2.40194	2.75189	0.043046	0.0186384	0.434941	0.366363	8	3.13443	0.179805	1.16778	0.889657	5	6
IYD	-0.870354	-0.691917	-2.79111	-2.90355	0.0109455	0.00776807	0.336276	0.316432	21	3.13443	0.179805	0.433032	0.400145	9	15
FAM76A	-0.444359	-0.295477	-1.71988	-1.69411	0.119569	0.115734	0.551477	0.540191	9	3.13443	0.179805	0.160734	0.16566	5	7
TRAF3IP3	0.108001	0.191808	0.288706	0.303046	0.775637	0.764452	0.929182	0.922947	21	3.13443	0.179805	0.623202	0.565616	9	15
POMT2	-0.20078	-0.162344		-0.370409		0.734702		0.912871	0	3.13443	0.179805		0.179805	1	2
VTA1	-0.0269953	-0.0891235	-0.291818	-0.23964	0.773289	0.812633	0.927611	0.939998	21	3.13443	0.179805	0.0381098	0.0565123	9	15
MLXIPL	0.0660154	0.0761237	0.167691	0.177597	0.870169	0.861749	0.960278	0.956554	10	3.13443	0.179805	0.329555	0.293818	5	8
BAZ1B	0.184045	-0.0222823	0.688169	0.708498	0.498878	0.485424	0.822697	0.813641	21	3.13443	0.179805	0.318524	0.300508	9	15
RANBP9	-0.104332	0.0126606	-0.684523	-0.653901	0.501131	0.519358	0.822907	0.829482	21	3.13443	0.179805	0.103453	0.11337	9	15
EEF1AKNMT	0.0827178	-0.0499684	0.695589	0.624422	0.494313	0.538209	0.821302	0.838669	21	3.13443	0.179805	0.0629763	0.0781493	9	15
ZNF207	0.10972	0.0254726	0.907757	0.818812	0.374306	0.420906	0.758891	0.782238	21	3.13443	0.179805	0.0650605	0.0799628	9	15
UQCRC1	-0.922691	-0.659761	-2.64883	-2.77165	0.0150157	0.0105721	0.348804	0.321791	21	3.13443	0.179805	0.540366	0.493538	9	15
STARD3NL	-0.34158	-0.51045	-1.02015	-1.07038	0.321172	0.296522	0.726832	0.705527	18	3.13443	0.179805	0.470581	0.427456	9	12
CD9	-0.084248	-0.0584643	-0.216097	-0.227203	0.830997	0.822179	0.947566	0.943391	21	3.13443	0.179805	0.676869	0.612313	9	15
HHATL	-2.42559	-0.68247	-2.53499	-2.78886	0.0522114	0.023221	0.453815	0.381894	5	3.13443	0.179805	0.327501	0.270589	4	4
NCAPD2	-0.281797	0.600278	-0.435244	-0.483951	0.681532	0.641181	0.896312	0.878281	5	3.13443	0.179805	0.356827	0.288615	3	5
IFFO1	-0.321087	-0.542325	-0.883349	-0.932205	0.389369	0.362275	0.763743	0.747005	17	3.13443	0.179805	0.522199	0.468897	8	12
NISCH	-0.0178545	0.0406875	-0.124233	-0.11718	0.902312	0.907687	0.96951	0.971062	21	3.13443	0.179805	0.0919827	0.103389	9	15
STAB1	0.616357	0.953592	2.2609	2.3311	0.0345063	0.0284235	0.415421	0.388244	21	3.13443	0.179805	0.330967	0.311335	9	15
FUZ									0	3.13443	0.179805		0.179805	0	0
SLC6A13	-0.488648	-0.559393	-2.03274	-2.07372	0.0549148	0.0489408	0.457913	0.433022	21	3.13443	0.179805	0.257343	0.247273	9	15
IDS	0.48544	0.497654	1.43258	1.497	0.166696	0.147358	0.607575	0.575153	21	3.13443	0.179805	0.511347	0.468288	9	15
PRSS3									0	3.13443	0.179805		0.179805	0	0
CD4	0.150975	0.58595	0.569843	0.586244	0.57483	0.563155	0.853491	0.847418	21	3.13443	0.179805	0.312597	0.295351	9	15
BTK	0.191129	0.270906	0.932468	0.934837	0.361692	0.359132	0.752181	0.745797	21	3.13443	0.179805	0.187098	0.18615	9	15
HFE	-0.152712	-0.0924798	-0.653589	-0.664623	0.521209	0.513157	0.831867	0.826743	19	3.13443	0.179805	0.234284	0.226569	9	13
SCMH1	-0.605898	-0.559227	-0.841562	-0.771563	0.48862	0.474369	0.818786	0.807294	2	3.13443	0.179805	0.137182	0.163202	1	4
FYN	0.124629	0.348059	0.460341	0.472119	0.651105	0.641919	0.882777	0.878409	17	3.13443	0.179805	0.26307	0.250108	8	12
HIVEP2									0	3.13443	0.179805		0.179805	0	1
FMO1	-0.889637	-1.01941	-2.19938	-2.31556	0.0391897	0.0293946	0.429217	0.39223	21	3.13443	0.179805	0.728631	0.657353	9	15
ELOA	-0.236501	-0.202509	-1.56853	-1.49501	0.131702	0.147874	0.568523	0.575452	21	3.13443	0.179805	0.101243	0.111446	9	15
LYPLA2	-0.431509	-0.502726	-3.14059	-2.9313	0.00493822	0.00727596	0.317636	0.312954	21	3.13443	0.179805	0.0840702	0.0965037	9	15
CLCN6	-0.551253	-0.506111	-2.66606	-2.66567	0.0157449	0.0144199	0.350705	0.346262	18	3.13443	0.179805	0.17945	0.179502	9	12
MRC2	0.446252	0.745383	1.23527	1.2947	0.230373	0.207675	0.663001	0.640543	21	3.13443	0.179805	0.581195	0.529065	9	15
NME1-NME2	0.0226433	0.0306862	0.128348	0.125941	0.899094	0.900822	0.968395	0.968864	21	3.13443	0.179805	0.138607	0.143957	9	15
TSPAN9	-0.372799	-0.127979	-0.922576	-0.971273	0.366707	0.341047	0.75492	0.737325	21	3.13443	0.179805	0.727157	0.65607	9	15
APBA3	-0.0334339	0.0661016	-0.356485	-0.294398	0.725034	0.770971	0.91217	0.92487	21	3.13443	0.179805	0.0391721	0.0574367	9	15
MKS1									0	3.13443	0.179805		0.179805	0	1
ABHD5	-0.199936	-0.110787	-0.900652	-0.911331	0.378491	0.37152	0.759856	0.752359	20	3.13443	0.179805	0.217145	0.212086	9	14
ANOS1	1.19797	1.19797		1.9977		0.135701		0.563643	0	3.13443	0.179805		0.179805	1	1
AKAP8L	-0.00495463	-0.0630206	-0.0277441	-0.0272769	0.978128	0.978463	0.993076	0.993487	21	3.13443	0.179805	0.142025	0.146932	9	15
MBTD1	-1.15656	-0.207553	-1.05139	-1.07419	0.484055	0.34139	0.81638	0.737325	1	3.13443	0.179805	0.19035	0.182356	3	1
UTP18	0.302297	0.259308	2.15842	2.02381	0.0426219	0.0541966	0.434941	0.446525	21	3.13443	0.179805	0.0873535	0.0993606	9	15
RNF216	0.227506	0.302745	1.75092	1.00226	0.130524	0.342029	0.567567	0.737635	6	3.13443	0.179805	0.0257607	0.0786203	6	3
TTC19	-0.381832	-0.382002	-1.65412	-1.68078	0.112974	0.105705	0.538975	0.522585	21	3.13443	0.179805	0.237298	0.229831	9	15
PTBP1	0.0540595	-0.0560205	0.489902	0.429546	0.629282	0.671336	0.874795	0.889281	21	3.13443	0.179805	0.0542262	0.0705356	9	15
SYT7	-1.06169	-0.710256	-1.50013	-1.81073	0.207969	0.112292	0.64045	0.535633	4	3.13443	0.179805	0.628487	0.431364	2	5
LARS2	-0.80354	-0.647283	-2.14828	-2.25498	0.0435123	0.0334765	0.436088	0.399332	21	3.13443	0.179805	0.62304	0.565475	9	15
PIK3C2A	-0.170852	-0.128629	-1.36223	-1.24174	0.187559	0.226264	0.626437	0.6582	21	3.13443	0.179805	0.0700526	0.0843066	9	15
PLAUR	0.669545	0.746703	1.61272	1.70987	0.125214	0.102658	0.559543	0.51775	17	3.13443	0.179805	0.618329	0.550061	8	12
ANLN									1	3.13443	0.179805	2.51352	0.744264	3	0
WIZ	-0.118442	-0.143263	-0.718181	-0.696599	0.48056	0.492709	0.814386	0.818143	21	3.13443	0.179805	0.121122	0.128744	9	15
RABGAP1	-0.402761	-0.405824	-3.6518	-3.20135	0.00148909	0.00381068	0.267215	0.30866	21	3.13443	0.179805	0.0541709	0.0704875	9	15
DCN	0.182647	0.533004	0.362113	0.383681	0.720886	0.704574	0.911132	0.902413	21	3.13443	0.179805	1.13298	1.00918	9	15
QPCTL	0.463961	0.522191	1.87985	1.92276	0.0747761	0.0669067	0.497459	0.467144	20	3.13443	0.179805	0.266656	0.254889	9	14
PPP5C	0.0652397	0.0714018	0.56807	0.504537	0.576012	0.618459	0.853888	0.869658	21	3.13443	0.179805	0.0587359	0.0744596	9	15
CEP68	-0.288511	-0.36322	-1.14146	-1.16976	0.266527	0.253521	0.69311	0.678947	21	3.13443	0.179805	0.284503	0.270905	9	15
MAP4K3	0.0292852	0.0897448	0.259321	0.229094	0.797913	0.820726	0.938247	0.943165	21	3.13443	0.179805	0.0567941	0.07277	9	15
TYROBP	-0.798932	-0.816941	-0.876142	-1.20856	0.473352	0.27953	0.81115	0.696095	2	3.13443	0.179805	0.806973	0.424104	2	3
TMEM159	0.767471	0.562852	2.16187	2.2641	0.0423225	0.0328305	0.434941	0.398744	21	3.13443	0.179805	0.56124	0.511701	9	15
BRCA1									0	3.13443	0.179805		0.179805	0	0
ERCC1	-0.11752	-0.12097	-0.726024	-0.701788	0.475839	0.489524	0.811297	0.817131	21	3.13443	0.179805	0.116682	0.12488	9	15
CD22									0	3.13443	0.179805		0.179805	1	0
SEMA3B	0.790382	0.941227	2.77172	2.87287	0.0121486	0.00880431	0.336276	0.321791	19	3.13443	0.179805	0.351532	0.327214	9	13
MBTPS2	0.744291	0.279825	2.2204	2.21615	0.0535291	0.0465264	0.456265	0.429536	9	3.13443	0.179805	0.177173	0.177853	7	5
PRICKLE3	1.63328	0.589711	1.84749	0.973233	0.31584	0.383875	0.723288	0.760794	1	3.13443	0.179805	0.0405501	0.146123	1	3
LTF	-0.106069	0.311536	-0.115484	-0.123363	0.909158	0.902841	0.972495	0.969428	21	3.13443	0.179805	3.75675	3.2922	9	15
EXTL3	-0.389861	-0.459014	-0.436013	-0.532687	0.685327	0.610432	0.89747	0.866255	4	3.13443	0.179805	0.7227	0.484185	5	2
NR1H4	-0.381197	-0.393626	-0.829908	-0.915905	0.438356	0.38326	0.792512	0.760194	6	3.13443	0.179805	0.375811	0.308553	3	6
ELOVL5	1.04511	0.708219	1.58206	1.73619	0.137651	0.101583	0.575689	0.514862	13	3.13443	0.179805	1.41995	1.17902	7	9
ALOX5	0.341168	0.36354	1.2962	1.33281	0.208971	0.195041	0.640837	0.626765	21	3.13443	0.179805	0.308515	0.291799	9	15
CALCOCO1	-0.0923145	-0.0304432	-0.787398	-0.703814	0.439846	0.488284	0.79303	0.816132	21	3.13443	0.179805	0.0612118	0.076614	9	15
UBR7	0.0251458	-0.154213	0.14106	0.138645	0.889167	0.890881	0.965256	0.965439	21	3.13443	0.179805	0.141516	0.146489	9	15
MAP4K5	0.218042	0.200434	1.47178	1.39756	0.155909	0.174962	0.593481	0.606024	21	3.13443	0.179805	0.0977417	0.1084	9	15
EHD3	0.41552	0.714062	1.57116	1.61616	0.13109	0.119059	0.567567	0.545911	21	3.13443	0.179805	0.311476	0.294375	9	15
PSMC4	-0.0755811	-0.0613963	-0.726329	-0.624111	0.475656	0.53841	0.811297	0.838669	21	3.13443	0.179805	0.0482218	0.0653111	9	15
MAN2B2	-0.685013	-0.385518	-3.84182	-3.77619	0.000947711	0.000919035	0.223866	0.241449	21	3.13443	0.179805	0.141582	0.146546	9	15
SLC25A39	-0.234515	-0.222334	-0.358708	-0.461721	0.754141	0.663186	0.920994	0.885889	2	3.13443	0.179805	0.51284	0.309531	2	3
MVP	0.0110547	-0.184641	0.0459657	0.0468944	0.963772	0.962983	0.988194	0.988526	21	3.13443	0.179805	0.257579	0.247478	9	15
NUB1	0.154089	0.0375165	0.962481	0.928423	0.346761	0.362381	0.744461	0.747005	21	3.13443	0.179805	0.114141	0.122669	9	15
PGM3	0.153774	0.138475	0.902613	0.880528	0.376968	0.387258	0.759856	0.761799	21	3.13443	0.179805	0.129255	0.13582	9	15
RWDD2A	-0.0804551	-0.00752709	-0.308249	-0.287563	0.764908	0.778533	0.924956	0.928261	9	3.13443	0.179805	0.114018	0.131011	3	9
CLK1									1	3.13443	0.179805	0.0125202	0.139344	3	0
POLR3B	0.139157	-0.0313169	1.15085	1.03821	0.262729	0.309465	0.690445	0.716086	21	3.13443	0.179805	0.0651109	0.0800067	9	15
ANGEL1	-0.272854	-0.163856	-1.04339	-1.0676	0.311379	0.298335	0.720287	0.707171	17	3.13443	0.179805	0.252549	0.241224	7	13
RNF14	0.136412	0.146996	0.688644	0.687353	0.498585	0.498413	0.822697	0.820656	21	3.13443	0.179805	0.174744	0.175401	9	15
DNASE1L1	-0.329664	-0.332423	-1.20364	-1.24312	0.243512	0.22683	0.673749	0.658284	19	3.13443	0.179805	0.321925	0.3018	9	13
DDX11	0.168963	0.136171	0.74107	0.482599	0.499797	0.643836	0.822897	0.878442	4	3.13443	0.179805	0.0439511	0.103637	1	6
HEBP1	-0.0389561	-0.0767426	-0.170177	-0.172771	0.8665	0.864272	0.959487	0.957167	21	3.13443	0.179805	0.233364	0.226409	9	15
GPRC5A	1.1699	1.0112	1.31787	1.40743	0.201743	0.172049	0.635346	0.604931	21	3.13443	0.179805	3.50945	3.07702	9	15
CD6	-3.00378	0.718204	-1.03149	-1.35865	0.490132	0.243663	0.818786	0.670893	1	3.13443	0.179805	0.407492	0.234876	2	2
TACC3	0.758199	0.865948	2.8072	2.89232	0.0105578	0.00797613	0.336276	0.316432	21	3.13443	0.179805	0.324865	0.306026	9	15
UFL1	-0.0974651	-0.167228	-0.78078	-0.710788	0.443645	0.484028	0.795122	0.812912	21	3.13443	0.179805	0.0693944	0.0837339	9	15
POLA2	0.58679	0.709243	1.63191	1.63243	0.163627	0.140609	0.603509	0.567121	5	3.13443	0.179805	0.180101	0.179987	4	4
ZC3H3	-2.13229	-0.772399	-1.50804	-1.87841	0.19191	0.096533	0.628777	0.509299	5	3.13443	0.179805	2.31999	1.49531	2	6
CAPN1	-0.171024	-0.291608	-1.15701	-1.09813	0.26026	0.282985	0.688629	0.698024	21	3.13443	0.179805	0.0973026	0.108018	9	15
ACP3	0.306672	0.637002	1.40282	1.41717	0.175283	0.169214	0.615241	0.602062	21	3.13443	0.179805	0.212828	0.20854	9	15
MDH1	-0.399164	-0.262571	-1.76509	-1.78973	0.0920877	0.0860547	0.515021	0.493771	21	3.13443	0.179805	0.227746	0.22152	9	15
SLC30A9	0.0141889	0.0647235	0.0500055	0.0517074	0.960591	0.959187	0.98762	0.987452	21	3.13443	0.179805	0.358549	0.335334	9	15
MTMR11	0.287626	0.121927	1.7608	1.7049	0.0928293	0.101054	0.516259	0.513384	21	3.13443	0.179805	0.118829	0.126748	9	15
COX15	0.128841	0.0491951	0.341511	0.358599	0.736113	0.723013	0.914925	0.908769	21	3.13443	0.179805	0.63384	0.574873	9	15
CCDC88C	0.0423129	0.144186	0.204172	0.204971	0.840185	0.839314	0.95102	0.948245	21	3.13443	0.179805	0.191266	0.189778	9	15
YAF2	-0.0416594	-0.0258765	-0.0666009	-0.0792348	0.95109	0.939368	0.984733	0.980513	3	3.13443	0.179805	0.422437	0.298463	4	2
ZMYND11	0.0480803	-0.0808755	0.224448	0.22622	0.824578	0.822935	0.945837	0.943568	21	3.13443	0.179805	0.204355	0.201167	9	15
WAS	0.268808	0.596282	1.22955	1.24214	0.232463	0.22612	0.664587	0.6582	21	3.13443	0.179805	0.21285	0.208559	9	15
DPEP1	-0.846204	-0.623104	-2.44982	-2.56238	0.0231484	0.0170538	0.380764	0.356326	21	3.13443	0.179805	0.531332	0.485678	9	15
BID	0.147	0.341837	0.863381	0.842167	0.397682	0.407963	0.767619	0.774477	21	3.13443	0.179805	0.129097	0.135682	9	15
XYLT2	-0.143993	-0.101132	-0.410833	-0.43143	0.689085	0.672663	0.898494	0.889543	11	3.13443	0.179805	0.310168	0.281259	6	8
NUDCD3	0.446626	0.170938	2.1968	2.20012	0.0393983	0.0376107	0.429682	0.41037	21	3.13443	0.179805	0.184073	0.183518	9	15
CHDH	-0.816531	-0.86882	-2.16968	-2.27801	0.0416525	0.0318675	0.434941	0.396444	21	3.13443	0.179805	0.630724	0.572161	9	15
CLCA4	-2.71545	-0.679541	-2.14498	-1.49029	0.277724	0.208142	0.699219	0.640877	1	3.13443	0.179805	0.0745008	0.154335	1	3
GLT8D1	-0.431479	-0.3801	-2.1967	-2.14824	0.0431216	0.0447067	0.434941	0.428265	16	3.13443	0.179805	0.140638	0.147054	7	12
ATP2C1	0.193093	0.0459171	0.729958	0.750874	0.473481	0.459988	0.81115	0.799939	21	3.13443	0.179805	0.311618	0.294499	9	15
IGF1	0.777698	0.669992	2.51602	2.58588	0.028678	0.0214337	0.405637	0.379147	11	3.13443	0.179805	0.236705	0.224087	6	8
SLC38A5									0	3.13443	0.179805		0.179805	0	0
RALBP1	-0.0290843	-0.125318	-0.222134	-0.204838	0.826355	0.839416	0.946253	0.948245	21	3.13443	0.179805	0.0763431	0.0897801	9	15
RUFY3	-0.0350205	-0.0476017	-0.134005	-0.137711	0.894675	0.891612	0.967574	0.965439	21	3.13443	0.179805	0.30415	0.288001	9	15
CNTN1	0.0209072	0.21835	0.0590332	0.061818	0.953484	0.951217	0.985531	0.984951	21	3.13443	0.179805	0.558579	0.509386	9	15
WWTR1	0.385592	0.142788	1.63305	1.66311	0.117363	0.109224	0.547452	0.528842	21	3.13443	0.179805	0.248279	0.239386	9	15
AGPS	0.0394831	-0.154731	0.201641	0.20095	0.842138	0.842421	0.95172	0.94921	21	3.13443	0.179805	0.170745	0.171922	9	15
CXorf56	0.199298	0.149901	1.21019	1.17352	0.239653	0.25204	0.670522	0.67728	21	3.13443	0.179805	0.120777	0.128443	9	15
ATP1A2	-0.580677	-0.412497	-0.757886	-0.870474	0.473257	0.404189	0.81115	0.772005	7	3.13443	0.179805	0.825924	0.626089	2	8
TTC27	0.209223	0.216494	1.48966	1.39768	0.15118	0.174926	0.590919	0.606024	21	3.13443	0.179805	0.0878474	0.0997903	9	15
VSIG2	-1.50535	-0.5054	-1.37823	-0.838775	0.399593	0.447358	0.768968	0.793658	1	3.13443	0.179805	0.0554561	0.149729	1	3
PHLDB1	0.291688	0.257972	1.6001	1.57822	0.124514	0.127535	0.557848	0.55371	21	3.13443	0.179805	0.147989	0.152121	9	15
MARCO	-1.21976	-0.418564	-1.76185	-1.8937	0.0950684	0.0720349	0.51794	0.474797	18	3.13443	0.179805	1.91763	1.6599	9	12
CYP24A1	-0.907687	-0.890783	-1.59558	-1.70771	0.127989	0.10234	0.564837	0.516841	18	3.13443	0.179805	1.25175	1.09277	8	13
PRDM11	-0.217409	-0.415279	-0.592112	-0.62208	0.56114	0.540543	0.848771	0.839457	18	3.13443	0.179805	0.491279	0.445084	8	13
SNAI2									0	3.13443	0.179805		0.179805	0	0
CD74	0.500788	0.715149	2.32812	2.34762	0.0299795	0.0274234	0.407073	0.38543	21	3.13443	0.179805	0.206055	0.202646	9	15
HGF	0.0989841	0.647776	0.219412	0.231811	0.828448	0.818639	0.947208	0.942413	21	3.13443	0.179805	0.906343	0.811985	9	15
ZRANB1	0.947683	0.450476		1.201		0.312585		0.719333	0	3.13443	0.179805		0.179805	2	1
NCDN	-0.103185	-0.0402279	-0.675133	-0.645298	0.506957	0.524822	0.825545	0.832143	21	3.13443	0.179805	0.104026	0.113868	9	15
ADGRA2	0.327279	0.460575	1.03048	1.06308	0.324912	0.305572	0.730149	0.711855	11	3.13443	0.179805	0.247104	0.23218	4	10
ZFP64	0.739812	0.570402	1.1621	1.28205	0.267787	0.219118	0.694004	0.652316	12	3.13443	0.179805	1.29553	1.06446	7	8
MNAT1	0.170864	0.185737	1.35539	1.23725	0.189695	0.227899	0.627378	0.659108	21	3.13443	0.179805	0.0707717	0.0849323	9	15
SAMD4A	0.176624	0.245579	0.752371	0.765784	0.460179	0.45123	0.802648	0.795026	21	3.13443	0.179805	0.245426	0.236903	9	15
RUNX3	0.556044	0.832065	1.13488	1.22329	0.374126	0.274377	0.758891	0.693923	2	3.13443	0.179805	0.232975	0.200516	2	3
MRE11	-0.159865	-0.282336	-1.23964	-1.13857	0.228783	0.26606	0.662768	0.688808	21	3.13443	0.179805	0.0740621	0.0877954	9	15
PLEKHB1	-0.803708	-0.682314	-3.16584	-2.52678	0.0506425	0.044028	0.449707	0.426065	3	3.13443	0.179805	0.0850076	0.133445	3	3
SERPINB1	0.196995	0.199904	0.852532	0.866359	0.403538	0.394825	0.770977	0.765564	21	3.13443	0.179805	0.237779	0.230249	9	15
SLC7A9	-1.3163	-0.93779	-1.71414	-1.84532	0.10367	0.0790496	0.532597	0.487263	18	3.13443	0.179805	2.3841	2.05718	7	14
SPAST	0.31764	0.41107	1.84277	1.80127	0.0795255	0.084169	0.506251	0.493771	21	3.13443	0.179805	0.132316	0.138483	9	15
NRXN3	-0.391614	-0.155551		-0.197432		0.855604		0.953987	0	3.13443	0.179805		0.179805	1	2
OSBPL5	-0.196759	-0.24258	-0.668241	-0.684567	0.514132	0.502273	0.82935	0.822765	15	3.13443	0.179805	0.24721	0.23556	9	9
AQR	0.130869	-0.00341993	0.989243	0.914654	0.333806	0.369422	0.73548	0.75193	21	3.13443	0.179805	0.0779384	0.0911683	9	15
CPS1	0.0577485	0.214127	0.103729	0.110135	0.918369	0.913213	0.975256	0.973644	21	3.13443	0.179805	1.38027	1.22436	9	15
C8B	0.459872	0.826275	1.18858	1.24931	0.247871	0.223534	0.67939	0.656439	21	3.13443	0.179805	0.66665	0.603422	9	15
FHL1	0.164696	-0.531025	0.212324	0.226487	0.833902	0.82273	0.948007	0.943568	21	3.13443	0.179805	2.67949	2.35485	9	15
RTF2	0.437125	0.392166	1.89713	1.92735	0.0716476	0.0657868	0.489206	0.466593	21	3.13443	0.179805	0.236428	0.229074	9	15
NLRP2	-0.637081	-0.429931	-1.16723	-1.27801	0.270196	0.223372	0.694975	0.656305	10	3.13443	0.179805	0.589415	0.491665	5	8
SLC45A4	-0.34401	-0.304089	-0.716729	-0.791649	0.493932	0.445103	0.821238	0.792434	8	3.13443	0.179805	0.500229	0.410027	3	8
RNF10	1.35472	0.350707	1.61454	1.82311	0.157537	0.101112	0.596388	0.513399	6	3.13443	0.179805	0.484199	0.379748	5	4
ZDHHC6	0.152217	0.434007	0.604279	0.583257	0.559118	0.5696	0.84821	0.848926	10	3.13443	0.179805	0.137518	0.14761	7	6
GRAMD1B	-0.0241587	0.125412	-0.105652	-0.0952216	0.918822	0.925995	0.975256	0.977626	7	3.13443	0.179805	0.102913	0.126695	3	7
RNH1	-0.213371	-0.165474	-2.743	-2.08142	0.0121876	0.0481721	0.336276	0.430909	21	3.13443	0.179805	0.0269466	0.0467989	9	15
NDUFS1	-0.396075	-0.377855	-2.28847	-2.23846	0.0325789	0.0346758	0.41416	0.401156	21	3.13443	0.179805	0.133398	0.139425	9	15
RB1CC1	-0.0449939	-0.00958593	-0.572413	-0.43661	0.57312	0.666275	0.853077	0.886646	21	3.13443	0.179805	0.0275152	0.0472937	9	15
ERP44	0.133505	0.0636085	1.19232	1.05044	0.246437	0.303921	0.677942	0.711125	21	3.13443	0.179805	0.0558333	0.071934	9	15
ALAS1	-0.789511	-0.677411	-2.46367	-2.56114	0.022942	0.0174162	0.380764	0.35929	20	3.13443	0.179805	0.400557	0.370648	8	15
BIRC3	0.597919	0.793534	0.747538	0.987709	0.591339	0.377515	0.860867	0.755597	1	3.13443	0.179805	0.411909	0.235945	2	2
AKAP11	0.164832	0.292549	1.41556	1.26265	0.171565	0.218778	0.612485	0.651932	21	3.13443	0.179805	0.060383	0.0758928	9	15
GLRX2	0.0696672	0.190874	0.151741	0.160881	0.880991	0.873646	0.962315	0.959944	19	3.13443	0.179805	0.81587	0.725797	8	14
SNAPC1									0	3.13443	0.179805		0.179805	0	2
DERA	0.0821712	0.144135	0.648011	0.59248	0.524001	0.55904	0.833166	0.846319	21	3.13443	0.179805	0.0716077	0.0856597	9	15
STRAP	-0.00254257	-0.0392466	-0.0186581	-0.0173799	0.98529	0.986276	0.994987	0.995756	21	3.13443	0.179805	0.0826976	0.0953093	9	15
ABCC2	0.390547	0.459531	0.945357	0.996024	0.355228	0.329121	0.74964	0.730641	21	3.13443	0.179805	0.760046	0.684688	9	15
DEF6	0.501415	0.69643	2.07594	2.11874	0.0503702	0.0445956	0.449707	0.428265	21	3.13443	0.179805	0.259805	0.249415	9	15
PLEKHO1	0.291806	0.515346	1.28119	1.25686	0.222509	0.226695	0.65599	0.6582	13	3.13443	0.179805	0.149687	0.155538	6	10
GCLM	-0.310275	-0.0740302	-1.18325	-1.21631	0.249931	0.23563	0.680781	0.662558	21	3.13443	0.179805	0.306211	0.289794	9	15
UBR2	-0.0813435	-0.124035	-0.659508	-0.598362	0.516738	0.555173	0.829861	0.845391	21	3.13443	0.179805	0.067747	0.0823004	9	15
EHD2	0.751407	0.993708	2.67558	2.76464	0.0141548	0.0107451	0.346326	0.321838	21	3.13443	0.179805	0.351236	0.328972	9	15
CCDC28A	-0.315685	-0.377285	-2.986	-2.58021	0.0070435	0.0163821	0.336276	0.352764	21	3.13443	0.179805	0.049775	0.0666626	9	15
RRAGD	-0.900834	-0.637064	-2.17626	-2.29809	0.0423566	0.0313724	0.434941	0.396133	19	3.13443	0.179805	0.66319	0.594738	8	14
PHF20	-0.406691	-0.149532	-0.923471	-0.976721	0.398138	0.356857	0.767656	0.744851	5	3.13443	0.179805	0.248096	0.221782	2	6
HSD17B6	-1.48445	-0.378434	-7.01907	-1.5848	0.0900924	0.185888	0.513821	0.616453	1	3.13443	0.179805	0.00703594	0.138017	3	1
TYMP	0.373561	0.485652	1.32727	1.37166	0.198668	0.182786	0.633001	0.615223	21	3.13443	0.179805	0.352766	0.330303	9	15
NCAPH2	-0.0935792	-0.110093	-0.636324	-0.436947	0.548056	0.672298	0.844801	0.889543	6	3.13443	0.179805	0.0421458	0.0893829	4	5
TOMM34	-0.0200873	-0.113399	-0.105452	-0.104688	0.917018	0.917488	0.975114	0.974972	21	3.13443	0.179805	0.161593	0.163958	9	15
SEC63	0.190118	0.130172	1.00928	1.00037	0.324327	0.327058	0.730149	0.729697	21	3.13443	0.179805	0.158018	0.160847	9	15
KPNA6	-0.045667	-0.103343	-0.303438	-0.289101	0.764542	0.774973	0.924664	0.927004	21	3.13443	0.179805	0.100867	0.111119	9	15
VIM	0.210983	0.209172	0.618314	0.646338	0.543017	0.524159	0.842778	0.831616	21	3.13443	0.179805	0.518512	0.474523	9	15
FAS	-0.0953148	-0.39615	-0.28786	-0.300449	0.776276	0.766408	0.929539	0.923428	21	3.13443	0.179805	0.488251	0.448192	9	15
RNASET2	-0.298627	-0.44926	-0.982654	-1.02066	0.336964	0.317536	0.736907	0.722735	21	3.13443	0.179805	0.411285	0.381222	9	15
CD44	0.743382	0.816767	2.1328	2.23175	0.0449046	0.0351736	0.438483	0.401683	21	3.13443	0.179805	0.541013	0.494101	9	15
AGPAT4	-0.262251	-0.247078	-0.636041	-0.694166	0.548228	0.504848	0.844801	0.824478	6	3.13443	0.179805	0.337726	0.283536	3	6
SLAMF7	1.04374	1.12451	0.220338	0.345291	0.846055	0.743574	0.953089	0.915312	2	3.13443	0.179805	6.21074	2.52902	4	1
BTN3A1	-0.328375	-0.145099	-1.33762	-1.31643	0.210646	0.210541	0.641484	0.644273	10	3.13443	0.179805	0.15828	0.163417	6	7
MIPEP	-0.467532	-0.447151	-1.84917	-1.89506	0.0785604	0.0701246	0.50509	0.471172	21	3.13443	0.179805	0.284677	0.271057	9	15
PRKCH	-0.195695	0.300307	-0.53812	-0.524196	0.607172	0.611414	0.867407	0.866568	7	3.13443	0.179805	0.153148	0.161393	3	7
IFNGR1	0.256373	0.205524	1.0453	1.06852	0.308999	0.296803	0.718951	0.705743	19	3.13443	0.179805	0.258144	0.24705	9	13
B4GALT7	0.304653	0.312828	1.84681	1.7914	0.0789158	0.0857799	0.506183	0.493771	21	3.13443	0.179805	0.121186	0.128799	9	15
SH2D2A	0.769673	0.769673		1.28348		0.285984		0.698397	0	3.13443	0.179805		0.179805	1	1
VRK2	-0.312009	-0.42435	-1.52954	-1.53249	0.141056	0.138405	0.577465	0.566768	21	3.13443	0.179805	0.18531	0.184595	9	15
TNFRSF1B									0	3.13443	0.179805		0.179805	0	0
VEZT	0.377499	0.366825	1.82062	1.82786	0.0829469	0.0799606	0.508213	0.488186	21	3.13443	0.179805	0.19146	0.189946	9	15
POU2F2									0	3.13443	0.179805		0.179805	1	0
BRD9	-0.00432572	0.0282234	-0.0185304	-0.0188503	0.985391	0.985116	0.994987	0.995091	21	3.13443	0.179805	0.242678	0.234513	9	15
SNX1	0.0875206	0.121104	1.20901	0.883933	0.240096	0.385454	0.671053	0.760881	21	3.13443	0.179805	0.023337	0.0436582	9	15
TBPL1	-0.148649	0.0639578	-0.72785	-0.722057	0.47558	0.477819	0.811297	0.809922	19	3.13443	0.179805	0.161439	0.16404	8	14
BCLAF1	0.0237229	-0.156717	0.145083	0.140503	0.886029	0.889429	0.964597	0.965083	21	3.13443	0.179805	0.119066	0.126955	9	15
SLC39A9	0.120789	0.0125833	0.429037	0.443226	0.672721	0.661904	0.89214	0.885889	19	3.13443	0.179805	0.323907	0.303501	7	15
ANK1	-1.06585	-0.792715	-2.85087	-2.9924	0.00957022	0.00629498	0.336276	0.311633	21	3.13443	0.179805	0.622479	0.564987	9	15
TFB1M	-0.39566	-0.296633	-1.18088	-1.23105	0.251504	0.230672	0.681832	0.660664	20	3.13443	0.179805	0.437871	0.402906	8	15
RABEP1	-0.0429489	-0.00460986	-0.309552	-0.289602	0.759952	0.774594	0.92248	0.927004	21	3.13443	0.179805	0.0857278	0.097946	9	15
HMGB3	0.113045	-0.441363	0.348999	0.363835	0.730565	0.719149	0.914022	0.907643	21	3.13443	0.179805	0.467236	0.429906	9	15
NUP160	0.187073	0.0967422	1.47793	1.35061	0.15427	0.189348	0.592703	0.619237	21	3.13443	0.179805	0.0713507	0.0854361	9	15
BAK1	0.307662	0.374263	0.944154	0.984611	0.355828	0.334584	0.74964	0.733943	21	3.13443	0.179805	0.472875	0.434813	9	15
IKZF2	2.20486	0.30318		2.79421		0.0648444		0.463706	0	3.13443	0.179805		0.179805	2	1
GRN	-0.0591489	-0.0444887	-0.177345	-0.18517	0.860937	0.854643	0.95803	0.953987	21	3.13443	0.179805	0.495384	0.454399	9	15
FAM13B	-0.576287	-0.602103	-1.39118	-1.47356	0.258391	0.189975	0.686172	0.620323	3	3.13443	0.179805	0.228382	0.203562	2	4
ARHGAP31	0.153912	0.220315	0.96672	0.931523	0.344686	0.360809	0.742695	0.746542	21	3.13443	0.179805	0.112882	0.121574	9	15
CENPQ									0	3.13443	0.179805		0.179805	0	0
SARS1	0.0622341	0.0368572	0.479661	0.441261	0.636426	0.662952	0.876481	0.885889	21	3.13443	0.179805	0.0749672	0.0885829	9	15
RANBP3	0.13311	0.0631598	0.869246	0.83116	0.394539	0.414031	0.765548	0.778728	21	3.13443	0.179805	0.104428	0.114218	9	15
ARID4A	0.00706814	0.0215895	0.0459451	0.0439733	0.963788	0.965288	0.988194	0.989498	21	3.13443	0.179805	0.105394	0.115058	9	15
EIPR1	-0.0442322	-0.0879596	-0.329269	-0.305626	0.745214	0.76251	0.919146	0.921888	21	3.13443	0.179805	0.0803636	0.0932785	9	15
PNPLA6	-0.0559524	-0.195725	-0.373546	-0.355542	0.712486	0.725272	0.908245	0.909689	21	3.13443	0.179805	0.0999153	0.110291	9	15
IFT88	0.0334466	-0.184157	0.214793	0.206076	0.832001	0.83846	0.948	0.947894	21	3.13443	0.179805	0.107981	0.117309	9	15
ALG1	0.208225	0.00644262	0.69989	0.725998	0.491678	0.474822	0.819988	0.807649	21	3.13443	0.179805	0.394177	0.366336	9	15
ZCCHC8	0.15289	0.051421	1.06278	1.00266	0.299953	0.325971	0.713679	0.729285	21	3.13443	0.179805	0.0921633	0.103546	9	15
CHPF2	0.115291	0.176607	0.501457	0.501207	0.623329	0.622255	0.872085	0.870706	15	3.13443	0.179805	0.178773	0.178952	7	11
FUT8	0.115461	-0.0551109	0.377211	0.392903	0.710197	0.69815	0.908007	0.899634	19	3.13443	0.179805	0.402077	0.370602	9	13
UBA6	0.0987048	0.0920658	0.688209	0.648836	0.498854	0.522571	0.822697	0.831282	21	3.13443	0.179805	0.0916052	0.10306	9	15
GAB2	0.0961877	0.297062	0.365649	0.37596	0.718284	0.710231	0.910322	0.904098	21	3.13443	0.179805	0.308173	0.291501	9	15
ATP6V0A1	-0.162184	-0.297845	-0.610479	-0.628185	0.548095	0.535783	0.844801	0.837239	21	3.13443	0.179805	0.314309	0.296841	9	15
PIAS1	0.896161	0.874594	2.04426	2.15843	0.0543183	0.0415076	0.456371	0.421134	20	3.13443	0.179805	0.749568	0.672372	8	15
SLC4A7	-0.0340165	-0.113109	-0.101877	-0.106537	0.919869	0.916075	0.975256	0.974622	20	3.13443	0.179805	0.488053	0.446289	9	14
MAP2K3	0.102984	0.0265978	0.560065	0.553135	0.581361	0.585259	0.856021	0.855998	21	3.13443	0.179805	0.150573	0.15437	9	15
TMSB10	0.210603	0.0249905	0.606909	0.634933	0.550418	0.531446	0.845965	0.834532	21	3.13443	0.179805	0.536251	0.489958	9	15
ASTE1									0	3.13443	0.179805		0.179805	0	0
RNF19A	-0.786206	-0.766174	-1.39778	-1.53979	0.297039	0.182724	0.712842	0.615223	2	3.13443	0.179805	0.252616	0.208167	1	4
PEX3	0.242204	0.152821	0.876034	0.904173	0.390922	0.374841	0.764323	0.753832	21	3.13443	0.179805	0.340411	0.319552	9	15
GABARAPL2	-0.244906	0.00515908	-1.24235	-1.23921	0.227804	0.227183	0.66142	0.658568	21	3.13443	0.179805	0.17306	0.173936	9	15
MYOC	-0.0229335	0.0166271	-0.071915	-0.0751648	0.943764	0.941008	0.982067	0.981234	13	3.13443	0.179805	0.318517	0.29157	5	11
SH3YL1	-1.21083	-1.05564	-3.62803	-3.78824	0.00157541	0.000891596	0.267215	0.241449	21	3.13443	0.179805	0.496035	0.454965	9	15
FAM136A	-0.25502	-0.169773	-0.892854	-0.923663	0.382053	0.364805	0.761566	0.748361	21	3.13443	0.179805	0.363305	0.339473	9	15
VCL	0.0832374	0.204254	0.453962	0.448152	0.654513	0.658041	0.88407	0.884675	21	3.13443	0.179805	0.149721	0.153628	9	15
DEPDC1B									0	3.13443	0.179805		0.179805	0	0
DAPK2	0.340262	0.571395	1.08978	1.13091	0.288769	0.269681	0.706202	0.690185	20	3.13443	0.179805	0.380245	0.353088	8	15
NSMAF	-0.0640624	0.150978	-0.387157	-0.375749	0.702535	0.710386	0.90379	0.904098	21	3.13443	0.179805	0.121931	0.129448	9	15
ADSS2	-0.0614175	0.0074485	-0.475461	-0.436887	0.639367	0.666078	0.878315	0.886646	21	3.13443	0.179805	0.0743084	0.0880097	9	15
STAP1	-0.0470966	-0.040013	-0.215179	-0.213794	0.832347	0.832969	0.948	0.946045	16	3.13443	0.179805	0.166588	0.168753	7	12
TIMP2	0.338309	0.567446	1.42853	1.45525	0.167844	0.158485	0.608369	0.590677	21	3.13443	0.179805	0.249765	0.240679	9	15
RFC1	-0.0734093	-0.0784523	-0.677673	-0.590512	0.505377	0.560337	0.824845	0.846721	21	3.13443	0.179805	0.0522572	0.0688224	9	15
TBC1D23	-0.0233037	-0.0225088	-0.228163	-0.194734	0.821727	0.847231	0.944866	0.951949	21	3.13443	0.179805	0.0464565	0.063775	9	15
CUL3	-0.00463427	0.019699	-0.0555774	-0.0436078	0.956204	0.965576	0.986288	0.989564	21	3.13443	0.179805	0.0309635	0.0502941	9	15
MYOM2	0.31317	0.585432	0.696439	0.756264	0.505881	0.465191	0.824953	0.802787	8	3.13443	0.179805	0.390698	0.33133	3	8
OTC	-0.168517	-0.125979	-0.2275	-0.242559	0.822235	0.810396	0.944945	0.939298	21	3.13443	0.179805	2.4435	2.1495	9	15
AC118549.1	-0.289175	-0.324351	-1.31141	-0.952864	0.246707	0.368111	0.67812	0.750076	5	3.13443	0.179805	0.0541496	0.102568	3	5
USP2	-0.385355	-0.174861	-1.33894	-1.38587	0.194903	0.178461	0.631469	0.611072	21	3.13443	0.179805	0.368877	0.344322	9	15
CASR	0.418247	0.437423	1.14226	1.19909	0.267537	0.243173	0.694004	0.670243	19	3.13443	0.179805	0.518929	0.470906	8	14
TUBG2	0.126856	0.176602	0.186083	0.209009	0.859694	0.839581	0.957486	0.948245	5	3.13443	0.179805	0.389272	0.308558	5	3
RPL26L1	0.0690238	0.0154612	0.497429	0.465383	0.624055	0.645829	0.87273	0.878819	21	3.13443	0.179805	0.0857471	0.0979628	9	15
FLT4	0.334271	0.400021	0.369011	0.410622	0.718548	0.687105	0.910351	0.894793	12	3.13443	0.179805	2.53218	2.04499	6	9
NSUN2	0.291019	0.270197	1.63783	1.60896	0.116355	0.12063	0.546342	0.548208	21	3.13443	0.179805	0.140601	0.145693	9	15
FBXO42	0.130837	0.158256	0.259091	0.270918	0.800821	0.790665	0.938247	0.932722	10	3.13443	0.179805	0.280021	0.256105	7	6
MRI1	0.15714	0.0496319	0.589306	0.606574	0.561943	0.549797	0.849084	0.843229	21	3.13443	0.179805	0.316649	0.298876	9	15
METTL1	0.391179	0.261961	1.76638	1.78701	0.0918667	0.0865043	0.515021	0.493771	21	3.13443	0.179805	0.218408	0.213395	9	15
HOXC8									0	3.13443	0.179805		0.179805	0	0
AGA	-0.111313	-0.164072	-0.462664	-0.472028	0.648364	0.641147	0.88115	0.878281	21	3.13443	0.179805	0.257776	0.24765	9	15
PI4K2B	0.070329	0.0682637	0.409192	0.396182	0.687226	0.695943	0.898056	0.899093	18	3.13443	0.179805	0.123992	0.13227	9	12
BOD1L1	0.0674502	-0.0419917	0.509373	0.471081	0.615802	0.641813	0.868535	0.878409	21	3.13443	0.179805	0.0780871	0.0912977	9	15
MAT2B	-0.0962478	-0.178172	-0.958625	-0.813005	0.348655	0.424163	0.745876	0.784003	21	3.13443	0.179805	0.0448919	0.0624136	9	15
EDC4	-0.0963381	-0.224704	-1.08175	-0.87418	0.291629	0.390636	0.709628	0.7639	21	3.13443	0.179805	0.0353204	0.0540852	9	15
TRIO	0.44458	0.453305	2.85359	2.73807	0.00951175	0.0114257	0.336276	0.327657	21	3.13443	0.179805	0.108094	0.117408	9	15
VCAN	1.82273	1.52834	3.33532	3.54004	0.00313964	0.00165831	0.279076	0.269824	21	3.13443	0.179805	1.33	1.18062	9	15
CLEC16A	-0.0255448	-0.0166039	-0.290097	-0.233283	0.774587	0.817509	0.928535	0.942413	21	3.13443	0.179805	0.0345305	0.0533978	9	15
MSR1	0.440202	0.812667	1.22398	1.28261	0.234516	0.211812	0.66463	0.645371	21	3.13443	0.179805	0.576024	0.524566	9	15
CDH1	-0.179756	-0.0184881	-0.502841	-0.526786	0.620309	0.603151	0.870615	0.863246	21	3.13443	0.179805	0.5691	0.518541	9	15
MTREX	0.191863	0.0794076	1.34467	1.26625	0.193077	0.217509	0.630499	0.650794	21	3.13443	0.179805	0.0906645	0.102242	9	15
ZFYVE16	-0.102669	-0.0630851	-0.685167	-0.652196	0.500732	0.520439	0.822897	0.830313	21	3.13443	0.179805	0.0999924	0.110358	9	15
RIPOR1	0.203297	0.292511	2.69275	2.01261	0.013627	0.0554425	0.341195	0.446525	21	3.13443	0.179805	0.0253835	0.0454389	9	15
C6	0.439615	0.854959	1.00333	1.05911	0.327122	0.300034	0.730969	0.708313	21	3.13443	0.179805	0.854947	0.767264	9	15
RAI14	-0.00695316	0.0493007	-0.0405409	-0.0395942	0.968045	0.968742	0.990544	0.990575	21	3.13443	0.179805	0.130997	0.137336	9	15
PNKP	-0.0222547	-0.155132	-0.138286	-0.133525	0.891332	0.894886	0.965717	0.967034	21	3.13443	0.179805	0.115338	0.12371	9	15
PHLPP2	-1.14394	-0.586023	-1.16512	-1.335	0.273921	0.206383	0.696574	0.640437	9	3.13443	0.179805	2.32192	1.76859	6	6
SPDL1									0	3.13443	0.179805		0.179805	0	0
STAU2	-0.184902	-0.271791	-1.77226	-1.52427	0.0908601	0.140439	0.514481	0.567121	21	3.13443	0.179805	0.0484743	0.0655308	9	15
RTN4R									0	3.13443	0.179805		0.179805	0	1
PHF23	0.0715148	-0.0205977	0.553117	0.508367	0.586024	0.615812	0.859082	0.869067	21	3.13443	0.179805	0.0744461	0.0881295	9	15
INPP4A	0.0569399	0.168302	0.56945	0.482205	0.575092	0.634004	0.853491	0.874459	21	3.13443	0.179805	0.0445252	0.0620946	9	15
RAB27B	0.469225	0.564758	1.3256	1.3881	0.199212	0.177787	0.633001	0.610502	21	3.13443	0.179805	0.55798	0.508865	9	15
PSMA4	-0.021177	0.0126745	-0.166261	-0.152198	0.869542	0.880296	0.960056	0.961877	21	3.13443	0.179805	0.0722491	0.0862178	9	15
LSG1	0.0830655	0.0262056	0.78409	0.67802	0.441742	0.504208	0.793958	0.823791	21	3.13443	0.179805	0.0499797	0.0668406	9	15
PARP3	-0.374819	-1.03853	-0.366142	-0.424318	0.723753	0.679416	0.911853	0.892001	8	3.13443	0.179805	1.9397	1.44427	6	5
TNC	0.493155	0.476305	0.761269	0.810309	0.454961	0.425681	0.800066	0.784587	21	3.13443	0.179805	1.86885	1.64949	9	15
THAP3									0	3.13443	0.179805		0.179805	0	1
RIPOR3									0	3.13443	0.179805		0.179805	0	0
TDP1	-0.00529579	-0.0105346	-0.0243042	-0.0245438	0.980839	0.980621	0.993994	0.994255	21	3.13443	0.179805	0.211438	0.20733	9	15
AIFM2	-0.0350912	-0.149942	-0.135681	-0.139314	0.893366	0.890358	0.966858	0.965083	21	3.13443	0.179805	0.297881	0.282546	9	15
SPATA7	0.804613	0.379067		0.720028		0.521482		0.830683	0	3.13443	0.179805		0.179805	2	1
MED17	0.409476	0.159303	0.382903	0.329705	0.738656	0.754651	0.915937	0.919909	2	3.13443	0.179805	0.114434	0.154341	2	3
RETSAT	-0.0547414	-0.175784	-0.216239	-0.221629	0.830888	0.826467	0.947566	0.943983	21	3.13443	0.179805	0.285396	0.271683	9	15
CAPG	-0.666898	-0.589642	-2.85862	-2.90778	0.00940446	0.00769106	0.336276	0.316432	21	3.13443	0.179805	0.242376	0.23425	9	15
AP2S1	0.0358448	0.0699371	0.34923	0.298599	0.730394	0.767802	0.913997	0.923937	21	3.13443	0.179805	0.046915	0.064174	9	15
ADAM28									0	3.13443	0.179805		0.179805	2	0
DCUN1D1	-0.0848924	-0.0756398	-0.936878	-0.762728	0.359472	0.453017	0.750863	0.795691	21	3.13443	0.179805	0.0365642	0.0551674	9	15
JADE2	-0.0897019	-0.139541	-0.430379	-0.430873	0.672029	0.670924	0.891764	0.889039	18	3.13443	0.179805	0.182626	0.182207	8	13
ZIC2									0	3.13443	0.179805		0.179805	0	0
LCP2	0.352977	0.704307	1.52548	1.55044	0.14206	0.134052	0.577465	0.559976	21	3.13443	0.179805	0.238431	0.230817	9	15
TRIT1	-0.305426	-0.217902	-1.34345	-1.35339	0.194173	0.189007	0.631299	0.618887	20	3.13443	0.179805	0.201597	0.198644	8	15
ADRB1	-0.926362	-0.247804	-1.70779	-1.31453	0.186211	0.235676	0.624538	0.662558	3	3.13443	0.179805	0.0766381	0.129352	4	2
CUL7	-0.320268	-0.348503	-3.0192	-2.61196	0.00652868	0.0152467	0.336276	0.349712	21	3.13443	0.179805	0.0501102	0.0669542	9	15
CTNNA1	-0.276436	-0.431519	-1.72482	-1.66413	0.0992496	0.109019	0.523434	0.528685	21	3.13443	0.179805	0.11439	0.122886	9	15
PHKA2	0.134963	0.142567	0.718881	0.712183	0.480138	0.48318	0.814359	0.812586	21	3.13443	0.179805	0.156964	0.15993	9	15
CNTLN	-0.560871	-0.499887	-1.09476	-1.19195	0.299288	0.254375	0.713679	0.679398	10	3.13443	0.179805	0.521862	0.440233	6	7
HSPA5	0.418565	0.389481	2.69089	2.58114	0.0136832	0.0163476	0.341195	0.352695	21	3.13443	0.179805	0.10775	0.117108	9	15
DSG2	0.0390074	-0.139276	0.139755	0.144343	0.890185	0.886428	0.965347	0.963823	21	3.13443	0.179805	0.346932	0.325227	9	15
GEMIN8	0.437068	0.462503	2.92477	2.7698	0.00837718	0.0108644	0.336276	0.321987	20	3.13443	0.179805	0.0972423	0.108429	9	14
OFD1	0.0471484	-0.0781225	0.224433	0.215254	0.825663	0.832111	0.946128	0.946045	14	3.13443	0.179805	0.121805	0.132415	6	11
GPM6B									0	3.13443	0.179805		0.179805	0	1
PREX2	-0.467997	-0.0285213	-0.863524	-0.528811	0.54654	0.624057	0.844801	0.871109	1	3.13443	0.179805	0.0562202	0.149914	1	3
WDR37	0.0249014	0.0410668	0.183699	0.170892	0.856012	0.865733	0.95695	0.957448	21	3.13443	0.179805	0.0818312	0.0945555	9	15
YTHDC2	0.237751	0.27184	1.83501	1.68748	0.0807101	0.104395	0.506365	0.520343	21	3.13443	0.179805	0.0747572	0.0884002	9	15
CTPS2	0.188557	0.0561503	1.14188	1.10782	0.266357	0.278858	0.693039	0.696095	21	3.13443	0.179805	0.12143	0.129012	9	15
ATP6V1H	-0.632674	-0.465621	-4.24074	-4.03291	0.000365377	0.000480652	0.185941	0.195792	21	3.13443	0.179805	0.09912	0.109599	9	15
POLR2B	0.105941	-0.00832441	0.865605	0.78362	0.396488	0.440886	0.76653	0.791151	21	3.13443	0.179805	0.0667068	0.0813954	9	15
ARAP2	-0.680696	-0.71747	-1.74975	-1.8826	0.107967	0.0805028	0.536192	0.488364	11	3.13443	0.179805	0.465786	0.402367	6	8
TPR	0.228062	0.111155	1.75518	1.61529	0.093807	0.119246	0.51794	0.54636	21	3.13443	0.179805	0.0751875	0.0887746	9	15
CP	0.395972	0.712608	0.930007	0.98083	0.362936	0.336407	0.75236	0.734751	21	3.13443	0.179805	0.807309	0.725813	9	15
KIAA0556	0.194048	0.267637	0.675837	0.697417	0.50943	0.494387	0.826799	0.818793	15	3.13443	0.179805	0.277689	0.26077	7	11
DTNBP1	0.0616809	0.0401505	0.545523	0.482123	0.591142	0.634062	0.860722	0.874459	21	3.13443	0.179805	0.0569325	0.0728904	9	15
C12orf4	0.0117713	-0.0640218	0.119189	0.100456	0.906259	0.920812	0.970788	0.975526	21	3.13443	0.179805	0.0434374	0.0611481	9	15
WWC3	0.132963	0.0960177	0.910662	0.861996	0.372809	0.397174	0.758891	0.766326	21	3.13443	0.179805	0.0949367	0.105959	9	15
ARHGAP6	0.122775	0.114309	0.697285	0.683986	0.493273	0.500499	0.821018	0.821785	21	3.13443	0.179805	0.138065	0.143486	9	15
FAM184B	-0.57726	-0.499255	-1.7617	-1.84391	0.108604	0.0878671	0.536192	0.494951	10	3.13443	0.179805	0.2833	0.258602	4	9
MAP4	-0.10614	-0.140089	-0.754942	-0.708496	0.458667	0.485425	0.80168	0.813641	21	3.13443	0.179805	0.0880271	0.0999467	9	15
GOPC	0.151202	-0.0227809	1.02921	0.975532	0.315088	0.338974	0.723005	0.735524	21	3.13443	0.179805	0.0961144	0.106984	9	15
USP28	-0.34853	-0.262555	-1.91028	-1.8844	0.0698492	0.0716109	0.486627	0.473844	21	3.13443	0.179805	0.148243	0.152342	9	15
NOP16	0.538108	0.452969	3.40641	3.27743	0.00265773	0.00316679	0.279076	0.298533	21	3.13443	0.179805	0.111129	0.120048	9	15
CC2D2A	-0.0505224	-0.0131111	-0.134479	-0.143814	0.895253	0.887545	0.967824	0.964075	12	3.13443	0.179805	0.4569	0.399512	5	10
RRM2B	-0.161414	-0.0714658	-0.763767	-0.768575	0.453502	0.449602	0.799303	0.794812	21	3.13443	0.179805	0.198905	0.196424	9	15
ZNF800	0.269103	0.0792794	0.797334	0.833391	0.434622	0.413146	0.79032	0.778103	20	3.13443	0.179805	0.479282	0.438707	9	14
TNFRSF17	3.07356	3.07356		5.12537		0.0129058		0.332825	0	3.13443	0.179805		0.179805	1	1
SNX29	-0.190652	-0.304821	-1.0138	-1.0046	0.322216	0.325055	0.727803	0.729285	21	3.13443	0.179805	0.157492	0.16039	9	15
MRPS10	-0.158957	-0.104608	-0.482538	-0.503506	0.634416	0.619174	0.875344	0.869902	21	3.13443	0.179805	0.48326	0.443849	9	15
RSF1	-0.128012	-0.231337	-0.814566	-0.78293	0.424462	0.441283	0.783805	0.791399	21	3.13443	0.179805	0.109985	0.119053	9	15
VPS13D	-0.309491	-0.21281	-2.33266	-2.15838	0.0296944	0.0410595	0.40663	0.418094	21	3.13443	0.179805	0.0783931	0.0915639	9	15
CELF2	-0.105843	0.105113	-0.370042	-0.382848	0.715057	0.705184	0.909365	0.902812	21	3.13443	0.179805	0.364342	0.340375	9	15
FAM120A	-0.230871	-0.30731	-2.2079	-1.90047	0.0385083	0.0693815	0.429217	0.469149	21	3.13443	0.179805	0.0486925	0.0657206	9	15
R3HDM1	0.356156	0.548218	0.994523	1.05816	0.345953	0.310594	0.743752	0.717273	9	3.13443	0.179805	0.327887	0.289636	5	7
COL9A2	-0.591595	-0.644881	-1.04158	-1.14068	0.374165	0.296569	0.758891	0.705527	3	3.13443	0.179805	0.266498	0.222202	1	5
KITLG	0.336961	-0.387306	0.642904	0.693732	0.530676	0.497148	0.835745	0.819868	14	3.13443	0.179805	0.787568	0.676389	8	9
ERCC8	-0.223489	-0.272753	-1.16107	-1.13855	0.261657	0.268255	0.689559	0.690185	17	3.13443	0.179805	0.14309	0.148806	6	14
H6PD	0.272488	0.169866	1.4133	1.40546	0.172219	0.172627	0.613123	0.605177	21	3.13443	0.179805	0.165542	0.167395	9	15
VAMP3	0.0920982	0.0577902	0.51822	0.5091	0.609722	0.615305	0.868284	0.86898	21	3.13443	0.179805	0.140656	0.14574	9	15
PER3	-0.346234	-0.50408	-1.44574	-1.45987	0.165437	0.159031	0.605862	0.591145	18	3.13443	0.179805	0.206647	0.202666	7	14
UTS2	0.410413	0.422994	2.04352	2.01135	0.056817	0.0578668	0.460239	0.453196	17	3.13443	0.179805	0.148959	0.153761	7	13
EPN3	-0.218039	0.0922467	-0.328214	-0.35349	0.746758	0.727395	0.919452	0.910268	17	3.13443	0.179805	1.57443	1.35732	7	13
LTBP1	0.545746	0.90797	1.51575	1.58843	0.144492	0.125204	0.5814	0.552224	21	3.13443	0.179805	0.577312	0.525686	9	15
RCN1	0.853056	0.601441	2.97586	3.07931	0.00720831	0.0051151	0.336276	0.311633	21	3.13443	0.179805	0.365944	0.341769	9	15
ELN	0.692834	0.804258	1.93288	1.98439	0.0820427	0.0685087	0.508213	0.468106	10	3.13443	0.179805	0.228973	0.21724	5	8
RFC2	0.0934417	0.0833424	0.968304	0.808826	0.343913	0.426517	0.742059	0.784619	21	3.13443	0.179805	0.0414708	0.0594368	9	15
ARID1B	-0.255646	-0.284597	-2.28477	-2.01244	0.0328313	0.0554615	0.41416	0.446525	21	3.13443	0.179805	0.0557538	0.0718648	9	15
CLPTM1L	0.666459	0.610772	1.79642	1.885	0.0868291	0.071527	0.509788	0.473844	21	3.13443	0.179805	0.612936	0.556684	9	15
NEDD4L	-0.389542	-0.446428	-2.02214	-2.01068	0.0560849	0.0556593	0.458424	0.446525	21	3.13443	0.179805	0.165261	0.16715	9	15
HEXB	-0.0160553	-0.21298	-0.0836548	-0.0831374	0.934123	0.934428	0.979905	0.979884	21	3.13443	0.179805	0.164035	0.166083	9	15
PTCD2	-0.355541	-0.267358	-1.41353	-1.4401	0.17456	0.16449	0.61513	0.597957	18	3.13443	0.179805	0.238614	0.229892	7	14
DKK3	-0.00239537	0.0402596	-0.00677959	-0.00714466	0.994739	0.994416	0.998431	0.998227	9	3.13443	0.179805	0.292614	0.263475	5	7
ARHGEF5	-0.000760691	-0.301733	-0.00368866	-0.00370084	0.997092	0.997078	0.99938	0.999385	21	3.13443	0.179805	0.189393	0.188148	9	15
MCUR1	-0.577086	-0.410524	-1.69951	-1.77611	0.103989	0.0883256	0.532737	0.495293	21	3.13443	0.179805	0.513472	0.470137	9	15
LIMA1	0.0937021	0.150312	0.592975	0.570557	0.559531	0.573574	0.84827	0.850552	21	3.13443	0.179805	0.111202	0.120111	9	15
LETMD1	-0.522209	-0.318243	-1.42414	-1.49362	0.169096	0.148234	0.610442	0.575656	21	3.13443	0.179805	0.598778	0.544365	9	15
LAMC3	-0.35256	0.0138902	-0.74155	-0.784577	0.466573	0.440335	0.807876	0.791049	21	3.13443	0.179805	1.00663	0.899247	9	15
PTGER3	-1.05478	-0.859332	-0.650978	-0.760853	0.533309	0.462554	0.837711	0.801605	8	3.13443	0.179805	3.73795	2.7363	6	5
MAPK9	0.171555	0.151471	1.94158	1.56367	0.065725	0.130915	0.478732	0.556542	21	3.13443	0.179805	0.034768	0.0536045	9	15
COL23A1	1.03375	0.952444	1.46107	1.61749	0.16968	0.126421	0.611395	0.552798	12	3.13443	0.179805	1.61529	1.31799	7	8
BCAR1	0.0529194	-0.0401032	0.293734	0.289189	0.771845	0.774907	0.927386	0.927004	21	3.13443	0.179805	0.144546	0.149125	9	15
FAM160A2	-0.247592	-0.236511	-2.00799	-1.82167	0.0576813	0.0809238	0.461662	0.489529	21	3.13443	0.179805	0.0677074	0.082266	9	15
HERPUD1	0.118015	0.0533813	0.624941	0.571173	0.543711	0.576267	0.842778	0.851921	12	3.13443	0.179805	0.09212	0.11028	6	9
HOMER3	-0.0725815	-0.0756213	-0.423541	-0.413593	0.676207	0.682824	0.89396	0.893023	21	3.13443	0.179805	0.130781	0.137148	9	15
RAD51	-6.67817	0.0281495		-3.36679		0.0407489		0.418094	0	3.13443	0.179805		0.179805	1	2
PIK3CB	0.0039613	-0.053046	0.0272027	0.0257339	0.978555	0.979681	0.993076	0.9938	21	3.13443	0.179805	0.0944358	0.105523	9	15
CYBA	0.58885	0.701084	1.33272	1.40717	0.196903	0.172125	0.632677	0.604931	21	3.13443	0.179805	0.869387	0.779829	9	15
THOC3	0.104673	0.0302959	0.772234	0.718386	0.44858	0.479417	0.796207	0.811099	21	3.13443	0.179805	0.0818198	0.0945456	9	15
HEBP2	-0.279115	-0.262618	-1.40648	-1.40418	0.174209	0.173004	0.614886	0.605177	21	3.13443	0.179805	0.175383	0.175957	9	15
MPHOSPH9	0.00858394	0.131362	0.0141094	0.0152885	0.988929	0.987969	0.996376	0.996414	15	3.13443	0.179805	1.26585	1.07813	7	11
PLEKHA5	0.309077	0.0721986	1.22662	1.25669	0.23354	0.220892	0.664587	0.654625	21	3.13443	0.179805	0.282745	0.269375	9	15
PRSS8	1.54502	0.253718	1.59372	1.82681	0.209253	0.116429	0.640837	0.541868	3	3.13443	0.179805	0.337701	0.257023	2	4
SIKE1	-0.183649	-0.196258	-1.46576	-1.33574	0.157528	0.194096	0.596388	0.625797	21	3.13443	0.179805	0.0699095	0.0841821	9	15
RRP12	0.654024	0.44899	3.62999	3.57386	0.00156811	0.00152459	0.267215	0.269824	21	3.13443	0.179805	0.144565	0.149141	9	15
FNIP2	0.248893	0.565958	0.447041	0.487627	0.662203	0.632374	0.887245	0.873733	13	3.13443	0.179805	1.00566	0.845223	6	10
MSMO1	0.422883	0.662263	0.648298	0.697717	0.530092	0.496672	0.835188	0.819564	11	3.13443	0.179805	0.468457	0.404446	7	7
TTC17	-0.543419	-0.253508	-0.794887	-0.870613	0.440951	0.396734	0.793439	0.765991	13	3.13443	0.179805	1.25315	1.04463	6	10
FOXN3									2	3.13443	0.179805	0.155284	0.170254	4	0
AKR7A2	-0.56803	-0.427328	-2.80535	-2.80812	0.0106016	0.00971313	0.336276	0.321791	21	3.13443	0.179805	0.182579	0.182219	9	15
MRTO4	0.268637	0.239975	1.544	1.51159	0.137524	0.143623	0.575689	0.569788	21	3.13443	0.179805	0.134809	0.140653	9	15
USE1	0.0594813	-0.0184116	0.365043	0.353293	0.71873	0.726936	0.910358	0.910145	21	3.13443	0.179805	0.118238	0.126234	9	15
NRIP2	0.0993471	0.248675	0.452271	0.457143	0.655711	0.651657	0.884153	0.88085	21	3.13443	0.179805	0.21488	0.210325	9	15
LAMA3	0.908501	0.488445	2.15531	2.27235	0.0428931	0.0322558	0.434941	0.397477	21	3.13443	0.179805	0.791252	0.711841	9	15
AP5M1	-0.509011	-0.385157	-2.91889	-2.85869	0.00820576	0.00863121	0.336276	0.321791	21	3.13443	0.179805	0.135427	0.14119	9	15
ANAPC4	-0.197639	-0.236421	-2.01643	-1.69456	0.0567238	0.103026	0.460239	0.517918	21	3.13443	0.179805	0.042782	0.0605777	9	15
KCNQ1	-0.540439	-0.0704858	-0.788639	-0.870785	0.445624	0.397474	0.795122	0.766326	12	3.13443	0.179805	1.36234	1.11743	6	9
TRAPPC3	-0.103687	-0.101489	-1.12442	-0.922153	0.273525	0.365576	0.696378	0.748553	21	3.13443	0.179805	0.0378684	0.0563023	9	15
THRAP3	-0.00597339	-0.116339	-0.0385999	-0.0369875	0.969574	0.970799	0.990904	0.991147	21	3.13443	0.179805	0.106648	0.116149	9	15
PHPT1	-0.38619	-0.258664	-1.88814	-1.89243	0.0729022	0.0704892	0.491185	0.471217	21	3.13443	0.179805	0.186303	0.185459	9	15
ENTPD2	0.433721	0.145009	1.34624	1.3944	0.195903	0.178395	0.631813	0.611034	17	3.13443	0.179805	0.318822	0.29718	9	11
LY75									0	3.13443	0.179805		0.179805	1	0
ARID4B	-0.28056	-0.178293	-0.972752	-1.00699	0.341749	0.323931	0.741518	0.728325	21	3.13443	0.179805	0.370452	0.345692	9	15
SDCCAG8	-0.465113	-0.314495	-2.31314	-2.30721	0.0320764	0.030772	0.41416	0.393386	19	3.13443	0.179805	0.173507	0.174399	9	13
KIF1B	-0.0791617	-0.0906694	-1.13998	-0.814778	0.26713	0.423167	0.693605	0.783318	21	3.13443	0.179805	0.0214743	0.0420374	9	15
FOXC1	-0.375646	-0.185658	-0.849896	-0.91514	0.415267	0.376613	0.778455	0.75497	10	3.13443	0.179805	0.424265	0.365927	6	7
TBC1D22A	-0.0833801	-0.0855264	-0.761294	-0.665841	0.454946	0.511827	0.800066	0.826743	21	3.13443	0.179805	0.0534201	0.0698342	9	15
SYNE2	-0.562499	-0.966143	-1.89941	-1.96969	0.071333	0.0604549	0.489206	0.458172	21	3.13443	0.179805	0.390562	0.36319	9	15
PLEKHH1	-1.67283	-2.10388	-2.75912	-3.16114	0.0281316	0.00997843	0.403168	0.321791	7	3.13443	0.179805	0.782055	0.595788	5	5
ATP9A	0.0963103	0.0877949	0.447665	0.451423	0.658979	0.655715	0.885551	0.88362	21	3.13443	0.179805	0.206121	0.202704	9	15
FAM168A	0.0645071	-0.146983	0.31386	0.314765	0.756724	0.755645	0.920994	0.919909	21	3.13443	0.179805	0.188116	0.187037	9	15
GALC	-0.134341	-0.106135	-0.578912	-0.588554	0.568807	0.561628	0.852649	0.846797	21	3.13443	0.179805	0.239817	0.232023	9	15
NOP58	0.296003	0.219333	1.56459	1.55174	0.132624	0.13374	0.570912	0.559709	21	3.13443	0.179805	0.159395	0.162046	9	15
SZRD1	0.0363489	0.110653	0.198096	0.195582	0.844875	0.846575	0.952845	0.951794	21	3.13443	0.179805	0.149939	0.153818	9	15
CUL1	0.0649512	0.0455379	0.657296	0.554105	0.51813	0.584605	0.8302	0.855883	21	3.13443	0.179805	0.0434846	0.0611891	9	15
FAM114A2	-0.0281202	0.0339787	-0.22997	-0.208134	0.82034	0.836871	0.944191	0.947601	21	3.13443	0.179805	0.0665853	0.0812896	9	15
CYFIP2	0.0124222	0.14817	0.0617614	0.0617692	0.951337	0.951255	0.984733	0.984951	21	3.13443	0.179805	0.180156	0.180111	9	15
TAB2	-0.0998175	-0.0327565	-0.845454	-0.757314	0.407387	0.456192	0.773873	0.796809	21	3.13443	0.179805	0.062075	0.0773651	9	15
GINM1	-0.497147	-0.462858	-1.01362	-1.03399	0.417442	0.347362	0.779944	0.74022	2	3.13443	0.179805	0.19208	0.184587	1	4
EIF2AK2	0.204094	0.201787	1.97455	1.69258	0.0616154	0.103408	0.467802	0.518199	21	3.13443	0.179805	0.0475785	0.0647513	9	15
USP36	0.334801	0.06268	0.58822	0.625698	0.562969	0.537638	0.849355	0.838372	20	3.13443	0.179805	1.26359	1.11675	8	15
KMT2C	-0.598421	-0.35343	-2.38586	-2.44337	0.0265343	0.0222357	0.391982	0.381894	21	3.13443	0.179805	0.280161	0.267127	9	15
CCDC85A	-0.518309	-0.346494	-0.934718	-1.0259	0.368362	0.321058	0.756283	0.725799	12	3.13443	0.179805	0.999743	0.829929	5	10
PUM2	-0.0247983	0.020336	-0.219326	-0.193835	0.828514	0.847927	0.947208	0.952021	21	3.13443	0.179805	0.0569307	0.0728889	9	15
MRPL43	-0.231082	-0.148416	-0.805855	-0.833887	0.429358	0.412522	0.787214	0.777804	21	3.13443	0.179805	0.366187	0.341981	9	15
ITIH4	0.459732	0.809752	1.21571	1.27666	0.237585	0.213869	0.668827	0.645904	21	3.13443	0.179805	0.636841	0.577484	9	15
ITIH1	0.643992	0.837726	1.6438	1.7286	0.115106	0.0966547	0.543725	0.509299	21	3.13443	0.179805	0.683511	0.618093	9	15
HPF1	0.0220661	-0.00357832	0.156826	0.147205	0.87688	0.884193	0.96146	0.962983	21	3.13443	0.179805	0.0881651	0.100067	9	15
ZFR	0.216363	0.0776489	1.53162	1.43898	0.140544	0.163	0.577465	0.596532	21	3.13443	0.179805	0.0888686	0.100679	9	15
ZNF280C	-0.305095	-0.293744	-1.48414	-1.01871	0.234426	0.346825	0.66463	0.740184	3	3.13443	0.179805	0.0562438	0.119378	2	4
TRAF1	1.63272	1.47144	1.40106	1.62193	0.220107	0.142852	0.653142	0.569085	5	3.13443	0.179805	0.526806	0.393097	2	6
RC3H2	0.0566496	0.311695	0.0980176	0.104679	0.926634	0.919513	0.978238	0.975408	4	3.13443	0.179805	0.249895	0.219102	4	3
IL17RB									0	3.13443	0.179805		0.179805	0	2
TRAF3IP2	0.118212	-0.15963	0.376777	0.388999	0.712418	0.702363	0.908245	0.901587	13	3.13443	0.179805	0.263789	0.247474	6	10
GYG2	0.420682	0.311759	0.700968	0.764357	0.49481	0.455053	0.821302	0.7967	14	3.13443	0.179805	1.37356	1.15519	7	10
DCBLD2	0.236345	0.125397	0.508977	0.540844	0.616951	0.59427	0.868728	0.859246	18	3.13443	0.179805	0.785735	0.69587	8	13
SERPINB3	1.9795	0.276369	0.760021	0.925651	0.586271	0.405426	0.859082	0.772772	1	3.13443	0.179805	0.315342	0.212588	1	3
SOAT1	-0.291295	-0.271913	-0.879577	-0.918053	0.389043	0.367675	0.763743	0.749866	21	3.13443	0.179805	0.488431	0.448348	9	15
PKP2	0.433613	0.0630128	1.11058	1.16773	0.279303	0.254325	0.699591	0.679398	21	3.13443	0.179805	0.67887	0.614054	9	15
F7	-0.273594	0.0133605	-0.754018	-0.790446	0.45921	0.436966	0.802269	0.78995	21	3.13443	0.179805	0.58632	0.533524	9	15
GDI2	0.240288	0.237129	3.59258	2.5139	0.00171339	0.0190121	0.267215	0.368217	21	3.13443	0.179805	0.019922	0.0406867	9	15
PRDM1	-0.352395	0.0751721	-0.83903	-0.892231	0.413096	0.382809	0.777412	0.759731	17	3.13443	0.179805	0.700169	0.619161	8	12
ATG5	-0.00564066	-0.0143933	-0.0749792	-0.0559381	0.940941	0.955852	0.981019	0.98633	21	3.13443	0.179805	0.0252036	0.0452823	9	15
TMCC3	-0.199021	-0.254949	-0.722307	-0.745321	0.478073	0.463275	0.812679	0.801705	21	3.13443	0.179805	0.338094	0.317536	9	15
PITHD1	-0.510507	-0.149428	-2.22013	-2.25502	0.0375489	0.0334735	0.424287	0.399332	21	3.13443	0.179805	0.235467	0.228238	9	15
MTA3	0.037043	0.0942906	0.226572	0.219416	0.822947	0.828172	0.945199	0.944971	21	3.13443	0.179805	0.119037	0.126929	9	15
USP13	0.157361	0.221519	1.02342	0.979392	0.317757	0.337103	0.724291	0.73489	21	3.13443	0.179805	0.105286	0.114964	9	15
ATP11B	0.270661	0.279786	1.20836	1.22398	0.240341	0.232776	0.671104	0.662545	21	3.13443	0.179805	0.223432	0.217766	9	15
LAMC2	0.894834	0.840157	1.6503	1.75999	0.115315	0.0922244	0.544196	0.49995	19	3.13443	0.179805	1.22144	1.07393	9	13
CDK14	0.0506919	0.00619828	0.198422	0.203369	0.844939	0.840792	0.952845	0.948245	18	3.13443	0.179805	0.265994	0.253212	7	14
SEC61A1	0.313895	0.257299	0.993275	1.03408	0.331884	0.311349	0.734626	0.717675	21	3.13443	0.179805	0.444747	0.410338	9	15
PPP1R12A	0.1384	0.126563	1.0391	0.962411	0.310577	0.345387	0.720171	0.739075	21	3.13443	0.179805	0.079003	0.0920945	9	15
CAMK2B	-1.20145	-1.09583	-2.47833	-2.68639	0.0306647	0.0176063	0.410254	0.35929	11	3.13443	0.179805	0.547315	0.465817	6	8
CROCC	-0.38588	-0.324388	-2.42035	-2.33285	0.0246552	0.0283158	0.382046	0.388244	21	3.13443	0.179805	0.113196	0.121847	9	15
POLR3E	0.0797656	-0.0705836	0.587584	0.546816	0.563077	0.589526	0.849401	0.857991	21	3.13443	0.179805	0.0820683	0.0947618	9	15
ATP2B4	0.13719	0.0772558	0.489333	0.505559	0.629678	0.617752	0.874914	0.869275	21	3.13443	0.179805	0.350042	0.327933	9	15
ZC3H11A	0.0437942	-0.0115871	0.345388	0.315785	0.733238	0.75488	0.914178	0.919909	21	3.13443	0.179805	0.0715982	0.0856515	9	15
RIOK2	0.122322	0.163704	0.824923	0.783473	0.418688	0.440971	0.780935	0.791176	21	3.13443	0.179805	0.0979185	0.108553	9	15
YIPF1	-0.150339	-0.243545	-0.598012	-0.609864	0.557282	0.548454	0.84821	0.842683	18	3.13443	0.179805	0.242823	0.233477	8	13
NDC1	0.325906	0.206706	1.70127	1.69031	0.103654	0.103847	0.532597	0.519788	21	3.13443	0.179805	0.163426	0.165554	9	15
FLYWCH1	-1.79174	-0.478996	-0.977989	-1.15794	0.360661	0.273448	0.751544	0.693284	7	3.13443	0.179805	2.45853	1.75375	6	4
UNKL	-0.0578224	-0.0974992	-0.22112	-0.222926	0.829449	0.827023	0.947507	0.944044	10	3.13443	0.179805	0.192846	0.189734	5	8
TBXAS1	0.0602244	0.327548	0.199208	0.206847	0.844016	0.837864	0.95266	0.947894	21	3.13443	0.179805	0.407021	0.377512	9	15
PARP12	0.09439	0.234756	0.763479	0.693157	0.45367	0.494828	0.799311	0.818979	21	3.13443	0.179805	0.0680678	0.0825796	9	15
ALDH18A1	0.017118	0.184048	0.0422538	0.0444881	0.966696	0.964881	0.989352	0.989392	21	3.13443	0.179805	0.7309	0.659327	9	15
TARBP1	0.231912	0.470055	0.635762	0.668099	0.534512	0.512485	0.838733	0.826743	15	3.13443	0.179805	0.396496	0.359042	7	11
GATB	-0.530753	-0.404903	-1.95533	-2.01538	0.0639826	0.055132	0.475492	0.446525	21	3.13443	0.179805	0.328119	0.308857	9	15
CDK17	0.333913	0.389235	3.25855	2.78448	0.00375584	0.0102619	0.28474	0.321791	21	3.13443	0.179805	0.0467629	0.0640416	9	15
DNAJC25	0.34653	0.26128	0.97691	1.02307	0.339734	0.316422	0.739824	0.721726	21	3.13443	0.179805	0.560346	0.510923	9	15
SLC2A3	0.286287	0.728708	0.575317	0.60939	0.57119	0.547961	0.853035	0.842535	21	3.13443	0.179805	1.10274	0.982874	9	15
CTDP1	0.0284242	-0.00954359	0.191494	0.181912	0.849978	0.857171	0.955218	0.954277	21	3.13443	0.179805	0.0981184	0.108727	9	15
YBX3	0.613405	0.292568	2.63095	2.67603	0.0156184	0.0131762	0.350705	0.334968	21	3.13443	0.179805	0.242076	0.233989	9	15
WNK1	0.325189	0.368635	2.87582	2.54167	0.00904614	0.0178662	0.336276	0.360842	21	3.13443	0.179805	0.0569418	0.0728985	9	15
CCAR1	0.082864	-0.0444217	0.598543	0.559675	0.55588	0.580859	0.847799	0.853776	21	3.13443	0.179805	0.0853544	0.0976211	9	15
OGFR	0.181842	0.154594	1.06991	1.0433	0.296804	0.307147	0.712842	0.713655	21	3.13443	0.179805	0.128641	0.135286	9	15
GNA15	-0.233372	0.0521123	-0.744561	-0.775916	0.467333	0.447284	0.808025	0.793658	16	3.13443	0.179805	0.348053	0.320493	8	11
PTPRU	-0.831271	-0.975307	-1.86125	-1.97905	0.0791222	0.0609863	0.506251	0.458492	18	3.13443	0.179805	0.812925	0.719027	7	14
SNRNP40	0.157587	0.0403164	1.05483	1.00343	0.303488	0.325607	0.716063	0.729285	21	3.13443	0.179805	0.0993938	0.109837	9	15
COL11A1	-0.703799	-0.349237	-0.699182	-0.801232	0.502106	0.438406	0.823418	0.790266	9	3.13443	0.179805	2.34581	1.78631	6	6
QSER1	-1.53151	-1.08952	-4.8857	-4.11371	0.0163977	0.0059697	0.354281	0.311633	3	3.13443	0.179805	0.0996994	0.14063	2	4
MPC1	-0.483343	-0.449589	-1.17933	-1.24195	0.252107	0.226699	0.681832	0.6582	20	3.13443	0.179805	0.655171	0.590765	8	15
ACAA1	-0.464131	-0.492106	-2.02672	-2.0577	0.055577	0.0505761	0.457913	0.437472	21	3.13443	0.179805	0.233549	0.226569	9	15
BCAT1	0.292426	0.872315	0.648783	0.685426	0.523511	0.499606	0.833166	0.821157	21	3.13443	0.179805	0.904722	0.810575	9	15
HDAC7	0.387576	0.396409	2.60372	2.47493	0.0165804	0.0207352	0.356916	0.377864	21	3.13443	0.179805	0.0986753	0.109212	9	15
LZTS1	-0.764548	-1.00342	-0.894209	-0.960605	0.382398	0.347128	0.761566	0.74022	19	3.13443	0.179805	3.1244	2.70742	8	14
NCKAP1	-0.0795489	-0.0739631	-0.6207	-0.569143	0.541476	0.574518	0.842655	0.851308	21	3.13443	0.179805	0.0731457	0.086998	9	15
MRPS35	-0.313085	-0.285214	-1.06449	-1.10338	0.299196	0.280743	0.713679	0.696465	21	3.13443	0.179805	0.385237	0.358557	9	15
GUCY1B1	0.179325	0.184084	0.757113	0.771281	0.457394	0.448026	0.800921	0.793896	21	3.13443	0.179805	0.24983	0.240736	9	15
SFSWAP	0.291797	0.20936	1.60478	1.58221	0.123477	0.126619	0.556215	0.552798	21	3.13443	0.179805	0.147236	0.151466	9	15
TNK2	-1.36711	-0.168042	-3.81949	-3.73586	0.00509341	0.00322285	0.317636	0.298533	8	3.13443	0.179805	0.154895	0.161908	4	7
MON2	0.10889	0.0574949	1.08886	0.922079	0.288555	0.365614	0.706084	0.748553	21	3.13443	0.179805	0.0445366	0.0621045	9	15
CDH3	-0.802921	-0.465132	-1.32794	-1.41102	0.22586	0.188191	0.659457	0.618639	7	3.13443	0.179805	0.285194	0.252599	6	4
ARSF	-0.538704	-0.358445	-1.54053	-1.6155	0.13992	0.120368	0.577465	0.548154	19	3.13443	0.179805	0.499703	0.454403	7	15
GPBP1	-0.0677627	-0.0991434	-0.182626	-0.194286	0.85771	0.848237	0.957464	0.952171	14	3.13443	0.179805	0.494596	0.437011	6	11
DGAT2	0.446218	0.452617	0.826324	0.969956	0.469206	0.368743	0.809439	0.750684	3	3.13443	0.179805	0.388101	0.281671	2	4
CS	-0.298661	-0.190923	-0.913553	-0.952865	0.371322	0.350105	0.757907	0.74108	21	3.13443	0.179805	0.475964	0.4375	9	15
MRPS24	-0.265149	-0.224284	-0.901456	-0.934396	0.377569	0.359355	0.759856	0.745828	21	3.13443	0.179805	0.385279	0.358593	9	15
ELMO2	0.253936	0.373741	1.4322	1.40646	0.166805	0.172333	0.607575	0.604931	21	3.13443	0.179805	0.14	0.145169	9	15
WAPL	0.0990991	0.0150074	0.824201	0.7423	0.419088	0.465069	0.780996	0.802699	21	3.13443	0.179805	0.0643808	0.0793715	9	15
VMP1	0.312546	0.247469	1.20453	1.23712	0.241785	0.227945	0.6725	0.659108	21	3.13443	0.179805	0.29983	0.284242	9	15
APPBP2	-0.0763987	-0.0906351	-0.17233	-0.184311	0.865339	0.855709	0.958961	0.953987	16	3.13443	0.179805	0.774449	0.67704	7	12
POLD1	0.279821	0.185766	1.74945	1.68724	0.0948153	0.104441	0.51794	0.520343	21	3.13443	0.179805	0.113931	0.122486	9	15
EIF4B	0.202683	0.106685	1.36952	1.30016	0.185304	0.205825	0.622271	0.639801	21	3.13443	0.179805	0.0975396	0.108224	9	15
BICRA	-0.0898933	0.038232	-0.253678	-0.235278	0.805444	0.817917	0.939427	0.942413	9	3.13443	0.179805	0.110363	0.128301	7	5
SPHK2	0.116099	-0.00756092	0.532785	0.538041	0.599776	0.595476	0.864441	0.859886	21	3.13443	0.179805	0.211465	0.207353	9	15
RPL18	0.270752	0.19481	2.34752	2.08775	0.0287785	0.0475474	0.405637	0.429584	21	3.13443	0.179805	0.0592391	0.0748975	9	15
ISOC2	-0.123305	-0.0109988	-0.403902	-0.419642	0.690368	0.678459	0.898998	0.89116	21	3.13443	0.179805	0.41504	0.384489	9	15
U2AF2	0.133237	0.0121973	0.952221	0.892635	0.351817	0.380867	0.746952	0.757848	21	3.13443	0.179805	0.0871878	0.0992164	9	15
EPN1	0.107155	0.10444	0.831718	0.763707	0.414926	0.452444	0.778398	0.795263	21	3.13443	0.179805	0.0739193	0.0876711	9	15
MED29	-0.121836	-0.145931	-0.802917	-0.759661	0.431952	0.455472	0.788566	0.796809	19	3.13443	0.179805	0.0984104	0.109937	8	14
ZNF275									0	3.13443	0.179805		0.179805	1	0
MTMR1	0.00732636	-0.00526546	0.0907237	0.0701157	0.928572	0.944679	0.978238	0.982342	21	3.13443	0.179805	0.0290415	0.0486217	9	15
GPC1	0.229908	0.385761	0.948445	0.968323	0.353691	0.342488	0.748592	0.738059	21	3.13443	0.179805	0.261679	0.251046	9	15
ADCK1	-0.185888	-0.0736377	-0.618679	-0.642158	0.542781	0.526824	0.842778	0.833302	21	3.13443	0.179805	0.402026	0.373166	9	15
HAGH	-0.448978	-0.353746	-2.4283	-2.40024	0.0242403	0.0244491	0.380764	0.381894	21	3.13443	0.179805	0.152241	0.15582	9	15
RNF4	0.219724	0.13062	0.646606	0.679379	0.527658	0.505478	0.834242	0.824774	15	3.13443	0.179805	0.394939	0.357754	7	11
CASP8	0.182603	0.100649	1.14726	1.10543	0.264177	0.279872	0.691778	0.696095	21	3.13443	0.179805	0.112818	0.121518	9	15
LIMCH1	-0.218632	-0.18879	-0.816335	-0.840541	0.423473	0.408855	0.782639	0.775199	21	3.13443	0.179805	0.319429	0.301295	9	15
INTS13	0.0259077	-0.0354811	0.283508	0.231633	0.779563	0.818775	0.930472	0.942413	21	3.13443	0.179805	0.0371886	0.0557108	9	15
TM7SF3	-0.204313	-0.203247	-0.495055	-0.523809	0.626238	0.605617	0.87358	0.864794	19	3.13443	0.179805	0.730953	0.652905	9	13
SPA17	-0.418589	-0.26182	-0.877758	-0.967478	0.413838	0.358221	0.777781	0.744884	6	3.13443	0.179805	0.371074	0.305441	3	6
CCN5	0.362245	0.569391	1.03871	1.08585	0.316548	0.292587	0.723568	0.702553	14	3.13443	0.179805	0.335679	0.307165	6	11
ST3GAL6									0	3.13443	0.179805		0.179805	0	1
NGFR	-0.123009	-0.135593	-0.256952	-0.274931	0.800954	0.786657	0.938247	0.931678	14	3.13443	0.179805	0.583008	0.50925	8	9
CDON									0	3.13443	0.179805		0.179805	0	1
TAF2	-0.0369595	-0.0362872	-0.104068	-0.108991	0.918103	0.914111	0.975256	0.973869	21	3.13443	0.179805	0.561702	0.512104	9	15
HIPK2	-0.492085	-0.603451	-0.441106	-0.597354	0.68899	0.571647	0.898494	0.849775	3	3.13443	0.179805	1.63351	0.890729	2	4
TNPO3	0.19543	0.158961	1.18053	1.14584	0.250988	0.263096	0.681832	0.687159	21	3.13443	0.179805	0.122042	0.129544	9	15
RFXANK	0.0312849	0.0584207	0.211036	0.200421	0.834893	0.842831	0.94864	0.949481	21	3.13443	0.179805	0.0978673	0.108509	9	15
TMEM161A	0.668807	0.612379	1.77433	1.87324	0.0950365	0.0763942	0.51794	0.485221	16	3.13443	0.179805	0.482883	0.433235	6	13
CTSA	-0.29971	-0.432371	-1.65556	-1.63117	0.11268	0.115838	0.538586	0.540191	21	3.13443	0.179805	0.145948	0.150345	9	15
SUGP2	-0.0845849	-0.171437	-0.517257	-0.500936	0.610383	0.620954	0.868284	0.870706	21	3.13443	0.179805	0.119085	0.126971	9	15
SLC12A2	-0.375139	-0.19044	-1.14023	-1.18969	0.26703	0.24574	0.693605	0.672104	21	3.13443	0.179805	0.482043	0.44279	9	15
SNX24	-0.0540652	-0.0853922	-0.203752	-0.209641	0.840509	0.835707	0.951061	0.947064	21	3.13443	0.179805	0.313557	0.296186	9	15
CNN2	0.646872	0.982821	2.22648	2.30597	0.0370596	0.0300088	0.422316	0.393386	21	3.13443	0.179805	0.375908	0.350439	9	15
ABCA7	-0.460819	-0.327289	-1.58975	-1.65291	0.131453	0.114664	0.567747	0.539291	16	3.13443	0.179805	0.331496	0.306648	8	11
SNCAIP									0	3.13443	0.179805		0.179805	1	0
DDX20	0.141649	0.173324	1.3446	1.16042	0.193099	0.257228	0.630499	0.68157	21	3.13443	0.179805	0.0494222	0.0663556	9	15
BTBD1	-0.221523	-0.171525	-0.570843	-0.59973	0.574465	0.554516	0.853491	0.84521	20	3.13443	0.179805	0.587377	0.532156	8	15
FAR2									0	3.13443	0.179805		0.179805	0	1
BCAS1	0.613645	0.0963224	0.973421	1.08017	0.367938	0.307759	0.756028	0.714195	6	3.13443	0.179805	0.397401	0.322734	5	4
SBNO2	-0.0604252	-0.0539949	-0.0996074	-0.121093	0.926939	0.907487	0.978238	0.971062	3	3.13443	0.179805	0.489785	0.331399	2	4
PMS1	-0.478072	0.0812438	-1.17089	-1.17914	0.275335	0.262926	0.698381	0.687159	8	3.13443	0.179805	0.189169	0.186533	7	4
HMG20B	0.359592	0.206648	1.32039	1.33782	0.206498	0.19749	0.639335	0.62882	15	3.13443	0.179805	0.211484	0.206008	9	9
CALCRL	0.625817	0.734383	1.41756	1.52067	0.17984	0.147697	0.618765	0.575153	13	3.13443	0.179805	0.552204	0.479858	8	8
TAF11	-0.167236	-0.188882	-0.41666	-0.444946	0.683725	0.66227	0.896984	0.885889	13	3.13443	0.179805	0.49083	0.430407	5	11
ANKS1A	-0.0542611	-0.0372317	-0.573166	-0.475135	0.572619	0.638963	0.853077	0.87697	21	3.13443	0.179805	0.0399117	0.0580802	9	15
AP3D1	0.0389374	-0.015762	0.469132	0.367304	0.643809	0.716594	0.87942	0.906671	21	3.13443	0.179805	0.0306781	0.0500458	9	15
ZNF76									0	3.13443	0.179805		0.179805	0	0
SLC9A3R2	-0.0740176	0.111774	-0.395169	-0.391354	0.696704	0.69897	0.901624	0.899634	21	3.13443	0.179805	0.156239	0.1593	9	15
NTHL1	0.165013	0.0549181	0.676688	0.691251	0.50599	0.496004	0.824953	0.819564	21	3.13443	0.179805	0.264814	0.253774	9	15
UHRF1BP1	-0.191263	-0.134983	-2.07307	-1.70052	0.0506615	0.101886	0.449707	0.515736	21	3.13443	0.179805	0.0379068	0.0563357	9	15
GNAI3	-0.11922	-0.0208925	-0.916971	-0.84402	0.369569	0.406947	0.757181	0.773662	21	3.13443	0.179805	0.0752783	0.0888536	9	15
IPO5	0.275986	0.262051	2.34488	2.09845	0.028939	0.0465093	0.405637	0.429536	21	3.13443	0.179805	0.0616904	0.0770304	9	15
OAT	0.0495543	0.170549	0.153146	0.159648	0.879745	0.874487	0.962053	0.95995	21	3.13443	0.179805	0.466267	0.429063	9	15
WDR3	0.35155	0.284986	2.22009	2.13702	0.0375525	0.0429321	0.424287	0.424932	21	3.13443	0.179805	0.111666	0.120515	9	15
PKN2	-0.314181	-0.399739	-3.551	-2.86149	0.00189046	0.00857471	0.279076	0.321791	21	3.13443	0.179805	0.0348612	0.0536856	9	15
WDR18	0.0733262	-0.113115	0.598848	0.542199	0.55568	0.592653	0.847799	0.858398	21	3.13443	0.179805	0.0667681	0.0814486	9	15
TRAM2									0	3.13443	0.179805		0.179805	2	0
NTN1	-0.244474	-0.0815813	-0.480926	-0.511551	0.636061	0.614031	0.876401	0.867874	19	3.13443	0.179805	1.00019	0.884013	8	14
DGKA	0.247705	0.124706	0.930802	0.957927	0.362534	0.347598	0.752181	0.740405	21	3.13443	0.179805	0.315384	0.297776	9	15
ERBB3	0.0804343	-0.0432935	0.239153	0.248675	0.813846	0.806131	0.942074	0.937231	17	3.13443	0.179805	0.347458	0.321358	9	11
ANKRD44	0.135089	0.3035	0.889198	0.848852	0.38397	0.404305	0.761566	0.772005	21	3.13443	0.179805	0.102785	0.112788	9	15
KARS1	-0.0604176	-0.113609	-0.456382	-0.422045	0.652801	0.676728	0.883648	0.89094	21	3.13443	0.179805	0.0780467	0.0912625	9	15
ADAT1	-0.880461	-1.13471	-1.35239	-1.49292	0.203398	0.15744	0.636965	0.589754	11	3.13443	0.179805	0.941435	0.772537	8	6
PDIA5	0.644275	0.729714	2.94836	2.97838	0.0076743	0.00650822	0.336276	0.311633	21	3.13443	0.179805	0.21265	0.208385	9	15
TBC1D22B	-0.288227	-0.341051	-2.12762	-1.97898	0.0453794	0.0593366	0.440079	0.456692	21	3.13443	0.179805	0.0817269	0.0944647	9	15
NDUFB4	-0.366102	-0.220457	-1.29344	-1.33723	0.209906	0.193615	0.640957	0.625011	21	3.13443	0.179805	0.356776	0.333792	9	15
SPEN	-0.0662928	-0.165802	-0.390306	-0.380557	0.700241	0.706861	0.902755	0.902998	21	3.13443	0.179805	0.128471	0.135138	9	15
MYLK	0.394135	0.689428	1.13957	1.192	0.267299	0.244852	0.693796	0.671583	21	3.13443	0.179805	0.532715	0.486881	9	15
ZC3H15	0.150679	0.129262	1.20699	1.09882	0.240855	0.28269	0.671453	0.697558	21	3.13443	0.179805	0.0694031	0.0837414	9	15
MAP2K4	0.111188	0.0141705	1.1617	0.967232	0.258391	0.343022	0.686172	0.738303	21	3.13443	0.179805	0.0407955	0.0588493	9	15
PACC1									1	3.13443	0.179805	0.190432	0.182376	3	0
SLK	0.167	0.134824	0.87897	0.872283	0.389365	0.391649	0.763743	0.764247	21	3.13443	0.179805	0.160756	0.16323	9	15
CYB5R4	-0.0677979	0.128724	-0.46756	-0.433826	0.645154	0.668433	0.880204	0.887933	20	3.13443	0.179805	0.0820107	0.0952607	8	15
COL17A1	-2.27839	-0.842863	-2.16968	-3.31403	0.274942	0.0281161	0.697872	0.388244	1	3.13443	0.179805	0.72991	0.31286	2	2
GSTO2									0	3.13443	0.179805		0.179805	0	1
PRKCQ	-0.145242	-0.355071	-0.463307	-0.48212	0.64791	0.634065	0.88096	0.874459	21	3.13443	0.179805	0.437654	0.404167	9	15
TLE2	0.259315	-0.220319	0.449051	0.49229	0.66297	0.63064	0.887618	0.873259	10	3.13443	0.179805	0.606981	0.505039	7	6
ASB1	0.207181	0.279721	1.1311	1.10147	0.273718	0.283686	0.696425	0.698275	17	3.13443	0.179805	0.133167	0.140428	8	12
FAM107B	0.0818798	0.0508845	0.332958	0.340385	0.742467	0.736512	0.917254	0.9131	21	3.13443	0.179805	0.269314	0.25769	9	15
ME1	0.0433148	0.456046	0.0784107	0.0832411	0.938244	0.934346	0.980548	0.979884	21	3.13443	0.179805	1.35896	1.20582	9	15
TBC1D1	-0.302241	0.00230677	-1.34415	-1.36209	0.193242	0.185749	0.630499	0.616201	21	3.13443	0.179805	0.225162	0.219271	9	15
CDK13	0.146142	0.0208995	0.941882	0.903013	0.356963	0.375444	0.749849	0.753999	21	3.13443	0.179805	0.107211	0.116639	9	15
MTHFD2	-0.0176341	0.363925	-0.0491121	-0.0514609	0.961294	0.959382	0.98762	0.987529	21	3.13443	0.179805	0.574136	0.522923	9	15
SLC9A7	0.148631	0.262018	0.495615	0.514236	0.625568	0.611965	0.873426	0.866837	20	3.13443	0.179805	0.378412	0.351503	9	14
FOXJ2	0.224016	0.296664	0.759137	0.779603	0.463728	0.448482	0.805529	0.794027	11	3.13443	0.179805	0.234626	0.222469	7	7
YBX1	0.244396	-0.00238645	1.23152	1.22951	0.231742	0.230734	0.664587	0.660664	21	3.13443	0.179805	0.175384	0.175958	9	15
PDE4A	0.164333	0.32016	0.403188	0.434539	0.703473	0.675194	0.904146	0.890662	5	3.13443	0.179805	0.281371	0.242235	3	5
PPP2R5A	-0.0859589	-0.135287	-0.513019	-0.499017	0.613293	0.622285	0.868459	0.870706	21	3.13443	0.179805	0.125026	0.13214	9	15
CTNNA2	-0.0848617	-0.0367866	-0.364242	-0.367334	0.720168	0.717203	0.911132	0.906744	17	3.13443	0.179805	0.201505	0.198127	7	13
ELAVL1	0.0377152	-0.0378593	0.327534	0.291144	0.746507	0.773429	0.919303	0.926338	21	3.13443	0.179805	0.0590481	0.0747313	9	15
TIE1	-0.0300778	0.246246	-0.0662402	-0.0720472	0.948375	0.943574	0.984003	0.982202	11	3.13443	0.179805	0.594627	0.502636	5	9
DIP2B	0.210273	0.10943	1.97406	1.71025	0.0616748	0.100046	0.467802	0.512237	21	3.13443	0.179805	0.050528	0.0673177	9	15
SMARCD1	-0.00339912	-0.0449053	-0.0236281	-0.0222916	0.981372	0.982399	0.994121	0.994906	21	3.13443	0.179805	0.0921638	0.103546	9	15
KDM4A	0.177696	-0.0157677	0.690372	0.705357	0.498767	0.48829	0.822697	0.816132	18	3.13443	0.179805	0.250931	0.240383	8	13
NFYC	0.0997293	0.053579	0.610217	0.590901	0.548266	0.56008	0.844801	0.846661	21	3.13443	0.179805	0.118949	0.126853	9	15
SLC9A3	0.157334	-0.10932	0.274177	0.292058	0.786761	0.772846	0.933813	0.926033	20	3.13443	0.179805	1.451	1.27877	9	14
NGEF	-0.245476	-0.301632	-0.850578	-0.88055	0.404598	0.387246	0.771591	0.761799	21	3.13443	0.179805	0.370914	0.346094	9	15
ASPM									0	3.13443	0.179805		0.179805	0	0
CD84	-0.721358	-0.486782	-1.29235	-1.4719	0.23726	0.171407	0.668086	0.604681	7	3.13443	0.179805	0.693515	0.534632	5	5
ELOVL1	0.71917	0.597295	1.56059	1.64976	0.133565	0.111948	0.572219	0.535633	21	3.13443	0.179805	0.945735	0.846261	9	15
SPI1	-0.0195838	0.288094	-0.0379411	-0.0410947	0.970664	0.967948	0.991144	0.990446	8	3.13443	0.179805	0.377978	0.32219	6	5
ZNRD1	-0.186311	-0.263679	-0.951758	-0.888185	0.359997	0.388339	0.750877	0.762591	12	3.13443	0.179805	0.104786	0.120323	8	7
MPPED2	-0.203101	0.0925241	-0.462689	-0.460535	0.65457	0.653276	0.88407	0.882052	9	3.13443	0.179805	0.173507	0.175134	7	5
ZBTB11	0.154825	0.134	0.439403	0.461124	0.665904	0.649652	0.889366	0.88017	17	3.13443	0.179805	0.439517	0.399086	8	12
ATXN3	-0.220144	-0.0893271	-2.37922	-1.95398	0.0269112	0.0623865	0.394302	0.460037	21	3.13443	0.179805	0.0381267	0.0565271	9	15
GOLGA5	0.208604	0.153127	1.4184	1.34473	0.170746	0.191214	0.611395	0.620503	21	3.13443	0.179805	0.0963244	0.107166	9	15
FGFR2	0.457221	0.585736	1.28453	1.3603	0.221375	0.19244	0.654803	0.622417	13	3.13443	0.179805	0.406291	0.362292	6	10
LRRC40	-0.148733	-0.167719	-1.62886	-1.33038	0.118252	0.195827	0.549283	0.627961	21	3.13443	0.179805	0.0371303	0.0556601	9	15
ISOC1	-0.0593626	-0.0388927	-0.314514	-0.311825	0.756234	0.757852	0.920994	0.920345	21	3.13443	0.179805	0.158647	0.161395	9	15
EML1	-0.0653443	-0.222202	-0.238807	-0.246289	0.81357	0.807541	0.942074	0.937915	21	3.13443	0.179805	0.33343	0.313478	9	15
TRMT11	-0.336709	-0.29768	-1.83441	-1.81123	0.080802	0.0825713	0.506365	0.491449	21	3.13443	0.179805	0.150038	0.153904	9	15
THUMPD1	-0.0661728	-0.375473	-0.349482	-0.346653	0.730208	0.731856	0.913909	0.911695	21	3.13443	0.179805	0.159659	0.162276	9	15
MSANTD3									0	3.13443	0.179805		0.179805	0	1
ATG2B	-0.243742	-0.292762	-2.17138	-1.91456	0.0415079	0.0674763	0.434941	0.467354	21	3.13443	0.179805	0.0561145	0.0721787	9	15
ARFGEF1	-0.145839	-0.190482	-1.68575	-1.34506	0.106647	0.19111	0.536192	0.620503	21	3.13443	0.179805	0.0333308	0.052354	9	15
ACSM2B	-1.48365	-1.32601	-2.28136	-2.42846	0.0330663	0.0229794	0.41416	0.381894	21	3.13443	0.179805	1.88348	1.66221	9	15
ZFAT									0	3.13443	0.179805		0.179805	0	1
MTFR1	0.102576	-0.103294	0.46653	0.471605	0.64564	0.641445	0.880204	0.878409	21	3.13443	0.179805	0.215285	0.210677	9	15
FECH	-0.411362	-0.199894	-1.73672	-1.76922	0.0970852	0.0894934	0.520247	0.496543	21	3.13443	0.179805	0.249846	0.24075	9	15
MYO9A	-0.168421	-0.279263	-1.04836	-1.01193	0.306391	0.321612	0.717971	0.726287	21	3.13443	0.179805	0.114937	0.123362	9	15
DDX3Y	-0.153086	0.17844	-0.239112	-0.254473	0.813337	0.801286	0.942074	0.934934	21	3.13443	0.179805	1.82537	1.61165	9	15
PFKP	0.255233	0.0979328	1.21432	1.22117	0.238103	0.233818	0.669252	0.662545	21	3.13443	0.179805	0.196739	0.194539	9	15
IDI1	-0.0569019	0.0875475	-0.253325	-0.256677	0.80248	0.799604	0.938477	0.93449	21	3.13443	0.179805	0.224688	0.218859	9	15
SP100	0.122983	0.115209	0.677522	0.667818	0.505472	0.510586	0.824848	0.826569	21	3.13443	0.179805	0.146732	0.151028	9	15
KLF6	-0.0538689	-0.0806933	-0.208985	-0.213137	0.83747	0.833736	0.949492	0.946045	14	3.13443	0.179805	0.227857	0.219067	7	10
PLPP1	-0.198979	-0.139954	-0.834429	-0.848248	0.414977	0.405805	0.778398	0.772772	18	3.13443	0.179805	0.229902	0.222472	7	14
NEO1	0.0298213	-0.0759111	0.177186	0.172486	0.86106	0.864494	0.95803	0.957262	21	3.13443	0.179805	0.126148	0.133116	9	15
TRAM1	1.09224	0.904498	2.61966	2.76092	0.0160108	0.0108381	0.353111	0.321987	21	3.13443	0.179805	0.774163	0.696972	9	15
PHKA1	-0.738424	-0.534408	-1.50421	-1.59278	0.147419	0.124225	0.584668	0.550722	21	3.13443	0.179805	1.07319	0.957163	9	15
TNFRSF1A	0.449339	0.205524	0.963423	1.0563	0.367428	0.31536	0.75555	0.721627	7	3.13443	0.179805	0.393962	0.327726	4	6
EVI5	-0.10335	0.0143655	-0.422402	-0.415637	0.68167	0.684386	0.896386	0.893495	10	3.13443	0.179805	0.158069	0.163256	5	8
STOML1	-0.592175	-0.176004	-1.8836	-1.946	0.0840737	0.0704666	0.508213	0.471217	12	3.13443	0.179805	0.258603	0.242284	6	9
PKM	-0.0443719	-0.0702221	-0.284749	-0.273233	0.778626	0.786999	0.930472	0.931887	21	3.13443	0.179805	0.108137	0.117445	9	15
DHX29	0.0714943	0.0473	0.703488	0.59932	0.489479	0.554544	0.818786	0.84521	21	3.13443	0.179805	0.0459952	0.0633736	9	15
DNTTIP2	0.245676	0.212975	1.93249	1.76812	0.0668992	0.0896825	0.480638	0.496543	21	3.13443	0.179805	0.0719737	0.0859782	9	15
METTL22	3.05361	-0.524496	4.22151	1.77387	0.148074	0.148424	0.585275	0.575656	1	3.13443	0.179805	0.0251423	0.142397	2	2
TP53BP1	0.281821	0.174666	2.20742	2.02198	0.0385471	0.0543983	0.429217	0.446525	21	3.13443	0.179805	0.0725879	0.0865126	9	15
TRO									1	3.13443	0.179805	0.398933	0.232806	3	0
RRP15	0.40218	0.253881	1.79234	1.81585	0.0874992	0.0818382	0.510359	0.489985	21	3.13443	0.179805	0.224226	0.218457	9	15
RHOA	0.239702	0.152628	1.29761	1.28244	0.208495	0.211869	0.640837	0.645371	21	3.13443	0.179805	0.151963	0.155579	9	15
DHX8	-0.00252106	-0.0367083	-0.0233503	-0.0203241	0.981591	0.983952	0.994158	0.994906	21	3.13443	0.179805	0.0519118	0.0685218	9	15
PRKCZ	-0.265664	-0.525643	-1.13537	-1.15524	0.269014	0.259304	0.694975	0.683463	21	3.13443	0.179805	0.243825	0.23551	9	15
ZFY									0	3.13443	0.179805		0.179805	0	0
IARS2	-0.174819	-0.025404	-0.455075	-0.47819	0.653725	0.636818	0.883921	0.87595	21	3.13443	0.179805	0.657199	0.595198	9	15
SYT1	-1.98582	0.196003		-1.00115		0.387652		0.762308	0	3.13443	0.179805		0.179805	1	2
NAV3	-0.585374	-0.585374		-0.976152		0.398173		0.766499	0	3.13443	0.179805		0.179805	1	1
IDH3G	-0.515058	-0.345542	-1.57321	-1.64103	0.130617	0.11376	0.567567	0.537402	21	3.13443	0.179805	0.477336	0.438695	9	15
ROGDI	-0.306516	-0.236657	-2.05961	-1.95765	0.0520468	0.0619309	0.452783	0.45924	21	3.13443	0.179805	0.0986325	0.109175	9	15
ATP2B3	-0.723409	-0.332344	-0.683566	-0.756085	0.506251	0.460496	0.824953	0.800695	13	3.13443	0.179805	3.00051	2.45253	8	8
ROCK1	0.0775802	0.113513	0.833064	0.685989	0.414183	0.499257	0.777811	0.821063	21	3.13443	0.179805	0.0386215	0.0569576	9	15
CBFB	0.426643	0.365431	1.80932	1.84238	0.0847404	0.0777394	0.509788	0.486305	21	3.13443	0.179805	0.247618	0.238811	9	15
PDK3	-0.50183	-0.277696	-1.32551	-1.39203	0.199243	0.17661	0.633001	0.609377	21	3.13443	0.179805	0.638311	0.578763	9	15
HYAL2	0.453209	0.383418	1.37792	1.44331	0.187196	0.165106	0.625868	0.598284	16	3.13443	0.179805	0.391414	0.35675	7	12
HDAC4	-0.123513	-0.0454778	-0.89849	-0.838718	0.379111	0.409858	0.759856	0.776228	21	3.13443	0.179805	0.0841561	0.0965784	9	15
RASSF1	-0.152073	-0.0639005	-0.534094	-0.553891	0.599811	0.585467	0.864441	0.856072	18	3.13443	0.179805	0.341432	0.317462	8	13
IFI35	0.552852	0.513651	3.11651	3.06077	0.00522046	0.00534753	0.317636	0.311633	21	3.13443	0.179805	0.140141	0.145292	9	15
HEATR6	-0.126581	-0.356254	-0.556869	-0.564945	0.583504	0.577325	0.857235	0.852231	21	3.13443	0.179805	0.230098	0.223566	9	15
COASY	-0.506311	-0.492421	-2.23369	-2.26542	0.0365108	0.0327379	0.421632	0.398744	21	3.13443	0.179805	0.228808	0.222444	9	15
PLEKHH3	0.0963215	0.282472	0.0892605	0.105295	0.943325	0.921054	0.982067	0.975526	1	3.13443	0.179805	0.285923	0.205472	1	3
MEF2A	-0.324255	-0.138541	-0.808561	-0.808028	0.455502	0.442062	0.80044	0.791668	5	3.13443	0.179805	0.179192	0.179428	5	3
OTUD5	0.197086	0.123416	0.579811	0.606032	0.571955	0.552925	0.853077	0.844459	13	3.13443	0.179805	0.318686	0.291706	6	10
TFE3	-0.289424	-0.0596352	-0.858135	-0.89651	0.400506	0.378836	0.769442	0.756866	21	3.13443	0.179805	0.506573	0.464134	9	15
TBC1D25	0.220098	0.145436	0.807548	0.783756	0.44592	0.451112	0.795122	0.795026	7	3.13443	0.179805	0.149928	0.159169	6	4
ACSL4	0.426561	0.472509	1.83833	1.86893	0.0802022	0.0738166	0.506365	0.479904	21	3.13443	0.179805	0.239773	0.231985	9	15
INPP5A	-0.0391177	0.0590691	-0.184676	-0.185889	0.855255	0.854086	0.95662	0.95367	21	3.13443	0.179805	0.199806	0.197208	9	15
GPKOW	0.0736282	-0.0646431	0.588236	0.535907	0.562647	0.596928	0.849264	0.860446	21	3.13443	0.179805	0.0697701	0.0840608	9	15
GRIPAP1	0.232835	0.198348	1.61523	1.52456	0.121187	0.140367	0.551477	0.567121	21	3.13443	0.179805	0.0925366	0.103871	9	15
FTSJ1	0.0701313	0.150287	0.351323	0.34899	0.729663	0.73072	0.913909	0.911198	17	3.13443	0.179805	0.165538	0.167759	8	12
REEP1									0	3.13443	0.179805		0.179805	1	0
ATP11A	0.396039	0.265269	1.51053	1.55271	0.145811	0.13351	0.582514	0.559626	21	3.13443	0.179805	0.306128	0.289722	9	15
POLR1A	0.110389	0.0650946	0.86649	0.793242	0.396014	0.435367	0.766404	0.788968	21	3.13443	0.179805	0.0722787	0.0862436	9	15
LAPTM4A	-0.141688	-0.169097	-0.400797	-0.423451	0.695079	0.677557	0.900567	0.891069	13	3.13443	0.179805	0.387534	0.347178	5	11
TTC7A	-0.091042	0.00156524	-0.427656	-0.430719	0.673255	0.670495	0.892412	0.888726	21	3.13443	0.179805	0.201826	0.198966	9	15
IP6K2	-0.0885419	-0.0885419		-0.14765		0.89161		0.965439	0	3.13443	0.179805		0.179805	1	1
SRBD1	-0.179814	-0.238185	-1.54161	-1.37581	0.138104	0.181517	0.575689	0.615102	21	3.13443	0.179805	0.0605878	0.076071	9	15
KIF2A	0.321419	0.224458	2.88549	2.53785	0.00885066	0.0180199	0.336276	0.362393	21	3.13443	0.179805	0.0552572	0.0714328	9	15
RASGRP2	0.034077	0.374563	0.0864533	0.0909794	0.932116	0.928408	0.979583	0.978258	17	3.13443	0.179805	0.477237	0.430934	9	11
PSME4	-0.111181	-0.0515145	-0.882998	-0.80577	0.387234	0.428243	0.763743	0.785589	21	3.13443	0.179805	0.0706038	0.0847862	9	15
IFT80	0.100741	0.0523707	0.441187	0.371747	0.677502	0.719579	0.894128	0.907643	5	3.13443	0.179805	0.0872804	0.122933	3	5
SIRT2	0.00750051	0.120808	0.0492467	0.0470366	0.961188	0.962871	0.98762	0.988501	21	3.13443	0.179805	0.103303	0.113238	9	15
ERLEC1	0.382816	0.338269	2.85135	2.64623	0.00955981	0.0141041	0.336276	0.343811	21	3.13443	0.179805	0.0802718	0.0931986	9	15
PPP2R5B	-0.367421	-0.285385	-2.13011	-2.08237	0.0451511	0.0480775	0.438927	0.430652	21	3.13443	0.179805	0.132498	0.138642	9	15
PYGM	0.100102	0.376512	0.272327	0.285644	0.78803	0.777588	0.934159	0.92802	21	3.13443	0.179805	0.601711	0.546916	9	15
MAST4	-0.053079	0.0488943	-0.263095	-0.263232	0.795042	0.794606	0.936955	0.933471	21	3.13443	0.179805	0.181261	0.181072	9	15
ADGRF5	-0.0893129	0.160297	-0.462248	-0.45982	0.648657	0.649761	0.88115	0.88017	21	3.13443	0.179805	0.16625	0.16801	9	15
NUP133	0.256898	0.21194	2.30763	2.02921	0.0312978	0.053604	0.411351	0.446525	21	3.13443	0.179805	0.0551917	0.0713758	9	15
NUCKS1	0.00673882	-0.205283	0.0212417	0.0221192	0.983253	0.982535	0.99457	0.994906	21	3.13443	0.179805	0.448202	0.413344	9	15
VPS35	0.041446	-0.00599001	0.451786	0.36972	0.656055	0.714815	0.884153	0.905744	21	3.13443	0.179805	0.0374785	0.0559631	9	15
DNAJA2	0.0389827	-0.149673	0.316927	0.287319	0.754428	0.77632	0.920994	0.927631	21	3.13443	0.179805	0.0673765	0.081978	9	15
BCL3	0.123392	0.560219	0.356774	0.320496	0.731774	0.755103	0.914162	0.919909	7	3.13443	0.179805	0.101391	0.125643	4	6
KCNAB2	-0.140021	0.473074	-0.412827	-0.431409	0.683918	0.67	0.897013	0.888582	21	3.13443	0.179805	0.512316	0.469131	9	15
ABCC9	-0.965626	0.000973039	-0.790779	-0.719981	0.511951	0.502971	0.82772	0.82328	2	3.13443	0.179805	0.134384	0.162112	4	1
FUNDC1	-0.0270503	0.0305537	-0.0665974	-0.0702675	0.947598	0.944612	0.984003	0.982342	19	3.13443	0.179805	0.638559	0.573595	8	14
MAOB	-0.328757	-0.306544	-0.723729	-0.764775	0.477218	0.451819	0.812313	0.795026	21	3.13443	0.179805	0.918928	0.822935	9	15
RORA	0.797204	0.798075		1.50464		0.225675		0.6582	0	3.13443	0.179805		0.179805	1	2
TGFBR3	-0.188656	-0.155299	-0.76021	-0.778295	0.456972	0.445022	0.800921	0.792434	18	3.13443	0.179805	0.260478	0.248513	8	13
ATP1B3	0.699645	0.833685	3.17023	3.20604	0.00461093	0.00376761	0.316588	0.30866	21	3.13443	0.179805	0.216899	0.212081	9	15
NEDD4	0.56461	0.554143	2.75401	2.76108	0.011892	0.0108339	0.336276	0.321987	21	3.13443	0.179805	0.187176	0.186219	9	15
PIGB	2.38421	1.18507	0.832624	1.20368	0.557982	0.293071	0.84821	0.702553	1	3.13443	0.179805	0.576088	0.275655	1	3
GNB5	-0.266163	-0.273747	-0.622602	-0.68822	0.560837	0.510461	0.848771	0.826569	5	3.13443	0.179805	0.340076	0.278319	3	5
RAB27A	-0.110869	0.392257	-0.293261	-0.307961	0.772201	0.760754	0.927406	0.921451	21	3.13443	0.179805	0.636492	0.577181	9	15
HDHD5	-0.368618	-0.304479	-1.50884	-1.54157	0.146239	0.136188	0.582873	0.563879	21	3.13443	0.179805	0.265797	0.254629	9	15
UFD1	-0.141823	-0.215487	-1.10085	-1.01082	0.283421	0.32213	0.70146	0.726529	21	3.13443	0.179805	0.0739126	0.0876652	9	15
LRP6	-0.382165	-0.590551	-0.571144	-0.665064	0.58864	0.522445	0.85969	0.831277	6	3.13443	0.179805	0.765033	0.564215	5	4
PHRF1	0.235138	-0.00683932	0.720589	0.747254	0.480955	0.463549	0.814422	0.801795	17	3.13443	0.179805	0.327072	0.304146	9	11
ELP1	-0.18737	-0.180934	-2.01142	-1.65651	0.0572899	0.110565	0.460933	0.533724	21	3.13443	0.179805	0.0386437	0.0569769	9	15
NUCB2	0.403374	0.456608	1.76793	1.79427	0.0916011	0.0853089	0.51477	0.493771	21	3.13443	0.179805	0.231831	0.225074	9	15
PFN2	-0.0744944	0.0244647	-0.335602	-0.339607	0.740501	0.73709	0.916509	0.913314	21	3.13443	0.179805	0.219423	0.214278	9	15
PTPN3	-0.503596	-0.55848	-2.04102	-2.08717	0.0540171	0.0476044	0.456265	0.429584	21	3.13443	0.179805	0.271117	0.259258	9	15
SPTB	-1.24278	-0.886792	-2.74035	-2.89564	0.0122596	0.00791405	0.336276	0.316432	21	3.13443	0.179805	0.915923	0.82032	9	15
DAPP1	-0.298612	0.0529418	-0.722557	-0.723915	0.488301	0.482841	0.81861	0.812576	9	3.13443	0.179805	0.182453	0.181769	6	6
SLC44A1	-0.355552	-0.0336253	-1.49163	-1.52047	0.150667	0.141386	0.589335	0.567379	21	3.13443	0.179805	0.253029	0.243519	9	15
TMEM260	0.135601	0.0480567	0.393168	0.412387	0.701708	0.686242	0.903473	0.894084	11	3.13443	0.179805	0.305028	0.277259	4	10
SMG6	-0.130271	-0.184461	-0.658848	-0.657452	0.517153	0.517112	0.829861	0.828999	21	3.13443	0.179805	0.174105	0.174846	9	15
EXOC5	-0.0394781	-0.0887961	-0.423425	-0.348837	0.676291	0.730236	0.89396	0.911179	21	3.13443	0.179805	0.038712	0.0570363	9	15
CLTCL1	-0.00201815	0.164138	-0.00844417	-0.00859287	0.993351	0.993221	0.997698	0.997778	19	3.13443	0.179805	0.237304	0.229162	9	13
FSTL3	2.0579	1.39096	0.986039	1.17175	0.356962	0.26811	0.749849	0.690185	7	3.13443	0.179805	3.19047	2.25931	6	4
DGCR2	0.0282964	0.0389863	0.0868859	0.081171	0.936237	0.93789	0.980473	0.980026	3	3.13443	0.179805	0.139896	0.160288	3	3
RNF126	0.0579432	0.0101461	0.433555	0.401904	0.669033	0.691291	0.890386	0.896617	21	3.13443	0.179805	0.079543	0.0925644	9	15
MNT	0.0991508	0.153572	0.2411	0.259285	0.814881	0.799762	0.942478	0.93449	9	3.13443	0.179805	0.377744	0.326614	6	6
ZXDC	-0.454971	-0.265527	-1.92898	-1.82288	0.0950643	0.0979164	0.51794	0.509299	7	3.13443	0.179805	0.129602	0.145129	5	5
JMJD6	0.132608	0.145629	0.944578	0.886162	0.355616	0.384275	0.74964	0.760823	21	3.13443	0.179805	0.0877699	0.0997229	9	15
POLB	-0.133589	-0.140861	-0.888253	-0.846164	0.384466	0.405773	0.761893	0.772772	21	3.13443	0.179805	0.100729	0.110999	9	15
WIPI1	-0.295372	-0.431889	-1.79879	-1.74336	0.0864425	0.0939993	0.509788	0.503386	21	3.13443	0.179805	0.120078	0.127835	9	15
GBA2	-0.476765	-0.504245	-2.8805	-2.79576	0.00895115	0.0099966	0.336276	0.321791	21	3.13443	0.179805	0.122	0.129507	9	15
NDST1	0.939573	0.624238	1.67941	1.89918	0.136965	0.086349	0.575538	0.493771	7	3.13443	0.179805	0.609557	0.476641	3	7
ASNS	0.297029	0.42227	1.05576	1.09104	0.303075	0.28603	0.716063	0.698397	21	3.13443	0.179805	0.352497	0.330068	9	15
AP3M2	-0.207073	-0.221817	-1.5656	-1.44748	0.132387	0.160629	0.57023	0.593647	21	3.13443	0.179805	0.0779054	0.0911395	9	15
PABPC1	0.0722706	0.00669656	0.698579	0.599011	0.49248	0.554747	0.820449	0.84521	21	3.13443	0.179805	0.0476625	0.0648244	9	15
TESK2	-1.46767	1.49603	-0.635367	-0.81653	0.639661	0.458635	0.878396	0.79857	1	3.13443	0.179805	0.374889	0.22699	1	3
CFAP20	0.193025	0.0482343	1.39355	1.30321	0.17803	0.204799	0.616543	0.638197	21	3.13443	0.179805	0.0854417	0.0976971	9	15
CSNK2A2	-0.0635722	-0.0948313	-0.863028	-0.636835	0.397872	0.530227	0.767619	0.834532	21	3.13443	0.179805	0.024164	0.0443778	9	15
PTPN21	-0.447448	-0.270037	-1.11938	-1.18275	0.276932	0.249459	0.699197	0.675462	19	3.13443	0.179805	0.682224	0.611077	9	13
EIF2B3	-0.175327	-0.166692	-2.51436	-1.80123	0.020143	0.0841755	0.368947	0.493771	21	3.13443	0.179805	0.0216534	0.0421932	9	15
CAMK2A	-0.129515	-0.103031	-0.640588	-0.571952	0.539701	0.578719	0.842439	0.852231	8	3.13443	0.179805	0.094449	0.118477	5	6
TCOF1	0.513439	0.273444	1.88607	1.94441	0.0731937	0.0635897	0.491424	0.461531	21	3.13443	0.179805	0.330025	0.310516	9	15
CDC42	0.245699	0.249398	1.39689	1.37002	0.177034	0.183294	0.616543	0.615413	21	3.13443	0.179805	0.137774	0.143233	9	15
OSBPL3	0.0311491	0.0745185	0.157948	0.157558	0.876007	0.876116	0.961319	0.960274	21	3.13443	0.179805	0.173199	0.174057	9	15
SLC12A3	-0.296251	-0.119593	-1.2214	-1.24757	0.236136	0.224669	0.665951	0.657834	20	3.13443	0.179805	0.25923	0.248469	9	14
RAD18									0	3.13443	0.179805		0.179805	0	1
ATP2B1	0.463687	0.310429	1.78	1.82874	0.0895527	0.0798237	0.513074	0.488186	21	3.13443	0.179805	0.302201	0.286305	9	15
NCK2	-0.113215	-0.137346	-0.567063	-0.566588	0.576683	0.576226	0.854112	0.851921	21	3.13443	0.179805	0.177512	0.17781	9	15
MAP4K4	0.108987	0.197148	0.927905	0.829868	0.364	0.414747	0.752897	0.77903	21	3.13443	0.179805	0.0614365	0.0768095	9	15
MGAT4A	-0.31436	0.817523	-0.164002	-0.194353	0.874364	0.84974	0.960932	0.95288	7	3.13443	0.179805	2.605	1.85493	6	4
RPL31	0.361926	0.232225	2.69146	2.49884	0.013666	0.0196615	0.341195	0.373403	21	3.13443	0.179805	0.080528	0.0934215	9	15
WDR1	-0.00746524	0.0780129	-0.065759	-0.0581915	0.948192	0.954075	0.984003	0.985628	21	3.13443	0.179805	0.0573933	0.0732914	9	15
SNX13	-0.0282214	-0.0216745	-0.17839	-0.171684	0.860126	0.865117	0.957772	0.957448	21	3.13443	0.179805	0.111455	0.120332	9	15
ARHGAP10	-0.189369	-0.137004	-0.926337	-0.928381	0.364795	0.362403	0.753542	0.747005	21	3.13443	0.179805	0.186107	0.185289	9	15
RPS6KA2	2.75445	2.75445		4.59324		0.0176104		0.35929	0	3.13443	0.179805		0.179805	1	1
ING3	0.025252	0.111096	0.126657	0.119202	0.901309	0.906683	0.96951	0.970915	12	3.13443	0.179805	0.110798	0.12509	6	9
VASH1	-0.247355	0.0614932	-0.187736	-0.278417	0.868405	0.791558	0.959861	0.932873	2	3.13443	0.179805	1.68474	0.766018	2	3
LMCD1	0.434138	0.639658	1.20654	1.26436	0.241027	0.218176	0.671762	0.651551	21	3.13443	0.179805	0.576576	0.525046	9	15
BUD23	0.00549744	-0.033307	0.0193186	0.0199801	0.984769	0.984224	0.994827	0.994913	21	3.13443	0.179805	0.360625	0.337141	9	15
SEL1L	0.46534	0.383832	1.97965	2.0152	0.0609998	0.0551516	0.467323	0.446525	21	3.13443	0.179805	0.246064	0.237458	9	15
TRIP13	0.0341101	1.02502	0.0619492	0.0664996	0.951371	0.94767	0.984733	0.983012	16	3.13443	0.179805	0.930919	0.807878	9	10
ATP6AP1	0.125315	0.121983	0.471374	0.485072	0.642234	0.632	0.87872	0.873733	21	3.13443	0.179805	0.314748	0.297222	9	15
TCF3	0.458225	0.350859	1.36587	1.43582	0.190874	0.1672	0.628246	0.598922	16	3.13443	0.179805	0.428466	0.387732	9	10
DAZAP1	0.0706234	-0.0187297	0.728996	0.609863	0.474057	0.547652	0.81115	0.842535	21	3.13443	0.179805	0.0417957	0.0597196	9	15
MBD3	0.0540774	-0.025787	0.433705	0.3947	0.668925	0.696531	0.890386	0.899468	21	3.13443	0.179805	0.0692352	0.0835954	9	15
HLTF	0.0711938	0.0360064	0.47446	0.451761	0.640068	0.655475	0.878505	0.88362	21	3.13443	0.179805	0.10027	0.110599	9	15
FAM50A	0.208212	0.130624	1.21032	1.18267	0.239602	0.248461	0.670522	0.67442	21	3.13443	0.179805	0.131793	0.138029	9	15
FAM3A	0.0422121	-0.0284337	0.184943	0.187561	0.855233	0.85293	0.95662	0.953324	19	3.13443	0.179805	0.223562	0.217366	9	13
CPSF1	-0.0409695	-0.0934513	-0.403583	-0.343681	0.6906	0.734062	0.898998	0.912871	21	3.13443	0.179805	0.0458924	0.0632842	9	15
MYO3B	-0.360049	-0.340555	-0.322188	-0.387047	0.758241	0.707585	0.922	0.903187	6	3.13443	0.179805	1.7102	1.18505	2	7
CYBRD1	0.789433	1.04516	2.55519	2.65667	0.0184343	0.0137723	0.359927	0.342552	21	3.13443	0.179805	0.425078	0.393223	9	15
PDCD2	-0.0606134	-0.151691	-0.150751	-0.161214	0.88317	0.874378	0.962926	0.95995	10	3.13443	0.179805	0.379566	0.331895	4	9
RDH11	-0.299912	-0.393907	-1.24478	-1.27015	0.226924	0.216141	0.660093	0.648846	21	3.13443	0.179805	0.258514	0.248292	9	15
PRKACA	0.0962142	0.0823038	0.861506	0.758354	0.39869	0.455581	0.768043	0.796809	21	3.13443	0.179805	0.0555451	0.0716832	9	15
ADGRL1	-0.389236	-0.320218	-1.28358	-1.32609	0.228233	0.207409	0.662075	0.640543	10	3.13443	0.179805	0.244411	0.228993	4	9
SPP2	-0.210531	0.0463202	-0.932253	-0.945126	0.361801	0.353962	0.752181	0.742884	21	3.13443	0.179805	0.227117	0.220972	9	15
ACTN1	0.448666	0.701358	2.22846	2.22903	0.0369086	0.0353776	0.421917	0.402447	21	3.13443	0.179805	0.180519	0.180426	9	15
ZFYVE26	-0.531546	-0.451746	-2.90703	-2.86861	0.00842931	0.00843277	0.336276	0.321791	21	3.13443	0.179805	0.14889	0.152905	9	15
EPN2	-0.0175051	-0.135647	-0.0987745	-0.0969926	0.922254	0.923533	0.975763	0.976475	21	3.13443	0.179805	0.13987	0.145057	9	15
PTPN18	0.108715	0.388028	0.439078	0.449148	0.66509	0.657332	0.88904	0.884547	21	3.13443	0.179805	0.273012	0.260907	9	15
LIMS2	0.147095	0.207365	0.63996	0.649989	0.529119	0.521839	0.83469	0.830899	21	3.13443	0.179805	0.235272	0.228069	9	15
SPEG	-2.71535	-1.08439	-3.15606	-3.80709	0.051026	0.00852975	0.44996	0.321791	3	3.13443	0.179805	0.463558	0.318573	4	2
LNX1	1.30103	-0.20826	1.35626	1.47534	0.233045	0.177747	0.664587	0.610502	5	3.13443	0.179805	0.300683	0.254105	5	3
ALDH3A2	-0.119386	-0.40206	-0.471264	-0.48304	0.642311	0.63342	0.87872	0.874459	21	3.13443	0.179805	0.285799	0.272033	9	15
TFRC	0.483822	0.648788	2.22266	2.24432	0.0373535	0.0342459	0.424287	0.399332	21	3.13443	0.179805	0.211013	0.20696	9	15
SREBF1	-0.360379	-0.231538	-0.796205	-0.847201	0.436289	0.406375	0.791062	0.773335	18	3.13443	0.179805	0.845328	0.746625	8	13
AFF4	0.0489033	-0.109878	0.0928899	0.0985159	0.926872	0.922336	0.978238	0.97561	21	3.13443	0.179805	1.23431	1.09736	9	15
UBE2D1	0.26643	0.284767	1.83448	1.73441	0.0807912	0.0956023	0.506365	0.507729	21	3.13443	0.179805	0.0939339	0.105086	9	15
MPP5	-0.0778683	-0.155777	-0.599979	-0.55199	0.55494	0.586031	0.847699	0.85646	21	3.13443	0.179805	0.0750124	0.0886222	9	15
RHOBTB1	-0.36714	-0.41534	-2.53413	-1.05679	0.0851157	0.330438	0.509788	0.731119	3	3.13443	0.179805	0.0174625	0.100413	3	3
SMC1A	0.109844	-0.00440838	0.605339	0.596639	0.55144	0.556304	0.846189	0.845391	21	3.13443	0.179805	0.146637	0.150944	9	15
HSD17B10	-0.197018	-0.069282	-0.597308	-0.623305	0.556688	0.538931	0.84821	0.839021	21	3.13443	0.179805	0.484504	0.444931	9	15
MARK2	-0.194194	-0.215925	-2.19402	-1.7683	0.0396245	0.089652	0.430502	0.496543	21	3.13443	0.179805	0.034888	0.0537089	9	15
HMMR									0	3.13443	0.179805		0.179805	0	0
CHFR									0	3.13443	0.179805		0.179805	0	0
TRHDE	-1.55652	-1.20952	-2.14222	-2.29001	0.0446654	0.0314661	0.437904	0.396133	20	3.13443	0.179805	2.30258	2.01497	8	15
P4HA2	0.966437	0.857165	2.14268	2.26374	0.0440119	0.0328558	0.437396	0.398744	21	3.13443	0.179805	0.905979	0.811668	9	15
FCGR2B	0.535259	0.660438	1.54692	1.61812	0.136822	0.118632	0.575379	0.544925	21	3.13443	0.179805	0.533185	0.48729	9	15
NFATC3	0.000863114	-0.145516	0.00423992	0.00424701	0.996657	0.996646	0.999354	0.999308	21	3.13443	0.179805	0.184546	0.18393	9	15
TRNT1	-0.490048	-0.472396	-3.10587	-2.98757	0.00535017	0.0063677	0.317636	0.311633	21	3.13443	0.179805	0.110865	0.119819	9	15
ACADVL	-0.348804	-0.350089	-1.21908	-1.26129	0.236333	0.21926	0.666333	0.652545	21	3.13443	0.179805	0.364575	0.340578	9	15
STK10	0.0711124	0.446982	0.280398	0.287433	0.781916	0.776235	0.931795	0.927631	21	3.13443	0.179805	0.286433	0.272585	9	15
FBXW11	-0.115872	-0.0122631	-0.596819	-0.593227	0.557324	0.558785	0.84821	0.846319	20	3.13443	0.179805	0.16501	0.167015	9	14
ACAP1	0.0457538	0.305159	0.211368	0.213293	0.834638	0.83289	0.948547	0.946045	21	3.13443	0.179805	0.208669	0.20492	9	15
CRMP1	-0.681442	-0.539345	-1.81534	-1.90578	0.083781	0.0686579	0.508213	0.468106	21	3.13443	0.179805	0.627521	0.569374	9	15
EVC	-0.785863	-0.245036	-2.29869	-2.35063	0.044353	0.0350031	0.437904	0.401683	10	3.13443	0.179805	0.220117	0.210497	7	6
DERL2	0.352822	-0.00566357	1.25776	1.26873	0.234525	0.225033	0.66463	0.658021	11	3.13443	0.179805	0.194953	0.191594	6	8
NDE1	0.0827659	0.0241544	0.588801	0.552552	0.562275	0.585652	0.849264	0.856072	21	3.13443	0.179805	0.0879933	0.0999173	9	15
MRVI1	-0.13191	0.0922146	-0.570198	-0.579514	0.574594	0.567613	0.853491	0.848899	21	3.13443	0.179805	0.238335	0.230734	9	15
TMEM38A	0.269342	-0.142928	1.01727	1.03987	0.32416	0.311362	0.730149	0.717675	16	3.13443	0.179805	0.24378	0.2333	7	12
AP1M1	0.0122978	-0.105806	0.161633	0.121287	0.87314	0.904468	0.960932	0.970306	21	3.13443	0.179805	0.0257797	0.0457836	9	15
PVR	0.388619	0.290957	1.85422	1.86403	0.0778072	0.0745278	0.502759	0.480448	21	3.13443	0.179805	0.195619	0.193565	9	15
XRCC1	0.009435	-0.0645003	0.0651864	0.0615835	0.948642	0.951402	0.984003	0.984951	21	3.13443	0.179805	0.093294	0.10453	9	15
SCARB1	0.0459446	0.252126	0.10529	0.11113	0.917145	0.912433	0.975114	0.973365	21	3.13443	0.179805	0.847967	0.76119	9	15
MCM2	0.491886	0.447434	1.90183	1.95276	0.0710012	0.0625393	0.489206	0.460037	21	3.13443	0.179805	0.297901	0.282563	9	15
PANX2	-0.142587	-0.56604	-0.221502	-0.238489	0.82734	0.813912	0.946606	0.940613	17	3.13443	0.179805	1.53032	1.32007	7	13
SELENOO	-0.60411	-0.494942	-3.37408	-3.31862	0.00286724	0.00286348	0.279076	0.295858	21	3.13443	0.179805	0.14276	0.147571	9	15
TP63	0.422842	-0.253545	1.39635	0.245997	0.395649	0.817417	0.766104	0.942413	1	3.13443	0.179805	0.00426273	0.137347	1	3
ALPK1	-0.0989886	-0.0103273	-0.382144	-0.392508	0.706385	0.698276	0.906394	0.899634	20	3.13443	0.179805	0.292185	0.276959	9	14
LLGL2	-0.397066	-0.548647	-1.34899	-1.39835	0.191707	0.174726	0.628765	0.606024	21	3.13443	0.179805	0.385825	0.359068	9	15
PDE8A	-0.15687	-0.0574305	-0.821686	-0.815995	0.420487	0.422484	0.78143	0.783212	21	3.13443	0.179805	0.162314	0.164585	9	15
CLCN4	0.369755	0.344436	0.803579	0.886134	0.466678	0.404423	0.807876	0.772099	4	3.13443	0.179805	0.301864	0.248239	2	5
NLE1	0.300295	0.174381	2.03926	1.93388	0.0542068	0.0649373	0.456265	0.464038	21	3.13443	0.179805	0.0965687	0.107379	9	15
SDHA	-0.769821	-0.560221	-2.08548	-2.18785	0.0494138	0.0385964	0.448794	0.412011	21	3.13443	0.179805	0.60681	0.551353	9	15
SMARCE1	0.00468648	-0.0638858	0.0275059	0.0268333	0.978316	0.978813	0.993076	0.993487	21	3.13443	0.179805	0.129278	0.13584	9	15
GSDMB									0	3.13443	0.179805		0.179805	0	0
KDM5A	0.0551701	-0.0209815	0.320088	0.312876	0.752064	0.757063	0.920479	0.920323	21	3.13443	0.179805	0.132297	0.138467	9	15
PPP2R3A	-0.50418	-0.655111	-2.29048	-2.31568	0.0324422	0.0293866	0.41416	0.39223	21	3.13443	0.179805	0.215776	0.211104	9	15
FERMT2	-0.102156	-0.036226	-0.465776	-0.470713	0.64617	0.642072	0.880204	0.878409	21	3.13443	0.179805	0.21422	0.20975	9	15
ABCB11	-0.0554439	0.235896	-0.0844471	-0.0903473	0.933584	0.928824	0.979851	0.97836	19	3.13443	0.179805	1.66844	1.45763	8	14
DHRS9	0.779455	0.779455		1.29979		0.281004		0.696465	0	3.13443	0.179805		0.179805	1	1
CD5L	0.507049	0.609086	1.07037	1.13237	0.2966	0.268603	0.712842	0.690185	21	3.13443	0.179805	0.999337	0.892901	9	15
PTGS2									0	3.13443	0.179805		0.179805	0	0
IGF2BP2	-0.0679044	-0.389517	-0.116345	-0.123637	0.908484	0.902626	0.972155	0.969428	21	3.13443	0.179805	1.51699	1.34332	9	15
MAP3K13									0	3.13443	0.179805		0.179805	0	0
ST6GAL1	0.0923046	0.0912406	0.284879	0.295227	0.779178	0.770843	0.930472	0.92487	17	3.13443	0.179805	0.322477	0.300266	9	11
FRY	-0.371735	-0.237792	-2.84277	-2.62056	0.00974636	0.0149522	0.336276	0.349712	21	3.13443	0.179805	0.0761495	0.0896117	9	15
PICALM	0.0377506	-0.022066	0.249175	0.237733	0.805646	0.814095	0.939562	0.94062	21	3.13443	0.179805	0.102217	0.112294	9	15
NSF	-0.130318	-0.138794	-1.54891	-1.22037	0.136344	0.234114	0.574255	0.662545	21	3.13443	0.179805	0.0315243	0.0507821	9	15
GLI2	-0.308367	-0.236334	-0.289545	-0.377787	0.791022	0.718316	0.935213	0.90703	3	3.13443	0.179805	0.934022	0.548649	1	5
CLASP1	0.121471	0.0466378	0.830163	0.786172	0.415785	0.439418	0.778523	0.790535	21	3.13443	0.179805	0.0953467	0.106316	9	15
MRPS34	-0.176479	-0.129886	-0.60632	-0.628042	0.550801	0.535874	0.845965	0.837267	21	3.13443	0.179805	0.377284	0.351637	9	15
NOTCH3	0.353506	0.65823	1.04293	1.08984	0.308838	0.286545	0.718951	0.698397	21	3.13443	0.179805	0.511642	0.468545	9	15
CLNS1A	0.101358	0.102483	0.819635	0.744194	0.42163	0.463944	0.781972	0.802109	21	3.13443	0.179805	0.068102	0.0826093	9	15
TEAD2	0.274114	0.630378	0.266008	0.309847	0.799138	0.76363	0.938247	0.922637	6	3.13443	0.179805	0.769389	0.567076	6	3
EED	0.0959999	-0.0889929	0.358271	0.363536	0.724551	0.719994	0.91217	0.90771	17	3.13443	0.179805	0.220542	0.2142	9	11
CDHR2	-0.565562	-0.846143	-3.302	-3.22415	0.00339398	0.00360549	0.279076	0.30866	21	3.13443	0.179805	0.130644	0.137029	9	15
SNCB									0	3.13443	0.179805		0.179805	0	1
TSG101	-0.0661451	-0.082055	-0.730062	-0.594328	0.473418	0.557824	0.81115	0.845747	21	3.13443	0.179805	0.0365561	0.0551605	9	15
NCBP3	-0.109612	-0.291213	-0.594693	-0.587545	0.558403	0.562295	0.84821	0.846797	21	3.13443	0.179805	0.151291	0.154995	9	15
ATP2A3	0.273301	0.485918	1.16469	1.18541	0.257204	0.247398	0.68564	0.673278	21	3.13443	0.179805	0.245213	0.236719	9	15
CA12	-0.247648	-0.131595	-0.944712	-0.971078	0.355549	0.341142	0.74964	0.737325	21	3.13443	0.179805	0.306022	0.28963	9	15
MGLL	-0.0537781	-0.167454	-0.127802	-0.134735	0.899522	0.893939	0.968624	0.966453	21	3.13443	0.179805	0.78853	0.709473	9	15
NTN4	-0.0177123	0.166797	-0.0671026	-0.0690136	0.947135	0.945547	0.983719	0.982342	21	3.13443	0.179805	0.310281	0.293336	9	15
BCS1L	-0.256802	-0.0682007	-0.896217	-0.927346	0.380296	0.362929	0.760576	0.747005	21	3.13443	0.179805	0.365641	0.341506	9	15
NUAK1	0.497165	0.611288	1.01959	1.11106	0.341861	0.292205	0.741518	0.702553	7	3.13443	0.179805	0.367301	0.309312	6	4
DPP8	-0.166662	-0.172634	-1.33093	-1.21268	0.197483	0.23699	0.633001	0.663762	21	3.13443	0.179805	0.0698311	0.0841139	9	15
ZNF532	0.47897	0.551532	0.736951	0.820944	0.478086	0.426328	0.812679	0.784587	10	3.13443	0.179805	0.964583	0.777301	7	6
SCARF1	0.534265	0.863703	2.18831	2.23565	0.0400917	0.0348833	0.430502	0.401683	21	3.13443	0.179805	0.265448	0.254325	9	15
LMAN1	0.431596	0.452767	1.47808	1.53136	0.154229	0.138684	0.592703	0.566768	21	3.13443	0.179805	0.379701	0.35374	9	15
HACD3	0.148857	0.0313347	0.602643	0.616333	0.553199	0.543445	0.847081	0.840348	21	3.13443	0.179805	0.271709	0.259773	9	15
ZZEF1	-0.221251	-0.168463	-2.50946	-2.0191	0.0203578	0.0547172	0.368947	0.446525	21	3.13443	0.179805	0.0346174	0.0534735	9	15
ENO1	-0.0880689	-0.202985	-0.71312	-0.647238	0.483622	0.523587	0.816141	0.831616	21	3.13443	0.179805	0.0679211	0.0824519	9	15
SLC12A1	-0.246055	0.104509	-0.766061	-0.79826	0.452166	0.432505	0.798854	0.78785	21	3.13443	0.179805	0.459434	0.423117	9	15
MYDGF	0.599824	0.557522	3.12721	3.10761	0.00509318	0.004779	0.317636	0.311633	21	3.13443	0.179805	0.163839	0.165913	9	15
ANO8									0	3.13443	0.179805		0.179805	2	0
TUBE1	-0.0321064	0.141341	-0.137405	-0.126534	0.893438	0.901226	0.966858	0.969028	10	3.13443	0.179805	0.102692	0.121094	4	9
ARHGEF10L	-0.39979	-0.279415	-2.0696	-2.05867	0.0510158	0.0504761	0.44996	0.437279	21	3.13443	0.179805	0.166179	0.167949	9	15
KCNQ2	-1.04389	-0.895154	-1.72639	-1.88983	0.107949	0.0768845	0.536192	0.486305	13	3.13443	0.179805	1.214	1.01309	5	11
ACTR6	-0.250408	-0.0301525	-0.753218	-0.786323	0.459681	0.439331	0.802334	0.790535	21	3.13443	0.179805	0.492198	0.451626	9	15
TIPIN	-1.64754	0.23917	-0.465894	-0.667664	0.687105	0.533182	0.898015	0.835611	2	3.13443	0.179805	1.12703	0.548775	4	1
SRI	0.231571	0.11971	1.2024	1.19554	0.242592	0.24349	0.673135	0.670788	21	3.13443	0.179805	0.165179	0.167078	9	15
EIF4G3	-0.123982	-0.106131	-1.0003	-0.908817	0.328551	0.372433	0.732261	0.752937	21	3.13443	0.179805	0.0684132	0.0828801	9	15
NUP37	0.222457	0.143484	1.36603	1.32192	0.186382	0.198589	0.624917	0.629826	21	3.13443	0.179805	0.118102	0.126116	9	15
SEMA3A	0.429971	1.32838		0.216769		0.841736		0.948817	0	3.13443	0.179805		0.179805	1	2
GTSE1									0	3.13443	0.179805		0.179805	0	0
SEMA3C	0.665831	1.15299	0.748017	0.82221	0.467767	0.422942	0.808205	0.783318	13	3.13443	0.179805	1.59214	1.31777	8	8
TTC38	-0.500267	-0.479308	-1.96819	-2.01795	0.0623893	0.0548449	0.469403	0.446525	21	3.13443	0.179805	0.287708	0.273695	9	15
ACAT1	-0.990539	-0.906191	-2.87991	-3.01161	0.00896308	0.00601378	0.336276	0.311633	21	3.13443	0.179805	0.52683	0.48176	9	15
GRAMD4	-0.130635	-0.165959	-0.452309	-0.468271	0.655684	0.643793	0.884153	0.878442	21	3.13443	0.179805	0.371476	0.346583	9	15
CELSR1	-0.25778	-0.288148	-1.11657	-1.13458	0.276791	0.267695	0.699197	0.689588	21	3.13443	0.179805	0.237361	0.229886	9	15
ZNF638	-0.0103864	-0.111901	-0.0915817	-0.0810167	0.927898	0.936097	0.978238	0.979884	21	3.13443	0.179805	0.057279	0.0731919	9	15
SLC25A40	-0.0523973	-0.0268876	-0.227125	-0.230771	0.822523	0.819438	0.944945	0.942715	21	3.13443	0.179805	0.237012	0.229582	9	15
TIMM21	-0.421605	-0.359267	-1.15412	-1.21023	0.261419	0.237912	0.689559	0.664477	21	3.13443	0.179805	0.594288	0.540457	9	15
ADD2	-0.345993	-0.0874144	-1.17917	-1.22207	0.251516	0.233484	0.681832	0.662545	21	3.13443	0.179805	0.383409	0.356966	9	15
RASAL2	-0.235445	-0.0322853	-1.68677	-1.58032	0.106448	0.127053	0.536192	0.55371	21	3.13443	0.179805	0.0867665	0.0988498	9	15
VPS9D1	-0.220813	-0.195514	-0.994526	-0.995132	0.332465	0.330427	0.735003	0.731119	19	3.13443	0.179805	0.181365	0.181144	8	14
MARK3	-0.195895	-0.0975819	-1.75952	-1.54727	0.0930509	0.134811	0.516387	0.561273	21	3.13443	0.179805	0.0552002	0.0713832	9	15
SLC25A3	-0.148885	-0.146356	-0.362164	-0.38151	0.720849	0.706163	0.911132	0.902812	21	3.13443	0.179805	0.752616	0.678223	9	15
FNDC3B	0.424274	0.431012	2.35476	2.31836	0.0283416	0.0292176	0.404451	0.391258	21	3.13443	0.179805	0.144572	0.149147	9	15
FOSL2	0.548237	0.296996	1.28838	1.36203	0.21232	0.186305	0.642907	0.616926	20	3.13443	0.179805	0.804975	0.720272	9	14
FRYL	-0.0581938	-0.159535	-0.439245	-0.406278	0.66497	0.688118	0.888989	0.895802	21	3.13443	0.179805	0.0781668	0.091367	9	15
TMEM131	0.0182227	0.104926	0.106823	0.104232	0.915943	0.917846	0.975083	0.975168	21	3.13443	0.179805	0.129592	0.136114	9	15
FSCN1	0.698729	0.925236	2.18533	2.27661	0.040338	0.0319633	0.431312	0.396444	21	3.13443	0.179805	0.455269	0.419494	9	15
ACTB	0.134925	0.296119	1.35403	1.14509	0.190121	0.2634	0.627786	0.687159	21	3.13443	0.179805	0.0442198	0.0618288	9	15
MOCOS	-0.68476	-0.399095	-1.02011	-1.09242	0.320491	0.286396	0.726183	0.698397	19	3.13443	0.179805	1.87196	1.63233	9	13
PLD1	-0.257373	-0.118677	-1.23062	-1.23681	0.232071	0.228057	0.664587	0.659108	21	3.13443	0.179805	0.194787	0.192842	9	15
ATP12A	0.0197881	-0.000689097	0.0495288	0.0526151	0.961473	0.95883	0.987621	0.987452	10	3.13443	0.179805	0.343919	0.304754	5	8
WDR62	1.04667	0.950055	0.966035	1.35721	0.435947	0.231327	0.790775	0.660872	2	3.13443	0.179805	0.937349	0.474889	1	4
DLG1	-0.568574	-0.677025	-2.4074	-2.45177	0.025346	0.0218271	0.386204	0.381111	21	3.13443	0.179805	0.248406	0.239497	9	15
RAB7A	-0.00724309	0.0846899	-0.0377449	-0.0375107	0.970248	0.970386	0.991144	0.991118	21	3.13443	0.179805	0.163989	0.166043	9	15
SART3	0.301789	0.121818	2.1365	2.00724	0.0445688	0.0560483	0.437904	0.446525	21	3.13443	0.179805	0.0888558	0.100668	9	15
ARHGAP15	0.0127877	0.346807	0.0600281	0.0604628	0.952701	0.952285	0.984984	0.985326	21	3.13443	0.179805	0.202097	0.199202	9	15
PAX2	-0.213967	-0.256488	-1.37829	-1.24951	0.191374	0.229302	0.628735	0.660431	13	3.13443	0.179805	0.0849858	0.103406	6	10
EXOSC7	0.0638357	-0.0891465	0.386124	0.374687	0.703289	0.711165	0.904123	0.904314	21	3.13443	0.179805	0.121719	0.129263	9	15
KIFAP3	0.114264	0.0530908	0.915572	0.833442	0.370286	0.412768	0.757573	0.77791	21	3.13443	0.179805	0.0693613	0.0837051	9	15
MKRN2	-0.183741	-0.112844	-1.29585	-1.21852	0.20909	0.234803	0.640837	0.662545	21	3.13443	0.179805	0.0895343	0.101258	9	15
MCM6	0.505143	0.429344	1.86357	1.9206	0.0764264	0.0666731	0.500208	0.466593	21	3.13443	0.179805	0.327206	0.308062	9	15
REXO2	-0.160884	-0.0037118	-0.65139	-0.666181	0.52186	0.511614	0.832113	0.826743	21	3.13443	0.179805	0.271662	0.259732	9	15
RBM7	0.109781	0.0163959	0.676524	0.654246	0.506092	0.51914	0.824953	0.829471	21	3.13443	0.179805	0.117266	0.125388	9	15
RBMS2	-0.0549673	-0.421077	-0.257745	-0.259644	0.799113	0.79734	0.938247	0.934301	21	3.13443	0.179805	0.202541	0.199588	9	15
BAZ2A	-0.196257	-0.34292	-0.731802	-0.754306	0.47322	0.458616	0.81115	0.79857	19	3.13443	0.179805	0.307396	0.289328	8	14
PTPN23	-0.294609	-0.31246	-2.69542	-2.35584	0.0135467	0.0269377	0.341195	0.385352	21	3.13443	0.179805	0.0532014	0.0696439	9	15
MLH1	-0.130124	-0.27089	-1.01636	-0.931681	0.321028	0.360729	0.726655	0.746542	21	3.13443	0.179805	0.0729977	0.0868692	9	15
UNG	-0.394371	-0.319644	-1.10449	-1.15703	0.281874	0.258586	0.699845	0.682652	21	3.13443	0.179805	0.567763	0.517377	9	15
FMO4	-0.767193	-0.64291	-2.0712	-2.17318	0.0508523	0.0398049	0.449882	0.414309	21	3.13443	0.179805	0.611012	0.55501	9	15
KLHL20	-1.19017	0.339192	-0.558834	-0.756227	0.615277	0.47754	0.868535	0.809922	3	3.13443	0.179805	1.61058	0.879515	2	4
SLC46A1	0.078843	0.0704605	0.365987	0.354581	0.721998	0.728532	0.911132	0.910725	10	3.13443	0.179805	0.141141	0.150368	5	8
PLXNA2	-0.713115	-0.644965	-1.73756	-1.83392	0.0976645	0.0795627	0.520861	0.488186	20	3.13443	0.179805	0.73464	0.659467	8	15
SPAG5									1	3.13443	0.179805	0.276086	0.203093	3	0
ANKRD13A	0.0828451	0.0855529	0.456165	0.449668	0.652954	0.656963	0.883746	0.884379	21	3.13443	0.179805	0.146884	0.151159	9	15
TPD52	0.402747	0.557801	1.30716	1.35885	0.205291	0.186758	0.638509	0.617357	21	3.13443	0.179805	0.422757	0.391204	9	15
ACACB	-0.140367	0.0570544	-0.619287	-0.627608	0.543083	0.536682	0.842778	0.837947	19	3.13443	0.179805	0.220898	0.215079	9	13
TRAF4	-0.692766	-0.681061	-2.89687	-2.95382	0.00862555	0.00689862	0.336276	0.311633	21	3.13443	0.179805	0.254682	0.244957	9	15
PAG1	0.0453048	0.17484	0.191656	0.1951	0.850045	0.847095	0.955218	0.951949	19	3.13443	0.179805	0.238825	0.230467	8	14
GPATCH1	-0.0516616	-0.0204199	-0.339359	-0.324098	0.73771	0.748656	0.915378	0.91755	21	3.13443	0.179805	0.103205	0.113153	9	15
ICAM3	0.461706	0.731802	1.65829	1.71243	0.112122	0.0996386	0.538559	0.511221	21	3.13443	0.179805	0.345218	0.323735	9	15
NT5C2	0.339868	0.388587	2.2988	2.1819	0.0318826	0.0390825	0.41338	0.412038	21	3.13443	0.179805	0.0973428	0.108052	9	15
MCAM	0.194622	0.233571	0.583694	0.609441	0.565643	0.547927	0.851117	0.842535	21	3.13443	0.179805	0.495103	0.454154	9	15
GPC4	-0.807496	-0.969556	-1.85956	-1.9624	0.0770164	0.061345	0.501366	0.45858	21	3.13443	0.179805	0.839744	0.754036	9	15
MBNL3	-0.0769074	-0.204582	-0.0910672	-0.104862	0.929678	0.91835	0.978434	0.975364	8	3.13443	0.179805	1.41766	1.06919	4	7
CAMSAP3	-0.327436	-0.437445	-2.01143	-1.94634	0.0572894	0.0633462	0.460933	0.46151	21	3.13443	0.179805	0.118012	0.126037	9	15
RAP1GAP	-0.311816	-0.204833	-1.17962	-1.21335	0.251345	0.236739	0.681832	0.663718	21	3.13443	0.179805	0.311171	0.29411	9	15
XAB2	0.125432	0.0152323	0.757301	0.735116	0.457283	0.469353	0.800921	0.805127	21	3.13443	0.179805	0.122171	0.129656	9	15
ARHGEF1	0.32396	0.445318	2.15712	2.05429	0.0427348	0.05093	0.434941	0.438512	21	3.13443	0.179805	0.100442	0.110749	9	15
STXBP2	0.0757345	0.13381	0.48475	0.465385	0.632872	0.645828	0.875149	0.878819	21	3.13443	0.179805	0.108702	0.117936	9	15
MAP2K7	-0.193337	-0.244205	-1.51115	-1.38499	0.145653	0.178725	0.582514	0.611146	21	3.13443	0.179805	0.0728957	0.0867805	9	15
NMRK2									0	3.13443	0.179805		0.179805	0	1
DGKD									0	3.13443	0.179805		0.179805	2	0
CTTNBP2	-0.268556	-0.335337	-0.895827	-0.929693	0.380499	0.361737	0.760576	0.747005	21	3.13443	0.179805	0.400225	0.371598	9	15
TOP2B	-0.0863213	-0.218362	-0.451053	-0.448083	0.656575	0.65809	0.884153	0.884675	21	3.13443	0.179805	0.163104	0.165273	9	15
TM9SF3	0.329892	0.20072	1.59471	1.6006	0.125717	0.122476	0.560426	0.548966	21	3.13443	0.179805	0.190574	0.189176	9	15
NFKB2	0.354368	0.305136	2.74206	2.5199	0.0122132	0.0187586	0.336276	0.36677	21	3.13443	0.179805	0.0743772	0.0880695	9	15
UBE2T	2.73181	0.791567		1.37724		0.258562		0.682652	0	3.13443	0.179805		0.179805	1	2
PPP1R12B	-0.335349	-0.0678166	-0.979892	-1.02445	0.338294	0.315781	0.738484	0.721627	21	3.13443	0.179805	0.521581	0.477193	9	15
DNAJC10	0.47023	0.439462	2.1177	2.14306	0.0463011	0.0423953	0.442787	0.423818	21	3.13443	0.179805	0.21957	0.214406	9	15
GTF3C1	-0.0379605	-0.214368	-0.217641	-0.213159	0.829809	0.832993	0.947566	0.946045	21	3.13443	0.179805	0.135477	0.141234	9	15
USP33	0.0175295	0.0377562	0.0876085	0.0875602	0.931018	0.930949	0.979183	0.979197	21	3.13443	0.179805	0.178291	0.178488	9	15
CAPN6	-0.739063	-0.572974	-1.90843	-2.03185	0.0786623	0.058973	0.505448	0.455861	13	3.13443	0.179805	0.456783	0.402975	8	8
DCX	0.464331	0.464331		0.774303		0.492954		0.818143	0	3.13443	0.179805		0.179805	1	1
SNRPA	0.0620185	-0.0890663	0.44096	0.413866	0.663748	0.682627	0.888007	0.893023	21	3.13443	0.179805	0.0880903	0.100002	9	15
EXOSC5	0.120724	0.0157015	0.658333	0.649919	0.517477	0.521883	0.830047	0.830899	21	3.13443	0.179805	0.149756	0.153658	9	15
DYNC1I2	-0.0856049	-0.105706	-0.847667	-0.720465	0.406182	0.478159	0.772601	0.809922	21	3.13443	0.179805	0.0454183	0.0628717	9	15
APBB1IP	-0.125589	0.0277318	-0.511657	-0.522982	0.614229	0.605755	0.868535	0.864794	21	3.13443	0.179805	0.268306	0.256812	9	15
LRCH4	-0.0611061	0.0167573	-0.517123	-0.463333	0.610474	0.647277	0.868284	0.879246	21	3.13443	0.179805	0.062182	0.0774582	9	15
FAM76B	0.112566	0.0753942	0.454719	0.459613	0.656282	0.651572	0.884153	0.88085	14	3.13443	0.179805	0.203351	0.199044	8	9
SIRT6	-0.503386	-0.232862	-1.46766	-1.538	0.160454	0.139616	0.599269	0.566985	17	3.13443	0.179805	0.42222	0.384482	8	12
POLD3	0.296711	0.389971	0.9566	0.997154	0.350783	0.329466	0.746931	0.730797	19	3.13443	0.179805	0.411188	0.378422	8	14
ACTN2	0.10389	0.348806	0.331817	0.346147	0.74366	0.732501	0.918178	0.911841	19	3.13443	0.179805	0.420683	0.386572	9	13
CAPZB	-0.0834191	0.0373708	-0.772483	-0.672414	0.448436	0.507707	0.796207	0.825649	21	3.13443	0.179805	0.0519323	0.0685397	9	15
GPR137B	-3.84354	-0.592713	-3.99974	-3.97378	0.155968	0.0154539	0.593483	0.350942	1	3.13443	0.179805	0.176749	0.179066	1	3
NAALAD2	0.0190567	0.177637	0.0874028	0.0686663	0.934552	0.94714	0.980068	0.983012	4	3.13443	0.179805	0.0745577	0.120797	3	4
JADE1	0.860239	0.84552	21.7674	2.15301	0.0292259	0.0954209	0.405927	0.507334	1	3.13443	0.179805	0.00133676	0.136639	2	2
UBE2A	0.088467	0.13171	0.802153	0.703199	0.431449	0.48866	0.788196	0.816512	21	3.13443	0.179805	0.0541667	0.0704839	9	15
FGFR1	-0.167032	-0.107621	-0.460374	-0.474347	0.657503	0.644419	0.88453	0.878625	8	3.13443	0.179805	0.226514	0.213365	6	5
FBLN1	0.689217	1.00443	1.93683	2.02864	0.0663359	0.0536664	0.480486	0.446525	21	3.13443	0.179805	0.563911	0.514026	9	15
ITGA8	-0.146557	0.0538376	-0.407915	-0.427435	0.687465	0.672852	0.898056	0.889551	21	3.13443	0.179805	0.574858	0.523551	9	15
CST7	1.10322	1.27407	23.2921	2.85409	0.0273152	0.0444473	0.396728	0.428199	1	3.13443	0.179805	0.0020542	0.136812	2	2
MAP2	0.408432	0.380612	0.936003	0.987915	0.359912	0.332996	0.750863	0.732747	21	3.13443	0.179805	0.847949	0.761175	9	15
PIAS2	-0.34147	-0.360555	-1.4922	-1.50018	0.152967	0.14836	0.592694	0.575656	18	3.13443	0.179805	0.193661	0.191606	7	14
AMPH	-0.947955	-0.969385	-1.78587	-1.93953	0.097454	0.0701268	0.520247	0.471172	13	3.13443	0.179805	0.829736	0.703474	7	9
ARAF	0.175029	0.176819	1.36172	1.24959	0.187717	0.223431	0.626437	0.656307	21	3.13443	0.179805	0.0735748	0.0873713	9	15
MCCC1	-1.16521	-0.859579	-2.79236	-2.94301	0.0109149	0.00707723	0.336276	0.311633	21	3.13443	0.179805	0.77544	0.698082	9	15
FAP	0.3311	0.764383	0.908535	0.954169	0.374414	0.349863	0.758891	0.74108	20	3.13443	0.179805	0.578334	0.524338	9	14
NEBL	-0.790201	-0.733679	-1.68236	-1.7794	0.107311	0.0877717	0.536192	0.494951	21	3.13443	0.179805	0.98248	0.878234	9	15
UBE2K	-0.0749063	-0.0304505	-0.721827	-0.619632	0.478362	0.541306	0.812679	0.839457	21	3.13443	0.179805	0.0479572	0.0650808	9	15
PIK3C3	-0.0675035	-0.00828328	-0.778181	-0.621652	0.445142	0.539999	0.795122	0.839457	21	3.13443	0.179805	0.03351	0.0525099	9	15
N4BP2	0.58116	0.409911	1.45707	1.54076	0.163322	0.138946	0.603509	0.566849	17	3.13443	0.179805	0.559952	0.500773	7	13
TIGAR	0.226386	0.305445	1.25976	1.23977	0.221577	0.226979	0.655189	0.658448	21	3.13443	0.179805	0.143816	0.14849	9	15
TULP3	-0.09328	-0.232056	-0.235828	-0.249988	0.816981	0.805569	0.943015	0.937129	14	3.13443	0.179805	0.451462	0.401767	6	11
SYNJ2	-0.0905146	-0.0162438	-0.309186	-0.321022	0.760545	0.751205	0.92248	0.918677	19	3.13443	0.179805	0.367791	0.34117	9	13
PPP2R5C	-0.0799705	-0.109672	-0.8021	-0.678469	0.431479	0.503928	0.788196	0.823692	21	3.13443	0.179805	0.0442677	0.0618705	9	15
GNB1	0.111695	0.214561	0.550922	0.551558	0.587501	0.586323	0.85969	0.85666	21	3.13443	0.179805	0.183051	0.182629	9	15
MLLT10	-1.13248	-0.227354	-2.19163	-2.34167	0.0597688	0.0387976	0.465056	0.412038	8	3.13443	0.179805	0.321438	0.281567	6	5
ITM2A									0	3.13443	0.179805		0.179805	0	0
NRDC	0.0333331	0.0855874	0.264235	0.241249	0.794175	0.8114	0.936955	0.9396	21	3.13443	0.179805	0.0708685	0.0850165	9	15
VDAC3	-0.181901	-0.0340081	-0.431133	-0.454559	0.670765	0.653489	0.890732	0.882112	21	3.13443	0.179805	0.792742	0.713137	9	15
PCM1	-0.00809212	-0.0757755	-0.06269	-0.0575929	0.950606	0.954547	0.984689	0.985796	21	3.13443	0.179805	0.0742013	0.0879165	9	15
TNRC6C	-0.286086	-0.175656	-0.74954	-0.799127	0.467972	0.436579	0.808234	0.789654	12	3.13443	0.179805	0.428748	0.37719	5	10
CBFA2T2	-0.78247	-0.762688	-2.96745	-3.05217	0.00907473	0.00651951	0.336276	0.311633	16	3.13443	0.179805	0.270044	0.255262	8	11
ITCH	-0.0235949	-0.131291	-0.284	-0.222458	0.779192	0.825829	0.930472	0.94392	21	3.13443	0.179805	0.0307387	0.0500986	9	15
TP53INP2	2.51709	0.00815601	1.76355	2.43447	0.21986	0.0577542	0.653009	0.452944	2	3.13443	0.179805	0.811654	0.425927	3	2
SDF4	-0.099612	-0.257244	-0.414141	-0.422513	0.68297	0.676391	0.896984	0.89094	21	3.13443	0.179805	0.257638	0.247529	9	15
MYH7B	0.150337	0.340465	0.423627	0.448623	0.679332	0.66006	0.895274	0.885479	12	3.13443	0.179805	0.376999	0.336159	5	10
TOLLIP	-0.538271	-0.428271	-2.57575	-2.58847	0.0176262	0.0160794	0.357663	0.350942	21	3.13443	0.179805	0.194481	0.192575	9	15
UBE2D4	0.244466	0.277704	0.453817	0.526418	0.668979	0.612646	0.890386	0.86744	5	3.13443	0.179805	0.539094	0.40065	3	5
RUNX1T1	-2.14646	0.377306	-1.53716	-2.00879	0.367178	0.112666	0.755182	0.536157	1	3.13443	0.179805	0.396628	0.232248	3	1
CDH17	-2.2731	-1.67396	-2.24043	-2.69617	0.0663082	0.0242364	0.480486	0.381894	6	3.13443	0.179805	1.83362	1.26612	3	6
THOC1	0.17954	0.0359723	1.33675	1.24071	0.195607	0.226639	0.631786	0.6582	21	3.13443	0.179805	0.0803355	0.093254	9	15
FKBP7	0.503648	0.528594	1.4615	1.52847	0.158683	0.139397	0.596947	0.566985	21	3.13443	0.179805	0.528863	0.48353	9	15
OSBPL6	-0.876103	-0.577491	-1.83789	-1.94598	0.08098	0.0639039	0.506365	0.461531	20	3.13443	0.179805	0.886301	0.790579	8	15
SLC1A3	1.33478	1.41707	2.15219	2.49026	0.164279	0.0538737	0.604338	0.446525	2	3.13443	0.179805	0.307129	0.229401	1	4
XRCC5	-0.00800709	-0.137655	-0.0492579	-0.0476512	0.961179	0.962386	0.98762	0.988364	21	3.13443	0.179805	0.117674	0.125744	9	15
LXN	0.469727	0.694271	1.74484	1.79729	0.095632	0.0848145	0.518634	0.493771	21	3.13443	0.179805	0.32275	0.304185	9	15
SP140									0	3.13443	0.179805		0.179805	1	0
MKNK1	-0.0959803	0.055424	-0.503399	-0.49153	0.621995	0.628948	0.871333	0.872356	15	3.13443	0.179805	0.140167	0.147018	7	11
TNS1	-0.165629	0.112567	-0.629938	-0.647676	0.53553	0.523309	0.839394	0.831616	21	3.13443	0.179805	0.307867	0.291235	9	15
REXO1									0	3.13443	0.179805		0.179805	0	1
SAR1A	0.143472	0.15823	1.18486	1.06932	0.24931	0.295502	0.680216	0.704673	21	3.13443	0.179805	0.0652959	0.0801677	9	15
CDC14A	0.0918872	-0.107546	0.108023	0.125886	0.917499	0.90255	0.975202	0.969428	6	3.13443	0.179805	0.776164	0.571526	4	5
RAPGEF3	-0.319933	-0.30249	-1.36928	-1.39332	0.186093	0.176766	0.624334	0.609533	20	3.13443	0.179805	0.240558	0.232327	9	14
CEACAM1	0.174227	0.495603	0.570728	0.593334	0.574873	0.558972	0.853491	0.846319	19	3.13443	0.179805	0.380825	0.352359	7	15
SENP1	0.253863	0.275349	0.997762	1.02377	0.33162	0.317518	0.734547	0.722735	18	3.13443	0.179805	0.271722	0.25809	9	12
CIC	-0.00576006	-0.0731705	-0.0613371	-0.0506808	0.951671	0.959997	0.984733	0.988021	21	3.13443	0.179805	0.0392727	0.0575242	9	15
LIPE	-0.538664	-0.380189	-1.0818	-1.15117	0.292882	0.261947	0.710374	0.686825	19	3.13443	0.179805	1.03004	0.909642	9	13
FDFT1	-0.00383936	0.205268	-0.0145662	-0.01491	0.988523	0.988232	0.996355	0.996503	20	3.13443	0.179805	0.270979	0.258626	8	15
PAFAH1B3	-0.287413	-0.320418	-1.85318	-1.77655	0.0779613	0.0882514	0.502963	0.495293	21	3.13443	0.179805	0.107118	0.116558	9	15
OPHN1	0.0626691	0.103495	0.310197	0.308031	0.760415	0.761387	0.92248	0.921618	16	3.13443	0.179805	0.165544	0.16788	8	11
AFM	-0.0544241	0.114104	-0.119476	-0.126262	0.906034	0.900571	0.97077	0.968864	21	3.13443	0.179805	0.924076	0.827415	9	15
KIF22									0	3.13443	0.179805		0.179805	0	0
SCGN	0.408481	0.160691	0.611127	0.650775	0.547675	0.52134	0.844801	0.830683	21	3.13443	0.179805	1.98959	1.75455	9	15
CARMIL1	-0.128685	-0.376441	-0.671767	-0.667435	0.509056	0.510826	0.826799	0.826569	21	3.13443	0.179805	0.163418	0.165547	9	15
PGM1	-0.308699	-0.422012	-1.2712	-1.29806	0.217559	0.206537	0.64858	0.640543	21	3.13443	0.179805	0.262621	0.251866	9	15
DDX1	-0.0947524	-0.194127	-0.993448	-0.825994	0.331801	0.416899	0.734592	0.779789	21	3.13443	0.179805	0.040511	0.0586017	9	15
DNM2	0.0474408	0.0425368	0.365719	0.336422	0.718233	0.73946	0.910322	0.913945	21	3.13443	0.179805	0.0749365	0.0885562	9	15
EPB41L2	-0.01559	-0.0272972	-0.0722042	-0.0728405	0.943123	0.942533	0.982021	0.981468	21	3.13443	0.179805	0.207612	0.204001	9	15
MOXD1	0.384985	0.588355	0.928446	0.978329	0.363726	0.337617	0.75288	0.735357	21	3.13443	0.179805	0.7657	0.689607	9	15
STX7	-0.301938	-0.29662	-1.46791	-1.47229	0.156948	0.153865	0.596172	0.583246	21	3.13443	0.179805	0.188417	0.187299	9	15
RABL2B	-0.10057	-0.1544	-0.609109	-0.590929	0.548986	0.560062	0.844837	0.846661	21	3.13443	0.179805	0.121404	0.128989	9	15
KEAP1	0.185927	0.112653	1.12924	1.09498	0.271532	0.284334	0.694975	0.698397	21	3.13443	0.179805	0.120725	0.128398	9	15
DDX43	-3.97723	-2.43213	-2.38776	-2.93221	0.0969366	0.0255429	0.520247	0.383949	3	3.13443	0.179805	0.527771	0.349976	5	1
SLC35C2	0.0384139	-0.178573	0.107478	0.109231	0.917426	0.915152	0.975202	0.974052	7	3.13443	0.179805	0.20044	0.194058	4	6
CRYBG3	-0.145438	0.0292867	-1.34213	-1.16965	0.193885	0.253565	0.630745	0.678947	21	3.13443	0.179805	0.052294	0.0688544	9	15
RFX3	-0.508605	-0.212761	-1.57354	-1.47907	0.159592	0.16952	0.598152	0.602062	7	3.13443	0.179805	0.12607	0.142689	4	6
RIF1	0.210675	0.0907714	1.01563	1.01972	0.321366	0.317976	0.72697	0.722929	21	3.13443	0.179805	0.19162	0.190085	9	15
RAB21	0.388602	0.262188	3.11802	2.83724	0.0052024	0.00907536	0.317636	0.321791	21	3.13443	0.179805	0.0691732	0.0835414	9	15
SLC4A4	-1.13089	-0.830269	-2.26138	-2.39558	0.0344723	0.0246998	0.415421	0.381894	21	3.13443	0.179805	1.11373	0.992435	9	15
SMARCA2	0.0807912	0.0225662	0.683191	0.612267	0.501954	0.546087	0.823417	0.842113	21	3.13443	0.179805	0.0622769	0.0775408	9	15
SESN1	-0.6287	-0.291019	-2.07277	-2.10944	0.057135	0.0499142	0.460933	0.436101	14	3.13443	0.179805	0.221546	0.21391	8	9
MID2	-0.0279889	0.0427874	-0.0917166	-0.0892669	0.930484	0.931029	0.978981	0.979197	5	3.13443	0.179805	0.157119	0.165861	3	5
COL5A3	0.256851	0.407573	1.46017	1.4321	0.159042	0.164941	0.597611	0.598086	21	3.13443	0.179805	0.137796	0.143252	9	15
SRCAP	-0.0360989	-0.110695	-0.283444	-0.259461	0.779612	0.79748	0.930472	0.934301	21	3.13443	0.179805	0.0722336	0.0862044	9	15
PUM3	0.418456	0.369886	2.26545	2.23894	0.0341814	0.03464	0.41416	0.401156	21	3.13443	0.179805	0.151941	0.15556	9	15
CPB2	0.313414	0.832979	0.823114	0.86462	0.419693	0.39576	0.78143	0.765721	21	3.13443	0.179805	0.645657	0.585155	9	15
CNOT4	-0.179796	-0.210252	-1.54928	-1.3805	0.136254	0.180087	0.574255	0.613203	21	3.13443	0.179805	0.0599766	0.0755392	9	15
PSEN1	-0.0286768	-0.16287	-0.128052	-0.129705	0.899326	0.897875	0.968525	0.967921	21	3.13443	0.179805	0.223342	0.217688	9	15
CPOX	0.559924	0.565711	2.36106	2.40553	0.0279668	0.024167	0.402691	0.381894	21	3.13443	0.179805	0.250455	0.241279	9	15
CLDND1	-0.0263183	-0.189741	-0.0773624	-0.0810512	0.93961	0.936463	0.98055	0.979884	12	3.13443	0.179805	0.315176	0.28714	5	10
HSP90AA1	0.0363593	-0.0945265	0.355306	0.303462	0.725904	0.764138	0.91217	0.922817	21	3.13443	0.179805	0.0466349	0.0639302	9	15
DLGAP4	0.191622	0.0198153	1.43008	1.32654	0.167406	0.197076	0.608369	0.62882	21	3.13443	0.179805	0.0799569	0.0929246	9	15
CFHR2	0.255768	0.685613	0.593359	0.62603	0.559278	0.537171	0.84821	0.838188	21	3.13443	0.179805	0.827448	0.743337	9	15
NDC80									0	3.13443	0.179805		0.179805	0	0
AP4E1	0.0998902	0.0971388	0.574889	0.562695	0.571475	0.578833	0.853077	0.852231	21	3.13443	0.179805	0.13445	0.140341	9	15
RSBN1	-0.157156	-0.12939	-1.20208	-1.10806	0.242711	0.278759	0.673135	0.696095	21	3.13443	0.179805	0.0761165	0.0895829	9	15
MAGI3	-0.645144	-0.573487	-4.07768	-3.92445	0.000539629	0.000632476	0.195293	0.229772	21	3.13443	0.179805	0.111473	0.120348	9	15
COL4A4	-0.557176	-0.219831	-1.82038	-1.89425	0.0837006	0.0707617	0.508213	0.472388	20	3.13443	0.179805	0.412807	0.381238	9	14
TCF7									0	3.13443	0.179805		0.179805	0	0
OSTM1	-0.0228177	0.1582	-0.0631371	-0.0661757	0.950254	0.947783	0.984617	0.983012	21	3.13443	0.179805	0.581645	0.529456	9	15
CDH7	-2.44385	-2.4981	-0.561787	-0.798592	0.613498	0.454326	0.868459	0.796361	3	3.13443	0.179805	15.7592	7.7988	1	5
PCNP	-0.103998	-0.156446	-0.523495	-0.522714	0.606111	0.605939	0.866768	0.864794	21	3.13443	0.179805	0.175755	0.176281	9	15
EXD2	-0.279176	-0.2754	-2.44807	-2.16946	0.0232355	0.0401169	0.380764	0.416786	21	3.13443	0.179805	0.0579152	0.0737455	9	15
ARG2	-0.810168	-0.297143	-1.06035	-1.13091	0.301028	0.269206	0.714948	0.690185	21	3.13443	0.179805	2.59976	2.28547	9	15
MEF2C	-0.240188	-0.137712	-1.30836	-0.676031	0.320898	0.528271	0.726512	0.833831	2	3.13443	0.179805	0.0327066	0.122506	2	3
PTPRC	0.448697	0.831236	1.25879	1.31856	0.22192	0.199693	0.655661	0.630797	21	3.13443	0.179805	0.565827	0.515693	9	15
PKP1									0	3.13443	0.179805		0.179805	0	1
UBA5	0.083449	0.0966892	0.515732	0.498481	0.611429	0.622657	0.868345	0.870706	21	3.13443	0.179805	0.116595	0.124804	9	15
STK17B	0.236607	0.657645	0.644577	0.680034	0.528335	0.504628	0.834484	0.824358	16	3.13443	0.179805	0.47316	0.425106	8	11
CDC14B									0	3.13443	0.179805		0.179805	0	1
LRP2	-0.971999	-1.21699	-2.55295	-2.68167	0.0185245	0.0130073	0.359927	0.334122	21	3.13443	0.179805	0.645554	0.585066	9	15
JMJD4	0.0616185	0.0512839	0.317991	0.23373	0.763343	0.82097	0.92419	0.943167	5	3.13443	0.179805	0.0560408	0.103731	2	6
DUSP12	0.0543093	0.0699921	0.431261	0.393558	0.670674	0.697363	0.890732	0.899503	21	3.13443	0.179805	0.0706241	0.0848039	9	15
AACS	0.133144	0.0210681	0.693149	0.688944	0.495811	0.497429	0.821948	0.820091	21	3.13443	0.179805	0.164315	0.166326	9	15
SLC13A1	1.23423	1.02041	1.08005	1.25567	0.311601	0.234947	0.720346	0.662545	8	3.13443	0.179805	2.37093	1.75411	3	8
CADPS2	-0.0112978	-0.0966941	-0.0445812	-0.0456966	0.964862	0.963928	0.98851	0.988855	21	3.13443	0.179805	0.286001	0.272209	9	15
HSPB11	0.315857	0.47961	1.44982	1.46409	0.161879	0.156074	0.601262	0.587665	21	3.13443	0.179805	0.211366	0.207267	9	15
PHLPP1	0.27966	0.481749	1.13743	1.09777	0.284734	0.293609	0.70229	0.70279	9	3.13443	0.179805	0.139955	0.150249	6	6
ATP8B1	-0.547844	-0.389143	-1.55541	-1.54715	0.163799	0.152461	0.603509	0.581843	7	3.13443	0.179805	0.17379	0.175651	2	8
SMARCD3	-1.12085	-0.643871	-2.66343	-2.8371	0.0169968	0.0104857	0.357649	0.321791	16	3.13443	0.179805	0.652667	0.575207	7	12
WDR70	0.0974111	0.0690703	0.642024	0.612728	0.527805	0.545787	0.834331	0.841892	21	3.13443	0.179805	0.102518	0.112555	9	15
FYB1	0.413402	0.8807	1.40338	1.4548	0.175119	0.158609	0.615241	0.590887	21	3.13443	0.179805	0.386439	0.359602	9	15
STRADB	-0.210002	0.0902525	-0.483769	-0.51336	0.638037	0.615629	0.877541	0.869067	11	3.13443	0.179805	0.363161	0.3225	7	7
BZW1	0.233785	0.126615	1.40707	1.36662	0.174036	0.184343	0.614871	0.615413	21	3.13443	0.179805	0.122938	0.130324	9	15
PGR	-0.0837219	0.0200012	-0.276026	-0.279591	0.787645	0.783841	0.934014	0.930947	11	3.13443	0.179805	0.202996	0.197853	7	7
C1QTNF3	0.307348	-0.0752482	0.400069	0.426715	0.693146	0.673369	0.900567	0.889551	21	3.13443	0.179805	2.62831	2.31031	9	15
ME2	0.112523	0.361252	0.389576	0.403325	0.700773	0.69026	0.902883	0.896591	21	3.13443	0.179805	0.371519	0.34662	9	15
C5orf22	0.396638	0.281663	2.48913	2.39891	0.0212715	0.0245207	0.374716	0.381894	21	3.13443	0.179805	0.113078	0.121744	9	15
CCNT2	-1.30865	-1.19351	-2.11835	-2.25962	0.0468625	0.0335655	0.442787	0.399332	20	3.13443	0.179805	1.69663	1.49112	9	14
FAM135A	-0.34333	-0.113385	-1.21977	-1.25971	0.236742	0.220335	0.66697	0.654077	20	3.13443	0.179805	0.333353	0.312549	9	14
EPB41L3	-0.430829	-0.246144	-2.49071	-2.43604	0.0211994	0.0225984	0.374716	0.381894	21	3.13443	0.179805	0.133244	0.139291	9	15
COBLL1	-0.972807	-1.01594	-2.84745	-2.97669	0.00964413	0.00653442	0.336276	0.311633	21	3.13443	0.179805	0.519785	0.47563	9	15
DLG3	-0.341493	-0.445211	-1.46825	-1.49305	0.156857	0.148384	0.596033	0.575656	21	3.13443	0.179805	0.240907	0.232971	9	15
TRAF5	-0.525766	0.0690049	-0.897907	-0.982573	0.390341	0.343571	0.764126	0.738303	10	3.13443	0.179805	0.581961	0.48599	3	10
MRPL22	-0.0963393	0.0213271	-0.374956	-0.384786	0.711454	0.703766	0.908007	0.90189	21	3.13443	0.179805	0.293989	0.279159	9	15
GEMIN5	0.270506	0.237275	2.86521	2.37254	0.00926554	0.0259754	0.336276	0.384915	21	3.13443	0.179805	0.0396938	0.0578906	9	15
SEMA5B	-0.28908	-0.49214	-0.516777	-0.548744	0.610712	0.588222	0.868284	0.857369	21	3.13443	0.179805	1.39352	1.23589	9	15
GSK3B	0.0898085	0.0511956	0.900416	0.761746	0.378109	0.453592	0.759856	0.795693	21	3.13443	0.179805	0.0443029	0.0619011	9	15
ITGB5	0.680939	0.875537	3.52645	3.50762	0.00200334	0.00179727	0.279076	0.275059	21	3.13443	0.179805	0.166045	0.167832	9	15
ERC1	0.207394	0.0412699	1.79658	1.59823	0.0868026	0.123004	0.509788	0.548966	21	3.13443	0.179805	0.0593451	0.0749897	9	15
XPO1	0.194303	0.131677	1.65726	1.48135	0.112333	0.151452	0.538559	0.579761	21	3.13443	0.179805	0.0612161	0.0766177	9	15
RNF13	-0.319162	-0.267546	-1.15605	-1.19305	0.260645	0.244445	0.688974	0.671386	21	3.13443	0.179805	0.339433	0.318702	9	15
DOP1A	-0.144467	-0.0924115	-0.901015	-0.869382	0.377798	0.393203	0.759856	0.764414	21	3.13443	0.179805	0.114487	0.12297	9	15
LYRM2	-0.594253	-0.518763	-1.49321	-1.57117	0.150254	0.129163	0.58847	0.555139	21	3.13443	0.179805	0.705314	0.637064	9	15
BCKDHB	-0.634579	-0.5181	-1.68317	-1.76734	0.107151	0.0898147	0.536192	0.496543	21	3.13443	0.179805	0.63299	0.574133	9	15
KAT6A	0.480009	0.387144	1.34228	1.41882	0.200869	0.173886	0.635148	0.606024	14	3.13443	0.179805	0.421986	0.377684	6	11
TUT7	-0.232482	-0.153552	-2.09562	-1.84067	0.0484141	0.0779974	0.445009	0.486305	21	3.13443	0.179805	0.0548071	0.0710411	9	15
GRHL2	0.974639	-0.615403		0.581406		0.60015		0.861816	0	3.13443	0.179805		0.179805	1	2
TNPO1	0.141357	0.18802	0.882194	0.851116	0.387659	0.403071	0.763743	0.770824	21	3.13443	0.179805	0.114338	0.122841	9	15
PLOD1	0.755903	0.875253	2.18185	2.28242	0.0406271	0.0315675	0.433131	0.396133	21	3.13443	0.179805	0.534525	0.488456	9	15
ITGAE	-0.184486	0.015072	-0.24544	-0.265083	0.809055	0.793641	0.940545	0.933276	17	3.13443	0.179805	2.15939	1.85121	7	13
DIS3	0.269212	0.057559	1.91052	1.79392	0.0698163	0.0853653	0.486627	0.493771	21	3.13443	0.179805	0.0884239	0.100292	9	15
PIBF1	-0.18286	-0.176909	-1.73824	-1.4994	0.0968116	0.146739	0.520247	0.57381	21	3.13443	0.179805	0.0492835	0.0662348	9	15
TDRD3	-0.241498	-0.326362	-1.53202	-1.4734	0.140443	0.153567	0.577465	0.583246	21	3.13443	0.179805	0.110657	0.119637	9	15
NUFIP1	-0.181575	-0.11957	-0.251485	-0.285819	0.82492	0.786191	0.945837	0.93158	2	3.13443	0.179805	0.285365	0.220924	3	2
PDS5B	0.107682	0.0547142	0.739472	0.699543	0.467807	0.4909	0.808205	0.817285	21	3.13443	0.179805	0.094433	0.105521	9	15
OXCT1	-1.48966	-1.06135	-2.72362	-2.89085	0.0127247	0.00800379	0.337572	0.316432	21	3.13443	0.179805	1.33218	1.18252	9	15
RRAGB	-0.696508	-0.56139	-4.46076	-4.28205	0.000215934	0.000255183	0.144796	0.171832	21	3.13443	0.179805	0.108572	0.117823	9	15
CYLD	-0.136484	0.046793	-1.02763	-0.951104	0.315815	0.35098	0.723288	0.741353	21	3.13443	0.179805	0.0785546	0.0917044	9	15
ZNF324									0	3.13443	0.179805		0.179805	1	0
ZNF446	0.30489	0.299067	0.779445	0.793355	0.455724	0.442808	0.80044	0.791668	9	3.13443	0.179805	0.207764	0.200542	2	10
ZNF264									0	3.13443	0.179805		0.179805	1	0
RPS5	0.140178	0.10253	1.26081	1.10822	0.221206	0.278689	0.6548	0.696095	21	3.13443	0.179805	0.0550479	0.0712507	9	15
FAT1	-0.0216982	-0.114693	-0.15094	-0.142379	0.881464	0.887963	0.962371	0.96425	21	3.13443	0.179805	0.0920289	0.103429	9	15
YTHDC1	0.0456223	-0.098592	0.28737	0.276755	0.776646	0.784324	0.929676	0.930954	21	3.13443	0.179805	0.112242	0.121017	9	15
CHMP2B	-0.272635	-0.210475	-1.65587	-1.60563	0.112617	0.121362	0.538559	0.548208	21	3.13443	0.179805	0.120724	0.128397	9	15
SMAP2	-0.0285433	0.228699	-0.189917	-0.180892	0.851198	0.857963	0.955431	0.954669	21	3.13443	0.179805	0.100592	0.11088	9	15
PPIE	-0.177499	-0.25884	-1.24048	-1.16889	0.22848	0.253864	0.66215	0.679305	21	3.13443	0.179805	0.0911794	0.10269	9	15
ZMPSTE24	0.310497	0.161482	0.800714	0.841693	0.432263	0.408223	0.788605	0.774626	21	3.13443	0.179805	0.669643	0.606026	9	15
STARD7	-0.101208	-0.00267328	-0.584754	-0.571978	0.564943	0.572627	0.850902	0.850445	21	3.13443	0.179805	0.133403	0.139429	9	15
NOA1	-0.192079	-0.172719	-0.947241	-0.948355	0.35429	0.352349	0.74957	0.742302	21	3.13443	0.179805	0.183115	0.182685	9	15
REST	1.16804	0.192218	1.43268	1.01263	0.387941	0.366776	0.763743	0.749412	1	3.13443	0.179805	0.0774602	0.155051	3	1
SSH1	0.3239	0.705626	0.71125	0.759649	0.48717	0.456722	0.817813	0.796841	16	3.13443	0.179805	0.728249	0.638408	8	11
GSTP1	-0.876499	-0.525335	-2.21876	-2.33395	0.0376557	0.0282486	0.424287	0.388244	21	3.13443	0.179805	0.694972	0.628065	9	15
APLP2	-0.148731	-0.190747	-0.942782	-0.906846	0.356513	0.373454	0.749849	0.753472	21	3.13443	0.179805	0.110831	0.119789	9	15
FAM234B	0.528199	1.2185	0.631474	0.733001	0.547789	0.480169	0.844801	0.811108	7	3.13443	0.179805	1.08083	0.802154	6	4
WBP11	0.164996	-0.00324603	1.18553	1.10994	0.249051	0.277962	0.680016	0.696095	21	3.13443	0.179805	0.08626	0.0984091	9	15
EIF3I	0.159198	0.0649514	1.6729	1.38967	0.109181	0.177317	0.536192	0.610311	21	3.13443	0.179805	0.0403295	0.0584438	9	15
COL16A1	0.248683	0.64122	0.373745	0.411528	0.715114	0.686454	0.909365	0.894153	12	3.13443	0.179805	1.16687	0.96244	5	10
TXLNA	-0.314691	-0.327272	-1.84732	-1.80209	0.0788394	0.0840367	0.506012	0.493771	21	3.13443	0.179805	0.129232	0.1358	9	15
APOB	-0.261476	0.0468876	-0.607313	-0.640729	0.550154	0.527736	0.845801	0.833546	21	3.13443	0.179805	0.82551	0.74165	9	15
NCOA1	0.303822	0.333344	1.78896	1.73424	0.0895776	0.0967834	0.513074	0.509299	19	3.13443	0.179805	0.123777	0.131711	9	13
RAB10	0.298047	0.367667	1.43949	1.44496	0.164752	0.161328	0.604774	0.594139	21	3.13443	0.179805	0.190913	0.189471	9	15
GCKR									0	3.13443	0.179805		0.179805	0	1
HADHA	-0.529856	-0.37	-1.70443	-1.77277	0.103054	0.0888908	0.531088	0.495293	21	3.13443	0.179805	0.43037	0.397828	9	15
MAPRE3	0.163181	0.188729	1.07565	1.02654	0.294287	0.314818	0.712042	0.721542	21	3.13443	0.179805	0.10249	0.112531	9	15
CAD	0.426448	0.416765	2.13684	2.13494	0.0445372	0.0431188	0.437904	0.424932	21	3.13443	0.179805	0.177367	0.177683	9	15
CD59	0.342766	0.208113	1.62223	1.6324	0.119672	0.115576	0.551477	0.540191	21	3.13443	0.179805	0.198817	0.196347	9	15
CD82	-0.476833	-0.12973	-1.50524	-1.5673	0.147156	0.130065	0.584603	0.556128	21	3.13443	0.179805	0.446893	0.412205	9	15
BCORL1	-0.162029	-0.162029		-0.270194		0.803831		0.936265	0	3.13443	0.179805		0.179805	1	1
ATRX	0.265674	0.125488	2.41914	2.11774	0.0247193	0.0446885	0.382046	0.428265	21	3.13443	0.179805	0.0537108	0.0700872	9	15
AK6	0.421969	0.496795	1.74821	1.78414	0.0950334	0.0869804	0.51794	0.493991	21	3.13443	0.179805	0.259452	0.249108	9	15
FCN1	0.290241	0.66897	0.590665	0.626964	0.561361	0.536822	0.848771	0.838049	20	3.13443	0.179805	1.05699	0.938145	9	14
MYNN									0	3.13443	0.179805		0.179805	0	0
MECOM	-0.0794104	-0.00807187	-0.235626	-0.246572	0.816119	0.807414	0.942817	0.937915	20	3.13443	0.179805	0.500486	0.457038	9	14
SCAMP1	0.138813	0.12422	0.831501	0.808283	0.415046	0.426824	0.778398	0.78485	21	3.13443	0.179805	0.124114	0.131347	9	15
PREP	-0.0784165	-0.0269055	-0.818175	-0.681583	0.422444	0.501992	0.781972	0.822765	21	3.13443	0.179805	0.0409078	0.0589469	9	15
HACE1	-0.235067	-0.131054	-1.76775	-1.63661	0.0916307	0.114687	0.51477	0.539291	21	3.13443	0.179805	0.0787452	0.0918703	9	15
SEH1L	-0.0650243	-0.103913	-0.586811	-0.515226	0.563587	0.611083	0.849672	0.866347	21	3.13443	0.179805	0.0546813	0.0709316	9	15
WDR47	-0.167556	-0.230553	-1.27971	-1.18007	0.214606	0.249474	0.645098	0.675462	21	3.13443	0.179805	0.0763453	0.089782	9	15
WDFY1	-0.00224867	0.0684651	-0.0181501	-0.0164882	0.98569	0.98698	0.994987	0.996048	21	3.13443	0.179805	0.0683561	0.0828304	9	15
SLC25A24	-0.309212	-0.0212253	-0.948826	-0.989488	0.353501	0.332241	0.748482	0.732364	21	3.13443	0.179805	0.472959	0.434886	9	15
MAP3K4	-0.122227	0.0325297	-0.818753	-0.778734	0.422122	0.443705	0.781972	0.791668	21	3.13443	0.179805	0.0992456	0.109708	9	15
PILRA									0	3.13443	0.179805		0.179805	0	1
ABCB1	-0.0335459	-0.221163	-0.0568179	-0.0603909	0.955227	0.952342	0.986126	0.985326	21	3.13443	0.179805	1.55236	1.3741	9	15
ZNF213									0	3.13443	0.179805		0.179805	1	0
AKR1B1	-0.418773	-0.253017	-0.876439	-0.927413	0.390707	0.362895	0.764126	0.747005	21	3.13443	0.179805	1.01671	0.908018	9	15
CPNE3	-0.262127	-0.148954	-1.76363	-1.67585	0.0923395	0.106676	0.515637	0.525287	21	3.13443	0.179805	0.0983763	0.108952	9	15
RRN3	1.13116	0.477075	1.65245	1.81549	0.173786	0.111508	0.614699	0.535331	4	3.13443	0.179805	0.294977	0.244378	4	3
CTTN	-0.402216	-0.360165	-2.02401	-2.02107	0.0558771	0.0544988	0.458424	0.446525	21	3.13443	0.179805	0.175865	0.176377	9	15
WNT11									0	3.13443	0.179805		0.179805	1	0
MTIF2	-0.218203	-0.0782453	-0.703621	-0.731728	0.489398	0.47138	0.818786	0.805689	21	3.13443	0.179805	0.428281	0.39601	9	15
DDHD2	-0.0696518	-0.117523	-0.543804	-0.498554	0.592303	0.622607	0.861048	0.870706	21	3.13443	0.179805	0.0730572	0.086921	9	15
TTC39A	-0.529127	-0.5529	-1.44787	-1.51829	0.162418	0.141932	0.601262	0.567379	21	3.13443	0.179805	0.594763	0.540871	9	15
EPS15	0.0527914	0.181808	0.321505	0.311596	0.751006	0.758023	0.920479	0.920345	21	3.13443	0.179805	0.12007	0.127828	9	15
ORC1	4.79213	-0.111637		3.50552		0.036691		0.409007	0	3.13443	0.179805		0.179805	1	2
MGST2	0.31733	0.259057	0.895561	0.937829	0.380638	0.357623	0.760649	0.744851	21	3.13443	0.179805	0.559135	0.50987	9	15
CHERP	0.230357	0.0828932	1.58213	1.49666	0.128564	0.147446	0.566627	0.575153	21	3.13443	0.179805	0.0944061	0.105497	9	15
ATG16L1	0.00948984	-0.0065804	0.104027	0.0849313	0.918135	0.933017	0.975256	0.979735	21	3.13443	0.179805	0.03706	0.0555989	9	15
USP40	-0.253446	-0.297412	-2.45965	-2.10604	0.0226653	0.0457853	0.380764	0.429536	21	3.13443	0.179805	0.0472836	0.0644947	9	15
POMGNT1	-0.339388	-0.294729	-1.92563	-1.8892	0.0677991	0.0709383	0.482871	0.472726	21	3.13443	0.179805	0.138335	0.143721	9	15
MAST2	0.212394	0.268311	0.809623	0.833352	0.428731	0.413966	0.78664	0.778728	18	3.13443	0.179805	0.289321	0.273078	8	13
DNAJA1	0.0776378	-0.0548294	0.837095	0.688152	0.411965	0.497919	0.776488	0.820336	21	3.13443	0.179805	0.0383072	0.0566841	9	15
B4GALT1	0.139217	0.0466303	0.422565	0.440929	0.676908	0.663189	0.894128	0.885889	21	3.13443	0.179805	0.483371	0.443945	9	15
CHMP5	-0.227476	-0.210121	-0.932579	-0.952674	0.361636	0.3502	0.752181	0.74108	21	3.13443	0.179805	0.264962	0.253903	9	15
NFX1	0.0931059	0.00238519	1.10852	0.872702	0.280174	0.391426	0.699591	0.764125	21	3.13443	0.179805	0.0314163	0.0506881	9	15
DIMT1	0.421095	0.350639	3.28958	3.01539	0.00349375	0.00595984	0.279076	0.311633	21	3.13443	0.179805	0.0729732	0.0868479	9	15
IPO11	0.0853794	-0.0235512	0.65484	0.60319	0.51968	0.55201	0.831015	0.844321	21	3.13443	0.179805	0.0757041	0.0892242	9	15
FOLH1	-0.106057	0.247294	-0.37367	-0.386395	0.712396	0.70259	0.908245	0.901587	21	3.13443	0.179805	0.358745	0.335506	9	15
EIF2AK1	0.0314797	0.134556	0.113089	0.111474	0.911998	0.912808	0.973597	0.973458	11	3.13443	0.179805	0.158899	0.163535	7	7
EPDR1	0.418786	0.224088	1.67759	1.71731	0.10825	0.0987297	0.536192	0.51078	21	3.13443	0.179805	0.277523	0.264832	9	15
SNX10	0.0820468	-0.00334405	0.536486	0.512844	0.597261	0.612723	0.864087	0.86744	21	3.13443	0.179805	0.104157	0.113982	9	15
SEPHS1	-0.00132395	-0.0373505	-0.0138621	-0.0115318	0.989071	0.990894	0.996376	0.997091	21	3.13443	0.179805	0.0406225	0.0586987	9	15
MRPL28	-0.287432	-0.189267	-0.943459	-0.980103	0.356175	0.336759	0.74964	0.734751	21	3.13443	0.179805	0.413341	0.383011	9	15
HBQ1	-0.693433	-0.444019	-2.21452	-2.30428	0.0379868	0.0301182	0.42667	0.393386	21	3.13443	0.179805	0.436651	0.403294	9	15
ITPKC	0.230627	0.127078	1.44397	1.39225	0.163501	0.176545	0.603509	0.609377	21	3.13443	0.179805	0.113602	0.1222	9	15
FAT2									0	3.13443	0.179805		0.179805	1	0
RBM22	0.109826	0.0548171	0.835185	0.771018	0.413015	0.448179	0.777412	0.793897	21	3.13443	0.179805	0.0770065	0.0903574	9	15
TMED2	0.487986	0.352817	2.03519	2.07572	0.0546477	0.0487405	0.457156	0.432255	21	3.13443	0.179805	0.256028	0.246129	9	15
ERO1B	0.294931	0.253053	1.35819	1.37105	0.188816	0.182974	0.626918	0.615295	21	3.13443	0.179805	0.209992	0.206071	9	15
ZFAND6	0.00557712	-0.0945157	0.0356235	0.0342144	0.971919	0.972988	0.991144	0.991764	21	3.13443	0.179805	0.109152	0.118328	9	15
HSD17B2	-0.135804	-0.175714	-0.921069	-0.643151	0.387656	0.534407	0.763743	0.836359	7	3.13443	0.179805	0.0408831	0.0838497	3	7
TXLNG	0.159034	0.0419304	1.3162	1.18712	0.202292	0.246734	0.63552	0.672489	21	3.13443	0.179805	0.0650156	0.0799237	9	15
LAT2									0	3.13443	0.179805		0.179805	0	1
HUWE1	0.21088	0.102911	1.98062	1.71568	0.0608841	0.0990333	0.467323	0.51078	21	3.13443	0.179805	0.050484	0.0672794	9	15
ZW10	-0.0135525	-0.0975139	-0.143148	-0.118668	0.887538	0.906521	0.964597	0.970915	21	3.13443	0.179805	0.0399164	0.0580843	9	15
NOX4	-1.1493	-1.10407	-2.00468	-2.19664	0.0680939	0.0440282	0.483657	0.426065	12	3.13443	0.179805	0.931799	0.776056	4	11
ACOX3	0.00885262	0.0446386	0.0400504	0.0405097	0.968431	0.96802	0.990571	0.990446	21	3.13443	0.179805	0.217578	0.212672	9	15
MTMR2	-0.403321	-0.644219	-1.75703	-1.78432	0.0934854	0.0869506	0.517798	0.493991	21	3.13443	0.179805	0.234654	0.227531	9	15
HSD17B14	-0.221136	0.150843	-0.542333	-0.571141	0.593298	0.573184	0.86211	0.850552	21	3.13443	0.179805	0.740405	0.667598	9	15
TRIP6	0.1862	0.119954	1.20795	1.15657	0.240496	0.258768	0.671104	0.682972	21	3.13443	0.179805	0.105815	0.115425	9	15
FTL	-1.44952	-0.910877	-1.92352	-2.05122	0.0680778	0.051251	0.483657	0.438927	21	3.13443	0.179805	2.52895	2.22385	9	15
SRRT	0.106892	-0.0259311	0.757639	0.711605	0.457085	0.483531	0.800921	0.812644	21	3.13443	0.179805	0.0886435	0.100483	9	15
BAX	0.0659679	0.00544244	0.418384	0.402395	0.679914	0.690935	0.895274	0.896617	21	3.13443	0.179805	0.110713	0.119687	9	15
NLK	-1.22638	-1.22203	-1.27216	-1.82115	0.331219	0.126689	0.734122	0.552798	2	3.13443	0.179805	1.11503	0.544102	2	3
PIGS	0.378844	0.347037	1.53209	1.56704	0.140427	0.130123	0.577465	0.556148	21	3.13443	0.179805	0.272293	0.260281	9	15
ADAMTS2	-0.0931433	0.495956	-0.18682	-0.199154	0.854482	0.844486	0.95642	0.950395	14	3.13443	0.179805	0.522904	0.46014	8	9
ATXN7L3	0.359316	-0.73167	0.238471	0.347576	0.833723	0.741955	0.948	0.91436	2	3.13443	0.179805	1.35174	0.636307	3	2
PGS1	-0.407121	-0.287227	-1.824	-1.84688	0.0824157	0.0770621	0.508213	0.486305	21	3.13443	0.179805	0.22186	0.216398	9	15
PSMC5	-0.108632	-0.0559209	-1.21193	-0.982107	0.239001	0.335791	0.670522	0.734751	21	3.13443	0.179805	0.0357806	0.0544856	9	15
UIMC1	0.0796995	-0.0438461	0.335097	0.341505	0.740876	0.735679	0.916509	0.912871	21	3.13443	0.179805	0.251915	0.24255	9	15
CETP	-0.0818754	0.00244211	-0.345885	-0.352337	0.73287	0.727644	0.914178	0.910288	21	3.13443	0.179805	0.249533	0.240477	9	15
MMP2	0.0100506	0.565307	0.0375289	0.0386416	0.970418	0.969494	0.991144	0.99083	21	3.13443	0.179805	0.3194	0.30127	9	15
MT3	0.31966	0.306618	0.290827	0.315301	0.774702	0.755778	0.928571	0.919929	17	3.13443	0.179805	4.33607	3.68904	8	12
LPCAT2	0.211026	0.278826	1.05023	1.05023	0.305548	0.304016	0.717149	0.711125	21	3.13443	0.179805	0.179799	0.179799	9	15
GNAO1	-0.549726	-0.112886	-1.78742	-1.8579	0.0883126	0.0754242	0.51174	0.482904	21	3.13443	0.179805	0.421235	0.389879	9	15
OGFOD1	0.0644908	0.112946	0.350509	0.342223	0.729621	0.735272	0.913909	0.912871	20	3.13443	0.179805	0.132041	0.138512	8	15
SH3BP2	-0.0194241	-0.0573837	-0.114339	-0.111487	0.910055	0.912153	0.972597	0.973251	21	3.13443	0.179805	0.128523	0.135183	9	15
NOP14	0.215238	0.122602	1.30126	1.26283	0.207267	0.218716	0.639929	0.651932	21	3.13443	0.179805	0.121842	0.12937	9	15
ADD1	-0.170295	-0.146709	-1.01765	-0.989653	0.320426	0.332163	0.726183	0.732364	21	3.13443	0.179805	0.124707	0.131863	9	15
L2HGDH	-0.649361	-0.529938	-2.1008	-2.18429	0.0479113	0.0388861	0.444391	0.412038	21	3.13443	0.179805	0.425489	0.393581	9	15
TXNDC16	-0.195467	0.144573	-0.704468	-0.712434	0.494587	0.487035	0.821302	0.815127	12	3.13443	0.179805	0.201435	0.196955	6	9
RTRAF	-0.133993	-0.233591	-1.06588	-0.972226	0.298579	0.340582	0.713679	0.73717	21	3.13443	0.179805	0.0703768	0.0845887	9	15
NID2	0.363594	0.464281	1.01368	1.06211	0.322273	0.298698	0.727803	0.707171	21	3.13443	0.179805	0.572948	0.521889	9	15
GMCL1	0.0732933	0.188242	0.133097	0.144954	0.896155	0.886543	0.967824	0.963823	13	3.13443	0.179805	0.934894	0.788203	5	11
SF3B2	0.132656	0.0500659	1.11454	1.00078	0.277639	0.326863	0.699219	0.729697	21	3.13443	0.179805	0.0630875	0.0782461	9	15
KLHL42	-0.229739	-0.237717	-0.697528	-0.72561	0.498765	0.479149	0.822697	0.811099	12	3.13443	0.179805	0.283829	0.262285	6	9
GNAS	0.167106	0.215001	1.41913	1.27017	0.170533	0.216133	0.611395	0.648846	21	3.13443	0.179805	0.0617477	0.0770803	9	15
DNM1L	-0.141799	-0.0455614	-0.676184	-0.679809	0.506303	0.503095	0.824953	0.82328	21	3.13443	0.179805	0.195841	0.193758	9	15
PHACTR3	0.214279	-0.0875767	0.225953	0.253237	0.825381	0.803731	0.945905	0.936248	11	3.13443	0.179805	2.22904	1.7746	7	7
ERGIC2	0.878193	0.680646	3.3635	3.45625	0.0029392	0.00204098	0.279076	0.277579	21	3.13443	0.179805	0.303586	0.28751	9	15
TFAP2C									0	3.13443	0.179805		0.179805	0	0
AURKA									0	3.13443	0.179805		0.179805	0	2
CASS4	0.254038	0.283251	0.338303	0.408188	0.757427	0.697002	0.921523	0.899468	3	3.13443	0.179805	0.46434	0.318955	1	5
PIR	0.254203	0.335486	0.767977	0.801549	0.451051	0.430636	0.798175	0.786842	21	3.13443	0.179805	0.487919	0.447903	9	15
AAMDC	-0.00739473	0.0569416	-0.0427187	-0.0417864	0.966329	0.967013	0.989255	0.990368	21	3.13443	0.179805	0.133442	0.139463	9	15
RFX2	-0.11156	-0.368264	-0.220549	-0.237758	0.828417	0.814734	0.947208	0.941081	15	3.13443	0.179805	0.93265	0.802525	7	11
METTL2A									0	3.13443	0.179805		0.179805	0	1
SULT2B1									0	3.13443	0.179805		0.179805	0	0
ALG6	0.0781869	0.0842996	0.24265	0.252893	0.810631	0.802492	0.941553	0.935867	21	3.13443	0.179805	0.462374	0.425675	9	15
CNOT3	0.08972	-0.00130145	0.777784	0.691753	0.445371	0.495694	0.795122	0.819564	21	3.13443	0.179805	0.0592577	0.0749137	9	15
GP6	1.03483	1.03483		1.72566		0.17893		0.611146	0	3.13443	0.179805		0.179805	1	1
PTPN4	0.635005	1.07866	1.01998	1.09137	0.320553	0.286846	0.726183	0.698664	19	3.13443	0.179805	1.69216	1.47799	9	13
DDX18	0.446664	0.313946	2.63358	2.56715	0.0155285	0.0168714	0.350705	0.355816	21	3.13443	0.179805	0.128101	0.134816	9	15
KHSRP	0.14951	0.0415017	1.15946	1.0649	0.259282	0.29746	0.687312	0.706043	21	3.13443	0.179805	0.074048	0.0877831	9	15
GNA11	0.0729689	0.0559304	0.555201	0.512474	0.584623	0.612978	0.858122	0.867474	21	3.13443	0.179805	0.0769235	0.0902852	9	15
ASAP3	-0.339594	-0.158265	-1.48409	-1.50666	0.15264	0.144877	0.592694	0.57097	21	3.13443	0.179805	0.233176	0.226244	9	15
EDEM2	0.0887848	0.0837317	0.278205	0.279966	0.791993	0.786491	0.935735	0.93158	5	3.13443	0.179805	0.185854	0.183523	3	5
DNMT3B									0	3.13443	0.179805		0.179805	0	0
REM1	0.299629	0.301946	0.994992	1.00802	0.348879	0.33485	0.745954	0.73396	8	3.13443	0.179805	0.197851	0.192771	3	8
TPX2									0	3.13443	0.179805		0.179805	1	0
PDRG1	-0.0816684	-0.0437061	-0.603676	-0.561314	0.552524	0.579759	0.846584	0.852976	21	3.13443	0.179805	0.0815049	0.0942715	9	15
EPB41L1	-0.69453	-0.805148	-2.20357	-2.29375	0.0388539	0.0308086	0.429217	0.393386	21	3.13443	0.179805	0.442398	0.408294	9	15
SLC15A1	-0.0162534	-0.0114434	-0.0178236	-0.0203626	0.986168	0.984085	0.995193	0.994913	9	3.13443	0.179805	1.89712	1.45352	4	8
DOCK9	0.198052	0.339569	1.60159	1.45417	0.124183	0.158782	0.556985	0.591088	21	3.13443	0.179805	0.068099	0.0826068	9	15
ANKRD10	-0.375504	-0.370896	-1.66774	-1.6896	0.110951	0.104538	0.53825	0.520343	20	3.13443	0.179805	0.221927	0.21622	9	14
TGDS	0.41283	0.420719		0.794346		0.482747		0.812538	0	3.13443	0.179805		0.179805	2	1
DOCK3	-0.59645	-0.2984	-0.994391	-1.13575	0.353155	0.282207	0.748185	0.697171	7	3.13443	0.179805	0.733154	0.562012	4	6
COQ9	-0.671334	-0.675102	-2.01366	-2.10247	0.0570364	0.0461243	0.460933	0.429536	21	3.13443	0.179805	0.494981	0.454048	9	15
ARHGAP28	0.0646101	0.327082	0.0874601	0.10088	0.935817	0.922862	0.980276	0.975967	3	3.13443	0.179805	0.349859	0.262969	4	2
PPP1R13B	-0.15629	-0.178842	-0.838157	-0.829519	0.411381	0.41494	0.77579	0.779095	21	3.13443	0.179805	0.154845	0.158087	9	15
ATRN	0.0829266	0.224853	0.247205	0.258189	0.80715	0.79845	0.940211	0.934443	21	3.13443	0.179805	0.501138	0.459405	9	15
SIGLEC1	0.334894	0.378227	0.653774	0.701446	0.523155	0.491929	0.833166	0.818039	15	3.13443	0.179805	0.748209	0.649964	9	9
FKBP1A	0.331977	0.338159	2.80032	2.51149	0.0107218	0.0191146	0.336276	0.36861	21	3.13443	0.179805	0.062587	0.0778106	9	15
NSFL1C	0.176506	0.167183	1.29262	1.20467	0.210183	0.240013	0.641243	0.667846	21	3.13443	0.179805	0.0830346	0.0956025	9	15
C20orf194	0.236151	0.128784	1.62173	1.53416	0.119779	0.137996	0.551477	0.566369	21	3.13443	0.179805	0.0944284	0.105517	9	15
CPXM1	-2.21558	0.828361	-1.84403	-1.82388	0.206488	0.12624	0.639335	0.552798	2	3.13443	0.179805	0.17349	0.177345	2	3
MAVS	0.114286	0.0994658	0.848278	0.787942	0.405849	0.438402	0.772601	0.790266	21	3.13443	0.179805	0.0808344	0.0936881	9	15
LZTS3	0.0715221	-0.13093	0.42281	0.352979	0.681382	0.729705	0.896231	0.910877	10	3.13443	0.179805	0.0637156	0.0914195	7	6
F11	0.551022	0.730167	1.52667	1.60005	0.141765	0.122597	0.577465	0.548966	21	3.13443	0.179805	0.580138	0.528145	9	15
XRN2	0.0311028	-0.073281	0.263337	0.235912	0.794857	0.815492	0.936955	0.941403	21	3.13443	0.179805	0.0621238	0.0774075	9	15
KIZ	-0.573274	-0.365518	-1.89225	-0.828516	0.198991	0.444173	0.633001	0.791857	2	3.13443	0.179805	0.0227417	0.118625	1	4
DYNLL1	0.52625	0.316185	3.36159	3.22858	0.00295238	0.00356689	0.279076	0.30866	21	3.13443	0.179805	0.109139	0.118317	9	15
TESC	-0.267026	-0.396974	-0.639223	-0.673735	0.529589	0.506882	0.834878	0.825218	21	3.13443	0.179805	0.777118	0.699542	9	15
SNX5	-0.10202	-0.0274133	-0.560456	-0.552669	0.581099	0.585573	0.856021	0.856072	21	3.13443	0.179805	0.14756	0.151748	9	15
RPL6	0.102391	0.160839	0.640394	0.617579	0.528843	0.542636	0.83469	0.840348	21	3.13443	0.179805	0.113844	0.12241	9	15
MAPKAPK5	0.435756	0.289728	1.59385	1.63464	0.12939	0.117663	0.567524	0.543304	17	3.13443	0.179805	0.263092	0.250126	7	13
P2RX7	0.204759	-0.085226	1.11743	0.576424	0.380031	0.588677	0.760576	0.857372	2	3.13443	0.179805	0.0325861	0.122459	2	3
ESF1	0.445563	0.359654	2.5063	2.46232	0.0204975	0.0213235	0.369869	0.379147	21	3.13443	0.179805	0.140747	0.14582	9	15
RBBP9	-0.151528	-0.199172	-0.652901	-0.663784	0.520904	0.51312	0.831755	0.826743	21	3.13443	0.179805	0.23987	0.232069	9	15
ANAPC5	0.0746614	-0.0636293	0.783106	0.651006	0.442307	0.521194	0.79445	0.830683	21	3.13443	0.179805	0.0404795	0.0585743	9	15
SLC23A2	0.00520463	0.0874096	0.012235	0.0129378	0.990635	0.989956	0.996752	0.997004	6	3.13443	0.179805	0.259834	0.232373	4	5
SLC8B1									0	3.13443	0.179805		0.179805	0	0
TMEM230	0.720975	0.551965	2.03945	2.13548	0.0541861	0.0430704	0.456265	0.424932	21	3.13443	0.179805	0.556543	0.507614	9	15
DZANK1	-0.195612	-0.197074	-1.43212	-0.622477	0.28846	0.560229	0.706084	0.846721	2	3.13443	0.179805	0.022385	0.118486	2	3
KDM2B	0.0243412	-0.0682284	0.118186	0.118399	0.907099	0.906773	0.971166	0.970915	20	3.13443	0.179805	0.184712	0.184047	9	14
TASP1	-0.327802	-0.404282	-1.14165	-1.16975	0.2704	0.256466	0.694975	0.68157	16	3.13443	0.179805	0.253186	0.241166	8	11
OAS1	0.13085	-0.0737866	0.403929	0.421103	0.690349	0.677406	0.898998	0.891069	21	3.13443	0.179805	0.467325	0.429983	9	15
GCN1	0.215352	0.0277917	1.7996	1.6185	0.0863097	0.118551	0.509788	0.544925	21	3.13443	0.179805	0.0637717	0.0788414	9	15
RPLP0	0.099056	0.0333209	0.805125	0.729959	0.42977	0.472441	0.787214	0.80689	21	3.13443	0.179805	0.0674092	0.0820065	9	15
PXN	0.110424	0.250675	0.840514	0.775752	0.410088	0.445431	0.774645	0.792583	21	3.13443	0.179805	0.0768641	0.0902334	9	15
SIRT4									0	3.13443	0.179805		0.179805	0	0
KIF16B	0.0604087	0.124536	0.527799	0.468269	0.603172	0.643794	0.865491	0.878442	21	3.13443	0.179805	0.0583372	0.0741127	9	15
TRMT6	0.16533	0.0830794	0.840429	0.838075	0.410135	0.410212	0.774645	0.776403	21	3.13443	0.179805	0.17234	0.173309	9	15
CHGB	0.874088	0.576626	0.804753	0.98677	0.457505	0.352194	0.800927	0.742302	5	3.13443	0.179805	1.37362	0.913608	5	3
PEBP1	-0.522382	-0.60764	-1.68243	-1.74976	0.107297	0.0928659	0.536192	0.500668	21	3.13443	0.179805	0.429326	0.39692	9	15
BRAP	0.0370001	-0.01128	0.387046	0.3221	0.702617	0.75015	0.90379	0.918513	21	3.13443	0.179805	0.0406973	0.0587638	9	15
ERP29	0.261947	0.110929	1.27744	1.28075	0.215391	0.212454	0.645287	0.645904	21	3.13443	0.179805	0.187255	0.186288	9	15
NOS1	-0.844151	-0.959355	-0.863625	-0.977714	0.408031	0.345881	0.774421	0.739851	10	3.13443	0.179805	2.27279	1.77332	6	7
FUS	0.280442	0.147581	1.41327	1.41095	0.172228	0.171021	0.613123	0.604502	21	3.13443	0.179805	0.175355	0.175933	9	15
IGBP1	0.170864	0.178071	1.30034	1.2002	0.207575	0.24171	0.639929	0.66857	21	3.13443	0.179805	0.0768898	0.0902558	9	15
ZNF302									0	3.13443	0.179805		0.179805	0	0
GRAMD1A	0.103326	0.2729	0.18109	0.194619	0.858439	0.847642	0.957464	0.951949	17	3.13443	0.179805	1.30353	1.1286	8	12
HEPH	-0.548257	-0.44289	-1.4947	-1.57338	0.151416	0.129817	0.591205	0.556106	19	3.13443	0.179805	0.577381	0.521081	9	13
CDIP1	0.0184843	-0.0572842	0.0691804	0.0709151	0.945569	0.944102	0.982934	0.982306	19	3.13443	0.179805	0.272953	0.259762	8	14
GANAB	0.227951	0.185125	1.22591	1.21277	0.233802	0.236954	0.664587	0.663762	21	3.13443	0.179805	0.153974	0.157329	9	15
GMIP	-0.0756517	0.133151	-0.416485	-0.410563	0.681281	0.685015	0.896231	0.893522	21	3.13443	0.179805	0.146934	0.151203	9	15
RBM41	0.507119	0.531319	1.45788	1.0306	0.382749	0.3592	0.761566	0.745797	1	3.13443	0.179805	0.0774876	0.155058	1	3
BIRC5									1	3.13443	0.179805	0.129666	0.167678	3	0
LAG3	-2.10747	1.48812	-2.18126	-1.84445	0.160923	0.122906	0.599823	0.548966	2	3.13443	0.179805	0.108784	0.15214	2	3
MLF2	0.405754	0.3041	2.28356	2.2433	0.0329146	0.0343202	0.41416	0.399366	21	3.13443	0.179805	0.140599	0.145691	9	15
OTUB2									0	3.13443	0.179805		0.179805	1	0
DDX24	0.305705	0.348983	1.79225	1.74875	0.0875142	0.0930433	0.510359	0.501209	21	3.13443	0.179805	0.129567	0.136091	9	15
ZBTB25	0.161121	-0.335069	0.096862	0.130012	0.938528	0.902638	0.98055	0.969428	1	3.13443	0.179805	0.435255	0.241591	3	1
NECAP1	-0.00654098	0.0108433	-0.0602877	-0.0525616	0.952497	0.958514	0.984984	0.987448	21	3.13443	0.179805	0.0524219	0.0689657	9	15
ARHGAP4	0.291367	0.655803	1.31148	1.32726	0.203855	0.196844	0.63731	0.62882	21	3.13443	0.179805	0.219808	0.214613	9	15
ANKRD24	-0.581837	-0.549428	-0.772689	-0.971977	0.520526	0.374596	0.83161	0.753693	2	3.13443	0.179805	0.452749	0.286124	1	4
DHX32	0.164721	0.0173337	1.40569	1.25628	0.174439	0.221038	0.614902	0.654625	21	3.13443	0.179805	0.0611506	0.0765608	9	15
RCOR1	0.044123	-0.0691972	0.344645	0.315928	0.733789	0.754773	0.914178	0.919909	21	3.13443	0.179805	0.0729912	0.0868635	9	15
LTBP4	0.538012	0.691846	1.18932	1.25662	0.247589	0.220918	0.678919	0.654625	21	3.13443	0.179805	0.911323	0.816318	9	15
BLVRB	-0.463556	-0.150983	-1.94388	-1.98155	0.0654305	0.0590305	0.478732	0.455861	21	3.13443	0.179805	0.25325	0.243712	9	15
SLC9A1	-0.452945	-0.256528	-2.01708	-2.0437	0.056651	0.0520444	0.460239	0.440169	21	3.13443	0.179805	0.224558	0.218746	9	15
SPTLC1	-0.0178041	-0.217009	-0.0977723	-0.0964193	0.92304	0.923984	0.976059	0.976626	21	3.13443	0.179805	0.147671	0.151844	9	15
PAPOLA	0.0872017	-0.00655776	0.590274	0.560164	0.561306	0.580531	0.848771	0.853739	21	3.13443	0.179805	0.0971911	0.10792	9	15
CCNK	0.121454	0.0936792	0.692586	0.678927	0.496157	0.503643	0.821948	0.823504	21	3.13443	0.179805	0.136949	0.142515	9	15
PCBP4									0	3.13443	0.179805		0.179805	0	2
MRPS33	-0.306834	-0.330887	-0.990947	-1.03044	0.332993	0.313021	0.735003	0.719584	21	3.13443	0.179805	0.426962	0.394863	9	15
NDUFB2	-0.339847	-0.460215	-1.16264	-1.20241	0.263141	0.244669	0.690698	0.67141	15	3.13443	0.179805	0.28836	0.269597	8	10
NUDC	0.0843902	-0.0220966	0.532113	0.512356	0.600233	0.613059	0.864517	0.867479	21	3.13443	0.179805	0.112011	0.120816	9	15
MAEA	-0.128422	-0.145661	-1.05515	-0.953679	0.303347	0.349701	0.716063	0.74108	21	3.13443	0.179805	0.0659686	0.080753	9	15
ICAM1	0.438977	0.510175	1.1864	1.24476	0.248714	0.225172	0.679823	0.65816	21	3.13443	0.179805	0.609687	0.553857	9	15
STRN4	-0.0022135	-0.0440268	-0.0264234	-0.0207771	0.979169	0.983594	0.993076	0.994906	21	3.13443	0.179805	0.0312513	0.0505446	9	15
IRAK3	-0.119532	0.128965	-0.361099	-0.377593	0.722009	0.709329	0.911132	0.904098	19	3.13443	0.179805	0.453437	0.414689	8	14
LYZ	-0.56075	-0.255253	-1.08107	-1.14618	0.291924	0.262958	0.709628	0.687159	21	3.13443	0.179805	1.19815	1.0659	9	15
MUL1	-0.470975	-0.3167	-1.89748	-1.93141	0.0730681	0.0663364	0.491185	0.466593	19	3.13443	0.179805	0.238459	0.230153	8	14
TFAP4	0.0924974	0.111445	0.325951	0.33762	0.748024	0.738831	0.919547	0.913661	19	3.13443	0.179805	0.345588	0.322112	9	13
PDCD7	0.495653	0.104062	2.56231	2.34585	0.0236355	0.0320812	0.380764	0.396908	13	3.13443	0.179805	0.0901831	0.107594	8	8
SPG21	-0.0308498	-0.0232631	-0.231657	-0.214551	0.819047	0.83192	0.943897	0.946045	21	3.13443	0.179805	0.0789766	0.0920716	9	15
FETUB	0.26352	0.593364	0.617258	0.651046	0.5437	0.521168	0.842778	0.830683	21	3.13443	0.179805	0.811669	0.729606	9	15
DNAJB11	0.512546	0.474166	3.86913	3.57863	0.00088796	0.00150656	0.223866	0.269824	21	3.13443	0.179805	0.0781488	0.0913513	9	15
P3H2	0.320938	0.277149	1.4941	1.50638	0.150023	0.144949	0.588382	0.57097	21	3.13443	0.179805	0.205478	0.202143	9	15
CHRD									0	3.13443	0.179805		0.179805	0	2
RAB11FIP3	-0.416456	-0.464414	-1.14103	-1.19645	0.266705	0.243141	0.693408	0.670243	21	3.13443	0.179805	0.593241	0.539547	9	15
GNPTG	0.332537	0.426615	1.37063	1.39947	0.184963	0.174394	0.622254	0.606024	21	3.13443	0.179805	0.262132	0.25144	9	15
GOLGA3	0.273865	0.213458	2.13602	1.95881	0.0446121	0.0617868	0.437904	0.45924	21	3.13443	0.179805	0.0732062	0.0870506	9	15
PABPC4	-0.0354731	-0.150188	-0.28286	-0.257835	0.780054	0.79872	0.930596	0.934483	21	3.13443	0.179805	0.0700389	0.0842946	9	15
CD209	0.951038	1.47166	1.5655	1.66473	0.132411	0.108897	0.57023	0.528685	21	3.13443	0.179805	1.64351	1.45342	9	15
CERS4	-0.0863625	-0.0958239	-0.31258	-0.322604	0.757683	0.749773	0.921629	0.918417	21	3.13443	0.179805	0.339948	0.31915	9	15
MCOLN1									0	3.13443	0.179805		0.179805	0	0
USP48	-0.122983	-0.127098	-1.03557	-0.929246	0.312183	0.361964	0.721139	0.747005	21	3.13443	0.179805	0.0628087	0.0780035	9	15
EFNB1	-0.0136557	-0.0479298	-0.0864033	-0.0831395	0.931964	0.934426	0.979583	0.979884	21	3.13443	0.179805	0.111238	0.120143	9	15
PDPR	-0.499493	-0.404789	-1.49657	-1.56266	0.149384	0.131151	0.587264	0.556945	21	3.13443	0.179805	0.496076	0.455001	9	15
AARS1	0.408432	0.326945	1.97011	1.97791	0.0621542	0.0594648	0.46828	0.456692	21	3.13443	0.179805	0.191399	0.189893	9	15
GLG1	0.195653	-0.0196327	0.657294	0.681836	0.518132	0.501834	0.8302	0.822765	21	3.13443	0.179805	0.394582	0.366688	9	15
KIF4A	-3.732	-3.732		-6.22337		0.0073414		0.313178	0	3.13443	0.179805		0.179805	1	1
TNRC6A	-1.38055	-1.17246		-2.09015		0.123857		0.550246	0	3.13443	0.179805		0.179805	1	2
PLEKHG2	1.08202	1.06095	2.46274	2.66614	0.0298879	0.017512	0.40663	0.35929	12	3.13443	0.179805	0.617059	0.526501	7	8
NAT14	0.183912	0.0988495	0.467138	0.495826	0.646333	0.625386	0.880204	0.871905	17	3.13443	0.179805	0.6464	0.573763	8	12
PITPNM2	0.23239	-0.057513	0.942215	0.819649	0.377455	0.43127	0.759856	0.787401	7	3.13443	0.179805	0.0881716	0.116513	7	3
EXOC1	-0.0215748	-0.081842	-0.212942	-0.181206	0.833425	0.857719	0.948	0.954603	21	3.13443	0.179805	0.0457142	0.0631292	9	15
RBM27	0.195127	0.0922079	1.27487	1.21889	0.216281	0.234667	0.646889	0.662545	21	3.13443	0.179805	0.104325	0.114128	9	15
OSBPL8	0.248519	0.120324	1.15274	1.1627	0.261971	0.256321	0.689799	0.68157	21	3.13443	0.179805	0.206986	0.203456	9	15
DTX2	-0.345339	-0.196666	-0.599837	-0.640564	0.555702	0.528382	0.847799	0.833859	19	3.13443	0.179805	1.37701	1.20747	9	13
NLRC4	-0.749216	0.248956	-1.63578	-1.69364	0.136314	0.115824	0.574255	0.540191	9	3.13443	0.179805	0.242984	0.226664	7	5
PUS7	0.562946	0.383249	2.43147	2.47139	0.0240765	0.0208987	0.380764	0.378947	21	3.13443	0.179805	0.238716	0.231065	9	15
LAMB4	0.297194	0.373703	0.609627	0.64541	0.548649	0.52475	0.844837	0.832143	21	3.13443	0.179805	1.05837	0.944265	9	15
NRCAM	-0.315558	-0.0910811	-0.786485	-0.827787	0.440369	0.415902	0.793056	0.779348	21	3.13443	0.179805	0.716906	0.647151	9	15
LAMB1	0.418312	0.307826	1.75401	1.78802	0.0940123	0.0863364	0.51794	0.493771	21	3.13443	0.179805	0.253291	0.243747	9	15
DLD	-0.336465	-0.410336	-2.17979	-2.08766	0.0407988	0.0475569	0.433192	0.429584	21	3.13443	0.179805	0.106105	0.115676	9	15
WDR7	-0.198932	-0.116023	-1.65402	-1.48979	0.112994	0.149233	0.538975	0.576953	21	3.13443	0.179805	0.0644183	0.0794041	9	15
TXNL1	-0.231253	-0.190183	-1.10914	-1.11431	0.279909	0.276121	0.699591	0.695211	21	3.13443	0.179805	0.193591	0.191801	9	15
ABCC6	-0.376972	-0.349017	-1.42714	-1.46787	0.16824	0.155053	0.608806	0.585346	21	3.13443	0.179805	0.310719	0.293717	9	15
CMTM6	-0.0897358	-0.0324547	-0.301392	-0.31265	0.76608	0.757232	0.925368	0.920323	21	3.13443	0.179805	0.394778	0.366859	9	15
ITGA6	-0.593393	-0.715659	-2.08057	-2.15214	0.0499043	0.0415985	0.449492	0.421676	21	3.13443	0.179805	0.362248	0.338554	9	15
RAPGEF4	-0.146202	0.0379534	-0.42023	-0.43921	0.679907	0.665429	0.895274	0.886646	16	3.13443	0.179805	0.371662	0.340233	9	10
MAP3K20	0.38412	0.48657	2.3925	2.30908	0.0261629	0.0298082	0.390192	0.393386	21	3.13443	0.179805	0.114793	0.123237	9	15
FH	-0.615423	-0.406477	-1.5532	-1.63402	0.135317	0.115234	0.573246	0.540191	21	3.13443	0.179805	0.69916	0.631709	9	15
SEL1L3	-0.0838033	-0.127959	-0.155871	-0.177615	0.881247	0.862902	0.962346	0.957084	6	3.13443	0.179805	0.544617	0.419434	3	6
TF	0.218616	0.434661	0.537792	0.566298	0.596375	0.57642	0.863339	0.851921	21	3.13443	0.179805	0.7359	0.663678	9	15
CDV3	0.224711	0.313663	1.25789	1.23677	0.222239	0.228072	0.655717	0.659108	21	3.13443	0.179805	0.142117	0.147011	9	15
ALKBH5	0.125504	-0.0665679	0.70573	0.693382	0.488112	0.494689	0.818508	0.818979	21	3.13443	0.179805	0.140839	0.1459	9	15
APOH	0.366651	0.831929	0.93604	0.984323	0.359893	0.334723	0.750863	0.733943	21	3.13443	0.179805	0.683286	0.617897	9	15
PITPNM3	1.19108	0.406735	2.65448	2.45297	0.0567161	0.0432823	0.460239	0.425168	4	3.13443	0.179805	0.12942	0.151556	3	4
SPAG7	-0.019201	-0.220711	-0.0994045	-0.0988785	0.92176	0.922051	0.975555	0.97561	21	3.13443	0.179805	0.166157	0.167929	9	15
ORC6	0.0966043	0.00540091		0.124355		0.908584		0.971376	0	3.13443	0.179805		0.179805	1	2
ZFHX4									0	3.13443	0.179805		0.179805	0	1
ZC3HC1	0.185772	0.0541543	1.64565	1.45365	0.114722	0.158925	0.543115	0.591088	21	3.13443	0.179805	0.0567509	0.0727324	9	15
ANGPT2	0.105195	0.771505	0.154868	0.170327	0.879731	0.867167	0.962053	0.957511	11	3.13443	0.179805	0.822609	0.680062	8	6
TMEM101	0.340705	0.244718	0.957137	1.00409	0.349926	0.325723	0.746555	0.729285	20	3.13443	0.179805	0.551759	0.501364	9	14
CD200	0.391954	0.46954	0.951434	1.00233	0.352207	0.326129	0.747191	0.729285	21	3.13443	0.179805	0.755784	0.68098	9	15
CCDC80	0.725606	1.06694	1.60129	1.68827	0.143776	0.11687	0.580046	0.542984	9	3.13443	0.179805	0.294105	0.26458	6	6
CMA1	0.751477	0.61702	1.58466	1.6765	0.127988	0.106549	0.564837	0.525041	21	3.13443	0.179805	1.00148	0.894766	9	15
PSME1	0.0989598	0.120972	0.763007	0.701853	0.453946	0.489485	0.799311	0.817131	21	3.13443	0.179805	0.0749108	0.0885338	9	15
PPP2R3C	-5.18199	0.127602		-2.05476		0.128242		0.55371	0	3.13443	0.179805		0.179805	1	2
HAUS4	-0.130226	-0.000728719	-0.747721	-0.637992	0.467939	0.53243	0.808234	0.835129	13	3.13443	0.179805	0.0615159	0.084496	8	8
SLC7A8	-0.947557	-0.566763	-1.83554	-1.94588	0.0806294	0.0634042	0.506365	0.46151	21	3.13443	0.179805	1.18678	1.056	9	15
OSGEP	0.0129553	0.0173219	0.153434	0.121087	0.879521	0.904625	0.962001	0.970306	21	3.13443	0.179805	0.0317493	0.0509779	9	15
RNF31	-0.033157	0.00833453	-0.437042	-0.32747	0.666542	0.746136	0.889747	0.916048	21	3.13443	0.179805	0.0256324	0.0456554	9	15
SCFD1	-0.226081	-0.205627	-1.73898	-1.60061	0.0966786	0.122473	0.520247	0.548966	21	3.13443	0.179805	0.0752704	0.0888467	9	15
HECTD1	0.188214	0.176377	1.4467	1.33183	0.162742	0.195357	0.602258	0.627169	21	3.13443	0.179805	0.075375	0.0889378	9	15
HNRNPC	0.0170423	-0.103961	0.121455	0.113931	0.904485	0.910235	0.97041	0.972034	21	3.13443	0.179805	0.0876818	0.0996463	9	15
SUPT16H	0.0447556	-0.12399	0.227685	0.227024	0.822093	0.822317	0.944914	0.943453	21	3.13443	0.179805	0.172071	0.173076	9	15
TOX4	-0.0582703	-0.15659	-0.479261	-0.433043	0.636706	0.668829	0.876756	0.888041	21	3.13443	0.179805	0.0658317	0.0806339	9	15
GEMIN2	-0.0449193	0.142568	-0.213829	-0.213874	0.832958	0.832603	0.948	0.946045	19	3.13443	0.179805	0.180339	0.180263	7	15
TGM1									0	3.13443	0.179805		0.179805	0	0
TINF2	0.300615	0.11852	0.727969	0.774331	0.47654	0.447733	0.811699	0.793699	17	3.13443	0.179805	0.708408	0.626117	8	12
SEMA6A									0	3.13443	0.179805		0.179805	0	2
TRPM7	-0.262981	-0.142074	-1.0545	-1.06386	0.308343	0.301355	0.718597	0.709272	15	3.13443	0.179805	0.200072	0.196569	5	13
TYRO3	0.0352163	0.318043	0.0921104	0.0960666	0.928015	0.924651	0.978238	0.976868	13	3.13443	0.179805	0.307479	0.282676	8	8
WDR76									0	3.13443	0.179805		0.179805	0	0
SNAP23	0.189043	0.204892	1.71328	1.50217	0.101388	0.146026	0.526892	0.572872	21	3.13443	0.179805	0.0542189	0.0705292	9	15
TBX15	0.219823	-0.977526		0.196714		0.85612		0.953987	0	3.13443	0.179805		0.179805	2	1
PHGDH	-0.118517	0.133629	-0.301601	-0.317196	0.765923	0.753822	0.925368	0.919909	21	3.13443	0.179805	0.687672	0.621713	9	15
EZR	-0.346854	-0.645358	-1.70232	-1.70536	0.103454	0.100967	0.532097	0.513359	21	3.13443	0.179805	0.184882	0.184223	9	15
MYL6	0.0533017	0.264442	0.321572	0.312193	0.750956	0.757575	0.920479	0.920323	21	3.13443	0.179805	0.122351	0.129813	9	15
AGO1	-0.118324	-0.183209	-0.836622	-0.786236	0.412224	0.439381	0.776843	0.790535	21	3.13443	0.179805	0.0890787	0.100862	9	15
RFFL	-0.0908102	0.125939	-0.628993	-0.588517	0.536472	0.561888	0.839762	0.846797	20	3.13443	0.179805	0.0877028	0.100182	9	14
UNC13D	0.19746	0.441967	0.951903	0.955739	0.351975	0.34868	0.746988	0.740718	21	3.13443	0.179805	0.191627	0.190091	9	15
MFSD11	0.0799034	0.0432766	0.220505	0.189818	0.836275	0.854739	0.948828	0.953987	4	3.13443	0.179805	0.100146	0.135144	5	2
DPYSL2	0.157823	0.186119	0.718886	0.726584	0.480135	0.47447	0.814359	0.807294	21	3.13443	0.179805	0.214638	0.210114	9	15
TGFB2	0.210421	1.17586	0.331292	0.364889	0.748008	0.721475	0.919547	0.908344	9	3.13443	0.179805	0.562034	0.463301	6	6
GPATCH2	-0.0517656	-0.115872	-0.196994	-0.202532	0.845726	0.841199	0.952915	0.948496	21	3.13443	0.179805	0.30751	0.290924	9	15
NUP50	0.0588135	0.0312816	0.329802	0.324175	0.744817	0.748598	0.918984	0.91755	21	3.13443	0.179805	0.141623	0.146582	9	15
COMT	-0.383685	-0.229963	-1.65799	-1.68513	0.112184	0.104852	0.538559	0.520805	21	3.13443	0.179805	0.23849	0.230869	9	15
ADA2	-0.271365	0.105542	-0.785545	-0.82164	0.440908	0.419325	0.793439	0.782037	21	3.13443	0.179805	0.531436	0.485769	9	15
ECHDC1	-0.20001	-0.119034	-0.907455	-0.917573	0.374462	0.367922	0.758891	0.750076	21	3.13443	0.179805	0.21634	0.211595	9	15
LRRFIP2	-0.148633	-0.381632	-0.613119	-0.625973	0.546381	0.537208	0.844801	0.838188	21	3.13443	0.179805	0.261713	0.251076	9	15
XYLB	-0.218293	-0.0688567	-0.891553	-0.911079	0.382734	0.371264	0.761566	0.75221	21	3.13443	0.179805	0.266975	0.255654	9	15
HDAC6	-0.306152	-0.296576	-2.34765	-2.16259	0.0287702	0.0406987	0.405637	0.418094	21	3.13443	0.179805	0.0757337	0.0892499	9	15
CDC6									0	3.13443	0.179805		0.179805	0	0
UPRT	-0.35577	-0.217535	-1.74547	-1.74867	0.0955196	0.0930587	0.518542	0.501209	21	3.13443	0.179805	0.185011	0.184335	9	15
CDC23	-0.0520666	-0.161988	-0.564496	-0.462998	0.578397	0.647514	0.854909	0.879438	21	3.13443	0.179805	0.0378862	0.0563177	9	15
AAAS	0.0712835	0.0523162	0.667172	0.578627	0.511928	0.568202	0.82772	0.848926	21	3.13443	0.179805	0.0508379	0.0675874	9	15
CBX5	0.272478	0.0286362	1.46695	1.451	0.157206	0.159655	0.596321	0.592239	21	3.13443	0.179805	0.153644	0.157041	9	15
FMO2	-0.71005	-0.71005		-1.18406		0.318351		0.723273	0	3.13443	0.179805		0.179805	1	1
SUCO									1	3.13443	0.179805	0.539859	0.266892	3	0
MSH2	0.400101	0.276029	1.74963	1.77611	0.0947826	0.0883249	0.51794	0.495293	21	3.13443	0.179805	0.232878	0.225986	9	15
MAP3K1	0.26678	0.0656124	1.58386	1.36783	0.139211	0.191332	0.57676	0.620503	12	3.13443	0.179805	0.0679645	0.0911274	7	8
DHPS	0.228475	0.222863	1.3605	1.3239	0.188098	0.197941	0.626437	0.629321	21	3.13443	0.179805	0.125593	0.132634	9	15
HOOK2	-0.191486	-0.230236	-1.0401	-1.02742	0.310123	0.314412	0.720171	0.721542	21	3.13443	0.179805	0.150943	0.154692	9	15
ARCN1	0.141377	0.0679377	1.27188	1.11787	0.217322	0.274628	0.64858	0.694132	21	3.13443	0.179805	0.0550242	0.07123	9	15
EPB41L4B	-0.20991	-0.0866172	-0.66087	-0.688452	0.517065	0.498656	0.829861	0.820673	18	3.13443	0.179805	0.382117	0.352112	8	13
TMEM38B	0.233204	0.342682	0.335994	0.418451	0.759003	0.689872	0.922305	0.896591	3	3.13443	0.179805	0.590134	0.380474	3	3
PSMD5	-0.223333	-0.248745	-1.64713	-1.5324	0.114414	0.138429	0.542361	0.566768	21	3.13443	0.179805	0.0818711	0.0945902	9	15
PTGS1	0.165165	0.375487	0.748107	0.756588	0.462692	0.456619	0.804641	0.796809	21	3.13443	0.179805	0.217065	0.212226	9	15
NUP188	0.179159	0.125779	1.66295	1.44637	0.111177	0.160936	0.538528	0.593667	21	3.13443	0.179805	0.05169	0.0683288	9	15
CRAT	-0.728591	-0.628317	-2.33025	-2.4245	0.0298452	0.0231805	0.40663	0.381894	21	3.13443	0.179805	0.435357	0.402168	9	15
SH2D3C	-0.568893	-0.356934	-1.88739	-1.96419	0.0800145	0.0659421	0.506365	0.466593	14	3.13443	0.179805	0.30952	0.285791	7	10
NANS	0.000257129	-0.0836085	0.00193306	0.0017898	0.998476	0.998587	0.999961	0.999958	21	3.13443	0.179805	0.0787946	0.0919132	9	15
TBC1D2	0.31747	0.422294	1.01849	1.0595	0.320035	0.299863	0.725762	0.708313	21	3.13443	0.179805	0.432687	0.399844	9	15
WHRN									0	3.13443	0.179805		0.179805	0	0
CWF19L1	0.142089	-0.050986	0.907512	0.871628	0.374433	0.392	0.758891	0.764247	21	3.13443	0.179805	0.109169	0.118343	9	15
SEMA4G									0	3.13443	0.179805		0.179805	0	1
BTAF1	0.14815	0.112197	1.42114	1.22193	0.169956	0.233536	0.611395	0.662545	21	3.13443	0.179805	0.0483962	0.0654628	9	15
IKZF5	-0.352168	-0.352168		-0.587265		0.59666		0.860446	0	3.13443	0.179805		0.179805	1	1
BLNK	0.0535335	0.195801	0.182351	0.18899	0.857056	0.851681	0.957283	0.952982	21	3.13443	0.179805	0.383814	0.357318	9	15
TLL2	-0.819618	1.40581		-0.413209		0.706105		0.902812	0	3.13443	0.179805		0.179805	1	2
TDRD1									0	3.13443	0.179805		0.179805	0	0
SORBS1	0.345139	0.438963	1.00736	1.05323	0.32523	0.302669	0.73027	0.710525	21	3.13443	0.179805	0.522764	0.478223	9	15
CRTAC1	-0.282738	0.022901	-1.16388	-1.18851	0.257526	0.246196	0.68564	0.672104	21	3.13443	0.179805	0.262805	0.252026	9	15
WAC	0.0949236	0.0416779	0.884235	0.768133	0.386581	0.449859	0.763743	0.794965	21	3.13443	0.179805	0.0513212	0.0680079	9	15
CREM									0	3.13443	0.179805		0.179805	0	0
NUBP2	-0.128207	-0.231119	-0.792962	-0.766326	0.436668	0.450913	0.791483	0.795026	21	3.13443	0.179805	0.116412	0.124646	9	15
SMIM24	-0.0269022	-0.0325544	-0.0711351	-0.0747018	0.943963	0.941068	0.982084	0.981234	21	3.13443	0.179805	0.63693	0.577562	9	15
HIVEP1	-0.0633721	0.0189746	-0.165215	-0.178194	0.872874	0.861771	0.960874	0.956554	8	3.13443	0.179805	0.358633	0.308292	6	5
TREM2	-0.402448	-0.181697	-1.26447	-1.32881	0.225357	0.200389	0.658695	0.631975	15	3.13443	0.179805	0.396697	0.359208	7	11
CRISP3	0.657606	0.912424	1.24073	1.32617	0.230633	0.198937	0.663001	0.630008	18	3.13443	0.179805	1.12958	0.988718	7	14
FKBP5	0.443041	0.542285	0.938671	0.992947	0.358572	0.330587	0.75066	0.731205	21	3.13443	0.179805	0.992077	0.886584	9	15
SRPK1	0.171114	-0.0220879	0.796439	0.803	0.434689	0.429812	0.79032	0.786648	21	3.13443	0.179805	0.205564	0.202219	9	15
BRPF3	-0.441435	-0.375307	-1.42523	-1.44816	0.187836	0.172913	0.626437	0.605177	9	3.13443	0.179805	0.204713	0.198279	3	9
MRPS18A	-0.178737	-0.131423	-0.593429	-0.616043	0.559232	0.543633	0.84821	0.840348	21	3.13443	0.179805	0.403997	0.37488	9	15
TMEM14A									0	3.13443	0.179805		0.179805	0	0
EFHC1	-0.382414	-1.07274	-0.338621	-0.401745	0.746431	0.697109	0.919303	0.899468	6	3.13443	0.179805	1.1515	0.818071	5	4
HSP90AB1	0.29416	0.168528	2.07554	1.95149	0.0504106	0.0626986	0.449707	0.460307	21	3.13443	0.179805	0.0894515	0.101186	9	15
CDC5L	0.0703802	-0.0292164	0.53029	0.490711	0.601474	0.628063	0.865167	0.872356	21	3.13443	0.179805	0.0784439	0.0916081	9	15
ITPR3	0.0905419	-0.231036	0.224655	0.236491	0.824419	0.815047	0.945795	0.941153	21	3.13443	0.179805	0.723353	0.65276	9	15
ZNF184									0	3.13443	0.179805		0.179805	0	1
DSP	-0.0994705	-0.453079	-0.206815	-0.21888	0.838146	0.828584	0.949832	0.944973	21	3.13443	0.179805	1.03017	0.919727	9	15
SIRT1	0.278912	0.27694	1.80302	1.72756	0.0857552	0.0968441	0.509788	0.509299	21	3.13443	0.179805	0.106566	0.116078	9	15
HNRNPH3	0.108237	-0.0181731	0.638609	0.622429	0.529981	0.539497	0.835133	0.839457	21	3.13443	0.179805	0.127929	0.134666	9	15
IFT74	0.00522596	-0.151655	0.0366066	0.034476	0.971144	0.972781	0.991144	0.991764	21	3.13443	0.179805	0.0907606	0.102325	9	15
JAK2	0.174216	0.194606	1.13445	1.0226	0.272349	0.318629	0.695145	0.723616	17	3.13443	0.179805	0.0724398	0.089154	9	11
ABL1	-0.177826	-0.0594425	-1.71575	-1.47217	0.100926	0.153895	0.526628	0.583246	21	3.13443	0.179805	0.0478373	0.0649765	9	15
ACOT7	0.557696	0.766886	1.52113	1.59533	0.143143	0.123651	0.578623	0.549547	21	3.13443	0.179805	0.598615	0.544222	9	15
SH3GLB1	0.0776512	0.0416142	0.79134	0.665317	0.437593	0.512156	0.791973	0.826743	21	3.13443	0.179805	0.0428799	0.0606629	9	15
SYDE2	-8.36699	-1.5645		-4.9912		0.0139219		0.342552	0	3.13443	0.179805		0.179805	1	2
PCSK5	-1.00738	-0.363822	-0.545861	-0.782427	0.639911	0.468496	0.878419	0.805127	2	3.13443	0.179805	1.1294	0.549697	1	4
SCD	0.27748	0.393325	0.492646	0.529475	0.628565	0.602266	0.874591	0.862612	17	3.13443	0.179805	1.30813	1.13247	8	12
TMED1	0.335973	0.133998	1.50797	1.52658	0.146461	0.139866	0.583081	0.567054	21	3.13443	0.179805	0.22106	0.215702	9	15
ABLIM1	-0.191616	-0.465496	-0.600454	-0.625466	0.554629	0.537535	0.847549	0.838372	21	3.13443	0.179805	0.453511	0.417964	9	15
ERMP1	0.323905	0.207323	0.963399	1.00632	0.346311	0.324245	0.744081	0.72852	21	3.13443	0.179805	0.503394	0.461368	9	15
RAB18	0.248439	0.202302	0.887724	0.917044	0.384744	0.368193	0.76202	0.750107	21	3.13443	0.179805	0.348794	0.326847	9	15
NRP1	0.243565	0.344756	1.42377	1.38991	0.169204	0.177244	0.610442	0.610247	21	3.13443	0.179805	0.130328	0.136754	9	15
PRTFDC1	0.420677	0.409415	1.44367	1.4955	0.163586	0.147746	0.603509	0.575153	21	3.13443	0.179805	0.378135	0.352377	9	15
PALMD	-0.682626	-0.563108	-2.5229	-2.59975	0.0197736	0.0156742	0.368377	0.350942	21	3.13443	0.179805	0.326024	0.307034	9	15
TSPAN15	0.634308	0.529075	1.59493	1.6794	0.129149	0.108527	0.567524	0.528685	17	3.13443	0.179805	0.485835	0.438194	9	11
MACROH2A2	-0.392106	-0.413838	-1.05653	-1.10864	0.302731	0.278512	0.716063	0.696095	21	3.13443	0.179805	0.61338	0.55707	9	15
WASHC2A	-0.0361516	-0.0403022	-0.24384	-0.23158	0.809721	0.818817	0.940897	0.942413	21	3.13443	0.179805	0.0978877	0.108527	9	15
MAST3	0.0722671	0.135299	0.42707	0.416133	0.673675	0.68099	0.89259	0.89261	21	3.13443	0.179805	0.127517	0.134308	9	15
MYO9B	0.123077	0.346607	0.705717	0.691172	0.48812	0.496052	0.818508	0.819564	21	3.13443	0.179805	0.13545	0.141211	9	15
PSMD8	-0.032876	-0.0338912	-0.32089	-0.274186	0.751465	0.786275	0.920479	0.93158	21	3.13443	0.179805	0.0467443	0.0640254	9	15
FBXL19	-0.506267	-0.922334	-0.695581	-0.775789	0.502535	0.451617	0.823616	0.795026	10	3.13443	0.179805	1.00834	0.810616	6	7
HSD3B7	0.0535319	0.139203	0.130768	0.137733	0.897203	0.891594	0.967824	0.965439	21	3.13443	0.179805	0.746288	0.672717	9	15
SETD1A	0.142911	0.0458512	1.10157	1.01336	0.283114	0.320941	0.701231	0.725799	21	3.13443	0.179805	0.0749535	0.088571	9	15
BCL7C	0.159388	0.177297	1.17372	1.09237	0.253649	0.285455	0.682882	0.698397	21	3.13443	0.179805	0.0821235	0.0948098	9	15
MAGEB2									0	3.13443	0.179805		0.179805	1	0
CIRBP	-0.135165	-0.283408	-0.58385	-0.593433	0.56554	0.558413	0.851117	0.846319	21	3.13443	0.179805	0.238677	0.231031	9	15
ATP5F1D	-0.705072	-0.471034	-1.42793	-1.51221	0.168016	0.143464	0.608369	0.569509	21	3.13443	0.179805	1.08577	0.968109	9	15
CBARP									1	3.13443	0.179805	0.0129826	0.139456	3	0
IGFALS	0.191923	0.563028	0.401919	0.425288	0.691805	0.674395	0.899742	0.889974	21	3.13443	0.179805	1.01545	0.906925	9	15
HNRNPM	0.0473123	-0.0792259	0.315069	0.300043	0.755819	0.766714	0.920994	0.923698	21	3.13443	0.179805	0.10042	0.11073	9	15
NDUFB7	-0.0288428	-0.0645354	-0.129979	-0.131526	0.89782	0.89645	0.968058	0.967525	21	3.13443	0.179805	0.219287	0.214159	9	15
TECR	0.277133	0.162215	0.928648	0.963478	0.363624	0.344863	0.752831	0.738414	21	3.13443	0.179805	0.396605	0.368448	9	15
TIMM13	-0.291735	-0.200429	-0.736831	-0.77515	0.469378	0.44578	0.809509	0.792607	21	3.13443	0.179805	0.698109	0.630795	9	15
CDC34	-0.161375	-0.218888	-1.04367	-0.999902	0.308506	0.327278	0.718597	0.729697	21	3.13443	0.179805	0.106471	0.115995	9	15
MTAP	-0.0905339	-0.082908	-0.355696	-0.364731	0.725616	0.718488	0.91217	0.90703	21	3.13443	0.179805	0.288502	0.274385	9	15
MISP	0.454939	0.328144	1.47323	1.53169	0.155522	0.138602	0.592719	0.566768	21	3.13443	0.179805	0.424669	0.392868	9	15
CEP170B	-0.282176	-0.426801	-1.55827	-1.53538	0.134114	0.137698	0.572219	0.566295	21	3.13443	0.179805	0.14603	0.150416	9	15
POLR2E	0.0781609	-0.0375814	0.668064	0.596768	0.511369	0.556219	0.82772	0.845391	21	3.13443	0.179805	0.0609575	0.0763927	9	15
POLRMT	0.144913	0.214566	0.505215	0.522799	0.618669	0.605881	0.869535	0.864794	21	3.13443	0.179805	0.366392	0.342159	9	15
CDHR5	-0.281539	-0.439867	-0.932739	-0.968413	0.361556	0.342443	0.752181	0.738059	21	3.13443	0.179805	0.405733	0.376391	9	15
RASSF7	-0.178184	0.00710124	-0.995998	-0.978668	0.331149	0.337868	0.734122	0.735357	20	3.13443	0.179805	0.142283	0.147367	9	14
PALM	-0.199064	-0.25227	-0.662517	-0.687661	0.514846	0.498223	0.829381	0.820656	21	3.13443	0.179805	0.402047	0.373183	9	15
MKNK2	-1.06321	0.0419653	-1.05745	-1.01862	0.401162	0.353957	0.769442	0.742884	2	3.13443	0.179805	0.159501	0.171896	1	4
ARVCF	-0.335998	-0.466571	-1.83423	-1.81049	0.0808304	0.0826887	0.506365	0.491449	21	3.13443	0.179805	0.149435	0.153379	9	15
TRMT2A	0.232793	0.258061	1.41836	1.37453	0.170756	0.181905	0.611395	0.615223	21	3.13443	0.179805	0.119964	0.127736	9	15
RANBP1	-0.0204432	0.0312397	-0.119	-0.116253	0.906407	0.908414	0.970788	0.971286	21	3.13443	0.179805	0.131428	0.137711	9	15
KLHL22	-0.363236	-0.244103	-2.52943	-2.3854	0.0194959	0.0252565	0.365072	0.383949	21	3.13443	0.179805	0.0918368	0.103262	9	15
MED15	0.0736151	0.00542371	0.438766	0.426891	0.665312	0.673243	0.889119	0.889551	21	3.13443	0.179805	0.125358	0.132429	9	15
SERPIND1	0.183797	0.548413	0.425381	0.448836	0.674886	0.657554	0.893384	0.884547	21	3.13443	0.179805	0.831386	0.746762	9	15
SNAP29	-0.216026	-0.176393	-1.66088	-1.52891	0.111597	0.13929	0.538559	0.566985	21	3.13443	0.179805	0.0753393	0.0889067	9	15
CRKL	-0.0249463	0.0468619	-0.232452	-0.201909	0.818438	0.84168	0.943693	0.948817	21	3.13443	0.179805	0.05129	0.0679808	9	15
LZTR1	-0.321854	-0.212574	-2.4014	-2.20258	0.0267271	0.0383329	0.392496	0.411228	19	3.13443	0.179805	0.0770888	0.0916344	9	13
MMP11	0.156988	0.500882	0.308597	0.329706	0.761171	0.744868	0.92248	0.915376	18	3.13443	0.179805	1.09458	0.958912	8	13
SMARCB1	0.0148926	-0.00993026	0.123572	0.111369	0.902829	0.912245	0.96962	0.973257	21	3.13443	0.179805	0.064682	0.0796335	9	15
BCL2L13	-0.751471	-0.556962	-2.76289	-2.84817	0.0116587	0.00884636	0.336276	0.321791	21	3.13443	0.179805	0.329444	0.31001	9	15
DDT	-0.603964	-0.421993	-2.6458	-2.68535	0.0151163	0.012898	0.348804	0.332825	21	3.13443	0.179805	0.232056	0.22527	9	15
CABIN1	0.123522	0.102624	0.681922	0.671421	0.50311	0.508602	0.823827	0.826508	20	3.13443	0.179805	0.145866	0.150465	9	14
TBC1D10A	-0.190368	-0.0556396	-1.3554	-1.27171	0.189689	0.215593	0.627378	0.648335	21	3.13443	0.179805	0.0878483	0.0997911	9	15
SUSD2	-0.0106099	0.270021	-0.0274125	-0.0288133	0.97839	0.97725	0.993076	0.993042	21	3.13443	0.179805	0.667124	0.603834	9	15
SF3A1	0.094532	-0.00953919	0.679348	0.636007	0.504337	0.530758	0.824359	0.834532	21	3.13443	0.179805	0.0862297	0.0983827	9	15
GGT5	-0.274197	0.159539	-0.652746	-0.688115	0.521002	0.497942	0.83179	0.820336	21	3.13443	0.179805	0.785817	0.707112	9	15
SEC14L2	-0.196677	-0.190746	-0.976899	-0.977145	0.33974	0.338191	0.739824	0.735413	21	3.13443	0.179805	0.180506	0.180415	9	15
SPECC1L	-0.0203969	0.0739558	-0.181575	-0.160136	0.857658	0.874107	0.957464	0.95995	21	3.13443	0.179805	0.0561954	0.0722491	9	15
PPIL2	-0.191251	-0.310369	-1.22722	-1.17761	0.233319	0.250435	0.664587	0.675544	21	3.13443	0.179805	0.108154	0.11746	9	15
UPB1	-0.199247	-0.155837	-0.821596	-0.83885	0.420537	0.409786	0.78143	0.776228	21	3.13443	0.179805	0.261908	0.251245	9	15
SNRPD3	0.169789	0.0615259	1.29391	1.19385	0.209748	0.244141	0.640922	0.671173	21	3.13443	0.179805	0.0766824	0.0900754	9	15
PES1	0.473462	0.382056	2.06418	2.09608	0.0515729	0.0467378	0.451731	0.429584	21	3.13443	0.179805	0.234293	0.227216	9	15
MAPK1	-0.0425806	-0.0193949	-0.385274	-0.337983	0.70391	0.738299	0.904356	0.913505	21	3.13443	0.179805	0.0543962	0.0706836	9	15
PRODH	-1.13411	-0.749835	-2.30891	-2.44488	0.0312142	0.0221618	0.411351	0.381894	21	3.13443	0.179805	1.07445	0.958257	9	15
PPM1F	0.0569733	0.275933	0.374483	0.357596	0.7118	0.723754	0.908007	0.908979	21	3.13443	0.179805	0.103077	0.113042	9	15
TOP3B	-0.181622	-0.214619	-1.38461	-1.27741	0.180708	0.21361	0.619753	0.645904	21	3.13443	0.179805	0.0766242	0.0900247	9	15
CRYBB3	0.358145	0.444675	0.583901	0.624612	0.566155	0.538612	0.851424	0.838866	19	3.13443	0.179805	1.6425	1.43537	9	13
CYTH4	0.295078	0.43086	0.743358	0.803373	0.476221	0.437214	0.811442	0.78995	9	3.13443	0.179805	0.405702	0.347351	5	7
ESS2	-0.137686	-0.232469	-0.409668	-0.429233	0.686631	0.671903	0.898015	0.889406	19	3.13443	0.179805	0.484753	0.441569	9	13
CARD10	0.178397	-0.000295621	0.802342	0.812414	0.431787	0.424836	0.788395	0.784522	20	3.13443	0.179805	0.219779	0.214363	9	14
SLC25A1	-0.288773	-0.246927	-0.848169	-0.886514	0.405908	0.384089	0.772601	0.760823	21	3.13443	0.179805	0.516217	0.472526	9	15
GRK3	-0.36853	0.387805	-1.19753	-0.895423	0.284769	0.396284	0.70229	0.765721	5	3.13443	0.179805	0.0590182	0.105561	5	3
LGALS2	-0.100395	-0.356411	-0.216727	-0.229144	0.830513	0.820688	0.947566	0.943165	21	3.13443	0.179805	0.95561	0.854853	9	15
GGA1	-0.341825	-0.276757	-2.43044	-2.2811	0.0241293	0.0316567	0.380764	0.396133	21	3.13443	0.179805	0.088089	0.100001	9	15
HIRA	-0.162138	-0.141873	-1.11119	-0.985117	0.281954	0.336258	0.699885	0.734751	17	3.13443	0.179805	0.0653974	0.0832079	9	11
SH3BP1	0.237505	0.519559	1.03947	1.05511	0.310409	0.301824	0.720171	0.70993	21	3.13443	0.179805	0.232494	0.225651	9	15
SEZ6L	0.334207	0.336429	0.518313	0.663868	0.655881	0.535421	0.884153	0.837113	2	3.13443	0.179805	0.498852	0.304083	2	3
LGALS1	0.303507	0.563948	0.898525	0.938777	0.379093	0.357146	0.759856	0.744851	21	3.13443	0.179805	0.508113	0.465475	9	15
HPS4	-0.735122	-0.506449	-3.06152	-3.12297	0.00615882	0.00475818	0.332763	0.311633	20	3.13443	0.179805	0.252395	0.24256	9	14
PIK3IP1	-0.386282	-0.0691175	-1.11356	-1.16905	0.280967	0.256037	0.699591	0.68157	17	3.13443	0.179805	0.444388	0.403199	7	13
PATZ1	-0.0514748	-0.299821	-0.129482	-0.136181	0.89827	0.892856	0.968152	0.965839	20	3.13443	0.179805	0.616433	0.557276	8	15
TRIOBP	-0.381892	-0.514411	-1.61894	-1.64858	0.120382	0.112192	0.551477	0.535633	21	3.13443	0.179805	0.247801	0.23897	9	15
TFIP11	0.0549636	0.00964062	0.563529	0.47268	0.579043	0.640688	0.855401	0.878281	21	3.13443	0.179805	0.0423645	0.0602145	9	15
GCAT	-0.729682	-0.458333	-1.71572	-1.80942	0.100932	0.0828597	0.526628	0.491449	21	3.13443	0.179805	0.805487	0.724227	9	15
CRYBB1									0	3.13443	0.179805		0.179805	1	0
ANKRD54	-0.0241836	-0.0346491	-0.155787	-0.149373	0.877688	0.882501	0.96165	0.962805	21	3.13443	0.179805	0.107315	0.116729	9	15
EIF3L	0.07989	0.0164573	0.90502	0.728563	0.375721	0.47328	0.759157	0.806907	21	3.13443	0.179805	0.0347019	0.053547	9	15
SNU13	0.301762	0.156767	1.62047	1.60345	0.120052	0.121843	0.551477	0.548526	21	3.13443	0.179805	0.15443	0.157726	9	15
MICALL1	-0.0388732	0.00307483	-0.30109	-0.276624	0.766307	0.784424	0.92552	0.930954	21	3.13443	0.179805	0.0742323	0.0879435	9	15
POLR2F	0.0548151	-0.0837441	0.155427	0.163568	0.878214	0.871626	0.961728	0.959143	18	3.13443	0.179805	0.520355	0.469848	8	13
CCDC134	0.140162	0.123416	0.670329	0.673684	0.509953	0.506914	0.827164	0.825218	21	3.13443	0.179805	0.194701	0.192766	9	15
DEPDC5	-0.53085	-0.441833	-5.7468	-4.71641	1.05245e-05	8.43011e-05	0.0287241	0.132004	21	3.13443	0.179805	0.0379992	0.0564161	9	15
PICK1	-0.174228	-0.231247	-1.10826	-1.06529	0.280283	0.297287	0.699591	0.705893	21	3.13443	0.179805	0.110063	0.11912	9	15
TTC28	0.124603	-0.0440084	0.735602	0.716892	0.47011	0.480322	0.809645	0.811246	21	3.13443	0.179805	0.127779	0.134536	9	15
CENPM									0	3.13443	0.179805		0.179805	0	0
SEPTIN3	-0.705699	-0.279826	-1.32842	-1.40915	0.198295	0.171546	0.633001	0.604681	21	3.13443	0.179805	1.25676	1.11689	9	15
SLC5A1	-0.646983	-0.6316	-1.49669	-1.57924	0.149353	0.127299	0.587264	0.55371	21	3.13443	0.179805	0.832157	0.747434	9	15
SLC5A4	-0.592415	-0.606629	-1.49813	-1.60491	0.157983	0.127907	0.596484	0.55371	13	3.13443	0.179805	0.532181	0.463725	7	9
DDX17	0.0850053	-0.0390094	0.578667	0.548475	0.568969	0.588404	0.852649	0.857369	21	3.13443	0.179805	0.096099	0.10697	9	15
TCF20	-0.285396	-0.344051	-1.4398	-1.43722	0.164667	0.163494	0.604774	0.596847	21	3.13443	0.179805	0.174976	0.175603	9	15
HSCB	-0.434818	-0.30702	-1.80407	-1.8409	0.0855846	0.0779639	0.509788	0.486305	21	3.13443	0.179805	0.258697	0.248451	9	15
CBY1	-0.428187	-0.368252	-0.997141	-1.06095	0.344748	0.309372	0.742695	0.716086	9	3.13443	0.179805	0.327929	0.289667	4	8
TOMM22	-0.163253	-0.00173845	-0.701556	-0.71344	0.490659	0.482416	0.81929	0.812381	21	3.13443	0.179805	0.241147	0.233181	9	15
RTCB	-0.0988878	-0.216449	-1.03149	-0.859376	0.314045	0.398589	0.722384	0.76681	21	3.13443	0.179805	0.0409298	0.0589661	9	15
JOSD1	-0.206746	-0.0979938	-0.834503	-0.684722	0.442031	0.512554	0.794233	0.826743	5	3.13443	0.179805	0.0795751	0.118197	2	6
FBXO7	-0.857304	-0.620486	-4.49855	-4.46626	0.000197304	0.000159564	0.143598	0.142164	21	3.13443	0.179805	0.161737	0.164084	9	15
GTPBP1	-0.151886	-0.17695	-0.794634	-0.789264	0.435715	0.437643	0.790775	0.790266	21	3.13443	0.179805	0.162699	0.164921	9	15
POLDIP3	-0.0354179	-0.153992	-0.240883	-0.22836	0.811982	0.82129	0.942074	0.943167	21	3.13443	0.179805	0.0962759	0.107124	9	15
RAB36	0.114158	0.158396	0.359246	0.375073	0.723372	0.711176	0.911584	0.904314	19	3.13443	0.179805	0.431578	0.395925	8	14
TIMP3	-0.202794	0.200206	-0.723069	-0.747065	0.477615	0.462241	0.812528	0.801605	21	3.13443	0.179805	0.350296	0.328154	9	15
PPP6R2	-0.283149	-0.201667	-3.00015	-2.48394	0.00681942	0.0203244	0.336276	0.377712	21	3.13443	0.179805	0.0396668	0.0578671	9	15
SBF1	-0.138814	-0.12436	-1.19948	-1.06788	0.2437	0.296139	0.673749	0.705165	21	3.13443	0.179805	0.0596434	0.0752493	9	15
SUN2	0.281878	0.187236	1.06043	1.09123	0.300995	0.285946	0.714948	0.698397	21	3.13443	0.179805	0.314663	0.297148	9	15
CYB5R3	-0.0909606	-0.179671	-0.599986	-0.572514	0.554935	0.572269	0.847699	0.85025	21	3.13443	0.179805	0.102355	0.112414	9	15
DNAL4	0.476303	0.365677	0.753291	0.874875	0.493185	0.410125	0.820998	0.776403	4	3.13443	0.179805	0.437146	0.324086	2	5
MIOX	-0.793726	-0.801987	-1.55532	-1.64839	0.134812	0.11223	0.572219	0.535633	21	3.13443	0.179805	1.15981	1.03253	9	15
LMF2	-0.0191051	-0.109307	-0.0497053	-0.0522312	0.960827	0.958774	0.98762	0.987452	21	3.13443	0.179805	0.657924	0.595829	9	15
RHBDD3	-0.736588	-0.00688221	-0.609811	-0.711941	0.568634	0.49641	0.852649	0.819564	5	3.13443	0.179805	0.582206	0.427149	4	4
PACSIN2	-0.622994	-0.553721	-2.39608	-2.46132	0.025964	0.0213705	0.388818	0.379147	21	3.13443	0.179805	0.301056	0.285309	9	15
AP1B1	-0.138519	-0.100357	-0.999164	-0.934591	0.32909	0.359257	0.732614	0.745797	21	3.13443	0.179805	0.0855908	0.0978268	9	15
HMGXB4	0.193321	0.0607008	0.901874	0.909061	0.377352	0.372307	0.759856	0.752937	21	3.13443	0.179805	0.204621	0.201398	9	15
TOM1	-0.419927	-0.308102	-2.84688	-2.70076	0.00965664	0.0124502	0.336276	0.332825	21	3.13443	0.179805	0.0968932	0.107661	9	15
NEFH	-1.19031	-1.04935	-3.10943	-2.42248	0.0897258	0.0586273	0.513115	0.455352	2	3.13443	0.179805	0.0872521	0.143753	3	2
CHKB	-0.227799	-0.167241	-1.00635	-1.0205	0.325702	0.317612	0.730491	0.722762	21	3.13443	0.179805	0.228186	0.221902	9	15
HMOX1	-0.584455	-0.28885	-1.39511	-1.47057	0.177563	0.154325	0.616543	0.584044	21	3.13443	0.179805	0.781568	0.703415	9	15
MCAT	-0.39564	-0.313206	-1.55911	-1.59831	0.133914	0.122986	0.572219	0.548966	21	3.13443	0.179805	0.286768	0.272876	9	15
THOC5	0.126073	0.0524853	1.06835	0.956832	0.297491	0.348139	0.712842	0.740405	21	3.13443	0.179805	0.0620153	0.0773132	9	15
MCM5	0.320769	0.263814	1.15026	1.18795	0.262968	0.246414	0.690445	0.672104	21	3.13443	0.179805	0.346321	0.324695	9	15
ARSA	-0.240288	-0.404487	-0.598945	-0.630396	0.555617	0.53436	0.847799	0.836359	21	3.13443	0.179805	0.716765	0.647028	9	15
TSPO	0.14704	0.256871	0.700728	0.704538	0.491165	0.487842	0.81973	0.815871	21	3.13443	0.179805	0.19609	0.193975	9	15
TTLL12	-0.0463059	-0.0458428	-0.271948	-0.26527	0.788317	0.793054	0.934223	0.933276	21	3.13443	0.179805	0.129117	0.1357	9	15
CBX7	-0.36603	-0.121219	-0.760644	-0.811161	0.46633	0.432896	0.807876	0.788114	9	3.13443	0.179805	0.337461	0.296737	6	6
CABP7	0.78843	1.14626	1.10769	1.19596	0.283424	0.245607	0.70146	0.672104	17	3.13443	0.179805	2.07269	1.77802	8	12
RPL3	0.136021	0.0572985	1.36326	1.15346	0.187239	0.260016	0.625868	0.684309	21	3.13443	0.179805	0.0443339	0.0619281	9	15
ZMAT5	0.93914	0.10979	3.6824	2.80736	0.0103012	0.0201804	0.336276	0.375656	6	3.13443	0.179805	0.058005	0.0998001	3	6
RBFOX2	-0.110851	-0.12861	-0.562801	-0.561317	0.57953	0.579757	0.855594	0.852976	21	3.13443	0.179805	0.172763	0.173677	9	15
SYNGR1	-0.508326	-0.622089	-1.42801	-1.49572	0.167994	0.14769	0.608369	0.575153	21	3.13443	0.179805	0.564298	0.514363	9	15
TAB1	-0.268199	-0.18501	-2.25246	-2.02278	0.0351172	0.0543099	0.417165	0.446525	21	3.13443	0.179805	0.0631368	0.078289	9	15
ASCC2	-0.101439	-0.0671178	-1.01867	-0.861263	0.319951	0.39757	0.725723	0.766326	21	3.13443	0.179805	0.0441592	0.0617761	9	15
MTMR3	-0.357505	-0.333944	-2.87229	-2.61268	0.00911861	0.0152218	0.336276	0.349712	21	3.13443	0.179805	0.0689909	0.0833828	9	15
MIEF1	-0.280961	-0.158271	-1.92303	-1.82053	0.0681417	0.0811019	0.483682	0.489529	21	3.13443	0.179805	0.0950607	0.106067	9	15
APOL1	-0.0690396	0.28168	-0.155769	-0.164486	0.877703	0.870719	0.96165	0.959021	21	3.13443	0.179805	0.874823	0.784558	9	15
MYH9	0.111784	0.35426	0.733638	0.700776	0.471281	0.490145	0.810458	0.817285	21	3.13443	0.179805	0.103391	0.113315	9	15
SAMM50	-0.104844	-0.0129893	-0.332425	-0.346043	0.742864	0.732309	0.917507	0.911703	21	3.13443	0.179805	0.442984	0.408804	9	15
TXN2	-0.494612	-0.336693	-1.6529	-1.71519	0.113225	0.0991241	0.538975	0.51078	21	3.13443	0.179805	0.398768	0.37033	9	15
FOXRED2	-0.643857	-0.60775	-1.17253	-1.26594	0.325617	0.251485	0.730491	0.676434	3	3.13443	0.179805	0.249091	0.213689	1	5
GRAP2	0.296641	0.521612	1.11982	1.15267	0.276058	0.260818	0.699079	0.685012	20	3.13443	0.179805	0.307186	0.289928	9	14
EIF3D	0.0671319	0.0174769	0.802131	0.630454	0.431462	0.534323	0.788196	0.836359	21	3.13443	0.179805	0.0311926	0.0504935	9	15
TNRC6B	-0.251447	-0.271359	-1.69472	-1.60977	0.104908	0.120451	0.533679	0.548208	21	3.13443	0.179805	0.0980346	0.108654	9	15
SGSM3	-0.133549	-0.203818	-0.361245	-0.379232	0.721902	0.708129	0.911132	0.903575	19	3.13443	0.179805	0.519662	0.471535	7	15
IFT27	-0.0288074	-0.135074	-0.17967	-0.173361	0.859134	0.863813	0.957464	0.957084	21	3.13443	0.179805	0.114483	0.122967	9	15
PVALB	-1.49548	-0.825064	-1.87136	-1.99677	0.0752928	0.0572479	0.498467	0.451173	21	3.13443	0.179805	2.84398	2.49797	9	15
KIAA0930	-0.447341	-0.256475	-1.87189	-1.90855	0.0759199	0.0688039	0.500086	0.468106	20	3.13443	0.179805	0.250006	0.240495	9	14
NCF4	0.244795	0.68695	0.56766	0.598924	0.576285	0.554804	0.854051	0.84521	21	3.13443	0.179805	0.828157	0.743953	9	15
SLC25A17	-0.104435	-0.0139065	-0.702428	-0.653317	0.490929	0.520281	0.819491	0.830179	19	3.13443	0.179805	0.0855572	0.0989035	8	14
UPK3A	4.06054	-0.378646	1.45437	1.84995	0.383464	0.135668	0.761566	0.563643	1	3.13443	0.179805	0.362359	0.22396	1	3
FAM118A	-0.0875006	0.0946259	-0.180194	-0.192772	0.864076	0.851864	0.958925	0.952984	5	3.13443	0.179805	0.267411	0.233654	3	5
KCTD17	-0.205909	0.465791	-0.0937368	-0.105385	0.933863	0.920064	0.979851	0.975408	2	3.13443	0.179805	0.273304	0.216225	1	4
ST13	-0.33751	-0.315162	-2.28158	-2.16582	0.033051	0.0404244	0.41416	0.417747	21	3.13443	0.179805	0.0974509	0.108147	9	15
RBX1	-0.0163661	-0.0379829	-0.12977	-0.118473	0.897983	0.906674	0.968069	0.970915	21	3.13443	0.179805	0.0708307	0.0849836	9	15
EP300	-0.454913	-0.433115	-2.81983	-2.72399	0.0102625	0.0118025	0.336276	0.327657	21	3.13443	0.179805	0.115903	0.124202	9	15
L3MBTL2	1.0502	0.650466	2.9796	2.13085	0.20614	0.0978717	0.639258	0.509299	1	3.13443	0.179805	0.0795576	0.155558	1	3
RANGAP1	0.253685	0.211376	1.52944	1.48502	0.141079	0.150484	0.577465	0.578415	21	3.13443	0.179805	0.12252	0.12996	9	15
ZC3H7B	-0.0398879	0.0182457	-0.320342	-0.29142	0.751875	0.77322	0.920479	0.926338	21	3.13443	0.179805	0.0690459	0.0834307	9	15
PHF5A	0.210451	0.0602628	1.3821	1.32001	0.181468	0.199217	0.62077	0.630572	21	3.13443	0.179805	0.103255	0.113197	9	15
ACO2	-0.898074	-0.680113	-2.28944	-2.40767	0.0325125	0.024054	0.41416	0.381894	21	3.13443	0.179805	0.685249	0.619605	9	15
POLR3H	-0.144617	-0.147433	-0.517105	-0.531412	0.611051	0.600426	0.868339	0.861816	19	3.13443	0.179805	0.287754	0.272467	8	14
TRMU	-0.577322	-0.27996	-2.1375	-2.20231	0.0444779	0.0374369	0.437904	0.410259	21	3.13443	0.179805	0.324869	0.306029	9	15
PMM1	-0.398487	-0.411787	-1.75337	-1.77876	0.0941254	0.087879	0.51794	0.494951	21	3.13443	0.179805	0.23002	0.223499	9	15
DESI1	-0.397422	-0.42715	-2.7794	-2.61858	0.0112364	0.0150194	0.336276	0.349712	21	3.13443	0.179805	0.0910515	0.102578	9	15
CERK	-0.101528	-0.101631	-0.230987	-0.241145	0.823931	0.814252	0.945632	0.94062	7	3.13443	0.179805	0.245184	0.224963	6	4
BRD1	0.133226	-0.0892875	0.476892	0.490767	0.639512	0.628897	0.878396	0.872356	17	3.13443	0.179805	0.28011	0.264495	8	12
HDAC10	-0.11908	-0.00435598	-0.702542	-0.684749	0.490056	0.500026	0.818786	0.821487	21	3.13443	0.179805	0.127943	0.134679	9	15
ABHD4	0.0445915	0.14779	0.222104	0.22208	0.826379	0.82612	0.946253	0.94392	21	3.13443	0.179805	0.179505	0.179544	9	15
KHNYN	-0.0601683	-0.024358	-0.480089	-0.437535	0.636127	0.665614	0.876401	0.886646	21	3.13443	0.179805	0.0699483	0.0842158	9	15
FKBP3	-0.0726219	-0.204211	-0.625463	-0.557408	0.538405	0.582382	0.841259	0.854788	21	3.13443	0.179805	0.0600365	0.0755913	9	15
SDR39U1	-0.684965	-0.550888	-2.16251	-2.25164	0.0422677	0.0337155	0.434941	0.399332	21	3.13443	0.179805	0.446793	0.412118	9	15
CTSG	0.892026	1.16475	1.67277	1.77457	0.109205	0.0885861	0.536192	0.495293	21	3.13443	0.179805	1.26638	1.12526	9	15
GZMH	0.653868	1.1032	0.81441	1.08348	0.500959	0.32683	0.822897	0.729697	2	3.13443	0.179805	0.62558	0.353447	2	3
GZMB									0	3.13443	0.179805		0.179805	0	0
RBM23	-0.206531	-0.138639	-0.880999	-0.878816	0.391361	0.390404	0.764323	0.7639	16	3.13443	0.179805	0.174507	0.175375	5	14
PRMT5	0.0489578	-0.0404915	0.49756	0.418763	0.623964	0.679092	0.87273	0.891686	21	3.13443	0.179805	0.0431159	0.0608683	9	15
COCH	0.54084	0.432957	0.998296	1.05939	0.329501	0.299911	0.732703	0.708313	21	3.13443	0.179805	1.30708	1.16068	9	15
AP4S1	-0.141291	-0.200092	-1.00301	-0.924818	0.32915	0.3655	0.732614	0.748553	18	3.13443	0.179805	0.082165	0.096646	9	12
POLE2	-0.717411	-0.33548	-0.509986	-0.597149	0.62383	0.562354	0.872674	0.846797	8	3.13443	0.179805	4.65032	3.39183	4	7
VCPKMT	-0.140738	-0.117172	-0.513007	-0.344613	0.658992	0.744054	0.885551	0.915376	2	3.13443	0.179805	0.0600949	0.133175	1	4
SOS2	-0.480048	-0.323293	-2.24956	-2.26631	0.035329	0.0326758	0.417332	0.398744	21	3.13443	0.179805	0.202795	0.199809	9	15
NIN	-0.642821	-0.235751	-1.92398	-2.01541	0.0723328	0.0581274	0.490471	0.453468	16	3.13443	0.179805	0.391997	0.357238	8	11
PYGL	0.137493	0.168761	0.446465	0.464107	0.659832	0.64673	0.886025	0.879093	21	3.13443	0.179805	0.422348	0.390848	9	15
TRIM9	0.228114	0.312565	0.528173	0.576737	0.613704	0.576702	0.868459	0.852075	7	3.13443	0.179805	0.375835	0.315206	3	7
PSMC6	-0.10045	-0.0466834	-0.962758	-0.828052	0.346625	0.415755	0.744316	0.779348	21	3.13443	0.179805	0.0484787	0.0655346	9	15
GNPNAT1	0.0583256	0.0506298	0.423458	0.395474	0.676267	0.695967	0.89396	0.899093	21	3.13443	0.179805	0.0844855	0.096865	9	15
DDHD1	0.153432	-0.0684922	0.508325	0.523089	0.617758	0.606622	0.869081	0.864975	17	3.13443	0.179805	0.279849	0.264275	9	11
CGRRF1									0	3.13443	0.179805		0.179805	0	2
ATP6V1D	-0.53908	-0.402965	-3.48899	-3.34219	0.00218841	0.00270277	0.279076	0.289429	21	3.13443	0.179805	0.106314	0.115859	9	15
PLEK2	0.279176	0.072536	0.732831	0.777547	0.475754	0.447439	0.811297	0.793678	14	3.13443	0.179805	0.461846	0.410251	6	11
PIGH	-0.00872588	-0.00506463	-0.0263177	-0.0273168	0.979522	0.978618	0.993076	0.993487	10	3.13443	0.179805	0.257197	0.238728	6	7
PSMA3	-0.146372	-0.0940745	-1.37605	-1.19159	0.183304	0.245008	0.621953	0.671848	21	3.13443	0.179805	0.0503883	0.0671962	9	15
VTI1B	-0.0867928	-0.205391	-0.470874	-0.465217	0.642585	0.645946	0.878789	0.878819	21	3.13443	0.179805	0.151301	0.155003	9	15
TIMM9	-0.454696	-0.316294	-1.01301	-1.0701	0.322584	0.295161	0.727803	0.704372	21	3.13443	0.179805	0.897216	0.804043	9	15
GSTZ1	-0.932929	-0.722571	-2.82465	-2.94779	0.010152	0.00699769	0.336276	0.311633	21	3.13443	0.179805	0.485795	0.446055	9	15
KIAA0586	-1.25592	0.277719	-0.917715	-1.15983	0.410696	0.283456	0.775301	0.698264	4	3.13443	0.179805	1.20761	0.756058	4	3
TMED8	-0.15001	-0.173341	-0.781174	-0.776404	0.443418	0.445053	0.795122	0.792434	21	3.13443	0.179805	0.164221	0.166245	9	15
AHSA1	0.0663209	0.0106945	0.607561	0.530789	0.549993	0.600416	0.845673	0.861816	21	3.13443	0.179805	0.0530648	0.069525	9	15
DAAM1	-0.572867	-0.253054	-2.20013	-2.24412	0.0438847	0.0375377	0.437396	0.41037	15	3.13443	0.179805	0.231881	0.22288	7	11
ISM2									0	3.13443	0.179805		0.179805	0	0
SPTLC2	0.184546	0.0437057	1.02934	1.01264	0.315031	0.321279	0.723005	0.72584	21	3.13443	0.179805	0.143146	0.147907	9	15
RIN3	0.203561	0.396426	0.975825	0.98043	0.340259	0.336601	0.740254	0.734751	21	3.13443	0.179805	0.19379	0.191974	9	15
LGMN	-0.309265	-0.0531418	-0.757663	-0.797939	0.457071	0.432688	0.800921	0.787862	21	3.13443	0.179805	0.741984	0.668971	9	15
ALKBH1	-0.162176	-0.044603	-0.817079	-0.806388	0.424566	0.429001	0.783865	0.785722	18	3.13443	0.179805	0.15238	0.156447	8	13
SNW1	0.0971267	-0.0394865	0.71491	0.665437	0.482537	0.512081	0.815332	0.826743	21	3.13443	0.179805	0.0821975	0.0948742	9	15
CHGA	0.179358	0.129716	0.229247	0.329154	0.856535	0.758041	0.95695	0.920345	1	3.13443	0.179805	0.560497	0.271884	2	2
ITPK1	-0.152075	-0.0385301	-0.775432	-0.772938	0.446729	0.447063	0.795122	0.793653	21	3.13443	0.179805	0.171281	0.172388	9	15
DHRS7	0.266879	0.101494	0.967761	0.998659	0.344178	0.327868	0.742127	0.729697	21	3.13443	0.179805	0.33867	0.318038	9	15
PPM1A	-0.302511	-0.387574	-3.2009	-2.65162	0.00429451	0.013932	0.305179	0.342552	21	3.13443	0.179805	0.0397761	0.0579622	9	15
GALNT16	-0.721883	-1.11903	-0.407454	-0.556268	0.711006	0.597719	0.908007	0.860446	3	3.13443	0.179805	1.93491	1.03813	4	2
CEP128	-0.0472485	0.0343669	-0.23557	-0.234582	0.816162	0.816597	0.942817	0.942265	20	3.13443	0.179805	0.169267	0.170695	9	14
ERH	0.119293	-0.0437474	0.755333	0.726701	0.458438	0.474399	0.801532	0.807294	21	3.13443	0.179805	0.11108	0.120005	9	15
HIF1A	-0.969054	-0.97824	-0.97172	-1.3376	0.433689	0.237218	0.789493	0.663951	2	3.13443	0.179805	0.794104	0.419091	1	4
SRSF5	-0.0605418	-0.12874	-0.393644	-0.37673	0.697812	0.709666	0.902274	0.904098	21	3.13443	0.179805	0.105338	0.11501	9	15
EIF5	-0.134323	-0.0876272	-0.799681	-0.778196	0.432849	0.444016	0.788605	0.791857	21	3.13443	0.179805	0.125646	0.13268	9	15
SERPINA4	0.270941	0.585267	0.729051	0.765055	0.474024	0.451656	0.81115	0.795026	21	3.13443	0.179805	0.615059	0.558531	9	15
DICER1	-0.00337056	0.0675972	-0.0355922	-0.0295085	0.971944	0.976702	0.991144	0.992897	21	3.13443	0.179805	0.0399372	0.0581024	9	15
ZFYVE21	-0.00961012	-0.0310418	-0.0712984	-0.0662344	0.943835	0.947737	0.982067	0.983012	21	3.13443	0.179805	0.0809063	0.0937507	9	15
MTHFD1	-0.232556	-0.29275	-2.54496	-2.07926	0.0188491	0.0483862	0.360239	0.431646	21	3.13443	0.179805	0.0371857	0.0557083	9	15
TCL1A	1.15136	1.86122		0.580459		0.600715		0.861816	0	3.13443	0.179805		0.179805	1	2
ZC3H14	0.0644085	-0.0410134	0.463427	0.433737	0.647825	0.668332	0.880955	0.887903	21	3.13443	0.179805	0.0860216	0.0982016	9	15
TELO2	-0.170557	-0.144343	-1.22306	-1.14561	0.234857	0.263189	0.66492	0.687159	21	3.13443	0.179805	0.0866019	0.0987066	9	15
PCNX1									0	3.13443	0.179805		0.179805	0	1
GSKIP	0.114579	0.0836809	0.782576	0.741207	0.442612	0.465719	0.794474	0.803328	21	3.13443	0.179805	0.0954641	0.106418	9	15
VRK1	0.058831	0.0855371	0.267969	0.270839	0.791338	0.788818	0.935213	0.932409	21	3.13443	0.179805	0.214649	0.210123	9	15
PSMC1	-1.28773e-05	-0.0119595	-0.000155571	-0.000121649	0.999877	0.999904	0.999961	0.999958	21	3.13443	0.179805	0.0305128	0.049902	9	15
PAPLN	-0.722533	-0.68761	-2.71861	-2.79754	0.0128674	0.00995522	0.33849	0.321791	21	3.13443	0.179805	0.314563	0.297061	9	15
RPS6KA5	0.0170772	0.170609	0.084164	0.0842696	0.933723	0.933537	0.979851	0.979735	21	3.13443	0.179805	0.183344	0.182884	9	15
PPP4R3A	-0.0545096	-0.122256	-0.466616	-0.416626	0.645579	0.680634	0.880204	0.892352	21	3.13443	0.179805	0.0607729	0.0762321	9	15
C14orf93	0.0832445	-0.48141	0.130839	0.150404	0.90018	0.883715	0.968847	0.962983	6	3.13443	0.179805	0.617658	0.467411	6	3
PSMB5	-0.442444	-0.201092	-1.66267	-1.71112	0.111233	0.0998844	0.538528	0.512237	21	3.13443	0.179805	0.315347	0.297743	9	15
YY1	0.0412988	-0.0899217	0.203051	0.203368	0.84105	0.840553	0.951109	0.948245	21	3.13443	0.179805	0.184225	0.183651	9	15
ACIN1	-0.00842314	-0.113103	-0.0573285	-0.0543397	0.954825	0.957112	0.986078	0.986642	21	3.13443	0.179805	0.096137	0.107003	9	15
TRIP11	0.0352962	-0.0106735	0.268785	0.248046	0.790718	0.806197	0.935213	0.937231	21	3.13443	0.179805	0.0767948	0.0901732	9	15
APEX1	-0.100992	-0.247012	-0.558402	-0.550093	0.582476	0.587311	0.856531	0.857369	21	3.13443	0.179805	0.145668	0.150102	9	15
PABPN1	0.00767449	-0.0670619	0.0551992	0.0516671	0.956502	0.959219	0.986289	0.987452	21	3.13443	0.179805	0.0860829	0.098255	9	15
EFS	-0.113672	0.166687		-0.0929124		0.931596		0.979324	0	3.13443	0.179805		0.179805	1	2
ARHGAP5	-0.225097	-0.353262	-2.23559	-1.89801	0.0363677	0.0697189	0.421632	0.469602	21	3.13443	0.179805	0.045148	0.0626364	9	15
CINP	-0.0256077	-0.0573345	-0.156317	-0.15108	0.87735	0.881222	0.961608	0.962308	20	3.13443	0.179805	0.118253	0.126593	9	14
DHRS2	0.0468737	-0.0589955	0.150665	0.151395	0.883236	0.881965	0.962926	0.962377	10	3.13443	0.179805	0.187362	0.185559	4	9
SRP54	0.17976	0.148575	1.19351	1.13731	0.245978	0.266576	0.677776	0.688846	21	3.13443	0.179805	0.101022	0.111254	9	15
CPNE6	-0.123084	-0.164136	-0.412264	-0.426995	0.68476	0.673508	0.89711	0.889551	19	3.13443	0.179805	0.345001	0.321608	8	14
CHD8	-0.027571	-0.0710373	-0.259259	-0.224487	0.79796	0.824268	0.938247	0.94392	21	3.13443	0.179805	0.0503642	0.0671752	9	15
PCK2	-0.726893	-0.533122	-2.34471	-2.43833	0.0289492	0.0224846	0.405637	0.381894	21	3.13443	0.179805	0.428001	0.395767	9	15
PRORP	-0.288104	-0.20788	-0.87367	-0.911683	0.39218	0.370952	0.76454	0.75221	21	3.13443	0.179805	0.48427	0.444728	9	15
DCAF11	-0.242145	-0.301855	-2.23195	-1.94588	0.0366428	0.0634038	0.421632	0.46151	21	3.13443	0.179805	0.0524165	0.0689609	9	15
PSMA6	0.00282277	0.00869618	0.0238647	0.0213887	0.981186	0.983111	0.994024	0.994906	21	3.13443	0.179805	0.0623048	0.077565	9	15
NFKBIA	-0.146996	-0.101455	-0.89663	-0.862765	0.381137	0.397519	0.761367	0.766326	19	3.13443	0.179805	0.114873	0.124068	8	14
EMC9	-0.145737	0.0106503	-0.492424	-0.511272	0.627782	0.614006	0.874505	0.867874	20	3.13443	0.179805	0.385962	0.35803	9	14
PSME2	0.213419	0.304484	1.67512	1.53353	0.10874	0.13815	0.536192	0.566768	21	3.13443	0.179805	0.0722868	0.0862506	9	15
BRMS1L	0.00484348	-0.13308	0.0214043	0.0217044	0.983125	0.982862	0.99457	0.994906	21	3.13443	0.179805	0.228033	0.22177	9	15
SEC23A	0.240174	0.190896	1.67063	1.5759	0.109633	0.128068	0.536192	0.55371	21	3.13443	0.179805	0.0920399	0.103438	9	15
GMPR2	-0.337537	-0.379881	-1.99549	-1.94426	0.0591242	0.0636096	0.464025	0.461531	21	3.13443	0.179805	0.127416	0.13422	9	15
PNN	0.172838	0.0170914	1.05579	1.02268	0.30306	0.3166	0.716063	0.721726	21	3.13443	0.179805	0.119347	0.127199	9	15
RABGGTA	-0.0755172	-0.0332661	-0.787803	-0.656321	0.439615	0.517827	0.793006	0.829436	21	3.13443	0.179805	0.0409206	0.058958	9	15
NFATC4	0.258838	0.249785	0.598876	0.634307	0.560391	0.535352	0.848771	0.837113	12	3.13443	0.179805	0.378012	0.336962	7	8
PLTP	0.551248	0.883008	1.03167	1.0945	0.313961	0.28454	0.722342	0.698397	21	3.13443	0.179805	1.27143	1.12966	9	15
PCIF1	0.0334908	-0.142305	0.156807	0.15799	0.876894	0.875779	0.96146	0.960133	21	3.13443	0.179805	0.203144	0.200113	9	15
GSS	-0.0743542	-0.310861	-0.387808	-0.385355	0.702061	0.70335	0.903649	0.901665	21	3.13443	0.179805	0.163704	0.165795	9	15
MMP9	-0.170018	0.176741	-0.237639	-0.25327	0.814465	0.802204	0.942296	0.935678	21	3.13443	0.179805	2.27949	2.0068	9	15
TRPC4AP	-0.250267	-0.0027291	-1.02336	-1.0369	0.319695	0.311501	0.725595	0.717771	18	3.13443	0.179805	0.217937	0.212282	8	13
PYGB	-0.347313	-0.536898	-1.07865	-1.12414	0.292978	0.27201	0.710448	0.691744	21	3.13443	0.179805	0.461704	0.425093	9	15
ABHD12	0.0174011	0.1328	0.057921	0.0601187	0.954359	0.952556	0.985876	0.985381	21	3.13443	0.179805	0.401941	0.373091	9	15
PROCR	0.689146	0.770098	2.92251	2.97592	0.00813852	0.00654642	0.336276	0.311633	21	3.13443	0.179805	0.247624	0.238816	9	15
GINS1									0	3.13443	0.179805		0.179805	1	0
NINL	-0.399603	-0.392621	-0.799044	-0.886468	0.444839	0.392595	0.795122	0.764398	9	3.13443	0.179805	0.656069	0.533046	4	8
CD40	0.366411	0.330099	1.00414	1.05291	0.326741	0.30281	0.730969	0.710525	21	3.13443	0.179805	0.592967	0.539308	9	15
UQCC1	-0.337156	-0.170078	-0.944988	-0.989899	0.355412	0.332045	0.74964	0.732364	21	3.13443	0.179805	0.566883	0.516611	9	15
ZMYND8	0.0791464	-0.0471374	0.519909	0.496527	0.608565	0.624015	0.868042	0.871109	21	3.13443	0.179805	0.103203	0.113152	9	15
SGK2	-0.11678	-0.206723	-0.371358	-0.386506	0.714091	0.702509	0.908719	0.901587	21	3.13443	0.179805	0.44039	0.406547	9	15
IFT52	0.0214644	-0.072351	0.0729903	0.0760176	0.942666	0.940155	0.981947	0.980676	17	3.13443	0.179805	0.360644	0.332492	8	12
HNF4A	-0.931313	-1.04116	-3.13627	-3.25802	0.00519865	0.00344477	0.317636	0.30866	20	3.13443	0.179805	0.39201	0.363259	9	14
NDRG3	0.253669	0.290414	1.98414	1.81814	0.060463	0.0814769	0.467014	0.489681	21	3.13443	0.179805	0.0727901	0.0866886	9	15
RAB5IF	0.424981	0.44803	1.07088	1.13698	0.299193	0.268899	0.713679	0.690185	17	3.13443	0.179805	0.654251	0.580392	8	12
NFATC2	0.231762	0.314811	0.969487	0.988509	0.343337	0.332711	0.742006	0.732602	21	3.13443	0.179805	0.254499	0.244798	9	15
PABPC1L	-0.421667	-0.279569	-1.33541	-1.09858	0.239306	0.303402	0.670522	0.711045	5	3.13443	0.179805	0.0802856	0.118633	3	5
STK4	0.362619	0.493246	2.12457	2.07324	0.0456609	0.0489889	0.441132	0.433056	21	3.13443	0.179805	0.12973	0.136234	9	15
ADNP	0.132543	0.0163732	0.816939	0.790011	0.423135	0.437215	0.782359	0.78995	21	3.13443	0.179805	0.117225	0.125352	9	15
PFDN4	0.165409	0.215089	1.13582	1.07451	0.268829	0.293221	0.694975	0.702553	21	3.13443	0.179805	0.0944457	0.105532	9	15
CSTF1	0.141818	0.0268663	1.06268	0.984739	0.299998	0.334522	0.713679	0.733943	21	3.13443	0.179805	0.0793136	0.0923649	9	15
RAE1	0.20066	0.160162	1.68772	1.51496	0.106263	0.142771	0.536192	0.568963	21	3.13443	0.179805	0.0629514	0.0781277	9	15
TPD52L2	0.389649	0.37364	2.89042	2.68522	0.00875252	0.0129018	0.336276	0.332825	21	3.13443	0.179805	0.0809302	0.0937715	9	15
DNAJC5	0.0511713	0.0673605	0.157661	0.164381	0.87623	0.8708	0.961319	0.959021	21	3.13443	0.179805	0.469127	0.431552	9	15
NELFCD	-0.135987	-0.203375	-0.935543	-0.884673	0.360143	0.385062	0.750941	0.760881	21	3.13443	0.179805	0.0940922	0.105224	9	15
CTSZ	-0.318284	-0.267056	-1.14184	-1.17922	0.266373	0.249806	0.693039	0.675462	21	3.13443	0.179805	0.346019	0.324432	9	15
PRPF6	0.17481	-0.0194048	0.972095	0.956776	0.342068	0.348167	0.741518	0.740405	21	3.13443	0.179805	0.144013	0.148661	9	15
TUBB1	-0.172896	0.0322327	-1.14292	-1.0901	0.265934	0.286435	0.692767	0.698397	21	3.13443	0.179805	0.101911	0.112028	9	15
PRELID3B									0	3.13443	0.179805		0.179805	0	1
MTG2	0.211535	0.19938	1.1149	1.1062	0.27749	0.279544	0.699219	0.696095	21	3.13443	0.179805	0.160317	0.162848	9	15
PSMA7	-0.0339744	-0.0107512	-0.311851	-0.272265	0.758229	0.787734	0.922	0.932072	21	3.13443	0.179805	0.052856	0.0693434	9	15
SLCO4A1									0	3.13443	0.179805		0.179805	1	0
MRGBP	2.22281	1.27311	3.76872	4.0819	0.00207513	0.000765403	0.279076	0.241449	14	3.13443	0.179805	0.929852	0.792645	5	12
DIDO1	0.0415456	-0.159919	0.210747	0.210216	0.835116	0.835263	0.948679	0.946923	21	3.13443	0.179805	0.173065	0.173941	9	15
GID8	-0.0922696	-0.0631647	-0.875091	-0.75546	0.391423	0.457283	0.764323	0.797202	21	3.13443	0.179805	0.0495102	0.0664321	9	15
BIRC7									0	3.13443	0.179805		0.179805	0	1
ARFGAP1	0.148386	0.165969	0.890883	0.865653	0.383085	0.395205	0.761566	0.765564	21	3.13443	0.179805	0.123545	0.130852	9	15
EEF1A2	0.292524	0.0980032	0.423063	0.450707	0.67655	0.656224	0.89396	0.883702	21	3.13443	0.179805	2.12911	1.87595	9	15
PTK6	-0.649575	-0.687688	-1.61606	-1.72863	0.13205	0.104215	0.569572	0.520307	12	3.13443	0.179805	0.459138	0.401286	4	11
GMEB2	0.0998802	0.051958	0.352796	0.364745	0.727758	0.718478	0.912975	0.90703	21	3.13443	0.179805	0.356941	0.333936	9	15
C20orf27	0.194644	0.408967	1.07161	1.05637	0.296058	0.301261	0.712842	0.709221	21	3.13443	0.179805	0.146926	0.151196	9	15
ARFRP1	0.161986	-0.00353866	0.689296	0.701658	0.498183	0.489604	0.822697	0.817131	21	3.13443	0.179805	0.24594	0.237351	9	15
NDUFAF5	-0.683648	-0.475821	-1.67343	-1.76244	0.109075	0.0906573	0.536192	0.496543	21	3.13443	0.179805	0.743248	0.670071	9	15
SEL1L2	0.205948	0.185487	0.274088	0.292276	0.786695	0.772574	0.933813	0.926033	21	3.13443	0.179805	2.51433	2.21113	9	15
RASSF2	0.486464	0.744017	1.77444	1.8303	0.0904907	0.0795837	0.514322	0.488186	21	3.13443	0.179805	0.334706	0.314588	9	15
CSNK2A1	0.142842	0.0697358	1.41362	1.20175	0.172127	0.241122	0.613123	0.668533	21	3.13443	0.179805	0.0454708	0.0629173	9	15
CDS2	-0.0644943	-0.0185683	-0.166232	-0.174743	0.869564	0.862739	0.960056	0.957084	21	3.13443	0.179805	0.67034	0.606632	9	15
HM13	0.6545	0.654768	1.87136	1.9585	0.0752925	0.061825	0.498467	0.45924	21	3.13443	0.179805	0.544736	0.497341	9	15
SNPH	-0.961139	-0.208124	-1.52245	-1.70499	0.166396	0.115905	0.607336	0.54028	8	3.13443	0.179805	0.642009	0.511895	5	6
SEC23B	0.083898	0.0621024	0.502727	0.48866	0.620388	0.629494	0.870615	0.872644	21	3.13443	0.179805	0.124029	0.131273	9	15
FERMT1	0.397628	0.340763	1.89612	1.90629	0.0717879	0.068589	0.489206	0.468106	21	3.13443	0.179805	0.195842	0.193759	9	15
HAO1	-0.329583	-0.282223	-0.278196	-0.358059	0.79465	0.730659	0.936955	0.911198	4	3.13443	0.179805	1.83718	1.10903	2	5
PLCB4	0.262383	0.504508	0.635586	0.669633	0.531912	0.509448	0.836625	0.826569	21	3.13443	0.179805	0.75894	0.683725	9	15
MYL9	0.051639	0.45636	0.119972	0.126572	0.905646	0.900328	0.97077	0.968864	21	3.13443	0.179805	0.825056	0.741255	9	15
HCK	0.245745	0.595134	0.726789	0.759386	0.47538	0.454976	0.811297	0.7967	21	3.13443	0.179805	0.509141	0.466369	9	15
TM9SF4	0.298882	0.236807	1.13614	1.16818	0.268698	0.254144	0.694975	0.679367	21	3.13443	0.179805	0.308191	0.291517	9	15
CRNKL1	0.132833	-0.0119677	0.659139	0.659389	0.51697	0.515889	0.829861	0.828406	21	3.13443	0.179805	0.180861	0.180724	9	15
POFUT1	0.278036	0.287832	1.31624	1.32445	0.202279	0.197759	0.63552	0.629143	21	3.13443	0.179805	0.198707	0.196252	9	15
SAMHD1	0.324898	0.544362	1.52457	1.53567	0.142287	0.137626	0.577465	0.566295	21	3.13443	0.179805	0.202248	0.199333	9	15
PAK5	-1.29198	-1.28556	-1.1201	-1.59551	0.379121	0.16996	0.759856	0.602294	2	3.13443	0.179805	1.06233	0.523574	1	4
KIF3B	0.122225	0.0225875	1.02424	0.920404	0.317376	0.366471	0.723849	0.749309	21	3.13443	0.179805	0.0634156	0.0785315	9	15
NOP56	0.279723	0.246541	1.66469	1.62007	0.110826	0.118212	0.53825	0.543989	21	3.13443	0.179805	0.12574	0.132762	9	15
MANBAL	0.433816	0.430143	1.42886	1.48404	0.167753	0.150742	0.608369	0.578783	21	3.13443	0.179805	0.410505	0.380543	9	15
IDH3B	-0.590268	-0.388581	-1.76705	-1.84516	0.0917517	0.0773196	0.51485	0.486305	21	3.13443	0.179805	0.49692	0.455735	9	15
MAPRE1	0.136981	0.14998	1.198	1.06255	0.244264	0.298504	0.674724	0.707171	21	3.13443	0.179805	0.0582227	0.0740131	9	15
JAG1	-0.649997	-0.260103	-1.62274	-1.72919	0.130605	0.104112	0.567567	0.520307	12	3.13443	0.179805	0.424252	0.373626	6	9
CDK5RAP1	-0.141921	-0.0737044	-0.558234	-0.569405	0.582881	0.574569	0.856706	0.851308	20	3.13443	0.179805	0.252102	0.242306	8	15
SNTA1	-0.685405	-0.384632	-2.07854	-2.16897	0.050108	0.040158	0.449646	0.416829	21	3.13443	0.179805	0.484241	0.444703	9	15
TTI1	-0.0902441	0.0115987	-0.419623	-0.423128	0.679022	0.675949	0.895168	0.89094	21	3.13443	0.179805	0.205969	0.202571	9	15
[truncated: 10,300 more rows]

## Sheet: ccrcc_prot_wgiiDE_results
ID	log2fc	log2FC_ori	t.ord	t.mod	p.ord	p.mod	q.ord	q.mod	df.r	df.0	s2.0	s2	s2.post	notNA1	notNA2
TSPAN6	0.277369	0.156989	1.74075	1.75918	0.0848036	0.0815238	0.239546	0.23151	100	2.75657	0.0962863	0.431722	0.422724	24	79
DPM1	0.127855	0.1459	1.65368	1.65485	0.101328	0.101006	0.268781	0.265001	100	2.75657	0.0962863	0.101646	0.101502	24	79
SCYL3	0.0478959	0.0854749	0.47027	0.473349	0.639275	0.637053	0.797393	0.793323	92	2.75657	0.0962863	0.173724	0.171472	24	71
FGR	0.0673266	0.0964365	0.546599	0.552438	0.587085	0.582982	0.762476	0.756781	50	2.75657	0.0962863	0.161119	0.157731	17	36
CFH	-0.169884	-0.0806969	-0.979061	-0.989901	0.329912	0.324548	0.556904	0.54848	100	2.75657	0.0962863	0.511972	0.500821	24	79
FUCA2	-0.0171017	0.0305244	-0.195369	-0.196057	0.8455	0.844953	0.920687	0.919546	100	2.75657	0.0962863	0.130295	0.129382	24	79
GCLC	-0.253307	-0.210153	-2.4866	-2.50189	0.0145532	0.013931	0.0737411	0.0711439	100	2.75657	0.0962863	0.176458	0.174307	24	79
NFYA	-0.500493	-0.410002	-3.19781	-3.23677	0.00202876	0.00177755	0.0197852	0.018147	75	2.75657	0.0962863	0.296248	0.289159	16	62
NIPAL3	0.138384	0.154847	1.37356	1.36964	0.176868	0.177633	0.383235	0.380431	42	2.75657	0.0962863	0.0880925	0.0885972	14	31
LAS1L	0.000378933	-0.0405216	0.0095454	0.00922977	0.992403	0.992654	0.996408	0.996531	100	2.75657	0.0962863	0.0267977	0.0286618	24	79
ENPP4	-0.0505928	-0.0709653	-0.627838	-0.628919	0.531541	0.530798	0.725248	0.721607	100	2.75657	0.0962863	0.110418	0.110039	24	79
SEMA3F	0.195746	0.194895	1.63059	1.64566	0.106908	0.103627	0.276978	0.268541	80	2.75657	0.0962863	0.212635	0.20876	21	62
CFTR	0.0757688	0.0620675	0.223019	0.22767	0.824304	0.820668	0.908992	0.905791	58	2.75657	0.0962863	0.885096	0.849307	9	52
ANKIB1	-0.15616	-0.168108	-2.46638	-2.45285	0.0153496	0.0158569	0.0762695	0.0777825	100	2.75657	0.0962863	0.0681674	0.0689218	24	79
CYP51A1	-0.271121	-0.280106	-2.45497	-2.4728	0.0158163	0.0150464	0.0778342	0.0748381	100	2.75657	0.0962863	0.207393	0.204412	24	79
RAD52	0.491504	0.480959	1.35134	1.44049	0.198021	0.168153	0.41052	0.366976	14	2.75657	0.0962863	0.355492	0.312851	4	13
BAD	0.0831621	0.0725785	1.1417	1.14067	0.256305	0.256658	0.479901	0.477132	100	2.75657	0.0962863	0.0902208	0.0903835	24	79
LAP3	-0.0937367	0.0114926	-0.894015	-0.899887	0.373461	0.370284	0.599319	0.592128	100	2.75657	0.0962863	0.186935	0.184503	24	79
CD99	-0.0205943	0.0243873	-0.142792	-0.144206	0.886742	0.88562	0.942938	0.941623	100	2.75657	0.0962863	0.35371	0.346804	24	79
HS3ST1									0	2.75657	0.0962863		0.0962863	0	0
AOC1	-0.0929927	-0.0982181	-0.447007	-0.452312	0.655836	0.651998	0.807689	0.801288	100	2.75657	0.0962863	0.735916	0.718757	24	79
HECW1	0.00744261	0.00295678	0.0331669	0.0335979	0.973613	0.973269	0.98802	0.987723	92	2.75657	0.0962863	0.777621	0.7578	21	74
MAD1L1	0.0469459	0.0290095	1.35335	1.29071	0.178996	0.1997	0.386286	0.409515	100	2.75657	0.0962863	0.0204614	0.0224955	24	79
LASP1	-0.194837	-0.122298	-2.84447	-2.83661	0.00539574	0.00549312	0.0377734	0.0383804	100	2.75657	0.0962863	0.0797812	0.080224	24	79
SNX11	0.017586	0.0381595	0.255282	0.25448	0.799046	0.799649	0.893325	0.893267	97	2.75657	0.0962863	0.0783863	0.0788809	23	77
TMEM176A	-0.0136877	-0.0611124	-0.0973488	-0.0982945	0.922652	0.921898	0.963284	0.961846	96	2.75657	0.0962863	0.306675	0.300803	21	78
M6PR	0.0708871	0.0288782	1.02634	1.02378	0.307207	0.308345	0.534171	0.529834	100	2.75657	0.0962863	0.0811167	0.0815237	24	79
KLHL13	0.0264172	0.0323837	0.20359	0.204005	0.840005	0.839575	0.918407	0.916985	31	2.75657	0.0962863	0.101332	0.10092	8	26
ICA1	-0.156826	-0.0858484	-1.93374	-1.93736	0.0559722	0.0554469	0.182238	0.178651	100	2.75657	0.0962863	0.11184	0.111423	24	79
DBNDD1	-0.193421	-0.306768	-0.861369	-0.889297	0.397222	0.381486	0.620777	0.601645	25	2.75657	0.0962863	0.25507	0.239301	9	19
ALS2	-0.0268212	-0.0444567	-0.477244	-0.472249	0.634229	0.63775	0.794687	0.793457	100	2.75657	0.0962863	0.0537075	0.0548497	24	79
CASP10	0.118178	0.147322	1.78786	1.78081	0.0768269	0.0778989	0.225043	0.224505	100	2.75657	0.0962863	0.074296	0.0748859	24	79
CFLAR	0.134888	0.173139	1.85671	1.85419	0.0664184	0.0666966	0.203817	0.203039	96	2.75657	0.0962863	0.0877173	0.0879565	24	75
TFPI	0.190313	0.153277	1.19684	1.20949	0.2342	0.229249	0.456255	0.446414	100	2.75657	0.0962863	0.42996	0.421009	24	79
NDUFAF7	0.174833	0.153437	1.95874	1.96639	0.0529282	0.0519514	0.17602	0.171515	100	2.75657	0.0962863	0.135473	0.134421	24	79
RBM5	-0.0783191	-0.0464474	-1.95916	-1.89556	0.0528784	0.0608276	0.175994	0.19034	100	2.75657	0.0962863	0.027174	0.029028	24	79
SLC7A2									0	2.75657	0.0962863		0.0962863	0	0
ARF5	0.072434	0.0615768	1.19496	1.18638	0.234929	0.238208	0.457028	0.456713	100	2.75657	0.0962863	0.0624794	0.0633864	24	79
SARM1	-0.32331	-0.190728	-4.02006	-4.02679	0.000112955	0.000108431	0.00279332	0.0027449	100	2.75657	0.0962863	0.109985	0.109617	24	79
POLDIP2	0.18535	0.155265	3.22273	3.1924	0.0017146	0.00187269	0.0175568	0.0186826	100	2.75657	0.0962863	0.0562468	0.0573209	24	79
PLXND1	-0.197496	-0.169521	-2.56093	-2.56258	0.0119333	0.0118394	0.0647195	0.0640864	100	2.75657	0.0962863	0.10113	0.101001	24	79
AK2	0.200499	0.158905	2.31524	2.32289	0.0226429	0.022156	0.0991808	0.0971981	100	2.75657	0.0962863	0.127524	0.126686	24	79
CD38	0.190352	0.412551	1.06049	1.07241	0.291478	0.286049	0.517813	0.508044	100	2.75657	0.0962863	0.547853	0.53574	24	79
FKBP4	0.236579	0.183944	4.68982	4.6146	8.67507e-06	1.14085e-05	0.000501623	0.000599412	100	2.75657	0.0962863	0.0432713	0.0446935	24	79
KDM1A	0.0347289	0.00437397	1.14264	1.0713	0.255917	0.286543	0.479687	0.508301	100	2.75657	0.0962863	0.0157081	0.0178697	24	79
RBM6	-0.08163	-0.0401218	-2.16263	-2.08119	0.0329536	0.039902	0.127659	0.144567	100	2.75657	0.0962863	0.0242267	0.0261598	24	79
CAMKK1	-0.265679	-0.287964	-1.62828	-1.65427	0.110012	0.104245	0.282171	0.26955	48	2.75657	0.0962863	0.226014	0.218968	11	40
RECQL	0.183282	0.141858	3.3096	3.27265	0.00129991	0.00145162	0.0145069	0.0160234	100	2.75657	0.0962863	0.0521491	0.0533331	24	79
VPS50	0.00764408	-0.00712169	0.178118	0.17336	0.85899	0.86271	0.92809	0.929015	100	2.75657	0.0962863	0.0313179	0.0330608	24	79
HSPB6	-0.22791	0.0243975	-0.953305	-0.965039	0.342734	0.336791	0.56914	0.559363	100	2.75657	0.0962863	0.971901	0.948412	24	79
NDUFAB1	0.305882	0.274327	3.99484	3.99668	0.000123825	0.000121066	0.00296641	0.0029657	100	2.75657	0.0962863	0.099694	0.0996026	24	79
PDK4	-0.0249594	-0.158114	-0.155489	-0.157142	0.876749	0.875441	0.937524	0.936264	100	2.75657	0.0962863	0.438155	0.428984	24	79
SLC25A13	0.135863	0.109318	1.32592	1.33419	0.187887	0.185091	0.39826	0.39123	100	2.75657	0.0962863	0.178537	0.176331	24	79
ST7	-0.0182117	-0.189986	-0.0970968	-0.0985734	0.922958	0.921777	0.963284	0.961805	63	2.75657	0.0962863	0.331244	0.321394	15	51
CDC27	-0.00545437	0.00307355	-0.136304	-0.131891	0.891855	0.895328	0.946583	0.948361	100	2.75657	0.0962863	0.0272289	0.0290814	24	79
SLC4A1	-0.543461	-0.517849	-1.85636	-1.88007	0.0663457	0.0629315	0.2037	0.19506	100	2.75657	0.0962863	1.45737	1.42085	24	79
HCCS	0.146517	0.186161	1.83859	1.84127	0.0689429	0.0684666	0.209252	0.206799	100	2.75657	0.0962863	0.107986	0.107672	24	79
DVL2	0.0209047	0.0246985	0.346909	0.344335	0.729389	0.731298	0.851398	0.85034	100	2.75657	0.0962863	0.0617469	0.0626735	24	79
UPF1	0.047944	0.0401666	1.50692	1.42185	0.134984	0.158098	0.323107	0.353715	100	2.75657	0.0962863	0.0172127	0.019334	24	79
SKAP2	0.292002	0.407533	2.90273	2.92003	0.00455149	0.00430194	0.0338307	0.0325997	100	2.75657	0.0962863	0.172075	0.170042	24	79
SLC25A5	0.0336089	0.0581712	0.335638	0.337615	0.737847	0.736342	0.856634	0.853686	100	2.75657	0.0962863	0.170501	0.16851	24	79
MCUB	0.53759	0.619079	1.96087	2.0076	0.0563921	0.050613	0.183134	0.169022	43	2.75657	0.0962863	0.407489	0.388741	8	38
HOXA11	0.493294	0.501416	1.03215	1.19114	0.3418	0.264882	0.568435	0.484715	6	2.75657	0.0962863	0.461669	0.346647	4	5
POLR2J	-0.0778603	-0.0781246	-1.38672	-1.37214	0.168612	0.173008	0.371244	0.373426	100	2.75657	0.0962863	0.0536063	0.0547513	24	79
DHX33	-0.0825992	-0.0401634	-0.457687	-0.464635	0.648803	0.643776	0.802315	0.797007	61	2.75657	0.0962863	0.307106	0.297991	16	48
THSD7A	-0.365289	-0.376379	-2.85555	-2.88093	0.00522495	0.00482713	0.0370839	0.0352261	100	2.75657	0.0962863	0.278262	0.273381	24	79
LIG3	0.159522	0.110597	4.14437	3.99588	7.14331e-05	0.000121418	0.00204521	0.0029657	100	2.75657	0.0962863	0.0251933	0.0271004	24	79
RPAP3	0.19652	0.179677	5.51697	5.2773	2.71518e-07	7.32947e-07	5.38433e-05	0.000103154	100	2.75657	0.0962863	0.021576	0.0235802	24	79
ACSM3	0.0536045	0.0505097	0.416906	0.420632	0.677641	0.674902	0.821735	0.816318	100	2.75657	0.0962863	0.281116	0.276157	24	79
REXO5									2	2.75657	0.0962863	0.199161	0.139542	0	4
CIAPIN1	0.195685	0.159394	3.14666	3.12725	0.00217613	0.00229542	0.0208357	0.0214857	100	2.75657	0.0962863	0.0657619	0.0665808	24	79
SPPL2B	-0.00389863	-0.0126388	-0.0360411	-0.0363102	0.971351	0.971133	0.98668	0.986266	71	2.75657	0.0962863	0.15917	0.15682	20	54
FAM214B									7	2.75657	0.0962863	0.169852	0.149067	0	9
COPZ2	0.154848	0.253606	1.45764	1.46748	0.148073	0.145299	0.342685	0.335118	100	2.75657	0.0962863	0.191896	0.189331	24	79
PRKAR2B	0.0902146	0.159847	0.872154	0.877714	0.385214	0.382147	0.610911	0.602131	100	2.75657	0.0962863	0.181939	0.179642	24	79
MSL3	-0.0855763	-0.0536251	-0.757631	-0.763548	0.450767	0.447185	0.664275	0.657785	85	2.75657	0.0962863	0.18936	0.186436	21	67
CREBBP	-0.0151011	-0.0440276	-0.353454	-0.343891	0.724492	0.731631	0.849296	0.850644	100	2.75657	0.0962863	0.0310393	0.0327896	24	79
TSPOAP1	-1.31915	-1.31955	-3.0958	-3.38411	0.0101802	0.00455024	0.0578949	0.0338534	11	2.75657	0.0962863	0.518029	0.43352	4	10
MPO	0.479437	0.478405	2.86125	2.89238	0.00513901	0.00466747	0.0367838	0.0344008	100	2.75657	0.0962863	0.477432	0.467207	24	79
PON1	-0.562253	-0.47691	-2.93527	-2.96915	0.00413454	0.00371685	0.0317313	0.0293832	100	2.75657	0.0962863	0.623916	0.609762	24	79
GCFC2	-0.0620116	-0.0755295	-1.33467	-1.30653	0.185015	0.194289	0.394831	0.402749	100	2.75657	0.0962863	0.0367077	0.038306	24	79
WDR54	-0.0497622	-0.0967474	-0.634861	-0.635529	0.526969	0.526496	0.722507	0.718568	100	2.75657	0.0962863	0.104472	0.104253	24	79
CROT	0.0413492	0.0510436	0.555791	0.55562	0.579595	0.579679	0.757413	0.754067	100	2.75657	0.0962863	0.0941173	0.0941754	24	79
ABCB4									2	2.75657	0.0962863	0.293824	0.179345	0	4
KMT2E	-0.0508767	-0.0557849	-0.429698	-0.432769	0.668794	0.666518	0.817015	0.811574	67	2.75657	0.0962863	0.14995	0.147829	14	56
RHBDD2	0.0552327	0.0678058	0.343343	0.346998	0.732061	0.729302	0.85313	0.849322	100	2.75657	0.0962863	0.440042	0.43082	24	79
IBTK	-0.15255	-0.171782	-2.0716	-2.07037	0.0408774	0.040925	0.147833	0.146789	100	2.75657	0.0962863	0.0922089	0.0923183	24	79
ZNF195									6	2.75657	0.0962863	0.322387	0.251211	0	8
MYCBP2	-0.0319897	-0.00171825	-0.782854	-0.758893	0.435563	0.449654	0.653507	0.659391	100	2.75657	0.0962863	0.0283934	0.0302147	24	79
FBXL3	-0.128643	-0.181124	-1.00792	-1.01075	0.317907	0.316352	0.545539	0.538892	55	2.75657	0.0962863	0.10907	0.10846	8	50
ITGAL	0.054071	0.209617	0.412094	0.415854	0.681153	0.678384	0.824191	0.818938	100	2.75657	0.0962863	0.292749	0.287479	24	79
PDK2	-0.152286	-0.226554	-1.64804	-1.65553	0.102484	0.100867	0.270507	0.265001	100	2.75657	0.0962863	0.145193	0.143881	24	79
ITGA3	0.215188	0.162054	1.67112	1.68608	0.0978253	0.0948153	0.262968	0.254751	100	2.75657	0.0962863	0.281955	0.276975	24	79
ZFX	-0.0649628	-0.14944	-0.427208	-0.432446	0.670521	0.666679	0.817854	0.811623	71	2.75657	0.0962863	0.270714	0.264195	16	58
LAMP2	0.114817	0.104626	1.48112	1.48226	0.14172	0.14133	0.334078	0.329678	100	2.75657	0.0962863	0.102187	0.102028	24	79
ITGA2B	0.306876	0.31023	1.76711	1.78668	0.0802602	0.0769374	0.231649	0.222766	100	2.75657	0.0962863	0.51281	0.501637	24	79
GDE1	-0.00704962	0.0704991	-0.0824893	-0.082739	0.934423	0.93422	0.968921	0.967962	100	2.75657	0.0962863	0.124193	0.123444	24	79
REX1BD	0.424021	0.394946	2.10348	2.13965	0.0647511	0.0540828	0.20079	0.176037	9	2.75657	0.0962863	0.112346	0.108581	5	7
CRLF1	-0.0716753	-0.738815	-0.0457779	-0.068464	0.967647	0.9482	0.985101	0.974411	2	2.75657	0.0962863	2.09681	0.937447	2	3
OSBPL7	-0.108671	-0.0678171	-1.51813	-1.51579	0.132268	0.132767	0.319066	0.317236	96	2.75657	0.0962863	0.0866877	0.0869556	24	75
YBX2	0.326053	0.271912	1.01212	1.04568	0.318629	0.302537	0.546206	0.524966	34	2.75657	0.0962863	0.609962	0.571439	9	28
TMEM132A	-0.0142254	0.132195	-0.0790817	-0.080662	0.937326	0.936055	0.970207	0.968488	44	2.75657	0.0962863	0.281626	0.270699	14	33
AP2B1	-0.00630311	-0.00284658	-0.186099	-0.176989	0.852744	0.859865	0.923991	0.928255	100	2.75657	0.0962863	0.0195066	0.0215663	24	79
CX3CL1	0.0952628	0.00469953	0.451795	0.461103	0.654054	0.647237	0.806357	0.798877	37	2.75657	0.0962863	0.227311	0.218226	7	33
SPATA20	0.124612	0.0804335	1.24361	1.25094	0.216552	0.213796	0.434759	0.42752	100	2.75657	0.0962863	0.170731	0.168734	24	79
TNFRSF12A	0.78852	0.723184	3.03264	3.07061	0.00308805	0.00273341	0.0259819	0.0239137	100	2.75657	0.0962863	1.14959	1.12133	24	79
MAP3K9	-0.035223	-0.0986644	-0.192057	-0.19308	0.849249	0.848302	0.922274	0.921565	25	2.75657	0.0962863	0.10776	0.10662	4	24
RALA	0.0256303	-0.00210602	0.401793	0.399699	0.688694	0.690208	0.828794	0.826485	100	2.75657	0.0962863	0.0691933	0.0699201	24	79
BAIAP2L1	0.795001	0.879394	5.70325	5.75824	1.19791e-07	8.89587e-08	3.13462e-05	2.92131e-05	100	2.75657	0.0962863	0.330408	0.324127	24	79
AGK	0.252854	0.23832	3.11897	3.12477	0.00237115	0.00231314	0.0220063	0.0215769	100	2.75657	0.0962863	0.111758	0.111343	24	79
ALDH3B1	0.297346	0.306026	2.939	2.95677	0.00408913	0.00385692	0.0315058	0.030057	100	2.75657	0.0962863	0.174054	0.171968	24	79
TTC22									0	2.75657	0.0962863		0.0962863	0	0
FARP2	-0.0294098	-0.0173145	-0.50481	-0.500345	0.614803	0.617902	0.782504	0.780232	100	2.75657	0.0962863	0.0577149	0.0587496	24	79
USH1C	0.147296	0.0839414	1.20049	1.21066	0.232785	0.228801	0.454474	0.445616	100	2.75657	0.0962863	0.25599	0.251706	24	79
GGCT	0.0366338	0.0223017	0.567216	0.564516	0.571838	0.573633	0.751952	0.749944	100	2.75657	0.0962863	0.0709295	0.0716097	24	79
IFRD1	-0.0957911	-0.0989491	-0.55858	-0.568378	0.580594	0.573654	0.75785	0.749944	30	2.75657	0.0962863	0.162147	0.156605	7	26
COX10	0.448384	0.359793	2.49893	1.59754	0.129702	0.174005	0.315059	0.374871	2	2.75657	0.0962863	0.0275375	0.0673794	2	3
GTF2IRD1	-0.253069	-0.256343	-0.721605	-0.760759	0.478495	0.454286	0.687662	0.663689	21	2.75657	0.0962863	0.709386	0.638246	10	14
PAF1	0.0138916	-0.0294473	0.354997	0.342808	0.72334	0.732443	0.848837	0.851393	100	2.75657	0.0962863	0.0260384	0.0279229	24	79
VPS41	0.0217244	0.04466	0.417197	0.411237	0.677429	0.681755	0.821691	0.820327	100	2.75657	0.0962863	0.0461078	0.0474539	24	79
ARHGAP44	-0.185348	-0.173803	-1.45299	-1.46863	0.150343	0.145916	0.345946	0.335869	76	2.75657	0.0962863	0.243939	0.238771	22	57
ELAC2	0.0530542	0.0135937	1.12679	1.10401	0.262528	0.272167	0.486654	0.492797	100	2.75657	0.0962863	0.0376974	0.0392691	24	79
SCIN	0.0499077	0.152833	0.283885	0.287048	0.777085	0.774654	0.880463	0.877797	100	2.75657	0.0962863	0.525543	0.514028	24	79
ARSD	0.0312164	-0.00767767	0.237091	0.239262	0.813071	0.811379	0.902087	0.900278	100	2.75657	0.0962863	0.294778	0.289453	24	79
PNPLA4	0.133193	0.138538	1.47782	1.48386	0.1426	0.140907	0.335014	0.329146	100	2.75657	0.0962863	0.138128	0.137006	24	79
ADIPOR2	-0.5233	-0.423428	-2.97124	-1.54696	0.20668	0.201306	0.422383	0.411595	1	2.75657	0.0962863	0.0206419	0.0761497	3	1
MARK4	-0.613502	-0.37491	-1.2039	-1.29962	0.282507	0.231022	0.5073	0.447876	5	2.75657	0.0962863	0.160269	0.13753	1	7
PROM1	-0.112106	-0.102575	-0.649866	-0.657041	0.517269	0.512623	0.71645	0.709893	100	2.75657	0.0962863	0.506026	0.495034	24	79
CCDC124	0.0031432	-0.0147381	0.066112	0.0648165	0.947421	0.948446	0.974084	0.974454	100	2.75657	0.0962863	0.0384364	0.0399883	24	79
PAFAH1B1	-0.0460872	-0.0561421	-1.09705	-1.06593	0.275253	0.288952	0.499712	0.510994	100	2.75657	0.0962863	0.0300099	0.0317879	24	79
DNAH9	0.19627	-0.134633	0.403555	0.46931	0.703219	0.651757	0.837404	0.801109	5	2.75657	0.0962863	0.360972	0.266906	5	3
KIAA0100	-0.112552	-0.0798315	-1.71139	-1.70434	0.0901085	0.0913395	0.249102	0.248748	100	2.75657	0.0962863	0.0735475	0.0741575	24	79
SLC13A2	-0.0680015	0.0135979	-0.218603	-0.221417	0.827405	0.825207	0.911219	0.909009	100	2.75657	0.0962863	1.64545	1.60389	24	79
GAS7	0.309356	0.423572	2.13791	2.15998	0.0350632	0.0331945	0.133595	0.127083	96	2.75657	0.0962863	0.354227	0.347027	24	75
TRAPPC6A	0.142247	0.151683	1.3726	1.38139	0.172948	0.170156	0.377648	0.369778	100	2.75657	0.0962863	0.182624	0.180308	24	79
TKTL1	-4.86764	-1.78344	-2.02275	-3.74368	0.292297	0.0224402	0.518799	0.0978201	1	2.75657	0.0962863	2.74552	0.801515	1	3
RPUSD1	-0.927716	-0.929156	-35.439	-2.84468	0.0179591	0.050203	0.0848738	0.168266	1	2.75657	0.0962863	0.000456027	0.0707762	3	1
RHBDF1	-0.264756	-0.216663	-3.28566	-3.29131	0.00140369	0.00136733	0.0153372	0.0153219	100	2.75657	0.0962863	0.110409	0.11003	24	79
LUC7L	0.129198	0.105848	2.14549	2.12951	0.0343345	0.0356004	0.131668	0.133228	100	2.75657	0.0962863	0.0616618	0.0625906	24	79
CACNA2D2	-0.257858	-0.370331	-0.780362	-0.816607	0.443494	0.421942	0.659535	0.637225	22	2.75657	0.0962863	0.436758	0.398848	6	19
TSR3	0.219454	0.213404	2.43515	2.44384	0.0167319	0.0163057	0.081018	0.0792951	96	2.75657	0.0962863	0.129132	0.128215	23	76
PIGQ	0.005941	0.0513878	0.0593809	0.0596218	0.952791	0.952596	0.976909	0.976636	83	2.75657	0.0962863	0.128534	0.127497	17	69
CRAMP1	-0.688276	-0.798242	-1.60238	-1.67799	0.143535	0.119709	0.336475	0.296562	9	2.75657	0.0962863	0.154231	0.140645	1	11
TEAD3	-0.11476	-0.0818478	-1.01609	-1.02546	0.312853	0.308326	0.53977	0.529834	75	2.75657	0.0962863	0.197712	0.194116	24	54
DNAJC11	0.0944744	0.0742222	1.15851	1.16083	0.249415	0.248402	0.472808	0.468284	100	2.75657	0.0962863	0.11308	0.11263	24	79
FMO3	-0.472503	-0.236318	-2.79608	-2.82664	0.00620363	0.00565411	0.0417206	0.039021	100	2.75657	0.0962863	0.48559	0.475146	24	79
NOX1	0.708776	1.05774		1.30304		0.290722		0.513126	0	2.75657	0.0962863		0.0962863	1	2
PSMB1	-0.0048394	-0.0153289	-0.112832	-0.109813	0.91039	0.912772	0.957024	0.957768	100	2.75657	0.0962863	0.0312807	0.0330245	24	79
SYN1	-0.419755	-0.452096	-1.43828	-1.47381	0.156981	0.146832	0.354809	0.336855	47	2.75657	0.0962863	0.686819	0.654103	12	38
JARID2	-0.377091	-0.557177	-1.49033	-1.53223	0.14593	0.134518	0.339257	0.32004	32	2.75657	0.0962863	0.301134	0.284888	7	28
CDKL5	-0.0583193	-0.144118	-0.623052	-0.625736	0.534862	0.533059	0.72796	0.723676	88	2.75657	0.0962863	0.134074	0.132926	21	70
CAMK1G									0	2.75657	0.0962863		0.0962863	0	0
CDK11A	0.0649578	0.0213727	0.523199	0.528395	0.602731	0.59906	0.773179	0.767089	61	2.75657	0.0962863	0.175903	0.17246	17	47
NADK	0.138592	0.2191	1.28017	1.28976	0.203704	0.200272	0.418257	0.410331	92	2.75657	0.0962863	0.196289	0.19338	24	71
TFAP2B	-0.421921	-0.402344	-1.86208	-1.93267	0.0822993	0.0693878	0.235061	0.208622	15	2.75657	0.0962863	0.178972	0.166135	5	13
TFAP2D	0.440808	0.451698	1.55011	1.48247	0.155526	0.164518	0.35294	0.361849	9	2.75657	0.0962863	0.0688693	0.0752977	1	11
CYTH3	-0.383138	-0.310285	-3.3884	-3.414	0.00100687	0.000917347	0.0123462	0.0117496	100	2.75657	0.0962863	0.217411	0.214161	24	79
ADAM22	0.131048	0.130309	0.259468	0.277074	0.79839	0.784602	0.893306	0.88428	17	2.75657	0.0962863	0.815386	0.715052	4	16
SYPL1	-0.043825	-0.0873116	-0.593604	-0.593295	0.554117	0.554287	0.740749	0.737345	100	2.75657	0.0962863	0.0926848	0.0927814	24	79
CYB561	0.0399339	0.0142279	0.135421	0.141432	0.893569	0.888721	0.947294	0.943807	21	2.75657	0.0962863	0.34022	0.311916	5	19
SPAG9	0.0246646	-0.0742706	0.379652	0.377924	0.705009	0.706266	0.83825	0.837041	100	2.75657	0.0962863	0.0717686	0.0724263	24	79
CELSR3	-0.288504	-0.311009	-1.97442	-2.00734	0.0547787	0.0506409	0.179791	0.169022	43	2.75657	0.0962863	0.209327	0.202517	15	31
AASS	-0.108034	-0.106479	-0.933011	-0.940326	0.353061	0.349256	0.579801	0.572187	100	2.75657	0.0962863	0.227986	0.224453	24	79
SS18L2	0.0371255	0.0558533	0.216055	0.173976	0.837483	0.866339	0.917237	0.930537	5	2.75657	0.0962863	0.0381214	0.0587924	4	4
MPND	0.123984	0.127454	0.53905	0.555433	0.596457	0.584536	0.769109	0.757206	18	2.75657	0.0962863	0.171223	0.161271	4	17
MGST1	0.339805	0.347622	2.48441	2.50798	0.0146374	0.013707	0.0740724	0.0704542	100	2.75657	0.0962863	0.318106	0.312155	24	79
CRY1									0	2.75657	0.0962863		0.0962863	0	0
PGLYRP1	0.543411	0.541936	2.93921	2.97699	0.00420182	0.00373185	0.0321015	0.0294316	88	2.75657	0.0962863	0.566868	0.552575	24	67
NFIX	-0.071915	-0.106676	-0.891848	-0.893397	0.374615	0.373732	0.600157	0.594972	100	2.75657	0.0962863	0.110565	0.110182	24	79
ST3GAL1	0.224283	0.256684	1.46914	1.48488	0.145063	0.140762	0.337998	0.329026	96	2.75657	0.0962863	0.393206	0.384918	24	75
IL32	0.116142	0.174271	0.353063	0.357826	0.724815	0.721237	0.849296	0.844957	96	2.75657	0.0962863	1.8307	1.78229	24	75
MED24	-0.0114037	0.000790817	-0.280093	-0.271435	0.779985	0.786601	0.882307	0.885638	100	2.75657	0.0962863	0.0281868	0.0300137	24	79
HEATR5B	0.0364405	0.00495227	0.777565	0.76161	0.438661	0.448037	0.656118	0.658465	100	2.75657	0.0962863	0.037347	0.0389281	24	79
SEC62	0.0721095	0.0818206	0.572481	0.577484	0.568281	0.564876	0.749542	0.744643	100	2.75657	0.0962863	0.269787	0.265133	24	79
RPS20	0.158697	0.159731	3.38109	3.31205	0.00103119	0.00127902	0.0125023	0.0145894	100	2.75657	0.0962863	0.0374616	0.0390396	24	79
CSDE1	0.0923613	0.108202	2.12029	2.06602	0.0364557	0.041342	0.137478	0.147836	100	2.75657	0.0962863	0.0322662	0.0339836	24	79
UBE3C	0.0551161	0.0451321	1.16873	1.14522	0.245292	0.254779	0.468566	0.47526	100	2.75657	0.0962863	0.0378173	0.0393858	24	79
REV3L	-0.287214	-0.187127	-1.69206	-1.70467	0.100997	0.0977252	0.268204	0.26084	30	2.75657	0.0962863	0.116721	0.115001	5	28
MASP2	-0.161986	0.119958	-0.99001	-1.0015	0.324915	0.319275	0.552509	0.54236	87	2.75657	0.0962863	0.374866	0.36631	22	68
IYD	-0.306483	-0.267329	-1.88393	-1.90411	0.0624792	0.0596925	0.196064	0.187782	100	2.75657	0.0962863	0.450031	0.440541	24	79
FAM76A	-0.376544	-0.291977	-2.59382	-2.62309	0.0113823	0.0104588	0.0626171	0.0587659	76	2.75657	0.0962863	0.263152	0.257311	19	60
TRAF3IP3	0.0899471	0.233292	0.605955	0.612463	0.546053	0.541714	0.73559	0.72909	91	2.75657	0.0962863	0.342619	0.335376	22	72
POMT2	-0.38291	-0.354354	-2.34271	-2.37692	0.0231648	0.0211178	0.100608	0.0942448	50	2.75657	0.0962863	0.212511	0.206439	11	42
VTA1	-0.0943134	-0.0833861	-1.72984	-1.70922	0.0867436	0.0904284	0.243243	0.247464	100	2.75657	0.0962863	0.0505467	0.0517738	24	79
MLXIPL	-0.0142518	-0.0518879	-0.101776	-0.102901	0.919192	0.918294	0.961329	0.960485	79	2.75657	0.0962863	0.271071	0.265178	19	63
BAZ1B	0.115335	0.0992656	2.36426	2.32169	0.0199977	0.0222228	0.0912194	0.0972695	100	2.75657	0.0962863	0.0404661	0.0419636	24	79
RANBP9	-0.0623864	-0.0264949	-1.1563	-1.14191	0.250314	0.256144	0.473645	0.4766	100	2.75657	0.0962863	0.0494993	0.0507545	24	79
EEF1AKNMT	0.0982287	0.117467	2.45165	2.37254	0.0159541	0.0195267	0.0782839	0.0895094	100	2.75657	0.0962863	0.0272972	0.0291479	24	79
ZNF207	0.00408694	-0.0170783	0.123458	0.117087	0.901992	0.907019	0.952627	0.954795	100	2.75657	0.0962863	0.0186343	0.0207174	24	79
UQCRC1	-0.205081	-0.170034	-2.32783	-2.33632	0.0219357	0.0214154	0.0970203	0.095035	100	2.75657	0.0962863	0.131979	0.131021	24	79
STARD3NL	0.044469	0.0352447	0.308205	0.311552	0.758748	0.756184	0.868961	0.866037	78	2.75657	0.0962863	0.257484	0.251981	17	64
CD9	-0.177416	-0.204804	-1.29284	-1.30514	0.199046	0.194761	0.411936	0.403093	100	2.75657	0.0962863	0.320226	0.314219	24	79
HHATL									0	2.75657	0.0962863		0.0962863	0	0
NCAPD2	0.178843	0.1752	1.20752	1.22445	0.23182	0.225219	0.453641	0.441036	62	2.75657	0.0962863	0.271428	0.263973	19	46
IFFO1	-0.0226469	-0.0665046	-0.163851	-0.165746	0.870373	0.868866	0.933879	0.932199	63	2.75657	0.0962863	0.210383	0.2056	16	50
NISCH	-0.189971	-0.187684	-4.26448	-4.16226	4.55085e-05	6.56196e-05	0.00152636	0.00196892	100	2.75657	0.0962863	0.0337443	0.0354221	24	79
STAB1	0.000591494	0.0617932	0.00556666	0.00560426	0.99557	0.995539	0.997972	0.997854	100	2.75657	0.0962863	0.191986	0.189419	24	79
FUZ									2	2.75657	0.0962863	0.137851	0.113763	0	4
SLC6A13	-0.143278	-0.19796	-0.770367	-0.779156	0.442899	0.437678	0.659169	0.649948	100	2.75657	0.0962863	0.588194	0.574998	24	79
IDS	0.000393022	0.0509764	0.0059393	0.00591609	0.995273	0.995291	0.997972	0.997854	100	2.75657	0.0962863	0.0744597	0.0750452	24	79
PRSS3									2	2.75657	0.0962863	5.128	2.21198	0	4
CD4	-0.027351	0.152873	-0.271753	-0.273375	0.786372	0.785114	0.885888	0.884506	100	2.75657	0.0962863	0.172249	0.170212	24	79
BTK	0.252237	0.364866	3.00431	3.01226	0.00336403	0.00326463	0.0273481	0.0268764	100	2.75657	0.0962863	0.119864	0.119231	24	79
HFE	-0.213377	-0.22959	-2.207	-2.21787	0.0300097	0.029146	0.119593	0.116093	85	2.75657	0.0962863	0.139836	0.138468	22	66
SCMH1	0.000942818	-0.0157121	0.0135866	0.0133376	0.989201	0.989397	0.995505	0.995629	66	2.75657	0.0962863	0.0496328	0.0515033	13	56
FYN	-0.173803	-0.148294	-2.09587	-2.09866	0.0387527	0.038424	0.143031	0.14086	95	2.75657	0.0962863	0.106325	0.106042	22	76
HIVEP2	-0.266309	-0.270884	-0.566109	-0.5824	0.574132	0.563037	0.753472	0.743639	45	2.75657	0.0962863	2.17121	2.05144	14	34
FMO1	-0.45079	-0.432557	-3.03024	-3.06095	0.0031106	0.00281549	0.0261157	0.0243289	100	2.75657	0.0962863	0.376318	0.368805	24	79
ELOA	-0.0222764	-0.0423222	-0.502813	-0.490564	0.616201	0.624781	0.783565	0.784914	100	2.75657	0.0962863	0.033376	0.0350636	24	79
LYPLA2	0.018618	0.00632561	0.361719	0.356324	0.718325	0.722328	0.846151	0.845585	100	2.75657	0.0962863	0.0450488	0.0464233	24	79
CLCN6	-0.112483	-0.151114	-0.842683	-0.851299	0.401983	0.397121	0.62502	0.615303	78	2.75657	0.0962863	0.234855	0.230125	18	63
MRC2	0.109219	0.302441	0.788268	0.79583	0.432404	0.427965	0.650783	0.642138	100	2.75657	0.0962863	0.326441	0.320267	24	79
NME1-NME2	0.205458	0.197448	3.68517	3.64521	0.000371315	0.000421148	0.00627513	0.00692464	100	2.75657	0.0962863	0.0528557	0.0540208	24	79
TSPAN9	0.153596	-0.00594876	0.719644	0.728249	0.473423	0.468118	0.682986	0.675049	100	2.75657	0.0962863	0.774611	0.756414	24	79
APBA3	-0.0965429	-0.0699673	-1.58183	-1.56992	0.117011	0.119665	0.294432	0.296516	95	2.75657	0.0962863	0.0625128	0.0634652	24	74
MKS1	-0.0858682	-0.0906407	-0.452418	-0.461159	0.656091	0.649261	0.807689	0.799652	19	2.75657	0.0962863	0.136846	0.131707	5	17
ABHD5	-0.033716	-0.0192036	-0.301465	-0.303839	0.76374	0.761917	0.871959	0.86969	92	2.75657	0.0962863	0.207062	0.203839	24	71
ANOS1	0.740981	0.795312	2.15761	2.23989	0.0390905	0.0320048	0.143836	0.12385	30	2.75657	0.0962863	0.673245	0.624692	9	24
AKAP8L	0.110878	0.109968	2.31102	2.26705	0.0228848	0.0254812	0.0998331	0.106671	100	2.75657	0.0962863	0.0391423	0.0406752	24	79
MBTD1	-0.164598	-0.146764	-0.994409	-0.994445	0.336901	0.334151	0.56346	0.557167	14	2.75657	0.0962863	0.0963283	0.0963214	6	11
UTP18	0.198585	0.16202	4.38862	4.28824	2.83258e-05	4.07557e-05	0.00110439	0.00143397	100	2.75657	0.0962863	0.0348173	0.0364663	24	79
RNF216	-0.334194	-0.26134	-0.731389	-0.809143	0.483149	0.434503	0.691534	0.646965	9	2.75657	0.0962863	0.438243	0.358064	7	5
TTC19	0.0681644	0.0347737	0.92448	0.923965	0.357462	0.357669	0.584233	0.58042	100	2.75657	0.0962863	0.092444	0.0925471	24	79
PTBP1	0.00974874	-0.00133518	0.403309	0.363186	0.687582	0.717212	0.828037	0.842525	100	2.75657	0.0962863	0.00993526	0.0122517	24	79
SYT7	0.449868	0.479608	0.578565	0.613408	0.570469	0.546605	0.751117	0.732316	17	2.75657	0.0962863	0.460903	0.410029	1	19
LARS2	-0.0115064	0.021524	-0.144137	-0.144353	0.885682	0.885504	0.942458	0.941623	100	2.75657	0.0962863	0.108365	0.108041	24	79
PIK3C2A	-0.0643008	-0.0726104	-2.26793	-2.10378	0.0254841	0.0378387	0.107131	0.139312	100	2.75657	0.0962863	0.0136689	0.0158852	24	79
PLAUR	0.39835	0.437745	1.74061	1.7809	0.0882961	0.0810337	0.24582	0.230505	47	2.75657	0.0962863	0.500252	0.477871	13	37
ANLN	0.153769	0.130295	0.738224	0.756056	0.466521	0.455368	0.677553	0.664366	28	2.75657	0.0962863	0.200641	0.191288	6	25
WIZ	-0.149231	-0.178889	-3.44093	-3.35173	0.000847307	0.00112472	0.0109593	0.0133847	100	2.75657	0.0962863	0.0319833	0.0337083	24	79
RABGAP1	-0.191827	-0.166117	-4.28662	-4.18525	4.18429e-05	6.01957e-05	0.00144321	0.00186724	100	2.75657	0.0962863	0.0340524	0.0357219	24	79
DCN	-0.0659569	0.285626	-0.282058	-0.285512	0.778482	0.775827	0.881283	0.878647	100	2.75657	0.0962863	0.929827	0.907466	24	79
QPCTL	-0.0854069	-0.0626148	-0.732425	-0.738226	0.465623	0.46206	0.676998	0.67048	100	2.75657	0.0962863	0.231217	0.227597	24	79
PPP5C	-0.084248	-0.119172	-2.2919	-2.19969	0.0240078	0.0300693	0.103094	0.118617	100	2.75657	0.0962863	0.0229767	0.0249433	24	79
CEP68	-0.385381	-0.404373	-5.43748	-5.42822	3.83477e-07	3.81853e-07	6.5558e-05	6.61176e-05	100	2.75657	0.0962863	0.0854173	0.0857089	24	79
MAP4K3	0.006563	0.00123255	0.160051	0.155198	0.873164	0.876969	0.935583	0.937305	100	2.75657	0.0962863	0.0285922	0.0304081	24	79
TYROBP	0.0910407	0.201644	0.619146	0.625369	0.537228	0.533116	0.729749	0.723676	100	2.75657	0.0962863	0.367658	0.360378	24	79
TMEM159	0.212822	0.127586	2.26285	2.27386	0.0258068	0.0250539	0.107949	0.105761	100	2.75657	0.0962863	0.15041	0.148958	24	79
BRCA1	-0.0775406	-0.132209	-0.275715	-0.285529	0.787101	0.778958	0.886277	0.880858	13	2.75657	0.0962863	0.15686	0.146263	3	13
ERCC1	-0.000812537	-0.0438789	-0.0138052	-0.0136892	0.989013	0.989104	0.995442	0.995511	100	2.75657	0.0962863	0.0589059	0.0599087	24	79
CD22	0.602248	0.556685	1.28709	1.43895	0.230178	0.176253	0.45167	0.378253	9	2.75657	0.0962863	0.653638	0.522956	6	6
SEMA3B	0.202535	0.26049	1.36998	1.38614	0.174479	0.169383	0.380021	0.368774	81	2.75657	0.0962863	0.325753	0.318201	22	62
MBTPS2	1.73718	1.52724	3.75164	3.77334	0.165835	0.0218983	0.367844	0.0965976	1	2.75657	0.0962863	0.0978151	0.0966933	1	3
PRICKLE3	-0.353876	-0.381155	-1.79843	-1.84131	0.0812618	0.0738849	0.233057	0.217093	33	2.75657	0.0962863	0.238951	0.227953	8	28
LTF	0.66331	0.66888	3.06682	3.10363	0.00278307	0.00246952	0.0242998	0.0223542	100	2.75657	0.0962863	0.795456	0.7767	24	79
EXTL3	-0.53116	-0.399963	-0.728149	-0.822528	0.487285	0.428633	0.693702	0.642822	8	2.75657	0.0962863	0.617669	0.484055	2	9
NR1H4	0.424256	0.33609	3.95321	3.98297	0.000171474	0.000150746	0.00367764	0.00336996	76	2.75657	0.0962863	0.167583	0.165088	21	58
ELOVL5	0.0841421	0.127583	0.471767	0.478685	0.639146	0.634141	0.797393	0.79122	50	2.75657	0.0962863	0.213578	0.207449	12	41
ALOX5	0.236826	0.358124	1.6386	1.65486	0.10444	0.101005	0.273651	0.265001	100	2.75657	0.0962863	0.3552	0.348255	24	79
CALCOCO1	0.143583	0.117362	1.72234	1.72664	0.0880993	0.0872383	0.245504	0.241643	100	2.75657	0.0962863	0.118176	0.117589	24	79
UBR7	0.0977365	0.028707	1.31232	1.31195	0.192417	0.19246	0.40344	0.400505	100	2.75657	0.0962863	0.0943181	0.0943709	24	79
MAP4K5	-0.0161999	0.00472795	-0.332616	-0.326595	0.740121	0.744639	0.85771	0.8586	100	2.75657	0.0962863	0.0403363	0.0418373	24	79
EHD3	-0.392302	-0.276485	-4.15172	-4.17224	6.95046e-05	6.32098e-05	0.0020095	0.00192594	100	2.75657	0.0962863	0.151825	0.150335	24	79
PSMC4	0.086459	0.0828546	2.42891	2.32322	0.0169293	0.0221375	0.0815759	0.0971981	100	2.75657	0.0962863	0.0215455	0.0235505	24	79
MAN2B2	-0.122675	-0.0571992	-1.36214	-1.36769	0.176214	0.174393	0.38231	0.375464	100	2.75657	0.0962863	0.13792	0.136803	24	79
SLC25A39									2	2.75657	0.0962863	0.0521605	0.0777326	0	4
MVP	0.291423	0.215432	2.33866	2.35885	0.0213429	0.0202227	0.0953278	0.0916337	100	2.75657	0.0962863	0.264041	0.259541	24	79
NUB1	0.205291	0.228617	3.5689	3.53533	0.000552493	0.000612292	0.0083447	0.00903685	100	2.75657	0.0962863	0.0562638	0.0573375	24	79
PGM3	-0.0489628	-0.0924592	-0.647298	-0.647388	0.518922	0.518824	0.717525	0.713774	100	2.75657	0.0962863	0.0972933	0.0972663	24	79
RWDD2A	-0.550116	-0.359164	-2.16897	-2.21896	0.0352903	0.031176	0.134199	0.121585	46	2.75657	0.0962863	0.454084	0.433855	12	37
CLK1	-0.261061	-0.193009	-0.740944	-0.779531	0.468839	0.444905	0.679752	0.65631	17	2.75657	0.0962863	0.312601	0.282419	4	16
POLR3B	0.163725	0.167225	3.51119	3.43799	0.000670866	0.000847518	0.00946252	0.0111856	100	2.75657	0.0962863	0.0369727	0.0385638	24	79
ANGEL1	-0.645634	-0.472209	-1.85676	-1.92114	0.0725724	0.0629467	0.216287	0.19506	32	2.75657	0.0962863	0.5695	0.53197	6	29
RNF14	0.221048	0.232259	2.46878	2.47857	0.015253	0.0148192	0.0758534	0.0741295	100	2.75657	0.0962863	0.136322	0.135248	24	79
DNASE1L1	-0.319652	-0.296417	-3.21677	-3.23541	0.00187198	0.00174693	0.0186976	0.0179429	80	2.75657	0.0962863	0.147006	0.145317	21	62
DDX11	0.153705	0.193103	0.467188	0.492326	0.646298	0.627915	0.800855	0.786858	17	2.75657	0.0962863	0.335755	0.302343	5	15
HEBP1	0.225178	0.233053	3.25583	3.24783	0.00154383	0.0015713	0.0164151	0.01672	100	2.75657	0.0962863	0.0813366	0.0817377	24	79
GPRC5A	0.278217	0.331804	0.83999	0.85129	0.403001	0.396668	0.625995	0.615166	96	2.75657	0.0962863	1.74428	1.69828	23	76
CD6	-0.243754	-0.401366	-1.04413	-1.0972	0.321008	0.292833	0.548546	0.515376	10	2.75657	0.0962863	0.17098	0.154839	6	7
TACC3	0.0871004	0.192465	0.846388	0.852102	0.399713	0.396477	0.622773	0.615005	85	2.75657	0.0962863	0.167612	0.165371	23	65
UFL1	-0.0401825	-0.0211715	-0.853151	-0.835921	0.395614	0.405139	0.619178	0.623397	100	2.75657	0.0962863	0.0377207	0.0392918	24	79
POLA2	-0.0379641	-0.0792019	-0.367919	-0.368714	0.714487	0.713817	0.843568	0.840847	50	2.75657	0.0962863	0.104938	0.104486	14	39
ZC3H3	0.0976476	0.0948477	0.592932	0.583221	0.566393	0.569912	0.748759	0.74741	10	2.75657	0.0962863	0.0833363	0.0861347	5	8
CAPN1	-0.0896111	-0.10524	-2.3217	-2.2391	0.0222775	0.0273045	0.0981642	0.111424	100	2.75657	0.0962863	0.025332	0.0272354	24	79
ACP3	-0.0614423	-0.0540484	-0.472574	-0.476847	0.637547	0.634484	0.796651	0.791353	100	2.75657	0.0962863	0.287445	0.282317	24	79
MDH1	-0.189149	-0.201295	-4.04485	-3.96129	0.00010316	0.000137717	0.00259462	0.00319792	100	2.75657	0.0962863	0.0371846	0.0387701	24	79
SLC30A9	0.0457149	0.00841677	0.4354	0.438268	0.664211	0.662112	0.813691	0.808708	100	2.75657	0.0962863	0.187456	0.18501	24	79
MTMR11	-0.187403	-0.27771	-1.94935	-1.95956	0.0540549	0.0527565	0.178279	0.173006	100	2.75657	0.0962863	0.157156	0.155523	24	79
COX15	0.180124	0.109393	1.3624	1.37492	0.176133	0.172146	0.382205	0.37239	100	2.75657	0.0962863	0.297231	0.29184	24	79
CCDC88C	-0.116232	-0.0894239	-1.18883	-1.19538	0.237322	0.234689	0.459832	0.45224	100	2.75657	0.0962863	0.162544	0.160767	24	79
YAF2	0.0259823	0.00316311	0.355905	0.354324	0.722815	0.723966	0.848823	0.846737	83	2.75657	0.0962863	0.0753261	0.0759999	19	67
ZMYND11	-0.153866	-0.175999	-2.82704	-2.79309	0.00567497	0.00622797	0.0390787	0.0418335	100	2.75657	0.0962863	0.0503709	0.0516027	24	79
WAS	0.0569027	0.216444	0.708868	0.710024	0.480056	0.479298	0.688981	0.684954	100	2.75657	0.0962863	0.109571	0.109214	24	79
DPEP1	-0.105724	-0.0729013	-0.542517	-0.548817	0.588669	0.584322	0.763558	0.757108	100	2.75657	0.0962863	0.645773	0.631033	24	79
BID	0.0989093	0.156402	1.46434	1.45963	0.146237	0.147443	0.339704	0.337542	100	2.75657	0.0962863	0.0775798	0.0780816	24	79
XYLT2	-0.110736	-0.109252	-0.559114	-0.569746	0.578738	0.571413	0.756904	0.748421	47	2.75657	0.0962863	0.289463	0.27876	9	41
NUDCD3	0.129352	0.0670443	2.26385	2.24187	0.0257434	0.0271191	0.107785	0.110897	100	2.75657	0.0962863	0.0555154	0.0566092	24	79
CHDH	-0.119831	-0.142548	-1.13876	-1.1463	0.257525	0.254335	0.481192	0.474755	100	2.75657	0.0962863	0.188293	0.185825	24	79
CLCA4									0	2.75657	0.0962863		0.0962863	0	0
GLT8D1	-0.092361	-0.0712375	-1.05261	-1.05553	0.295278	0.293866	0.522273	0.516439	92	2.75657	0.0962863	0.118897	0.118239	21	74
ATP2C1	0.228132	0.240382	2.59592	2.60526	0.0108537	0.0105422	0.0607065	0.0590565	100	2.75657	0.0962863	0.131325	0.130385	24	79
IGF1	-0.298509	-0.186783	-2.50415	-2.5246	0.0138919	0.0131123	0.0714026	0.0682453	100	2.75657	0.0962863	0.241631	0.237732	24	79
SLC38A5									6	2.75657	0.0962863	2.63718	1.83731	0	8
RALBP1	0.0598415	0.0515325	0.886137	0.883279	0.37767	0.379147	0.60333	0.599554	100	2.75657	0.0962863	0.0775466	0.0780494	24	79
RUFY3	0.111275	0.145273	0.975628	0.983103	0.331603	0.327866	0.558339	0.551434	100	2.75657	0.0962863	0.221199	0.217848	24	79
CNTN1	-0.300391	-0.222889	-2.41628	-2.43708	0.0174936	0.0165247	0.083342	0.0800385	100	2.75657	0.0962863	0.262808	0.258341	24	79
WWTR1	0.0190327	-0.0463109	0.278124	0.277347	0.781491	0.782071	0.883372	0.882723	100	2.75657	0.0962863	0.0796311	0.0800779	24	79
AGPS	0.100786	0.116876	1.58859	1.57999	0.11531	0.117182	0.291887	0.292914	100	2.75657	0.0962863	0.0684447	0.0691916	24	79
CXorf56	0.00572236	-0.027078	0.0910571	0.0905319	0.927629	0.928041	0.965416	0.964425	100	2.75657	0.0962863	0.0671555	0.067937	24	79
ATP1A2	-0.662001	-0.317044	-1.47357	-1.53064	0.151013	0.13546	0.346687	0.321374	30	2.75657	0.0962863	0.738029	0.684024	5	28
TTC27	0.0795814	0.0401042	1.49564	1.47597	0.137897	0.14301	0.327819	0.332349	100	2.75657	0.0962863	0.0481426	0.0494341	24	79
VSIG2									0	2.75657	0.0962863		0.0962863	0	0
PHLDB1	-0.240593	-0.19874	-3.94816	-3.92066	0.000146645	0.000159529	0.0032824	0.00348195	100	2.75657	0.0962863	0.0631445	0.0640336	24	79
MARCO	0.875086	1.06796	1.73728	1.80254	0.0913906	0.0796644	0.251703	0.227803	34	2.75657	0.0962863	1.85621	1.72423	14	23
CYP24A1	-0.158513	-0.130537	-0.969713	-0.981637	0.334974	0.329008	0.56151	0.552147	84	2.75657	0.0962863	0.401135	0.391449	21	66
PRDM11	0.130845	0.0794495	0.398996	0.410574	0.691967	0.683388	0.830868	0.821601	41	2.75657	0.0962863	0.820705	0.775068	10	34
SNAI2	0.124472	-0.699717	0.321832	0.248897	0.801779	0.81645	0.894946	0.903309	1	2.75657	0.0962863	0.0502618	0.0840345	1	3
CD74	0.175461	0.293667	1.25795	1.27009	0.211338	0.206921	0.428709	0.41823	100	2.75657	0.0962863	0.33082	0.324528	24	79
HGF	-0.178769	-0.0110171	-1.43147	-1.44386	0.155414	0.151822	0.352823	0.343811	100	2.75657	0.0962863	0.265204	0.260672	24	79
ZRANB1	-0.124276	-0.116204	-0.665236	-0.659167	0.52258	0.522491	0.719624	0.715575	9	2.75657	0.0962863	0.0892446	0.0908957	5	7
NCDN	-0.0428547	-0.0587696	-0.772004	-0.763474	0.441933	0.44693	0.65859	0.657656	100	2.75657	0.0962863	0.0523982	0.0535756	24	79
ADGRA2	-0.165191	-0.164167	-0.707524	-0.721611	0.482526	0.47372	0.691385	0.680145	50	2.75657	0.0962863	0.370268	0.355952	8	45
ZFP64	-0.017517	-0.104981	-0.248783	-0.24831	0.804039	0.80439	0.896365	0.896771	100	2.75657	0.0962863	0.0843014	0.0846229	24	79
MNAT1	0.0752385	0.0549789	1.63829	1.60248	0.104503	0.112119	0.273717	0.283765	100	2.75657	0.0962863	0.0358638	0.0374847	24	79
SAMD4A	-0.0447562	-0.013416	-0.518567	-0.520243	0.605209	0.604013	0.774804	0.770878	100	2.75657	0.0962863	0.126665	0.12585	24	79
RUNX3	-0.0778139	0.0436789	-0.776732	-0.78143	0.439377	0.436561	0.656477	0.649186	89	2.75657	0.0962863	0.160222	0.158301	23	69
MRE11	0.0494966	0.000700442	1.14592	1.11587	0.254562	0.267081	0.478384	0.486862	100	2.75657	0.0962863	0.0317248	0.0334567	24	79
PLEKHB1	0.107464	0.240269	0.539513	0.55269	0.593267	0.584013	0.766794	0.757108	32	2.75657	0.0962863	0.237192	0.226017	9	26
SERPINB1	0.0798302	0.0998899	1.08762	1.08687	0.279379	0.279636	0.504342	0.50092	100	2.75657	0.0962863	0.0916099	0.0917354	24	79
SLC7A9	-0.59714	-0.63624	-1.91236	-1.94443	0.0596486	0.0554599	0.189961	0.178651	75	2.75657	0.0962863	1.24737	1.20656	22	56
SPAST	0.110383	0.139212	2.81217	2.71638	0.00592352	0.00774522	0.0403662	0.0482423	100	2.75657	0.0962863	0.0261988	0.028079	24	79
NRXN3	0.2476	0.922198		0.455198		0.682401		0.820864	0	2.75657	0.0962863		0.0962863	1	2
OSBPL5	-0.0239576	-0.00992033	-0.273644	-0.274219	0.785082	0.784617	0.885356	0.88428	78	2.75657	0.0962863	0.109759	0.109299	21	60
AQR	-0.0277014	-0.0639854	-0.78824	-0.752871	0.432421	0.453249	0.650783	0.662501	100	2.75657	0.0962863	0.0210013	0.0230209	24	79
CPS1	-0.158215	-0.0827724	-1.15166	-1.16263	0.252207	0.247674	0.475853	0.467358	100	2.75657	0.0962863	0.320927	0.3149	24	79
C8B	-0.240764	-0.120323	-1.70064	-1.71725	0.0921177	0.0889458	0.252879	0.244881	100	2.75657	0.0962863	0.340811	0.334252	24	79
FHL1	0.0606148	0.10139	0.227904	0.230769	0.820186	0.817953	0.9064	0.904061	100	2.75657	0.0962863	1.20286	1.17317	24	79
RTF2	0.137383	0.0873668	2.40796	2.38442	0.0178746	0.0189405	0.0846441	0.0876036	100	2.75657	0.0962863	0.0553513	0.0564494	24	79
NLRP2	0.0108976	0.026142	0.0731889	0.0741502	0.941912	0.941139	0.972383	0.971461	57	2.75657	0.0962863	0.218058	0.212441	13	47
SLC45A4	-0.148337	-0.0808487	-0.449877	-0.465713	0.65817	0.64627	0.809063	0.798133	18	2.75657	0.0962863	0.193888	0.180926	2	19
RNF10	-0.0543216	-0.0264465	-0.359394	-0.363183	0.721239	0.7183	0.848229	0.843104	39	2.75657	0.0962863	0.140452	0.137537	8	34
ZDHHC6	0.110361	0.154642	0.907456	0.914417	0.367736	0.363943	0.594529	0.586656	61	2.75657	0.0962863	0.148309	0.14606	13	51
GRAMD1B	-0.111908	-0.0918029	-0.482159	-0.493984	0.632196	0.623734	0.793507	0.784194	42	2.75657	0.0962863	0.414964	0.395337	10	35
RNH1	-0.0185995	-0.0568759	-0.264928	-0.264401	0.79161	0.792001	0.889402	0.888333	100	2.75657	0.0962863	0.0838115	0.0841461	24	79
NDUFS1	-0.0793763	-0.0416563	-0.981473	-0.983245	0.328728	0.327796	0.555677	0.551434	100	2.75657	0.0962863	0.11122	0.11082	24	79
RB1CC1	0.159331	0.143531	3.27235	3.21306	0.00146468	0.00175457	0.0158065	0.01799	100	2.75657	0.0962863	0.0403127	0.0418143	24	79
ERP44	0.133053	0.185407	2.08678	2.07587	0.0394514	0.0404022	0.144253	0.145459	100	2.75657	0.0962863	0.0691283	0.0698568	24	79
ALAS1	0.0471777	0.00326357	0.574092	0.574734	0.567306	0.566833	0.749235	0.745388	92	2.75657	0.0962863	0.104289	0.104056	21	74
BIRC3	0.398232	0.501669	2.99694	3.02851	0.00414295	0.00371863	0.0317752	0.0293832	53	2.75657	0.0962863	0.165861	0.162421	16	40
AKAP11	-0.0341906	-0.0162815	-0.700724	-0.688117	0.485103	0.49293	0.692721	0.693857	100	2.75657	0.0962863	0.0404837	0.0419807	24	79
GLRX2	0.465383	0.468871	3.9274	3.9637	0.00021839	0.000186736	0.00427959	0.00392113	62	2.75657	0.0962863	0.168423	0.165352	18	47
SNAPC1	0.711418	0.665506	0.917669	0.981891	0.371629	0.338026	0.598044	0.560705	17	2.75657	0.0962863	1.03411	0.90326	2	18
DERA	-0.00493248	0.0523336	-0.083715	-0.0830153	0.93345	0.934001	0.968509	0.967962	100	2.75657	0.0962863	0.0590313	0.0600307	24	79
STRAP	0.235539	0.233907	5.44766	5.30519	3.66941e-07	6.50216e-07	6.46036e-05	9.35452e-05	100	2.75657	0.0962863	0.0317882	0.0335184	24	79
ABCC2	0.365922	0.386332	2.56404	2.58924	0.0118334	0.0110132	0.0643556	0.0608973	100	2.75657	0.0962863	0.346327	0.339619	24	79
DEF6	0.00128596	0.181806	0.0144719	0.0145271	0.988482	0.988438	0.995249	0.995245	100	2.75657	0.0962863	0.134265	0.133246	24	79
PLEKHO1	-0.205711	-0.0843334	-2.48411	-2.48994	0.0146492	0.0143801	0.0740952	0.0726672	100	2.75657	0.0962863	0.11661	0.116065	24	79
GCLM	0.126063	0.160135	1.23712	1.24474	0.218939	0.21606	0.437167	0.430083	100	2.75657	0.0962863	0.176567	0.174414	24	79
UBR2	-0.0742867	-0.068426	-1.79053	-1.73795	0.0763949	0.0852153	0.224168	0.238554	100	2.75657	0.0962863	0.0292697	0.0310675	24	79
EHD2	-0.35081	-0.386871	-2.93724	-2.96129	0.00411049	0.0038052	0.0315879	0.0297608	100	2.75657	0.0962863	0.242563	0.238639	24	79
CCDC28A	-0.176608	-0.208913	-3.07295	-3.04392	0.0027314	0.00296559	0.0240985	0.0253135	100	2.75657	0.0962863	0.0561651	0.0572414	24	79
RRAGD	-0.0858787	-0.0921244	-0.854849	-0.85936	0.395681	0.393086	0.619178	0.612099	67	2.75657	0.0962863	0.130996	0.129625	19	51
PHF20	-0.108376	-0.107581	-1.20697	-1.20697	0.232027	0.231834	0.453972	0.449028	62	2.75657	0.0962863	0.0962741	0.0962746	18	47
HSD17B6									0	2.75657	0.0962863		0.0962863	0	0
TYMP	0.245762	0.264206	2.35888	2.37416	0.020274	0.0194459	0.0919119	0.0893044	100	2.75657	0.0962863	0.184576	0.182208	24	79
NCAPH2	-0.166	-0.169481	-1.674	-1.67104	0.0990896	0.0994675	0.264868	0.26346	63	2.75657	0.0962863	0.08878	0.0890947	14	52
TOMM34	0.095891	0.0838898	1.60851	1.59586	0.110877	0.113592	0.283833	0.286452	100	2.75657	0.0962863	0.0604324	0.0613942	24	79
SEC63	0.202899	0.223844	2.36078	2.3682	0.0201763	0.019745	0.0916794	0.0901465	100	2.75657	0.0962863	0.125605	0.124819	24	79
KPNA6	0.117575	0.104285	2.92218	2.82894	0.0042979	0.00561663	0.0325832	0.038853	100	2.75657	0.0962863	0.0275279	0.0293724	24	79
VIM	0.0396069	0.0415546	0.464354	0.465741	0.643404	0.642387	0.799868	0.796112	100	2.75657	0.0962863	0.12371	0.122974	24	79
FAS	0.00790814	-0.0655476	0.0633307	0.0638788	0.94963	0.949191	0.975344	0.974454	100	2.75657	0.0962863	0.265142	0.260613	24	79
RNASET2	0.487003	0.472944	3.03356	3.06582	0.00307947	0.00277386	0.0259282	0.024125	100	2.75657	0.0962863	0.438246	0.429072	24	79
CD44	0.440121	0.633063	3.00901	3.03914	0.00331666	0.00300911	0.027119	0.0255375	100	2.75657	0.0962863	0.363794	0.356618	24	79
AGPAT4	-0.240097	-0.176504	-1.56289	-1.58232	0.123712	0.118945	0.305357	0.295786	56	2.75657	0.0962863	0.200669	0.195772	11	48
SLAMF7	-0.657964	-0.390271	-1.25328	-1.40731	0.265516	0.198122	0.488966	0.407554	5	2.75657	0.0962863	0.230476	0.182787	5	3
BTN3A1	-0.207884	-0.240954	-1.56091	-1.57546	0.122095	0.118592	0.303014	0.295323	89	2.75657	0.0962863	0.248231	0.243667	20	72
MIPEP	0.0074119	0.0051327	0.107661	0.107381	0.91448	0.914696	0.959444	0.958647	100	2.75657	0.0962863	0.0805937	0.0810147	24	79
PRKCH	-0.273297	-0.199444	-3.64157	-3.64131	0.000431392	0.000426828	0.00700923	0.00697919	100	2.75657	0.0962863	0.0957748	0.0957885	24	79
IFNGR1	-0.0791413	-0.039428	-1.1254	-1.12322	0.263114	0.263963	0.486929	0.483857	100	2.75657	0.0962863	0.0840916	0.0844188	24	79
B4GALT7	0.325644	0.36846	2.85336	2.87435	0.00529902	0.00495812	0.0374914	0.0358282	96	2.75657	0.0962863	0.201187	0.198259	23	76
SH2D2A	-0.443753	-0.258851	-0.871356	-0.940665	0.398256	0.36024	0.621508	0.583231	14	2.75657	0.0962863	0.7017	0.602106	5	12
VRK2	-0.0867107	-0.0815083	-0.785024	-0.790729	0.434295	0.430924	0.652688	0.64468	100	2.75657	0.0962863	0.207462	0.20448	24	79
TNFRSF1B	0.675755	0.728502	1.3841	1.53116	0.196435	0.150144	0.408273	0.34161	10	2.75657	0.0962863	0.626249	0.511729	5	8
VEZT	0.43907	0.423133	5.25714	5.27046	8.31621e-07	7.54774e-07	0.000106628	0.000103663	100	2.75657	0.0962863	0.118612	0.118013	24	79
POU2F2	-0.400804	-0.0278595	-0.810817	-0.874332	0.431039	0.394297	0.649615	0.613492	14	2.75657	0.0962863	0.646601	0.55607	5	12
BRD9	-0.141842	-0.127141	-1.20587	-1.21596	0.231173	0.227223	0.452751	0.443711	86	2.75657	0.0962863	0.205812	0.20241	21	68
SNX1	-0.0552765	-0.0358416	-1.54801	-1.48116	0.124778	0.141623	0.30709	0.330231	100	2.75657	0.0962863	0.0216815	0.0236829	24	79
TBPL1	-0.488896	-0.431105	-2.48926	-2.541	0.0164795	0.0142874	0.0800956	0.0723362	46	2.75657	0.0962863	0.335338	0.321823	14	35
BCLAF1	0.0355408	0.0153773	0.771621	0.754906	0.442159	0.452032	0.658722	0.661295	100	2.75657	0.0962863	0.036075	0.0376903	24	79
SLC39A9	-0.0919662	-0.128533	-0.751235	-0.757779	0.454429	0.450464	0.667303	0.660308	92	2.75657	0.0962863	0.235524	0.231474	23	72
ANK1	-0.347859	-0.291361	-1.37758	-1.39474	0.171407	0.166103	0.375542	0.364292	100	2.75657	0.0962863	1.08425	1.05775	24	79
TFB1M	0.0838849	0.0832645	1.12654	1.12451	0.262866	0.263638	0.486755	0.483439	92	2.75657	0.0962863	0.0856248	0.0859349	21	74
RABEP1	-0.0481728	-0.0173559	-1.28311	-1.23414	0.202419	0.219967	0.416416	0.434642	100	2.75657	0.0962863	0.0239681	0.0259081	24	79
HMGB3	0.219884	0.187107	2.26996	2.28213	0.0253558	0.0245423	0.106782	0.104292	100	2.75657	0.0962863	0.159554	0.157857	24	79
NUP160	0.0236982	-0.00765136	0.735838	0.695417	0.463552	0.488364	0.675475	0.691016	100	2.75657	0.0962863	0.017637	0.0197469	24	79
BAK1	-0.0278578	0.0183094	-0.354498	-0.354893	0.723712	0.723397	0.848853	0.84623	100	2.75657	0.0962863	0.105009	0.104775	24	79
IKZF2	0.225572	0.547015	0.813353	0.840877	0.423695	0.407603	0.643273	0.625884	25	2.75657	0.0962863	0.273842	0.256209	6	22
GRN	0.244003	0.186878	1.21986	1.23415	0.225389	0.219962	0.445416	0.434642	100	2.75657	0.0962863	0.680351	0.664683	24	79
FAM13B									0	2.75657	0.0962863		0.0962863	0	0
ARHGAP31	-0.304629	-0.277204	-4.67908	-4.65813	9.0561e-06	9.58676e-06	0.000516067	0.000545094	100	2.75657	0.0962863	0.0720744	0.0727239	24	79
CENPQ	-0.532544	-0.480471	-1.9223	-1.98769	0.0767567	0.0645113	0.225006	0.198401	13	2.75657	0.0962863	0.152811	0.142922	3	13
SARS1	0.102152	0.0542454	1.76719	1.75096	0.0802463	0.0829378	0.231649	0.234231	100	2.75657	0.0962863	0.0568175	0.0578763	24	79
RANBP3	0.0405516	0.037	1.12383	1.07651	0.263778	0.284221	0.487383	0.505728	100	2.75657	0.0962863	0.02214	0.0241291	24	79
ARID4A	-0.156852	-0.17894	-2.58494	-2.56649	0.0111826	0.0117147	0.0618134	0.0635574	100	2.75657	0.0962863	0.0626088	0.0635122	24	79
EIPR1	0.134514	0.107816	2.90414	2.84231	0.00453271	0.00540303	0.0337624	0.0379528	100	2.75657	0.0962863	0.0364803	0.0380846	24	79
PNPLA6	-0.0304934	-0.0136262	-0.558216	-0.551614	0.577945	0.58241	0.756652	0.75641	100	2.75657	0.0962863	0.0507418	0.0519636	24	79
IFT88	0.104946	0.0579113	1.59299	1.58652	0.114319	0.115695	0.290064	0.290206	100	2.75657	0.0962863	0.0738013	0.0744045	24	79
ALG1	0.163477	0.168275	1.63825	1.64781	0.104512	0.102445	0.273717	0.267235	100	2.75657	0.0962863	0.169321	0.167362	24	79
ZCCHC8	0.107848	0.050227	2.65308	2.57072	0.00927846	0.0115813	0.0544792	0.0630357	100	2.75657	0.0962863	0.0280985	0.0299277	24	79
CHPF2	0.477538	0.495276	3.72897	3.76564	0.000499113	0.000426028	0.00778775	0.00697577	49	2.75657	0.0962863	0.151369	0.148436	13	39
FUT8	0.0466114	0.114055	0.406496	0.409636	0.685247	0.682926	0.8265	0.821223	100	2.75657	0.0962863	0.22358	0.220165	24	79
UBA6	0.0210823	0.027872	0.261519	0.261971	0.79423	0.793868	0.891104	0.889415	100	2.75657	0.0962863	0.110507	0.110125	24	79
GAB2	-0.197855	-0.19483	-2.70865	-2.70475	0.00813407	0.00817826	0.0499997	0.0500431	87	2.75657	0.0962863	0.0880166	0.0882706	24	66
ATP6V0A1	-0.00143772	-0.0243444	-0.0170877	-0.0171338	0.986401	0.986363	0.993815	0.993506	100	2.75657	0.0962863	0.120376	0.11973	24	79
PIAS1	-0.214705	-0.190772	-2.24061	-2.24725	0.0277224	0.0271913	0.11335	0.111038	83	2.75657	0.0962863	0.117908	0.117213	17	69
SLC4A7	0.229195	0.285049	1.62547	1.64187	0.107341	0.103799	0.27774	0.268867	96	2.75657	0.0962863	0.334214	0.327573	24	75
MAP2K3	0.0204567	0.0244951	0.505521	0.489636	0.614306	0.625435	0.782458	0.784914	100	2.75657	0.0962863	0.0278454	0.0296814	24	79
TMSB10	0.292586	0.230498	3.09721	3.11251	0.0025356	0.00240271	0.0229371	0.0220662	100	2.75657	0.0962863	0.151749	0.150261	24	79
ASTE1									3	2.75657	0.0962863	0.273381	0.188578	0	5
RNF19A	-1.1709	-1.06402	-0.915869	-1.36506	0.456418	0.23325	0.669383	0.450598	2	2.75657	0.0962863	1.87981	0.846205	2	3
PEX3	-0.00312807	0.0483457	-0.040035	-0.040074	0.968145	0.968112	0.985285	0.984687	100	2.75657	0.0962863	0.103808	0.103606	24	79
GABARAPL2	-0.014727	0.064228	-0.0810941	-0.0820104	0.935529	0.934798	0.969478	0.967962	100	2.75657	0.0962863	0.560803	0.548342	24	79
MYOC	-0.481975	-0.441891	-2.89291	-2.93204	0.00499345	0.00442118	0.0360702	0.0331645	75	2.75657	0.0962863	0.382032	0.371902	20	58
SH3YL1	0.0190459	-0.00500013	0.168769	0.170041	0.866319	0.865312	0.931465	0.929881	100	2.75657	0.0962863	0.216558	0.213332	24	79
FAM136A	0.314483	0.285245	2.89884	2.91923	0.00460385	0.0043122	0.0340306	0.032616	100	2.75657	0.0962863	0.200127	0.197341	24	79
VCL	-0.35086	-0.213795	-3.28678	-3.30919	0.00139863	0.00129086	0.0153209	0.0146736	100	2.75657	0.0962863	0.193769	0.191154	24	79
DEPDC1B									2	2.75657	0.0962863	0.566512	0.294003	0	4
DAPK2	0.198722	0.310414	0.961389	0.975146	0.339327	0.3324	0.565753	0.555504	78	2.75657	0.0962863	0.537102	0.522055	17	64
NSMAF	0.190596	0.251771	2.97985	2.95346	0.00369794	0.00397184	0.0292995	0.0306296	91	2.75657	0.0962863	0.0597862	0.0608594	21	73
ADSS2	0.0282834	0.0365997	0.588017	0.576923	0.557846	0.565254	0.742772	0.744707	100	2.75657	0.0962863	0.0393407	0.0408683	24	79
STAP1	-0.219952	-0.212999	-1.05504	-1.07561	0.295936	0.2865	0.523044	0.508301	56	2.75657	0.0962863	0.499399	0.480487	16	43
TIMP2	-0.143398	-0.000217059	-0.947996	-0.957712	0.345417	0.340456	0.571865	0.56284	100	2.75657	0.0962863	0.389073	0.381219	24	79
RFC1	-0.00107516	-0.0406031	-0.0237622	-0.0232186	0.98109	0.981521	0.991588	0.991586	100	2.75657	0.0962863	0.0348126	0.0364617	24	79
TBC1D23	0.195755	0.175135	3.1279	3.10937	0.00230653	0.00242614	0.0215781	0.0221824	100	2.75657	0.0962863	0.0666006	0.067397	24	79
CUL3	0.0297622	0.0326594	0.666426	0.650571	0.506673	0.516775	0.709318	0.713076	100	2.75657	0.0962863	0.0339145	0.0355877	24	79
MYOM2	0.0243843	0.0741876	0.0948198	0.0965333	0.92475	0.923382	0.964067	0.962747	65	2.75657	0.0962863	0.712492	0.687423	14	54
OTC	0.535355	0.669697	3.24952	3.29124	0.00177793	0.00154046	0.0180159	0.0165521	70	2.75657	0.0962863	0.287413	0.280171	16	57
AC118549.1	0.00678035	0.0520293	0.0593844	0.0598598	0.952782	0.9524	0.976909	0.97652	87	2.75657	0.0962863	0.198574	0.195433	22	68
USP2	-0.242959	-0.210156	-2.03753	-2.05418	0.0442383	0.042497	0.155775	0.15078	100	2.75657	0.0962863	0.241778	0.237875	24	79
CASR	-0.22411	-0.181019	-1.90168	-1.91815	0.0606413	0.0583815	0.192188	0.184888	84	2.75657	0.0962863	0.208494	0.204929	21	66
TUBG2	-0.122706	-0.150209	-1.04446	-1.0506	0.300329	0.297348	0.527742	0.520006	62	2.75657	0.0962863	0.132594	0.131049	15	50
RPL26L1	0.284657	0.312769	3.11034	3.12394	0.00243512	0.0023191	0.0223469	0.0215877	100	2.75657	0.0962863	0.142426	0.141188	24	79
FLT4	-0.348635	-0.539983	-1.16187	-1.18034	0.248785	0.241289	0.471927	0.460133	79	2.75657	0.0962863	1.21145	1.17385	19	63
NSUN2	0.221569	0.17931	4.32117	4.25581	3.66855e-05	4.61098e-05	0.00130724	0.00155302	100	2.75657	0.0962863	0.0447069	0.0460906	24	79
FBXO42	-0.121791	-0.110926	-0.910244	-0.919469	0.36561	0.360694	0.592327	0.583357	75	2.75657	0.0962863	0.220432	0.216031	16	62
MRI1	0.0462055	-0.0235097	0.568726	0.569814	0.570817	0.570048	0.751318	0.747461	100	2.75657	0.0962863	0.112238	0.11181	24	79
METTL1	0.25951	0.225197	4.07233	4.05096	9.32577e-05	9.92149e-05	0.00241315	0.00255505	100	2.75657	0.0962863	0.069053	0.0697835	24	79
HOXC8	-0.547646	-0.447851	-0.834027	-1.06625	0.557455	0.349987	0.742521	0.572533	1	2.75657	0.0962863	0.204414	0.12507	1	3
AGA	-0.0510849	0.026631	-0.700166	-0.699569	0.485449	0.485777	0.692761	0.689667	100	2.75657	0.0962863	0.0905196	0.0906743	24	79
PI4K2B	-0.0265889	0.0091857	-0.200297	-0.202246	0.841716	0.840182	0.919255	0.917395	87	2.75657	0.0962863	0.256395	0.251478	20	70
BOD1L1	-0.0631428	-0.0846492	-1.57879	-1.52761	0.117541	0.129683	0.295332	0.312369	100	2.75657	0.0962863	0.0271992	0.0290526	24	79
MAT2B	-0.000482182	-0.0491437	-0.00950201	-0.0093528	0.992438	0.992556	0.996408	0.996531	100	2.75657	0.0962863	0.0437875	0.0451959	24	79
EDC4	0.0311807	0.0261857	0.889751	0.849557	0.375735	0.397547	0.60138	0.615559	100	2.75657	0.0962863	0.0208831	0.0229059	24	79
TRIO	0.120433	0.112661	2.83878	2.76043	0.00548541	0.00683729	0.0380927	0.0446577	100	2.75657	0.0962863	0.0306046	0.0323666	24	79
VCAN	-0.240165	0.0715787	-1.07182	-1.08481	0.286379	0.280544	0.511916	0.501678	100	2.75657	0.0962863	0.853754	0.833434	24	79
CLEC16A	0.101713	0.117306	2.56592	2.48075	0.0117736	0.0147339	0.0641007	0.0739324	100	2.75657	0.0962863	0.0267193	0.0285855	24	79
MSR1	0.0289778	0.183339	0.242415	0.244402	0.808955	0.807407	0.899937	0.898622	100	2.75657	0.0962863	0.242981	0.239045	24	79
CDH1	0.250586	0.210071	2.3081	2.32436	0.0230531	0.0220739	0.100314	0.0970312	100	2.75657	0.0962863	0.20043	0.197636	24	79
MTREX	0.0869361	0.049067	2.54495	2.42283	0.0124578	0.0171498	0.0665244	0.082083	100	2.75657	0.0962863	0.0198428	0.0218935	24	79
ZFYVE16	0.0184983	0.0068214	0.376828	0.370185	0.7071	0.712006	0.839717	0.840105	100	2.75657	0.0962863	0.0409768	0.0424605	24	79
RIPOR1	-0.1792	-0.16302	-3.87334	-3.79058	0.00019181	0.000253759	0.0039418	0.00487004	100	2.75657	0.0962863	0.0363969	0.0380035	24	79
C6	-0.325418	-0.21547	-1.86095	-1.88162	0.0656896	0.0627171	0.202395	0.194787	100	2.75657	0.0962863	0.519965	0.508599	24	79
RAI14	-0.120218	-0.132857	-1.94798	-1.93538	0.0542215	0.0556921	0.178459	0.179008	100	2.75657	0.0962863	0.064764	0.0656096	24	79
PNKP	0.113453	0.112224	2.47387	2.41956	0.0150501	0.0172963	0.0753453	0.0823618	100	2.75657	0.0962863	0.0357631	0.0373867	24	79
PHLPP2	-0.0412531	-0.0631376	-0.111064	-0.115081	0.912219	0.909007	0.95811	0.955735	34	2.75657	0.0962863	1.12827	1.05088	14	23
SPDL1	-0.668072	-0.646255	-1.74772	-1.84536	0.102399	0.0827324	0.270344	0.233707	14	2.75657	0.0962863	0.25761	0.231071	2	15
STAU2	0.143166	0.103597	2.79238	2.75013	0.0062697	0.00704049	0.0420451	0.045557	100	2.75657	0.0962863	0.0446982	0.0460822	24	79
RTN4R	0.303259	-0.268142	3.21788	0.779399	0.191815	0.481916	0.402624	0.687164	1	2.75657	0.0962863	0.00421073	0.0717757	1	3
PHF23	-0.0538815	-0.0446205	-1.11641	-1.09558	0.266921	0.275823	0.490284	0.496843	100	2.75657	0.0962863	0.0396087	0.0411291	24	79
INPP4A	-0.041765	0.0390392	-1.1139	-1.07124	0.267992	0.28657	0.491333	0.508301	100	2.75657	0.0962863	0.0239052	0.0258469	24	79
RAB27B	0.57575	0.679572	4.77731	4.81676	6.45455e-06	5.33253e-06	0.000420651	0.000379485	95	2.75657	0.0962863	0.228413	0.224688	22	76
PSMA4	0.0400878	0.0449332	0.83408	0.818303	0.406224	0.415078	0.628949	0.631376	100	2.75657	0.0962863	0.0392797	0.040809	24	79
LSG1	0.199907	0.164508	4.16275	4.0838	6.67039e-05	8.78857e-05	0.00196219	0.00236312	100	2.75657	0.0962863	0.039215	0.040746	24	79
PARP3	1.5208	2.1605	1.91859	2.16668	0.0913133	0.0536242	0.251549	0.175123	8	2.75657	0.0962863	0.611124	0.479187	2	9
TNC	-0.304989	-0.0578789	-1.47482	-1.49229	0.143403	0.138688	0.336299	0.325894	100	2.75657	0.0962863	0.727198	0.710273	24	79
THAP3	0.149821	0.0521109	0.441999	0.48001	0.66892	0.640027	0.817084	0.794898	9	2.75657	0.0962863	0.274094	0.232403	4	8
RIPOR3	-0.732645	-0.449005	-1.60665	-1.65112	0.11738	0.107234	0.295199	0.274984	34	2.75657	0.0962863	0.330468	0.312906	2	35
TDP1	0.0262898	0.0317197	0.475264	0.469933	0.635635	0.639398	0.795285	0.794594	100	2.75657	0.0962863	0.0520313	0.0532185	24	79
AIFM2	0.186971	0.0859713	1.49531	1.50827	0.137982	0.134553	0.327954	0.32004	100	2.75657	0.0962863	0.265855	0.261306	24	79
SPATA7	-0.37847	-0.274398	-0.815218	-0.8889	0.452016	0.400782	0.665002	0.619434	5	2.75657	0.0962863	0.174165	0.146488	1	7
MED17	0.0424135	0.030249	0.427598	0.42753	0.670501	0.67048	0.817854	0.813968	59	2.75657	0.0962863	0.0956088	0.0956391	14	48
RETSAT	-0.00455911	-0.00228265	-0.0460425	-0.0463057	0.963368	0.963156	0.982749	0.982436	100	2.75657	0.0962863	0.166725	0.164836	24	79
CAPG	0.301281	0.323586	2.50443	2.52513	0.0138816	0.0130937	0.0713805	0.0682453	100	2.75657	0.0962863	0.246085	0.242067	24	79
AP2S1	-0.0130897	0.00400562	-0.38955	-0.370127	0.697698	0.71205	0.83379	0.840105	100	2.75657	0.0962863	0.0191997	0.0212676	24	79
ADAM28	0.235512	0.208975	0.860181	0.892829	0.405274	0.385382	0.627953	0.605078	13	2.75657	0.0962863	0.163304	0.151579	6	10
DCUN1D1	0.0388936	0.0874117	0.616918	0.613434	0.538691	0.540945	0.73039	0.728781	100	2.75657	0.0962863	0.0675866	0.0683565	24	79
JADE2	-0.0288402	-0.0335411	-0.418093	-0.417031	0.676776	0.677526	0.821192	0.818319	100	2.75657	0.0962863	0.0809116	0.0813241	24	79
ZIC2	1.32155	0.835217	0.498661	0.940171	0.705515	0.40356	0.838364	0.622181	1	2.75657	0.0962863	4.67387	1.31484	3	1
LCP2	-0.00669158	0.122874	-0.072764	-0.0730886	0.942139	0.941878	0.972383	0.97168	100	2.75657	0.0962863	0.143808	0.142534	24	79
TRIT1	0.195961	0.160731	2.67191	2.66067	0.00898582	0.00922149	0.053372	0.0541268	88	2.75657	0.0962863	0.0752978	0.0759353	20	71
ADRB1									0	2.75657	0.0962863		0.0962863	0	0
CUL7	-0.0770759	-0.122844	-1.39837	-1.38244	0.165096	0.169834	0.366894	0.369347	100	2.75657	0.0962863	0.0516599	0.0528571	24	79
CTNNA1	-0.0672646	-0.133652	-1.14183	-1.13228	0.256251	0.260153	0.479876	0.480401	100	2.75657	0.0962863	0.0590105	0.0600105	24	79
PHKA2	-0.00212968	-0.105335	-0.0236684	-0.0237644	0.981164	0.981087	0.991588	0.991486	100	2.75657	0.0962863	0.137673	0.136563	24	79
CNTLN	-0.178278	-0.170367	-1.01985	-1.03578	0.312522	0.304859	0.539282	0.527293	52	2.75657	0.0962863	0.244516	0.237054	10	45
HSPA5	0.269895	0.309192	3.7343	3.7301	0.000313131	0.00031379	0.00557118	0.00565492	100	2.75657	0.0962863	0.0888242	0.0890244	24	79
DSG2	0.0169419	-0.0599429	0.159927	0.161001	0.873261	0.872409	0.935603	0.934458	100	2.75657	0.0962863	0.190827	0.188291	24	79
GEMIN8	0.140364	0.126083	2.04029	2.03247	0.0440676	0.0447903	0.155536	0.1551	96	2.75657	0.0962863	0.0754502	0.0760318	22	77
OFD1	0.10001	0.10045	1.79112	1.77183	0.0762996	0.0793877	0.223999	0.2273	100	2.75657	0.0962863	0.0530149	0.0541757	24	79
GPM6B	-0.931534	-0.801963	-2.24187	-2.42642	0.0516847	0.0323216	0.172965	0.124827	9	2.75657	0.0962863	0.256143	0.218662	2	10
PREX2	-0.353932	-0.289672	-1.5671	-1.59687	0.12244	0.115399	0.303297	0.289648	59	2.75657	0.0962863	0.558733	0.538091	16	46
WDR37	-0.142411	-0.150633	-3.07837	-3.01259	0.00268644	0.00326144	0.0237729	0.0268764	100	2.75657	0.0962863	0.0363916	0.0379984	24	79
YTHDC2	0.160921	0.180897	2.32498	2.31932	0.0220942	0.0223562	0.0975386	0.0975256	100	2.75657	0.0962863	0.08146	0.0818577	24	79
CTPS2	0.152869	0.120432	2.44379	2.42926	0.0162857	0.0168652	0.079481	0.0812138	100	2.75657	0.0962863	0.0665382	0.0673362	24	79
ATP6V1H	-0.199366	-0.174692	-3.12177	-3.10564	0.00235066	0.00245425	0.0219024	0.0222893	100	2.75657	0.0962863	0.0693521	0.0700747	24	79
POLR2B	-0.0170202	-0.0439802	-0.616108	-0.569053	0.539223	0.570562	0.730695	0.747813	100	2.75657	0.0962863	0.012977	0.0152118	24	79
ARAP2	0.177616	0.324954	0.611866	0.626081	0.543514	0.534067	0.733305	0.724468	48	2.75657	0.0962863	0.555382	0.530449	10	41
TPR	0.0918801	0.0538975	2.26936	2.19814	0.0253941	0.0301829	0.106867	0.118941	100	2.75657	0.0962863	0.0278739	0.0297091	24	79
CP	-0.220761	-0.13427	-1.40546	-1.42022	0.162983	0.158571	0.364464	0.354212	100	2.75657	0.0962863	0.419532	0.41086	24	79
KIAA0556	-0.0561202	-0.0313836	-0.331819	-0.337446	0.741265	0.736983	0.858598	0.854178	56	2.75657	0.0962863	0.326398	0.315602	16	43
DTNBP1	0.0293458	-0.0145657	0.457198	0.454919	0.648521	0.650127	0.80205	0.799966	100	2.75657	0.0962863	0.0700557	0.0707594	24	79
C12orf4	-0.108864	-0.114154	-2.43231	-2.37482	0.0167802	0.0194131	0.0810896	0.089231	100	2.75657	0.0962863	0.0340635	0.0357327	24	79
WWC3	0.0191253	-0.00229354	0.316675	0.314354	0.75215	0.753889	0.86509	0.864953	100	2.75657	0.0962863	0.0620221	0.0629413	24	79
ARHGAP6	-0.306103	-0.294317	-4.6033	-4.58607	1.22436e-05	1.27796e-05	0.000617202	0.000645644	100	2.75657	0.0962863	0.0751893	0.0757552	24	79
FAM184B	-0.263163	-0.263877	-0.499969	-0.534297	0.623507	0.599098	0.788559	0.767089	17	2.75657	0.0962863	0.886375	0.776137	4	16
MAP4	0.142597	0.157107	3.23575	3.15568	0.00164546	0.00210109	0.0170262	0.0202934	100	2.75657	0.0962863	0.0330243	0.0347214	24	79
GOPC	-0.00959733	-0.00255927	-0.1912	-0.188079	0.848756	0.851185	0.922274	0.923185	100	2.75657	0.0962863	0.0428433	0.044277	24	79
USP28	-0.0926285	-0.118206	-1.23834	-1.23814	0.218488	0.218484	0.436753	0.433017	100	2.75657	0.0962863	0.0951408	0.0951715	24	79
NOP16	0.302991	0.246941	3.97938	3.98062	0.000130979	0.000128365	0.00302946	0.00307815	100	2.75657	0.0962863	0.0985799	0.0985184	24	79
CC2D2A	-0.0093173	0.0124186	-0.0481157	-0.0489208	0.961943	0.96128	0.981836	0.980945	30	2.75657	0.0962863	0.157306	0.152171	9	24
RRM2B	0.167451	0.162545	1.65259	1.66262	0.10155	0.0994351	0.269132	0.263452	100	2.75657	0.0962863	0.174582	0.172482	24	79
ZNF800	0.360398	0.429369	2.71059	2.7378	0.00802764	0.0074013	0.0496953	0.0468671	91	2.75657	0.0962863	0.294173	0.288355	24	70
TNFRSF17	-0.168963	-0.179555	-0.61022	-0.623288	0.544185	0.535508	0.733623	0.724842	56	2.75657	0.0962863	0.832907	0.798349	15	44
SNX29	-0.0168562	-0.0255541	-0.272799	-0.271048	0.78557	0.786898	0.885738	0.885719	100	2.75657	0.0962863	0.0649224	0.0657638	24	79
MRPS10	-0.0315962	-0.0413108	-0.433162	-0.432789	0.66583	0.666075	0.814829	0.811137	100	2.75657	0.0962863	0.0904748	0.0906307	24	79
RSF1	-0.132854	-0.166576	-2.77932	-2.7258	0.00650827	0.00754242	0.0431919	0.0474795	100	2.75657	0.0962863	0.038854	0.0403947	24	79
VPS13D	0.00275773	0.00987764	0.057669	0.05656	0.954127	0.955006	0.977613	0.977537	100	2.75657	0.0962863	0.0388847	0.0404246	24	79
CELF2	0.0144305	0.139824	0.164805	0.165386	0.86943	0.868965	0.933416	0.932199	100	2.75657	0.0962863	0.130371	0.129456	24	79
FAM120A	0.0603807	0.0449417	1.68377	1.6118	0.0953447	0.110072	0.25801	0.280084	100	2.75657	0.0962863	0.021867	0.0238634	24	79
R3HDM1	-0.0267454	-0.0774157	-0.238961	-0.240101	0.811834	0.810927	0.901191	0.900137	70	2.75657	0.0962863	0.128386	0.127169	16	57
COL9A2	0.235219	0.194953	0.616097	0.660591	0.547717	0.517854	0.736546	0.713764	14	2.75657	0.0962863	0.461329	0.401277	5	12
KITLG	-0.237178	-0.196452	-1.52843	-1.51377	0.141329	0.143276	0.33357	0.332708	21	2.75657	0.0962863	0.0824539	0.0840589	6	18
ERCC8	-0.124638	-0.181914	-1.63626	-1.63402	0.105356	0.105719	0.275073	0.272053	88	2.75657	0.0962863	0.0882914	0.0885343	21	70
H6PD	0.257224	0.204539	2.27118	2.28839	0.0252792	0.0241618	0.106688	0.103418	100	2.75657	0.0962863	0.218112	0.214844	24	79
VAMP3	-0.0601987	-0.106428	-1.0885	-1.07628	0.278989	0.284321	0.503891	0.505831	100	2.75657	0.0962863	0.0520085	0.0531963	24	79
PER3	-0.108172	-0.110887	-1.02602	-1.0268	0.309215	0.308655	0.535844	0.530212	57	2.75657	0.0962863	0.0995295	0.0993799	11	49
UTS2	0.16091	0.12493	0.86116	0.818427	0.403658	0.4246	0.626354	0.639768	14	2.75657	0.0962863	0.0583072	0.0645551	2	15
EPN3	0.0101496	-0.0188359	0.0293329	0.0301405	0.976729	0.976081	0.989752	0.989088	45	2.75657	0.0962863	1.14666	1.08603	14	34
LTBP1	-0.0189869	0.113429	-0.104916	-0.1061	0.916652	0.91571	0.960287	0.95917	100	2.75657	0.0962863	0.556905	0.544548	24	79
RCN1	0.285927	0.295309	3.31342	3.32412	0.00128404	0.00123012	0.0143842	0.0141739	100	2.75657	0.0962863	0.126625	0.125811	24	79
ELN	-0.284054	-0.240207	-1.20069	-1.23692	0.239265	0.224911	0.461792	0.440653	30	2.75657	0.0962863	0.306519	0.288827	7	26
RFC2	0.0750005	0.0634205	1.70524	1.6628	0.0912536	0.0993993	0.251465	0.263452	100	2.75657	0.0962863	0.0328938	0.0345944	24	79
ARID1B	-0.159855	-0.141904	-3.94581	-3.8222	0.000147895	0.000226893	0.00329787	0.00447055	100	2.75657	0.0962863	0.0279088	0.0297431	24	79
CLPTM1L	-0.130777	-0.106021	-1.05048	-1.05954	0.296029	0.291839	0.523044	0.513946	100	2.75657	0.0962863	0.263538	0.259051	24	79
NEDD4L	-0.157798	-0.200502	-2.83409	-2.80319	0.00556039	0.00604995	0.038492	0.0410341	100	2.75657	0.0962863	0.0527152	0.053884	24	79
HEXB	0.138503	0.173548	1.52126	1.52777	0.13135	0.129643	0.317502	0.312337	100	2.75657	0.0962863	0.140953	0.139755	24	79
PTCD2	0.00407798	-0.0401366	0.0291635	0.0294749	0.976812	0.976561	0.989752	0.989366	75	2.75657	0.0962863	0.236468	0.231499	16	62
DKK3	0.306832	0.367204	1.48111	1.51094	0.14473	0.136659	0.337674	0.323311	51	2.75657	0.0962863	0.405458	0.389604	13	41
ARHGEF5	0.220345	0.171612	2.55026	2.55856	0.0122813	0.0119686	0.0659099	0.0645015	100	2.75657	0.0962863	0.12694	0.126118	24	79
MCUR1	0.170552	0.120684	2.04808	2.05313	0.0431732	0.0425999	0.153349	0.150874	100	2.75657	0.0962863	0.117918	0.117337	24	79
LIMA1	-0.0648818	-0.0926224	-0.929228	-0.927222	0.355009	0.355984	0.58192	0.57878	100	2.75657	0.0962863	0.0829012	0.0832603	24	79
LETMD1	0.168442	0.174677	1.7952	1.80386	0.0756422	0.0741838	0.222714	0.217402	100	2.75657	0.0962863	0.149705	0.148272	24	79
LAMC3	-0.0646427	-0.0947921	-0.383565	-0.387751	0.702115	0.699002	0.837126	0.8325	100	2.75657	0.0962863	0.482971	0.472598	24	79
PTGER3	-0.0734449	-0.0440286	-0.229015	-0.234228	0.819722	0.815651	0.906142	0.903121	54	2.75657	0.0962863	1.02757	0.982336	14	43
MAPK9	0.0716808	0.0822769	1.559	1.52505	0.122155	0.130319	0.303036	0.313328	100	2.75657	0.0962863	0.0359476	0.0375663	24	79
COL23A1	-0.622545	-0.708612	-2.63486	-2.66819	0.00981425	0.0089149	0.0563627	0.0529076	96	2.75657	0.0962863	0.870886	0.849265	21	78
BCAR1	-0.0561473	-0.116989	-0.67506	-0.676709	0.501196	0.500111	0.705754	0.700014	100	2.75657	0.0962863	0.117634	0.117061	24	79
FAM160A2	-0.0424588	-0.100368	-0.833774	-0.820844	0.406396	0.413635	0.629031	0.630654	100	2.75657	0.0962863	0.044096	0.0454961	24	79
HERPUD1	0.154131	0.25378	1.12429	1.13498	0.263581	0.259025	0.487266	0.479516	100	2.75657	0.0962863	0.319582	0.313591	24	79
HOMER3	-0.124868	-0.110958	-2.50065	-2.45908	0.0140214	0.0155995	0.0718873	0.0768725	100	2.75657	0.0962863	0.0423989	0.0438445	24	79
RAD51									0	2.75657	0.0962863		0.0962863	0	0
PIK3CB	0.233031	0.194338	3.14066	3.13945	0.00221712	0.00221005	0.0210617	0.0209261	100	2.75657	0.0962863	0.0936152	0.0936869	24	79
CYBA	-0.040277	0.0851667	-0.347253	-0.349982	0.729131	0.727068	0.85123	0.848346	100	2.75657	0.0962863	0.228761	0.225207	24	79
THOC3	0.167072	0.11574	2.85753	2.8327	0.00519484	0.00555575	0.0369369	0.0385652	100	2.75657	0.0962863	0.0581281	0.0591517	24	79
HEBP2	-0.0514525	-0.0708496	-0.554062	-0.556632	0.580773	0.578989	0.758	0.753419	100	2.75657	0.0962863	0.146641	0.14529	24	79
MPHOSPH9	0.458671	0.319794	0.82254	0.891872	0.4256	0.385879	0.645045	0.605423	13	2.75657	0.0962863	0.660211	0.561554	3	13
PLEKHA5	0.214086	0.112401	1.94913	1.96316	0.054081	0.0523308	0.178279	0.172135	100	2.75657	0.0962863	0.205141	0.202221	24	79
PRSS8	0.00510131	0.0579561	0.0282448	0.0286589	0.977547	0.977215	0.990223	0.989689	70	2.75657	0.0962863	0.396784	0.385399	17	56
SIKE1	0.0307675	0.0263448	0.591088	0.582632	0.555795	0.561417	0.741731	0.742364	100	2.75657	0.0962863	0.0460721	0.0474191	24	79
RRP12	0.194432	0.154793	2.508	2.50994	0.0137507	0.0136356	0.0709885	0.0701784	100	2.75657	0.0962863	0.102198	0.102039	24	79
FNIP2	-1.38155	-1.25382	-3.10616	-3.18669	0.00314903	0.00244047	0.0263553	0.0222446	49	2.75657	0.0962863	1.52945	1.45311	12	40
MSMO1	0.297493	0.258767	2.40468	2.42774	0.019	0.0178158	0.0881685	0.0839788	66	2.75657	0.0962863	0.182214	0.178769	17	52
TTC17	0.0424766	0.0504278	0.409781	0.412565	0.682919	0.680857	0.825022	0.819747	92	2.75657	0.0962863	0.179113	0.176703	24	71
FOXN3	-0.318471	-0.627495	-0.8083	-0.869215	0.43976	0.402127	0.6568	0.620964	9	2.75657	0.0962863	0.227532	0.196759	4	8
AKR7A2	-0.211957	-0.288473	-2.97553	-2.97092	0.00366747	0.0036972	0.0291127	0.0293541	100	2.75657	0.0962863	0.0862829	0.0865512	24	79
MRTO4	0.232522	0.174208	3.75949	3.73551	0.000286769	0.000307918	0.00525002	0.0055602	100	2.75657	0.0962863	0.0650473	0.0658853	24	79
USE1	0.0769306	0.0543543	0.975216	0.976396	0.331806	0.331161	0.558582	0.554458	100	2.75657	0.0962863	0.105817	0.105561	24	79
NRIP2	-0.668779	-0.633844	-4.66504	-4.71104	9.57847e-06	7.74993e-06	0.000538036	0.000465074	100	2.75657	0.0962863	0.349474	0.342682	24	79
LAMA3	0.246881	0.248719	1.78437	1.80147	0.077396	0.0745617	0.226149	0.218023	100	2.75657	0.0962863	0.325509	0.31936	24	79
AP5M1	0.00462702	0.0738923	0.0589657	0.0590293	0.953097	0.953043	0.977119	0.976841	100	2.75657	0.0962863	0.104704	0.104478	24	79
ANAPC4	0.0267178	0.0360596	0.659381	0.638735	0.511167	0.524417	0.712565	0.716889	100	2.75657	0.0962863	0.0279182	0.0297523	24	79
KCNQ1	-0.503896	-0.485846	-3.21198	-3.26799	0.00243637	0.00201088	0.0223469	0.019663	45	2.75657	0.0962863	0.234138	0.226181	14	34
TRAPPC3	0.0113662	0.0261529	0.216305	0.213319	0.829191	0.831501	0.912334	0.912865	100	2.75657	0.0962863	0.0469527	0.0482761	24	79
THRAP3	0.009485	-0.000386907	0.210662	0.205771	0.83358	0.837377	0.915224	0.916194	100	2.75657	0.0962863	0.0344716	0.0361299	24	79
PHPT1	-0.321378	-0.385717	-3.70393	-3.71631	0.000347972	0.000329252	0.00600978	0.00585618	100	2.75657	0.0962863	0.128017	0.127165	24	79
ENTPD2	0.0416489	0.0397193	0.257584	0.260763	0.797398	0.794931	0.893051	0.88974	79	2.75657	0.0962863	0.342504	0.334202	19	63
LY75	0.485291	0.476854	1.40999	1.5101	0.192152	0.157419	0.403145	0.352714	9	2.75657	0.0962863	0.212414	0.185185	3	9
ARID4B	0.052756	0.0522991	1.09227	1.07194	0.277338	0.286257	0.502146	0.50811	100	2.75657	0.0962863	0.0396681	0.041187	24	79
SDCCAG8	0.0898529	0.123234	1.33143	1.32515	0.186232	0.18821	0.396653	0.395278	95	2.75657	0.0962863	0.0720085	0.0726931	22	76
KIF1B	0.119275	0.0937378	2.86432	2.78106	0.00509317	0.00644648	0.0365444	0.0429596	100	2.75657	0.0962863	0.0294858	0.0312778	24	79
FOXC1	-0.26547	-0.286592	-2.33706	-2.35418	0.0220368	0.0210243	0.0973716	0.0940405	77	2.75657	0.0962863	0.165788	0.163385	19	61
TBC1D22A	0.157973	0.162561	3.27773	3.21629	0.00143974	0.00173672	0.0156095	0.0179002	100	2.75657	0.0962863	0.0394982	0.0410216	24	79
SYNE2	-0.0911855	-0.13123	-1.23651	-1.23583	0.219165	0.21934	0.437299	0.43394	100	2.75657	0.0962863	0.092473	0.0925753	24	79
PLEKHH1	-0.0161702	-0.252459	-0.0191461	-0.0213312	0.985142	0.983339	0.993168	0.992134	9	2.75657	0.0962863	0.563169	0.453698	1	11
ATP9A	0.168307	0.201629	1.34236	1.35403	0.18252	0.178699	0.391314	0.382048	100	2.75657	0.0962863	0.267319	0.262731	24	79
FAM168A	-0.0767437	-0.0859934	-0.719654	-0.724701	0.473562	0.470421	0.682986	0.677054	92	2.75657	0.0962863	0.18413	0.181575	23	72
GALC	-0.209217	-0.104355	-1.26042	-1.27407	0.210449	0.205511	0.427495	0.416732	100	2.75657	0.0962863	0.468509	0.458524	24	79
NOP58	0.236075	0.187109	4.55017	4.48427	1.5101e-05	1.90958e-05	0.000724113	0.000864946	100	2.75657	0.0962863	0.0457726	0.0471276	24	79
SZRD1	0.070719	0.0726324	1.52061	1.48865	0.131513	0.139642	0.317829	0.32729	100	2.75657	0.0962863	0.0367784	0.0383748	24	79
CUL1	0.1155	0.114823	2.43012	2.38245	0.0168762	0.0190366	0.0814197	0.0879106	100	2.75657	0.0962863	0.0384119	0.0399645	24	79
FAM114A2	0.178905	0.183389	2.86336	2.84622	0.00510743	0.00534202	0.0366022	0.0375913	100	2.75657	0.0962863	0.0663819	0.0671842	24	79
CYFIP2	-0.018927	-0.0118517	-0.31005	-0.307912	0.757168	0.758773	0.868086	0.867693	100	2.75657	0.0962863	0.0633666	0.0642497	24	79
TAB2	-0.0731749	-0.00507456	-0.917301	-0.918659	0.361192	0.360425	0.587367	0.583303	100	2.75657	0.0962863	0.108208	0.107888	24	79
GINM1	1.34401	1.35461	3.17315	3.56147	0.0192419	0.00637949	0.0889064	0.0425977	6	2.75657	0.0962863	0.279052	0.221517	2	7
EIF2AK2	0.153354	0.182476	3.31914	3.24792	0.0012606	0.00157085	0.0143118	0.01672	100	2.75657	0.0962863	0.0362992	0.0379084	24	79
USP36	0.0391486	0.0216222	0.400977	0.402176	0.689608	0.688687	0.829386	0.825411	73	2.75657	0.0962863	0.115106	0.114421	16	60
KMT2C	0.0267283	-0.00387017	0.407142	0.405439	0.684774	0.685998	0.826267	0.82342	100	2.75657	0.0962863	0.0732841	0.0739012	24	79
CCDC85A	-0.453308	-0.957772	-1.15261	-1.19298	0.257353	0.240735	0.480968	0.45962	33	2.75657	0.0962863	0.702795	0.656037	7	29
PUM2	-0.0099404	-0.00518386	-0.291445	-0.277409	0.771315	0.782023	0.876788	0.882723	100	2.75657	0.0962863	0.0197813	0.0218336	24	79
MRPL43	-0.00181872	-0.0291615	-0.0238383	-0.023847	0.981029	0.981021	0.991588	0.991486	100	2.75657	0.0962863	0.0989778	0.0989056	24	79
ITIH4	-0.370461	-0.252746	-2.32927	-2.35391	0.0218559	0.0204792	0.0968129	0.0923713	100	2.75657	0.0962863	0.430133	0.421177	24	79
ITIH1	-0.614997	-0.506208	-4.23712	-4.2793	5.04651e-05	4.21693e-05	0.0016354	0.0014688	100	2.75657	0.0962863	0.358231	0.351204	24	79
HPF1	-0.081623	-0.0738032	-1.85744	-1.8111	0.0661908	0.0730477	0.203383	0.215569	100	2.75657	0.0962863	0.0328362	0.0345384	24	79
ZFR	0.126868	0.0800314	3.25659	3.14347	0.00154012	0.00218258	0.0163965	0.0208006	100	2.75657	0.0962863	0.025807	0.0276977	24	79
ZNF280C	0.0424411	0.0605463	0.494859	0.475383	0.623476	0.636991	0.788559	0.793323	39	2.75657	0.0962863	0.0424799	0.046032	7	35
TRAF1	-0.164827	-0.0221987	-1.18904	-1.20292	0.239268	0.233673	0.461792	0.451091	58	2.75657	0.0962863	0.194789	0.19032	14	47
RC3H2	-0.0565331	-0.0620464	-0.610968	-0.607462	0.543988	0.546151	0.733621	0.732039	50	2.75657	0.0962863	0.0788198	0.0797324	12	41
IL17RB	-0.295153	-0.232041	-1.23499	-1.26704	0.223699	0.211695	0.443682	0.425023	42	2.75657	0.0962863	0.509649	0.48419	13	32
TRAF3IP2	-0.0718117	-0.0941233	-0.665654	-0.670299	0.507393	0.504388	0.709632	0.703585	87	2.75657	0.0962863	0.174957	0.172541	21	69
GYG2	0.080743	0.0908962	0.237679	0.24589	0.8136	0.807174	0.902383	0.898532	33	2.75657	0.0962863	0.6499	0.607221	7	29
DCBLD2	0.185318	0.274589	0.979536	0.998568	0.332671	0.323144	0.55916	0.547204	44	2.75657	0.0962863	0.267769	0.257659	12	35
SERPINB3									0	2.75657	0.0962863		0.0962863	0	0
SOAT1	0.471125	0.511461	3.73861	3.7713	0.000308467	0.0002716	0.00552547	0.00514559	100	2.75657	0.0962863	0.27003	0.26537	24	79
PKP2	0.173973	0.0566426	1.39552	1.40757	0.165951	0.162276	0.368031	0.358695	100	2.75657	0.0962863	0.264272	0.259765	24	79
F7	-0.0809338	0.00343219	-0.597258	-0.602877	0.551685	0.547919	0.738807	0.733365	100	2.75657	0.0962863	0.312245	0.306451	24	79
GDI2	0.043058	0.0648043	1.15233	1.10782	0.251932	0.270525	0.475655	0.491041	100	2.75657	0.0962863	0.0237418	0.0256879	24	79
PRDM1	-0.153535	-0.0114855	-0.886184	-0.903796	0.381092	0.371415	0.606951	0.593002	38	2.75657	0.0962863	0.224244	0.215589	11	30
ATG5	-0.00103685	0.0231156	-0.0176617	-0.0175114	0.985944	0.986063	0.99364	0.993373	100	2.75657	0.0962863	0.0586039	0.0596148	24	79
TMCC3	-0.278761	-0.25485	-3.48719	-3.49253	0.00072682	0.000706906	0.00990019	0.00986664	100	2.75657	0.0962863	0.108661	0.108329	24	79
PITHD1	-0.108459	-0.0686577	-1.4418	-1.44179	0.152484	0.152404	0.348652	0.344826	100	2.75657	0.0962863	0.0962236	0.0962253	24	79
MTA3	0.17422	0.125449	3.28674	3.24287	0.00139883	0.00159629	0.0153209	0.0168796	100	2.75657	0.0962863	0.0477778	0.049079	24	79
USP13	-0.0365971	0.00445863	-0.550995	-0.548912	0.582866	0.584257	0.759638	0.757108	100	2.75657	0.0962863	0.0750166	0.0755872	24	79
ATP11B	0.0755971	0.0519083	1.10954	1.10628	0.269859	0.271187	0.493451	0.491618	100	2.75657	0.0962863	0.0789377	0.0794031	24	79
LAMC2	0.115081	0.356526	0.383221	0.392798	0.703284	0.696146	0.837404	0.830458	47	2.75657	0.0962863	0.737826	0.702284	15	35
CDK14	-0.0323527	-0.016304	-0.356513	-0.358042	0.722238	0.721076	0.848812	0.844909	96	2.75657	0.0962863	0.138603	0.137422	24	75
SEC61A1	0.221704	0.245136	2.25608	2.26871	0.0262427	0.0253767	0.10915	0.106535	100	2.75657	0.0962863	0.164208	0.162386	24	79
PPP1R12A	-0.146458	-0.103284	-2.23336	-2.22394	0.0277533	0.0283412	0.113395	0.113924	100	2.75657	0.0962863	0.0731256	0.0737469	24	79
CAMK2B	-0.404695	-0.408673	-1.7549	-1.78253	0.0837153	0.0788927	0.237182	0.226376	69	2.75657	0.0962863	0.48318	0.468318	11	61
CROCC	-0.32103	-0.343025	-4.65334	-4.64155	1.00358e-05	1.02449e-05	0.000548066	0.000568617	100	2.75657	0.0962863	0.0809322	0.0813441	24	79
POLR3E	0.224085	0.207609	3.9139	3.87627	0.000165892	0.000187121	0.00357484	0.00392225	100	2.75657	0.0962863	0.0557399	0.0568276	24	79
ATP2B4	0.0926944	0.0623407	1.39213	1.38698	0.166972	0.168449	0.369531	0.367398	100	2.75657	0.0962863	0.075389	0.0759496	24	79
ZC3H11A	-0.00844049	-0.0226713	-0.210235	-0.203488	0.833912	0.839156	0.915224	0.916783	100	2.75657	0.0962863	0.0274085	0.0292562	24	79
RIOK2	0.151691	0.138156	1.61336	1.6212	0.109817	0.10804	0.281978	0.276364	100	2.75657	0.0962863	0.15032	0.14887	24	79
YIPF1	0.218344	0.231504	2.16241	2.17355	0.0334298	0.0324632	0.128982	0.125163	84	2.75657	0.0962863	0.141972	0.14052	20	67
NDC1	0.0228695	0.0266323	0.2555	0.25651	0.798862	0.79807	0.893325	0.892178	100	2.75657	0.0962863	0.136236	0.135164	24	79
FLYWCH1	-0.469918	-0.428917	-2.21016	-2.25611	0.0389138	0.0339847	0.143446	0.129227	20	2.75657	0.0962863	0.144323	0.138504	6	17
UNKL	-0.311625	-0.323821	-2.63773	-2.6587	0.00986797	0.00927147	0.056561	0.0542342	88	2.75657	0.0962863	0.199489	0.196355	21	70
TBXAS1	0.097457	0.220655	1.03691	1.04194	0.30228	0.299886	0.529585	0.522546	100	2.75657	0.0962863	0.150212	0.148766	24	79
PARP12	0.103642	0.160832	2.00841	1.97874	0.0472959	0.0505215	0.162606	0.168907	100	2.75657	0.0962863	0.045282	0.0466503	24	79
ALDH18A1	0.541136	0.514974	5.19738	5.231	1.07169e-06	8.93595e-07	0.000123938	0.000107814	100	2.75657	0.0962863	0.184333	0.181971	24	79
TARBP1	0.144627	0.165588	1.16797	1.17846	0.245975	0.241692	0.469047	0.460481	88	2.75657	0.0962863	0.231483	0.227376	21	70
GATB	-0.0513154	-0.040806	-0.76224	-0.759703	0.447711	0.449171	0.66197	0.659231	100	2.75657	0.0962863	0.0770675	0.077583	24	79
CDK17	-0.156972	-0.174846	-2.70484	-2.68045	0.008034	0.0085655	0.0496953	0.051454	100	2.75657	0.0962863	0.0572692	0.0583159	24	79
DNAJC25	-0.0224118	-0.00520179	-0.22722	-0.228505	0.820717	0.819708	0.906562	0.905324	100	2.75657	0.0962863	0.165433	0.163578	24	79
SLC2A3	0.324498	0.189486	2.01448	2.03594	0.0466439	0.0443289	0.161116	0.153906	100	2.75657	0.0962863	0.44122	0.431967	24	79
CTDP1	-0.0449843	-0.0296908	-1.18575	-1.14167	0.23853	0.256245	0.461109	0.47661	100	2.75657	0.0962863	0.0244733	0.0263998	24	79
YBX3	0.263999	0.165391	3.24656	3.25283	0.00159001	0.00154649	0.0167762	0.0165521	100	2.75657	0.0962863	0.112439	0.112006	24	79
WNK1	0.223021	0.252309	4.34005	4.27493	3.41315e-05	4.2877e-05	0.00124264	0.00147818	100	2.75657	0.0962863	0.0449015	0.04628	24	79
CCAR1	0.0650687	0.031945	1.72256	1.65782	0.0880589	0.100403	0.24549	0.264397	100	2.75657	0.0962863	0.0242635	0.0261956	24	79
OGFR	0.260046	0.261992	4.39303	4.35717	2.78486e-05	3.12913e-05	0.00110439	0.00118947	100	2.75657	0.0962863	0.0595841	0.0605687	24	79
GNA15	0.0239565	0.0563229	0.224414	0.225855	0.823118	0.821975	0.908024	0.906642	67	2.75657	0.0962863	0.14199	0.140184	19	51
PTPRU	-0.365352	-0.456998	-2.15136	-2.17584	0.034039	0.0320279	0.130704	0.123871	93	2.75657	0.0962863	0.432332	0.422659	20	76
SNRNP40	0.0972605	0.0792892	2.21244	2.1573	0.029211	0.0333131	0.117415	0.127332	100	2.75657	0.0962863	0.0328616	0.034563	24	79
COL11A1	-0.852133	-0.251015	-1.16833	-1.37825	0.286991	0.202317	0.512779	0.412806	6	2.75657	0.0962863	0.907959	0.652445	3	6
QSER1	0.0376041	-0.0385057	0.317968	0.317033	0.751759	0.752403	0.864808	0.863499	53	2.75657	0.0962863	0.086008	0.0865162	8	48
MPC1	-0.441542	-0.378137	-2.22604	-2.25558	0.0287216	0.0266422	0.11579	0.109667	83	2.75657	0.0962863	0.505208	0.492063	17	69
ACAA1	-0.18207	-0.12003	-2.03696	-2.04496	0.0442965	0.0434144	0.155858	0.152461	100	2.75657	0.0962863	0.135854	0.134793	24	79
BCAT1	0.17822	0.338005	1.12262	1.13448	0.264287	0.259233	0.487836	0.479601	100	2.75657	0.0962863	0.428556	0.419642	24	79
HDAC7	-0.153961	-0.131039	-3.40268	-3.32484	0.000960912	0.00122725	0.0118815	0.0141546	100	2.75657	0.0962863	0.0348129	0.036462	24	79
LZTS1	-0.279141	-0.278206	-2.55624	-2.57444	0.0120852	0.0114653	0.0653499	0.0625574	100	2.75657	0.0962863	0.202771	0.199914	24	79
NCKAP1	-0.0961308	-0.136501	-1.98801	-1.95115	0.0495443	0.0537619	0.167927	0.175427	100	2.75657	0.0962863	0.0397601	0.0412765	24	79
MRPS35	0.0202289	-0.00339534	0.281852	0.281477	0.77864	0.77891	0.881377	0.880858	100	2.75657	0.0962863	0.0875919	0.0878252	24	79
GUCY1B1	-0.501159	-0.462871	-6.04018	-6.05461	2.64432e-08	2.3255e-08	1.35619e-05	1.19531e-05	100	2.75657	0.0962863	0.117061	0.116503	24	79
SFSWAP	0.11815	0.0864352	3.08597	2.97388	0.00262463	0.00366449	0.023508	0.0292086	100	2.75657	0.0962863	0.0249253	0.0268396	24	79
TNK2	0.0334945	0.0202413	0.285999	0.287962	0.775668	0.774142	0.879528	0.87746	75	2.75657	0.0962863	0.156165	0.154042	16	62
MON2	0.127368	0.0780474	3.31511	3.19578	0.00127704	0.00185287	0.0143828	0.0186264	100	2.75657	0.0962863	0.0251006	0.0270102	24	79
CDH3	-0.228754	-0.308172	-0.66694	-0.706191	0.516474	0.490381	0.716155	0.692213	13	2.75657	0.0962863	0.251893	0.22467	3	13
ARSF	-0.218074	-0.164072	-1.33539	-1.34973	0.18478	0.180069	0.394502	0.383909	100	2.75657	0.0962863	0.453469	0.443887	24	79
GPBP1	-0.119655	-0.120527	-0.993522	-1.0032	0.32383	0.319044	0.551471	0.542072	71	2.75657	0.0962863	0.198057	0.194254	19	55
DGAT2									0	2.75657	0.0962863		0.0962863	0	0
CS	0.23748	0.222567	3.22057	3.21878	0.00172638	0.00172309	0.017601	0.0177908	100	2.75657	0.0962863	0.092459	0.0925617	24	79
MRPS24	0.00449941	0.00686278	0.0757758	0.0751672	0.939749	0.940228	0.971626	0.971168	100	2.75657	0.0962863	0.0599527	0.0609274	24	79
ELMO2	0.0240764	0.100795	0.444625	0.439174	0.657552	0.661458	0.80864	0.808327	100	2.75657	0.0962863	0.0498604	0.0511058	24	79
WAPL	0.0405705	0.032439	1.0101	0.97772	0.314885	0.330509	0.542483	0.553856	100	2.75657	0.0962863	0.0274315	0.0292786	24	79
VMP1	0.12383	0.144197	1.45984	1.46403	0.147469	0.146239	0.341959	0.336045	100	2.75657	0.0962863	0.122349	0.12165	24	79
APPBP2	-0.340661	-0.208222	-1.16241	-1.18926	0.250816	0.239872	0.474215	0.458745	48	2.75657	0.0962863	0.540931	0.516783	9	42
POLD1	0.136091	0.0959528	2.74832	2.70129	0.00710786	0.00808067	0.046119	0.0496258	100	2.75657	0.0962863	0.0416948	0.0431593	24	79
EIF4B	0.245971	0.20709	4.4716	4.42023	2.05394e-05	2.45172e-05	0.000871521	0.00102488	100	2.75657	0.0962863	0.0514519	0.0526546	24	79
BICRA	-0.22702	-0.23326	-2.38947	-2.36922	0.0213287	0.0221021	0.0953278	0.0970983	43	2.75657	0.0962863	0.0749306	0.0762172	14	32
SPHK2	-0.0425527	-0.0238367	-0.3674	-0.370378	0.714129	0.711894	0.843371	0.840105	96	2.75657	0.0962863	0.225911	0.222293	24	75
RPL18	0.15249	0.162287	2.45046	2.43541	0.0160039	0.016597	0.0784629	0.0802492	100	2.75657	0.0962863	0.0658485	0.066665	24	79
ISOC2	0.224672	0.203814	2.47304	2.48352	0.0150833	0.0146266	0.0753808	0.0735129	100	2.75657	0.0962863	0.140345	0.139163	24	79
U2AF2	0.0366411	0.0138087	1.20446	1.12941	0.231255	0.261354	0.45276	0.481715	100	2.75657	0.0962863	0.0157366	0.0178975	24	79
EPN1	0.044237	0.0390809	1.43305	1.34656	0.154963	0.181084	0.352476	0.385518	100	2.75657	0.0962863	0.0162035	0.0183518	24	79
MED29	0.0103921	0.0163023	0.183621	0.181759	0.854683	0.85613	0.925448	0.925962	100	2.75657	0.0962863	0.0544651	0.055587	24	79
ZNF275	-0.339025	-0.123746	-1.73927	-1.65624	0.115984	0.124097	0.292653	0.303807	9	2.75657	0.0962863	0.0669442	0.0738241	3	9
MTMR1	0.0150975	0.0162776	0.37941	0.366943	0.705188	0.714416	0.838343	0.841178	100	2.75657	0.0962863	0.0269248	0.0287855	24	79
GPC1	0.173001	0.304944	1.24404	1.25601	0.216394	0.211962	0.434724	0.42535	100	2.75657	0.0962863	0.328845	0.322606	24	79
ADCK1	-0.0328462	-0.0178738	-0.3751	-0.376423	0.708381	0.707379	0.840398	0.837603	100	2.75657	0.0962863	0.130388	0.129473	24	79
HAGH	0.0742688	0.087891	1.03512	1.03373	0.30311	0.303687	0.530094	0.526112	100	2.75657	0.0962863	0.087537	0.0877717	24	79
RNF4	-0.186096	-0.172443	-0.715638	-0.726585	0.476352	0.469581	0.685333	0.676504	78	2.75657	0.0962863	0.777034	0.753797	15	66
CASP8	0.319641	0.294427	4.22274	4.2234	5.32757e-05	5.21342e-05	0.00168713	0.00168396	100	2.75657	0.0962863	0.0974311	0.0974004	24	79
LIMCH1	-0.0603606	-0.0456873	-0.734186	-0.735789	0.464553	0.463535	0.67614	0.671393	100	2.75657	0.0962863	0.114936	0.114435	24	79
INTS13	0.0800493	0.0335462	2.10007	2.02293	0.0382389	0.0456777	0.141889	0.15716	100	2.75657	0.0962863	0.0247063	0.0266265	24	79
TM7SF3	0.175301	0.2552	1.37953	1.39195	0.170936	0.167065	0.374649	0.365592	96	2.75657	0.0962863	0.264763	0.26006	23	76
SPA17	0.395659	0.295298	1.69617	1.68502	0.111966	0.110516	0.285507	0.280973	14	2.75657	0.0962863	0.0890929	0.0902763	2	15
CCN5	0.149789	0.239264	0.932106	0.942023	0.353527	0.34839	0.580237	0.571561	100	2.75657	0.0962863	0.439127	0.42993	24	79
ST3GAL6	-0.099328	0.0305588	-0.198476	-0.206284	0.844058	0.837886	0.920025	0.916411	29	2.75657	0.0962863	0.667225	0.617666	3	29
NGFR	-0.186471	-0.0927449	-1.07266	-1.08853	0.287272	0.280107	0.513045	0.501009	67	2.75657	0.0962863	0.360008	0.349586	16	54
CDON	-0.978772	-0.534333	-0.753489	-0.91372	0.485103	0.388384	0.692721	0.607847	5	2.75657	0.0962863	0.966245	0.657074	1	7
TAF2	0.152667	0.1197	2.60081	2.57865	0.0107102	0.0113349	0.0601892	0.0621437	100	2.75657	0.0962863	0.0585914	0.0596026	24	79
HIPK2	0.119234	0.283538	0.295934	0.306048	0.768981	0.761206	0.875485	0.869046	36	2.75657	0.0962863	1.11921	1.04646	11	28
TNPO3	0.297491	0.289607	4.77079	4.74186	6.26345e-06	6.84249e-06	0.000415077	0.000433748	100	2.75657	0.0962863	0.0661189	0.0669282	24	79
RFXANK	0.0365848	0.0511235	0.65398	0.646994	0.514626	0.519078	0.714852	0.713774	100	2.75657	0.0962863	0.0532147	0.0543701	24	79
TMEM161A	0.321645	0.27055	1.57315	1.59847	0.121991	0.115912	0.302933	0.290565	50	2.75657	0.0962863	0.241614	0.23402	8	45
CTSA	0.235413	0.294446	2.54247	2.55413	0.0125409	0.0121125	0.0667563	0.0649856	100	2.75657	0.0962863	0.145783	0.144456	24	79
SUGP2	0.0331935	-0.0123326	0.710712	0.695971	0.478917	0.488018	0.687933	0.690812	100	2.75657	0.0962863	0.0370918	0.0386798	24	79
SLC12A2	-0.204781	-0.194723	-2.5184	-2.52327	0.013375	0.0131592	0.0698721	0.0683818	100	2.75657	0.0962863	0.112432	0.111999	24	79
SNX24	-0.00822924	0.016438	-0.129867	-0.129159	0.896932	0.897485	0.949494	0.949277	100	2.75657	0.0962863	0.0682778	0.0690292	24	79
CNN2	0.0490646	0.270472	0.486777	0.489694	0.627481	0.625395	0.790112	0.784914	100	2.75657	0.0962863	0.172757	0.170705	24	79
ABCA7	0.00952556	0.00952556	0.0266822	0.0292531	0.979295	0.977153	0.990939	0.989689	9	2.75657	0.0962863	0.339864	0.282752	4	8
SNCAIP	-0.213656	0.147003	-1.06449	-1.06147	0.302909	0.301955	0.530094	0.52433	16	2.75657	0.0962863	0.0926885	0.0932172	7	12
DDX20	0.0788533	0.0565018	1.82475	1.77695	0.0710245	0.0785349	0.213453	0.225678	100	2.75657	0.0962863	0.0317536	0.0334848	24	79
BTBD1	0.0888949	0.0914897	1.01763	1.02035	0.311523	0.310162	0.538467	0.532132	92	2.75657	0.0962863	0.117842	0.117215	21	74
FAR2	0.0657941	-0.107305	0.197987	0.205853	0.845404	0.839012	0.920687	0.916741	17	2.75657	0.0962863	0.208094	0.192494	3	17
BCAS1	0.122629	0.200344	0.332245	0.343273	0.741631	0.733249	0.858769	0.85165	36	2.75657	0.0962863	0.865899	0.81116	9	30
SBNO2	-0.25148	-0.258898	-0.591192	-0.612594	0.580105	0.557673	0.757599	0.739638	5	2.75657	0.0962863	0.11934	0.111147	1	7
PMS1	0.0596133	0.127385	0.407046	0.411872	0.685712	0.682102	0.826732	0.82066	50	2.75657	0.0962863	0.173777	0.169728	11	42
HMG20B	-0.0331943	-0.0370636	-0.604375	-0.595109	0.547099	0.553205	0.736235	0.736983	91	2.75657	0.0962863	0.0465736	0.0480353	22	72
CALCRL	-0.514902	-0.549449	-3.72651	-3.76218	0.000321738	0.000280447	0.00565364	0.00520478	100	2.75657	0.0962863	0.324642	0.318516	24	79
TAF11	-0.0539535	-0.0647674	-0.52403	-0.525688	0.602528	0.601267	0.773179	0.769117	51	2.75657	0.0962863	0.109765	0.109074	15	39
ANKS1A	-0.13425	-0.116968	-4.50382	-4.21058	1.8112e-05	5.47196e-05	0.000806222	0.00174836	100	2.75657	0.0962863	0.0151086	0.0172863	24	79
AP3D1	0.130742	0.102127	2.74197	2.68874	0.00723685	0.0083697	0.046648	0.0506656	100	2.75657	0.0962863	0.0386605	0.0402063	24	79
ZNF76	-0.206866	-0.199514	-1.41251	-1.39533	0.168442	0.172598	0.371195	0.372958	29	2.75657	0.0962863	0.0749065	0.0767623	4	28
SLC9A3R2	-0.557101	-0.590541	-4.74158	-4.77955	7.04687e-06	5.8723e-06	0.000444518	0.000401285	100	2.75657	0.0962863	0.234736	0.231022	24	79
NTHL1	0.0614392	0.0352334	0.720766	0.722909	0.472735	0.471378	0.68246	0.677854	100	2.75657	0.0962863	0.123555	0.122824	24	79
UHRF1BP1	-0.0378483	-0.00216484	-0.763588	-0.750565	0.446911	0.45463	0.661616	0.663959	100	2.75657	0.0962863	0.0417766	0.0432389	24	79
GNAI3	-0.0241868	-0.0668427	-0.415656	-0.411958	0.678552	0.681229	0.822384	0.819993	100	2.75657	0.0962863	0.0575767	0.0586151	24	79
IPO5	0.0618444	0.0499766	1.08515	1.07449	0.280463	0.285119	0.505322	0.506868	100	2.75657	0.0962863	0.0552304	0.0563317	24	79
OAT	0.217738	0.177348	1.96174	1.97612	0.0525725	0.0508222	0.175166	0.169388	100	2.75657	0.0962863	0.20948	0.206444	24	79
WDR3	0.0965084	0.0513085	2.01171	1.97342	0.0469409	0.0511327	0.161797	0.169904	100	2.75657	0.0962863	0.0391345	0.0406676	24	79
PKN2	-0.111339	-0.144297	-3.30758	-3.14334	0.00130838	0.00218351	0.0145463	0.0208006	100	2.75657	0.0962863	0.0192677	0.0213338	24	79
WDR18	-0.0435366	-0.0753594	-1.14795	-1.10524	0.253726	0.271636	0.477879	0.492225	100	2.75657	0.0962863	0.0244579	0.0263848	24	79
TRAM2	0.221651	0.349931	1.07623	1.10361	0.288983	0.276568	0.515087	0.497806	36	2.75657	0.0962863	0.309485	0.294321	12	27
NTN1	-0.124407	-0.0359849	-0.727803	-0.737408	0.469	0.463094	0.679791	0.671083	75	2.75657	0.0962863	0.356705	0.347473	16	62
DGKA	-0.0965498	0.0678442	-1.49492	-1.4878	0.138085	0.139866	0.328066	0.327683	100	2.75657	0.0962863	0.0709295	0.0716097	24	79
ERBB3	-0.0168242	-0.147392	-0.171643	-0.172527	0.864084	0.86338	0.930588	0.929015	95	2.75657	0.0962863	0.151092	0.149547	22	76
ANKRD44	0.0436975	0.155861	0.756945	0.749945	0.450863	0.455001	0.664275	0.66403	100	2.75657	0.0962863	0.0566688	0.0577315	24	79
KARS1	0.104234	0.0669855	2.06224	2.02939	0.0417779	0.0450036	0.150104	0.155702	100	2.75657	0.0962863	0.0434414	0.044859	24	79
ADAT1	0.138434	0.14228	0.759339	0.769231	0.449776	0.443845	0.663567	0.655301	84	2.75657	0.0962863	0.491927	0.479356	21	66
PDIA5	0.387232	0.36094	3.32545	3.35174	0.00123518	0.00112469	0.0140639	0.0133847	100	2.75657	0.0962863	0.230569	0.226967	24	79
TBC1D22B	-0.143853	-0.123937	-2.40191	-2.38348	0.0181559	0.0189862	0.0855298	0.0877461	100	2.75657	0.0962863	0.0609937	0.0619405	24	79
NDUFB4	-0.0965026	-0.0202	-1.11174	-1.11547	0.268914	0.267252	0.492354	0.487043	100	2.75657	0.0962863	0.128123	0.127269	24	79
SPEN	-0.0403099	-0.0305685	-0.962693	-0.935132	0.338024	0.351912	0.564378	0.574311	100	2.75657	0.0962863	0.0298132	0.0315964	24	79
MYLK	-0.298419	-0.175861	-2.55375	-2.57404	0.0121664	0.0114776	0.0655223	0.0625868	100	2.75657	0.0962863	0.232197	0.228551	24	79
ZC3H15	0.182166	0.181513	3.42984	3.38442	0.000878877	0.00101094	0.0111957	0.0125145	100	2.75657	0.0962863	0.0479677	0.0492639	24	79
MAP2K4	-0.00614853	0.0218177	-0.125154	-0.122954	0.900653	0.902384	0.952003	0.952328	100	2.75657	0.0962863	0.0410401	0.0425222	24	79
PACC1	-0.354891	-0.175997	-2.05985	-2.05834	0.0499675	0.0490565	0.168887	0.165274	25	2.75657	0.0962863	0.0948795	0.0950192	5	23
SLK	-0.0863951	-0.104406	-1.77572	-1.74346	0.0788213	0.0842438	0.228952	0.236732	100	2.75657	0.0962863	0.0402522	0.0417554	24	79
CYB5R4	-0.0165643	0.0274677	-0.18942	-0.189931	0.850181	0.84977	0.922786	0.922326	92	2.75657	0.0962863	0.118092	0.117458	21	74
COL17A1	0.707679	0.574861	0.801699	0.906354	0.443379	0.382949	0.659449	0.602736	9	2.75657	0.0962863	1.33857	1.04729	4	8
GSTO2	-0.0731644	-0.101075	-0.265449	-0.272604	0.792027	0.78647	0.889701	0.885575	40	2.75657	0.0962863	0.489951	0.464571	8	35
PRKCQ	-0.021606	0.00265611	-0.177466	-0.178956	0.859501	0.858325	0.928365	0.927355	100	2.75657	0.0962863	0.252044	0.247866	24	79
TLE2	-0.518256	-0.498257	-2.33707	-2.38404	0.0234	0.0206841	0.101368	0.0931179	51	2.75657	0.0962863	0.402633	0.386924	11	43
ASB1	-0.443219	-0.446008	-1.17195	-1.23185	0.25434	0.230058	0.478195	0.447021	21	2.75657	0.0962863	0.528328	0.478196	5	19
FAM107B	0.220287	0.198273	2.63462	2.64136	0.0097631	0.0095469	0.0563401	0.0553524	100	2.75657	0.0962863	0.118879	0.118273	24	79
ME1	-0.0154384	0.168653	-0.144177	-0.145166	0.885651	0.884864	0.942458	0.941572	100	2.75657	0.0962863	0.194972	0.192325	24	79
TBC1D1	-0.161476	-0.0810858	-3.09872	-3.05457	0.00252387	0.00287084	0.0228586	0.0246471	100	2.75657	0.0962863	0.0461758	0.0475201	24	79
CDK13	-0.0251821	-0.0164367	-0.573926	-0.559541	0.567307	0.57701	0.749235	0.752002	100	2.75657	0.0962863	0.0327364	0.0344412	24	79
MTHFD2	0.193991	0.221716	1.44129	1.45476	0.152628	0.148783	0.348873	0.339428	100	2.75657	0.0962863	0.30805	0.30237	24	79
SLC9A7	0.100791	0.155983	0.726355	0.734181	0.46964	0.464818	0.680008	0.672345	84	2.75657	0.0962863	0.289522	0.283383	23	64
FOXJ2	-0.398203	-0.336502	-2.60181	-2.63147	0.0108983	0.0100069	0.0608409	0.057261	87	2.75657	0.0962863	0.356514	0.348522	21	69
YBX1	0.281046	0.266057	4.0321	4.02318	0.00010809	0.000109875	0.00270134	0.00276961	100	2.75657	0.0962863	0.0826136	0.0829804	24	79
PDE4A	0.153422	0.0583145	0.406937	0.434583	0.692628	0.671126	0.831153	0.814371	10	2.75657	0.0962863	0.223954	0.196366	2	11
PPP2R5A	0.0625295	0.0420373	1.10215	1.0911	0.27304	0.277781	0.497111	0.499002	100	2.75657	0.0962863	0.0547323	0.0558471	24	79
CTNNA2	-0.271686	-0.119414	-0.574727	-0.602754	0.570613	0.551565	0.751222	0.735877	25	2.75657	0.0962863	1.12828	1.02579	8	20
ELAVL1	0.0860933	0.0733484	2.53573	2.4123	0.0127698	0.017625	0.0676089	0.0834447	100	2.75657	0.0962863	0.0196017	0.0216588	24	79
TIE1	-0.354563	-0.234328	-1.63747	-1.67478	0.110011	0.101827	0.282171	0.266269	37	2.75657	0.0962863	0.264137	0.252499	8	32
DIP2B	0.106062	0.0473582	2.04765	2.01781	0.0432162	0.0462176	0.153381	0.158556	100	2.75657	0.0962863	0.0456212	0.0469803	24	79
SMARCD1	0.0155649	0.0281291	0.362912	0.353199	0.717437	0.724663	0.845732	0.847066	100	2.75657	0.0962863	0.0312787	0.0330227	24	79
KDM4A	0.0591185	0.10661	0.424856	0.429585	0.672142	0.66867	0.818251	0.813134	76	2.75657	0.0962863	0.257145	0.251515	18	61
NFYC	-0.0158342	-0.0391667	-0.357665	-0.348933	0.721348	0.727854	0.848272	0.848571	100	2.75657	0.0962863	0.0333274	0.0350163	24	79
SLC9A3	-0.743701	-0.749758	-3.51031	-3.5576	0.000711537	0.000600301	0.00980524	0.00894925	87	2.75657	0.0962863	0.687298	0.669147	22	68
NGEF	0.169241	0.182624	1.1185	1.12997	0.266032	0.26112	0.489473	0.481584	100	2.75657	0.0962863	0.389312	0.381451	24	79
ASPM	-0.500163	-0.532182	-1.23493	-1.32674	0.23718	0.202392	0.459631	0.412816	14	2.75657	0.0962863	0.512582	0.444098	5	12
CD84	0.106903	0.222493	0.889964	0.898016	0.376188	0.371814	0.601956	0.593196	79	2.75657	0.0962863	0.204651	0.200997	20	62
ELOVL1	0.0971606	0.109696	0.698906	0.705629	0.486233	0.482015	0.693101	0.687215	100	2.75657	0.0962863	0.328627	0.322394	24	79
SPI1	0.0708957	0.22511	0.653914	0.656653	0.515547	0.513696	0.715626	0.710448	63	2.75657	0.0962863	0.12014	0.11914	17	49
ZNRD1	-0.0210026	-0.0464341	-0.296974	-0.295023	0.767256	0.768715	0.87428	0.873906	80	2.75657	0.0962863	0.0688523	0.0697661	21	62
MPPED2	-0.360766	-0.346214	-2.57559	-2.60992	0.0125322	0.0113485	0.0667405	0.0621437	59	2.75657	0.0962863	0.232292	0.226221	17	45
ZBTB11	0.00769247	-0.027287	0.0671468	0.0664335	0.946756	0.947304	0.973973	0.973883	46	2.75657	0.0962863	0.069679	0.0711833	8	41
ATXN3	-0.22965	-0.24235	-4.10761	-4.06361	8.18735e-05	9.46932e-05	0.00223044	0.00248217	100	2.75657	0.0962863	0.0531514	0.0543086	24	79
GOLGA5	0.106539	0.0771589	1.46666	1.46523	0.145605	0.145912	0.338682	0.335869	100	2.75657	0.0962863	0.0897251	0.0899011	24	79
FGFR2	0.19443	0.207814	0.62322	0.649868	0.53985	0.522013	0.73087	0.715323	21	2.75657	0.0962863	0.312892	0.287758	6	18
LRRC40	0.00518765	-0.0526027	0.0979528	0.096641	0.922166	0.9232	0.962984	0.962747	100	2.75657	0.0962863	0.0476944	0.048998	24	79
ISOC1	0.0438016	0.0469618	0.534361	0.535492	0.594278	0.593467	0.767233	0.763481	100	2.75657	0.0962863	0.114253	0.113771	24	79
EML1	-0.397611	-0.444728	-4.04031	-4.06301	0.00010489	9.49026e-05	0.00263252	0.00248217	100	2.75657	0.0962863	0.164682	0.162847	24	79
TRMT11	-0.0553415	-0.0537555	-0.932145	-0.924654	0.353507	0.357312	0.580237	0.580001	100	2.75657	0.0962863	0.0599368	0.0609119	24	79
THUMPD1	0.159145	0.114743	2.66273	2.64208	0.00903394	0.00952802	0.053523	0.05527	100	2.75657	0.0962863	0.0607425	0.061696	24	79
MSANTD3									2	2.75657	0.0962863	0.0494626	0.0765983	0	4
ATG2B	-0.210088	-0.222167	-3.75611	-3.71595	0.000290184	0.000329665	0.00528243	0.00585618	100	2.75657	0.0962863	0.0531968	0.0543527	24	79
ARFGEF1	0.252927	0.267353	3.69273	3.68252	0.000361729	0.000370255	0.00614835	0.00633763	100	2.75657	0.0962863	0.0797724	0.0802154	24	79
ACSM2B	-0.136354	-0.170698	-0.873281	-0.882415	0.384602	0.379612	0.610355	0.599913	100	2.75657	0.0962863	0.414562	0.406024	24	79
ZFAT	-0.583561	-0.487432	-2.11843	-2.19741	0.053974	0.0433056	0.178279	0.152233	13	2.75657	0.0962863	0.161408	0.150015	6	10
MTFR1	0.365776	0.318317	3.69924	3.7203	0.000353677	0.000324707	0.00607154	0.00581619	100	2.75657	0.0962863	0.166251	0.164374	24	79
FECH	-0.0613747	-0.0541951	-0.657922	-0.661026	0.5121	0.510075	0.71336	0.708258	100	2.75657	0.0962863	0.147975	0.146589	24	79
MYO9A	-0.121714	-0.193536	-2.41741	-2.37837	0.0174426	0.0192371	0.0831995	0.0886631	100	2.75657	0.0962863	0.0431064	0.044533	24	79
DDX3Y	-0.00664718	0.0483897	-0.0246819	-0.0249929	0.980358	0.980109	0.991322	0.990776	100	2.75657	0.0962863	1.23332	1.20282	24	79
PFKP	-0.120432	-0.248351	-1.22231	-1.2292	0.224463	0.221804	0.44463	0.437101	100	2.75657	0.0962863	0.165075	0.16323	24	79
IDI1	0.253723	0.245544	4.07962	4.05446	9.07882e-05	9.79411e-05	0.00239926	0.00254398	100	2.75657	0.0962863	0.0657722	0.0665907	24	79
SP100	-0.0158911	0.0153458	-0.263364	-0.261424	0.792812	0.794289	0.890201	0.88953	100	2.75657	0.0962863	0.0619093	0.0628315	24	79
KLF6	-0.0507394	-0.195946	-0.256752	-0.260784	0.798181	0.79505	0.893211	0.88974	65	2.75657	0.0962863	0.391515	0.379504	14	54
PLPP1	-0.116725	-0.195127	-0.708677	-0.719626	0.481181	0.474344	0.690036	0.680629	62	2.75657	0.0962863	0.331347	0.321341	18	47
NEO1	-0.17308	-0.168969	-2.47012	-2.46505	0.0151995	0.0153566	0.0756833	0.0760242	100	2.75657	0.0962863	0.0834866	0.08383	24	79
TRAM1	0.373846	0.393657	2.45904	2.48433	0.0156483	0.0145952	0.0773952	0.0734546	100	2.75657	0.0962863	0.393018	0.385058	24	79
PHKA1	-0.0634539	-0.0668013	-0.594616	-0.598667	0.553443	0.550712	0.740247	0.73562	100	2.75657	0.0962863	0.193643	0.191032	24	79
TNFRSF1A	0.273573	0.278486	1.92104	1.94568	0.0615313	0.0579892	0.19407	0.184089	42	2.75657	0.0962863	0.162827	0.158729	12	33
EVI5	0.0737343	0.127929	1.21318	1.20399	0.228038	0.23147	0.448922	0.448523	96	2.75657	0.0962863	0.0621715	0.0631237	24	75
STOML1	0.122559	0.112772	0.483759	0.505109	0.63439	0.618803	0.794687	0.780819	18	2.75657	0.0962863	0.255471	0.23433	6	15
PKM	-0.0392936	-0.161724	-0.543299	-0.542699	0.588133	0.588513	0.763214	0.759956	100	2.75657	0.0962863	0.0889459	0.0891428	24	79
DHX29	0.0187296	0.0336847	0.394273	0.386526	0.694219	0.699906	0.83247	0.832675	100	2.75657	0.0962863	0.0383726	0.0399262	24	79
DNTTIP2	0.0253428	0.0244583	0.612623	0.594489	0.541516	0.553492	0.732034	0.737118	100	2.75657	0.0962863	0.0290993	0.0309017	24	79
METTL22	0.120247	-0.0949412	0.254412	0.184359	0.841401	0.863252	0.919255	0.929015	1	2.75657	0.0962863	0.043131	0.0821363	3	1
TP53BP1	0.03687	-0.00915592	0.763269	0.749069	0.4471	0.455527	0.661648	0.664516	100	2.75657	0.0962863	0.0396781	0.0411967	24	79
TRO	0.378457	0.343467	0.706784	0.79184	0.499766	0.445565	0.704582	0.656817	8	2.75657	0.0962863	0.465796	0.371102	2	9
RRP15	0.19755	0.110291	3.6354	3.59146	0.000440616	0.000506221	0.00708822	0.00791606	100	2.75657	0.0962863	0.0502123	0.0514483	24	79
RHOA	0.0458326	0.0470396	0.7333	0.728918	0.465091	0.46771	0.676642	0.674548	100	2.75657	0.0962863	0.066427	0.067228	24	79
DHX8	-0.0452607	-0.0370584	-1.05706	-1.02864	0.29303	0.306065	0.519552	0.528096	100	2.75657	0.0962863	0.0311745	0.0329212	24	79
PRKCZ	-0.0513644	-0.146041	-0.80159	-0.797545	0.424691	0.426974	0.643997	0.641139	100	2.75657	0.0962863	0.0698199	0.0705299	24	79
ZFY	1.05192	0.728986	1.3269	1.48596	0.214043	0.16158	0.431849	0.3579	10	2.75657	0.0962863	1.54631	1.23297	4	9
IARS2	0.168549	0.101936	2.29179	2.29035	0.0240145	0.024044	0.103094	0.103175	100	2.75657	0.0962863	0.0919731	0.0920888	24	79
SYT1									2	2.75657	0.0962863	0.0337975	0.0700115	0	4
NAV3									7	2.75657	0.0962863	0.167607	0.147456	0	9
IDH3G	0.0289345	0.0100344	0.412572	0.411738	0.680803	0.681389	0.823921	0.819993	100	2.75657	0.0962863	0.0836354	0.0839748	24	79
ROGDI	-0.0731247	-0.0397991	-1.14658	-1.1406	0.254289	0.256688	0.478195	0.477132	100	2.75657	0.0962863	0.0691633	0.0698909	24	79
ATP2B3	-0.445385	-0.582244	-2.04075	-2.07204	0.0448928	0.0416649	0.157512	0.148586	73	2.75657	0.0962863	0.546867	0.530472	15	61
ROCK1	-0.243194	-0.223538	-5.31871	-5.20086	6.39419e-07	1.01612e-06	9.13903e-05	0.000118936	100	2.75657	0.0962863	0.0355512	0.0371805	24	79
CBFB	0.174332	0.17858	2.53687	2.53013	0.0127306	0.0129198	0.0674842	0.0676132	100	2.75657	0.0962863	0.0802999	0.0807287	24	79
PDK3	0.352304	0.281926	3.64553	3.66494	0.000425579	0.000393468	0.00693388	0.00658857	100	2.75657	0.0962863	0.158808	0.157131	24	79
HYAL2	-0.256441	-0.252473	-2.32672	-2.3362	0.0229671	0.0223188	0.1001	0.0974928	68	2.75657	0.0962863	0.121558	0.120573	13	58
HDAC4	0.00305149	0.00927207	0.0708297	0.0689583	0.943675	0.945157	0.972957	0.972879	100	2.75657	0.0962863	0.0315611	0.0332975	24	79
RASSF1	-0.0680205	0.01994	-0.592135	-0.59559	0.555753	0.553377	0.741731	0.737118	67	2.75657	0.0962863	0.136134	0.134559	14	56
IFI35	0.226079	0.265647	2.94569	2.94722	0.00400875	0.00396839	0.0310284	0.0306229	100	2.75657	0.0962863	0.100163	0.100059	24	79
HEATR6	-0.0267714	-0.0231524	-0.320726	-0.321482	0.749115	0.748524	0.862945	0.860971	96	2.75657	0.0962863	0.115764	0.11522	24	75
COASY	-0.128089	-0.141577	-2.09068	-2.07656	0.0390927	0.0403372	0.143836	0.145459	100	2.75657	0.0962863	0.0638281	0.0646989	24	79
PLEKHH3	-0.611878	-0.316768	-1.39148	-1.48929	0.187432	0.156154	0.398007	0.350894	13	2.75657	0.0962863	0.351566	0.306905	3	13
MEF2A	-0.343437	-0.307101	-2.56664	-2.58749	0.0131295	0.0123025	0.0689255	0.0656911	53	2.75657	0.0962863	0.142543	0.140256	10	46
OTUD5	-0.132681	-0.196163	-1.27004	-1.2757	0.207847	0.205718	0.42396	0.417009	78	2.75657	0.0962863	0.130046	0.128894	19	62
TFE3	0.0525109	0.0516406	0.80231	0.798868	0.424276	0.426209	0.643617	0.640723	100	2.75657	0.0962863	0.0728406	0.0734695	24	79
TBC1D25	0.029422	0.0658552	0.162171	0.166461	0.872529	0.869045	0.935291	0.932199	24	2.75657	0.0962863	0.190271	0.180589	9	18
ACSL4	0.223526	0.272501	4.39181	4.32357	2.79799e-05	3.56052e-05	0.00110439	0.00130317	100	2.75657	0.0962863	0.0440481	0.0454495	24	79
INPP5A	-0.342444	-0.3505	-4.95937	-4.94694	2.8987e-06	2.95336e-06	0.000243791	0.000260557	100	2.75657	0.0962863	0.0810746	0.0814827	24	79
GPKOW	0.0742723	0.0471201	1.8893	1.82521	0.0617482	0.0708743	0.19436	0.211265	100	2.75657	0.0962863	0.026279	0.0281571	24	79
GRIPAP1	0.108932	0.0961287	2.95136	2.83381	0.00394175	0.00553788	0.0306102	0.0385111	100	2.75657	0.0962863	0.0231648	0.0251264	24	79
FTSJ1	0.0612119	0.0694257	0.878692	0.876732	0.381675	0.382677	0.607508	0.602664	100	2.75657	0.0962863	0.0825199	0.0828892	24	79
REEP1	-0.302718	-0.465471	-0.585283	-0.681341	0.579688	0.51327	0.757413	0.710357	6	2.75657	0.0962863	0.57506	0.424342	5	4
ATP11A	-0.347082	-0.475639	-3.01152	-3.03496	0.00329172	0.00304756	0.0269646	0.0257161	100	2.75657	0.0962863	0.225867	0.22239	24	79
POLR1A	0.0828636	0.0619898	1.76463	1.72865	0.0806796	0.0868757	0.232234	0.241276	100	2.75657	0.0962863	0.0374956	0.0390728	24	79
LAPTM4A	0.150706	0.237477	0.5928	0.60294	0.555253	0.548449	0.741682	0.733873	69	2.75657	0.0962863	0.730614	0.706246	16	56
TTC7A	-0.0267765	0.00840413	-0.250581	-0.252292	0.802652	0.801319	0.895412	0.894457	100	2.75657	0.0962863	0.194165	0.19154	24	79
IP6K2	0.165764	0.279711	0.759236	0.76408	0.45811	0.453849	0.671121	0.663132	17	2.75657	0.0962863	0.105877	0.104539	3	17
SRBD1	-0.00656628	-0.04118	-0.156934	-0.152432	0.875613	0.879145	0.936847	0.938697	100	2.75657	0.0962863	0.029769	0.0315534	24	79
KIF2A	0.622691	0.643355	4.65711	4.70038	9.88635e-06	8.0901e-06	0.000545105	0.000478206	100	2.75657	0.0962863	0.303999	0.298427	24	79
RASGRP2	-0.26246	-0.137795	-3.72383	-3.71686	0.000324754	0.000328621	0.00567526	0.00585618	100	2.75657	0.0962863	0.0844707	0.0847877	24	79
PSME4	0.114787	0.17139	1.55119	1.54993	0.124147	0.124356	0.306176	0.304062	96	2.75657	0.0962863	0.0910095	0.0911568	24	75
IFT80	-0.333289	-0.28068	-1.03272	-1.08948	0.315411	0.28843	0.543012	0.510426	18	2.75657	0.0962863	0.408217	0.366791	8	13
SIRT2	0.0462968	0.00998285	0.754878	0.749812	0.452096	0.455081	0.665037	0.66403	100	2.75657	0.0962863	0.0639599	0.0648271	24	79
ERLEC1	0.23614	0.285252	4.0184	3.98436	0.000113641	0.000126631	0.00280441	0.00305337	100	2.75657	0.0962863	0.0587208	0.0597285	24	79
PPP2R5B	0.00876257	0.0153678	0.163922	0.161805	0.870124	0.871777	0.933853	0.9341	100	2.75657	0.0962863	0.0485903	0.0498698	24	79
PYGM	-0.61936	-0.475149	-5.18851	-5.23096	1.11266e-06	8.9374e-07	0.000127223	0.000107814	100	2.75657	0.0962863	0.242304	0.238387	24	79
MAST4	-0.279446	-0.310543	-3.81928	-3.81632	0.000232394	0.000231673	0.00449397	0.00454201	100	2.75657	0.0962863	0.0910316	0.0911725	24	79
ADGRF5	-0.427915	-0.374706	-3.97359	-4.00115	0.000133759	0.000119105	0.00306373	0.00293345	100	2.75657	0.0962863	0.197201	0.194494	24	79
NUP133	0.0503119	0.0368451	1.83558	1.69312	0.0693914	0.0934632	0.210368	0.252438	100	2.75657	0.0962863	0.0127748	0.0150151	24	79
NUCKS1	-0.0406927	-0.0762112	-0.483422	-0.48473	0.629853	0.628899	0.792168	0.787676	100	2.75657	0.0962863	0.120487	0.119838	24	79
VPS35	0.00023962	-0.0113405	0.00520954	0.0050962	0.995854	0.995944	0.997972	0.99797	100	2.75657	0.0962863	0.0359755	0.0375934	24	79
DNAJA2	0.0412764	0.00966607	0.822284	0.808863	0.412872	0.420463	0.634807	0.636129	100	2.75657	0.0962863	0.042847	0.0442806	24	79
BCL3	-0.158648	-0.0339861	-1.05286	-1.068	0.29701	0.289964	0.52401	0.5124	55	2.75657	0.0962863	0.234836	0.228223	16	42
KCNAB2	0.0814035	0.203507	0.907495	0.911123	0.366327	0.364363	0.593	0.587053	100	2.75657	0.0962863	0.136822	0.135735	24	79
ABCC9	0.401916	0.243459	1.19131	1.23989	0.256561	0.23437	0.480151	0.45192	12	2.75657	0.0962863	0.16355	0.150985	2	13
FUNDC1	0.116816	0.0963545	1.1952	1.20149	0.235372	0.232831	0.45763	0.450348	84	2.75657	0.0962863	0.143406	0.141909	21	66
MAOB	0.266334	0.181959	2.32004	2.33799	0.0223714	0.0213251	0.098394	0.0948503	100	2.75657	0.0962863	0.224091	0.220662	24	79
RORA	-0.243742	-0.318511	-0.858925	-0.886508	0.39677	0.381437	0.620379	0.601645	32	2.75657	0.0962863	0.423074	0.397156	7	28
TGFBR3	-0.267454	-0.203562	-2.68773	-2.70401	0.00853864	0.0081216	0.051785	0.049748	92	2.75657	0.0962863	0.163919	0.161952	24	71
ATP1B3	-0.0807023	-0.00426394	-1.17246	-1.16941	0.243797	0.244946	0.467234	0.464211	100	2.75657	0.0962863	0.0805626	0.0809844	24	79
NEDD4	-0.0896503	-0.158358	-1.41828	-1.41041	0.159219	0.16144	0.358631	0.357677	100	2.75657	0.0962863	0.0679426	0.0687029	24	79
PIGB	0.841645	0.844361	3.02007	3.11705	0.00523027	0.00386234	0.0370994	0.0300795	29	2.75657	0.0962863	0.327186	0.307143	5	27
GNB5	-0.0885263	-0.0848663	-0.637892	-0.64479	0.525625	0.521091	0.721787	0.714875	70	2.75657	0.0962863	0.219672	0.214997	15	58
RAB27A	0.125026	0.196955	1.39858	1.40407	0.165034	0.163312	0.366825	0.359947	100	2.75657	0.0962863	0.13589	0.134827	24	79
HDHD5	0.0528384	-0.00120594	0.885625	0.878689	0.377945	0.38162	0.603524	0.601695	100	2.75657	0.0962863	0.0605284	0.0614877	24	79
UFD1	0.0866817	0.0809071	1.94406	1.89759	0.0546985	0.0605574	0.179628	0.189796	100	2.75657	0.0962863	0.0338061	0.0354822	24	79
LRP6	0.193467	0.158272	0.602144	0.622822	0.551194	0.537354	0.73872	0.726177	33	2.75657	0.0962863	0.629456	0.588353	8	28
PHRF1	-0.0318624	-0.0267953	-0.621912	-0.612477	0.535415	0.541575	0.728241	0.72909	100	2.75657	0.0962863	0.0446333	0.046019	24	79
ELP1	-0.0894957	-0.10161	-2.29937	-2.21932	0.0235631	0.0286635	0.101813	0.114945	100	2.75657	0.0962863	0.0257599	0.0276519	24	79
NUCB2	0.366324	0.402384	3.98604	4.00378	0.00012785	0.000117964	0.00299797	0.00291752	100	2.75657	0.0962863	0.143617	0.142347	24	79
PFN2	0.154601	0.197336	1.26736	1.27802	0.20797	0.20412	0.424064	0.41513	100	2.75657	0.0962863	0.253037	0.248832	24	79
PTPN3	-0.0293626	-0.0488461	-0.333365	-0.33458	0.739556	0.738624	0.857488	0.855325	100	2.75657	0.0962863	0.131919	0.130963	24	79
SPTB	-0.387814	-0.313665	-1.41015	-1.42798	0.161597	0.156328	0.362464	0.351219	100	2.75657	0.0962863	1.28609	1.25418	24	79
DAPP1	0.0713474	0.173585	0.483839	0.490804	0.630421	0.625425	0.792543	0.784914	55	2.75657	0.0962863	0.235089	0.228464	17	41
SLC44A1	-0.140614	-0.0956547	-1.7635	-1.76609	0.0808703	0.0803499	0.232613	0.229112	100	2.75657	0.0962863	0.10811	0.107793	24	79
TMEM260	-0.0145308	0.00985497	-0.11824	-0.119367	0.906211	0.905309	0.955117	0.954223	71	2.75657	0.0962863	0.193656	0.190017	18	56
SMG6	-0.0609724	-0.0440123	-1.24051	-1.21873	0.217691	0.225736	0.435764	0.441611	100	2.75657	0.0962863	0.0410799	0.0425608	24	79
EXOC5	0.00642981	-0.0277624	0.169296	0.16302	0.865905	0.870823	0.931236	0.933859	100	2.75657	0.0962863	0.0245279	0.0264529	24	79
CLTCL1	-0.0925582	-0.0949482	-0.861382	-0.867519	0.392908	0.389376	0.617665	0.608793	53	2.75657	0.0962863	0.134697	0.132798	17	39
FSTL3	1.44641	1.40062	1.62295	1.93388	0.155727	0.0860408	0.353124	0.239786	6	2.75657	0.0962863	1.58776	1.11824	3	6
DGCR2	-0.206063	-0.146346	-0.837802	-0.841822	0.423832	0.416683	0.643273	0.632272	9	2.75657	0.0962863	0.100364	0.0994081	4	8
RNF126	0.254269	0.224488	2.99135	3.00007	0.00349766	0.00338711	0.0281627	0.0276345	100	2.75657	0.0962863	0.12286	0.122147	24	79
MNT	-0.041748	-0.0996867	-0.332939	-0.335789	0.740134	0.737958	0.85771	0.854939	73	2.75657	0.0962863	0.179806	0.176767	15	61
ZXDC	-0.360368	-0.356895	-2.73954	-2.76588	0.00790432	0.00728394	0.049151	0.0464851	66	2.75657	0.0962863	0.182662	0.179199	14	55
JMJD6	0.182247	0.147184	2.93825	2.91983	0.00409821	0.00430452	0.0315551	0.0325997	100	2.75657	0.0962863	0.065419	0.066247	24	79
POLB	-0.016385	-0.034662	-0.323641	-0.318516	0.746886	0.75074	0.861802	0.862764	100	2.75657	0.0962863	0.0435841	0.0449979	24	79
WIPI1	-0.0152492	0.0356538	-0.200392	-0.200451	0.841581	0.841524	0.919255	0.917709	100	2.75657	0.0962863	0.0984682	0.0984097	24	79
GBA2	-0.15679	-0.185762	-2.29804	-2.2914	0.0236418	0.0239808	0.102079	0.102941	100	2.75657	0.0962863	0.0791554	0.079615	24	79
NDST1	0.0596146	0.0835953	0.461158	0.465591	0.645891	0.642689	0.800729	0.796112	83	2.75657	0.0962863	0.23461	0.230163	19	67
ASNS	0.46766	0.46879	3.63871	3.67121	0.000435652	0.00038503	0.00704931	0.0065026	100	2.75657	0.0962863	0.280883	0.275931	24	79
AP3M2	-0.0331611	-0.0451743	-0.462603	-0.461972	0.644654	0.645078	0.800239	0.797711	100	2.75657	0.0962863	0.0873776	0.0876166	24	79
PABPC1	0.176739	0.165434	4.51908	4.3637	1.70616e-05	3.05145e-05	0.00078007	0.00117506	100	2.75657	0.0962863	0.0260092	0.0278944	24	79
TESK2	-0.634075	-0.586701	-2.49161	-2.56096	0.0270128	0.0211155	0.111258	0.0942448	13	2.75657	0.0962863	0.138618	0.131212	3	13
CFAP20	-0.0165339	-0.0655481	-0.281174	-0.2788	0.779158	0.780959	0.88171	0.882232	100	2.75657	0.0962863	0.0587977	0.0598034	24	79
CSNK2A2	-0.0369339	-0.0590866	-0.890886	-0.864671	0.375129	0.389233	0.600601	0.608787	100	2.75657	0.0962863	0.0292257	0.0310247	24	79
PTPN21	-0.439404	-0.428662	-3.09232	-3.12525	0.00266061	0.00238602	0.023626	0.0219684	88	2.75657	0.0962863	0.310824	0.304308	22	69
EIF2B3	0.108111	0.0933964	2.25953	2.21615	0.0260202	0.0288863	0.108381	0.115541	100	2.75657	0.0962863	0.0389284	0.0404671	24	79
CAMK2A	-0.0691404	-0.0518626	-0.363754	-0.369667	0.720279	0.715376	0.847607	0.841677	18	2.75657	0.0962863	0.126515	0.122501	6	15
TCOF1	0.234579	0.239183	3.84934	3.82253	0.000208914	0.000226632	0.0041698	0.00447055	100	2.75657	0.0962863	0.0631491	0.0640381	24	79
CDC42	-0.0607351	-0.0836331	-1.2062	-1.18673	0.230585	0.23807	0.45217	0.456598	100	2.75657	0.0962863	0.043112	0.0445384	24	79
OSBPL3	0.265503	0.274423	3.9545	3.94098	0.000143325	0.000148233	0.00324503	0.00336996	100	2.75657	0.0962863	0.0766507	0.0771774	24	79
SLC12A3	-0.45632	-0.394488	-3.95798	-3.99076	0.000148682	0.000129808	0.00330916	0.00309147	92	2.75657	0.0962863	0.220037	0.216437	24	71
RAD18	-0.111256	-0.0444501	-0.379099	-0.390564	0.708421	0.6996	0.840398	0.8325	21	2.75657	0.0962863	0.192012	0.180904	3	21
ATP2B1	0.170513	0.231918	1.88363	1.89149	0.0625204	0.0613754	0.196076	0.191758	100	2.75657	0.0962863	0.139343	0.138188	24	79
NCK2	-0.166074	-0.151229	-2.48231	-2.47353	0.014719	0.0150175	0.0741669	0.0747837	100	2.75657	0.0962863	0.0761113	0.0766525	24	79
MAP4K4	-0.188973	-0.174177	-2.63334	-2.62983	0.00979756	0.00985524	0.0563503	0.0567228	100	2.75657	0.0962863	0.0875678	0.0878017	24	79
MGAT4A	-0.0617492	-0.0468125	-0.491937	-0.495108	0.624875	0.622542	0.78906	0.783529	51	2.75657	0.0962863	0.128212	0.126575	10	44
RPL31	0.199845	0.211917	2.82251	2.81762	0.00574967	0.00580352	0.0394321	0.0398196	100	2.75657	0.0962863	0.0852463	0.0855425	24	79
WDR1	-0.0885352	-0.0119417	-2.31502	-2.23069	0.0226559	0.0278752	0.0991808	0.112831	100	2.75657	0.0962863	0.0248704	0.0267862	24	79
SNX13	0.0443427	0.0444482	0.572064	0.571186	0.568705	0.569255	0.749801	0.746835	90	2.75657	0.0962863	0.0872532	0.0875217	20	73
ARHGAP10	-0.300764	-0.258489	-4.91833	-4.88475	3.43269e-06	3.81835e-06	0.000273485	0.000305004	100	2.75657	0.0962863	0.063588	0.0644652	24	79
RPS6KA2	0.434275	0.447435	2.31006	2.38359	0.0306495	0.0251385	0.12112	0.105878	22	2.75657	0.0962863	0.211882	0.199011	10	15
ING3	-0.025693	-0.0496911	-0.341068	-0.341078	0.733768	0.733741	0.854107	0.85184	100	2.75657	0.0962863	0.0964956	0.09649	24	79
VASH1	-0.0621364	0.0389398	-0.425263	-0.429166	0.672335	0.669427	0.818269	0.813609	54	2.75657	0.0962863	0.15351	0.15073	11	46
LMCD1	0.0569933	0.250541	0.375777	0.379635	0.707879	0.705	0.840392	0.83621	100	2.75657	0.0962863	0.391153	0.383243	24	79
BUD23	0.10362	0.0631042	1.67553	1.66484	0.0969537	0.0989916	0.26129	0.262866	100	2.75657	0.0962863	0.0650337	0.0658721	24	79
SEL1L	0.141046	0.173734	1.62743	1.63283	0.106792	0.105564	0.276739	0.271788	100	2.75657	0.0962863	0.127724	0.126881	24	79
TRIP13	0.47691	0.41004	2.99616	3.03143	0.00362733	0.00323836	0.0288913	0.0267719	81	2.75657	0.0962863	0.324041	0.316545	19	65
ATP6AP1	0.019518	0.0149799	0.236264	0.236806	0.813711	0.813279	0.902383	0.901291	100	2.75657	0.0962863	0.116047	0.115517	24	79
TCF3	-0.249254	-0.165238	-1.95973	-1.97721	0.0552949	0.0529706	0.180595	0.173557	53	2.75657	0.0962863	0.149504	0.146873	14	42
DAZAP1	0.0940542	0.0719696	2.83891	2.69267	0.00548344	0.00827806	0.0380927	0.0503454	100	2.75657	0.0962863	0.0186644	0.0207467	24	79
MBD3	0.0607116	0.0471644	1.10157	1.08902	0.273292	0.278692	0.497339	0.499858	100	2.75657	0.0962863	0.0516508	0.0528482	24	79
HLTF	0.0984506	0.0562842	1.64688	1.63412	0.102721	0.105293	0.271013	0.271312	100	2.75657	0.0962863	0.0607673	0.0617201	24	79
FAM50A	0.138379	0.129934	2.70771	2.66626	0.0079695	0.00891062	0.0495041	0.0529076	100	2.75657	0.0962863	0.0444116	0.0458032	24	79
FAM3A	0.00578622	0.00952182	0.0581517	0.0584689	0.953787	0.953529	0.977571	0.977084	73	2.75657	0.0962863	0.137037	0.135554	20	56
CPSF1	0.0689646	0.0648946	2.48931	2.3003	0.0144491	0.0234518	0.0734345	0.101167	100	2.75657	0.0962863	0.0130513	0.0152842	24	79
MYO3B	0.498905	0.877418	1.27217	1.31513	0.211944	0.19661	0.429422	0.405696	34	2.75657	0.0962863	0.673238	0.62997	6	31
CYBRD1	-0.367943	-0.19176	-2.99504	-3.02046	0.0034591	0.00318464	0.0279257	0.02654	100	2.75657	0.0962863	0.256635	0.252333	24	79
PDCD2	0.0828126	0.0928781	0.74101	0.745714	0.46066	0.457767	0.673323	0.666469	88	2.75657	0.0962863	0.164323	0.162257	19	72
RDH11	-0.224615	-0.201661	-2.27199	-2.28492	0.0252285	0.0243724	0.106651	0.1039	100	2.75657	0.0962863	0.166198	0.164322	24	79
PRKACA	-0.0508342	-0.0283523	-1.00586	-0.989831	0.316911	0.324582	0.544701	0.54848	100	2.75657	0.0962863	0.0434307	0.0448486	24	79
ADGRL1	0.190628	0.179	1.92763	0.577985	0.304656	0.596141	0.531695	0.765522	1	2.75657	0.0962863	0.00650804	0.0723873	3	1
SPP2	-0.11246	0.0440315	-0.638481	-0.645599	0.52462	0.519978	0.721072	0.71429	100	2.75657	0.0962863	0.527545	0.515976	24	79
ACTN1	-0.176749	-0.025889	-1.6213	-1.63281	0.108102	0.10557	0.279126	0.271788	100	2.75657	0.0962863	0.20209	0.199252	24	79
ZFYVE26	-0.0496292	-0.0297076	-0.96691	-0.95234	0.335922	0.343159	0.56238	0.566043	100	2.75657	0.0962863	0.0447984	0.0461796	24	79
EPN2	-0.231367	-0.228875	-3.87189	-3.84182	0.000192801	0.00021161	0.00395528	0.00429838	100	2.75657	0.0962863	0.0607177	0.0616719	24	79
PTPN18	0.122644	0.269147	0.855077	0.863513	0.394552	0.389867	0.618496	0.609012	100	2.75657	0.0962863	0.349815	0.343013	24	79
LIMS2	-0.400147	-0.344986	-2.99485	-3.02266	0.00346112	0.00316351	0.0279257	0.0264304	100	2.75657	0.0962863	0.303563	0.298003	24	79
SPEG	-0.729708	-0.396486	-3.55596	-3.66952	0.00225782	0.00144941	0.0213066	0.016014	18	2.75657	0.0962863	0.177929	0.167086	9	12
LNX1	-0.44124	-0.425272	-2.88326	-2.92618	0.00560663	0.00489909	0.0387666	0.0355378	55	2.75657	0.0962863	0.247041	0.239846	14	44
ALDH3A2	-0.334236	-0.342727	-3.17309	-3.19414	0.00200408	0.00186246	0.019651	0.0186436	100	2.75657	0.0962863	0.18867	0.186192	24	79
TFRC	0.308542	0.269897	2.09511	2.11619	0.0386872	0.0367441	0.142924	0.136417	100	2.75657	0.0962863	0.368784	0.361474	24	79
SREBF1	-0.0479425	-0.0362496	-0.246923	-0.250509	0.805712	0.802919	0.897722	0.895567	68	2.75657	0.0962863	0.356332	0.346201	14	57
AFF4	0.0866231	0.0591825	1.99189	1.94066	0.0491093	0.0550392	0.167329	0.177731	100	2.75657	0.0962863	0.0321584	0.0338787	24	79
UBE2D1	0.111145	0.191347	1.30261	1.30651	0.195701	0.194297	0.407428	0.402749	100	2.75657	0.0962863	0.123797	0.123059	24	79
MPP5	-0.137957	-0.177155	-2.41296	-2.3896	0.0176446	0.0186895	0.0838245	0.0868845	100	2.75657	0.0962863	0.0555832	0.0566752	24	79
RHOBTB1	-0.340819	-0.502857	-0.785105	-0.875673	0.462257	0.404588	0.674265	0.623115	6	2.75657	0.0962863	0.255477	0.205364	2	7
SMC1A	-0.0166058	-0.0532354	-0.328512	-0.323281	0.743211	0.747139	0.859671	0.859943	100	2.75657	0.0962863	0.0434484	0.0448659	24	79
HSD17B10	0.172387	0.156609	2.1045	2.10892	0.0378422	0.0373821	0.140683	0.137974	100	2.75657	0.0962863	0.114096	0.113618	24	79
MARK2	0.00473628	-0.00843057	0.144075	0.13652	0.885731	0.891677	0.942458	0.946011	100	2.75657	0.0962863	0.0183762	0.0204663	24	79
HMMR	-0.175382	-0.100219	-1.00602	-0.939736	0.340686	0.36626	0.567085	0.588465	9	2.75657	0.0962863	0.0593309	0.0679959	3	9
CHFR	0.0121736	-0.100044	0.0283361	0.0316021	0.978313	0.975498	0.990616	0.988775	6	2.75657	0.0962863	0.255175	0.205157	3	6
TRHDE	0.238005	0.305708	1.29605	1.31353	0.198731	0.19268	0.411558	0.400539	79	2.75657	0.0962863	0.445485	0.433711	19	63
P4HA2	0.820378	0.838137	5.51499	5.57087	2.73872e-07	2.0446e-07	5.38433e-05	4.73945e-05	100	2.75657	0.0962863	0.376269	0.368758	24	79
FCGR2B	0.104569	0.242219	0.736128	0.743335	0.463376	0.458975	0.675475	0.667734	100	2.75657	0.0962863	0.343129	0.336507	24	79
NFATC3	0.0761494	0.0672791	1.27867	1.26856	0.203972	0.207463	0.418479	0.419038	100	2.75657	0.0962863	0.0603077	0.0612729	24	79
TRNT1	0.0497586	0.0862879	0.901456	0.891252	0.369512	0.374876	0.595932	0.59559	100	2.75657	0.0962863	0.0518092	0.0530024	24	79
ACADVL	0.257743	0.168058	2.55469	2.57003	0.0121358	0.0116031	0.065479	0.0630965	100	2.75657	0.0962863	0.173084	0.171024	24	79
STK10	-0.038215	0.055878	-0.647879	-0.642493	0.518548	0.521984	0.717266	0.715323	100	2.75657	0.0962863	0.0591616	0.0601575	24	79
FBXW11	-0.184695	-0.168605	-1.96311	-1.97266	0.0524115	0.0512207	0.174794	0.170084	100	2.75657	0.0962863	0.150516	0.149061	24	79
ACAP1	0.0430185	0.184477	0.427661	0.430179	0.669856	0.668003	0.817635	0.812629	96	2.75657	0.0962863	0.1655	0.163568	23	76
CRMP1	-0.445278	-0.366937	-3.09131	-3.1219	0.00258201	0.00233383	0.0232855	0.0216566	100	2.75657	0.0962863	0.352808	0.345926	24	79
EVC	-0.157968	-0.11928	-0.5952	-0.616844	0.559119	0.544045	0.743475	0.730463	18	2.75657	0.0962863	0.200239	0.186433	4	17
DERL2	0.0822492	0.16305	0.803174	0.808176	0.423779	0.420856	0.643273	0.636561	100	2.75657	0.0962863	0.178321	0.176121	24	79
NDE1	-0.0167178	-0.00256223	-0.348193	-0.341584	0.728427	0.733361	0.850914	0.85165	100	2.75657	0.0962863	0.0391991	0.0407305	24	79
MRVI1	-0.359563	-0.215144	-3.16076	-3.18488	0.00208272	0.00191749	0.0201871	0.0190195	100	2.75657	0.0962863	0.220053	0.216733	24	79
TMEM38A	-0.159266	-0.044515	-0.38148	-0.396247	0.705947	0.694848	0.83869	0.829479	26	2.75657	0.0962863	0.406426	0.376696	3	26
AP1M1	0.0668689	0.043511	1.45746	1.4255	0.148124	0.157043	0.342736	0.352155	100	2.75657	0.0962863	0.0357945	0.0374173	24	79
PVR	0.371696	0.372608	3.55647	3.57967	0.000576189	0.000526957	0.00859848	0.00814338	100	2.75657	0.0962863	0.185736	0.183337	24	79
XRCC1	0.0870692	0.0515597	2.19299	2.12051	0.0306257	0.0363703	0.12111	0.135466	100	2.75657	0.0962863	0.0268049	0.0286688	24	79
SCARB1	0.49014	0.2899	2.71757	2.74819	0.00775197	0.00707939	0.0485396	0.0457195	100	2.75657	0.0962863	0.553144	0.540888	24	79
MCM2	0.356518	0.257669	3.65127	3.67132	0.000417286	0.000384888	0.00683654	0.0065026	100	2.75657	0.0962863	0.16212	0.160354	24	79
PANX2	0.137929	0.147658	0.555084	0.565365	0.58147	0.574366	0.758618	0.75046	47	2.75657	0.0962863	0.275489	0.265561	5	45
SELENOO	-0.0318224	-0.037041	-0.506776	-0.503837	0.613428	0.615454	0.781847	0.778504	100	2.75657	0.0962863	0.0670494	0.0678337	24	79
TP63									0	2.75657	0.0962863		0.0962863	0	0
ALPK1	-0.0795426	-0.03866	-0.668846	-0.675207	0.505858	0.501745	0.708986	0.701636	68	2.75657	0.0962863	0.185629	0.182148	19	52
LLGL2	-0.152415	-0.188637	-2.14071	-2.13736	0.0347282	0.0349409	0.132832	0.131551	100	2.75657	0.0962863	0.0861982	0.0864688	24	79
PDE8A	-0.157665	-0.158646	-2.26627	-2.26112	0.0255891	0.0258588	0.107381	0.107566	100	2.75657	0.0962863	0.0823013	0.0826765	24	79
CLCN4	-0.321101	-0.322384	-1.37148	-1.37196	0.191808	0.188165	0.402624	0.395254	14	2.75657	0.0962863	0.096702	0.0966336	2	15
NLE1	0.176616	0.124661	3.43996	3.38818	0.000850018	0.000998545	0.0109768	0.0124	100	2.75657	0.0962863	0.0448239	0.0462045	24	79
SDHA	0.165029	0.139381	2.15951	2.16039	0.0332017	0.033067	0.128325	0.127008	100	2.75657	0.0962863	0.0993055	0.0992245	24	79
SMARCE1	-0.043007	-0.0535501	-0.987509	-0.962217	0.325776	0.338199	0.553175	0.560835	100	2.75657	0.0962863	0.0322519	0.0339697	24	79
GSDMB									6	2.75657	0.0962863	0.358881	0.276216	0	8
KDM5A	-0.0763544	-0.0601904	-1.29213	-1.27862	0.199447	0.204059	0.412129	0.41513	95	2.75657	0.0962863	0.0549132	0.0560799	22	76
PPP2R3A	0.134482	0.0497796	1.69805	1.70027	0.0926088	0.0921059	0.253755	0.250179	100	2.75657	0.0962863	0.106657	0.106379	24	79
FERMT2	-0.423775	-0.381556	-4.41878	-4.44174	2.52128e-05	2.25491e-05	0.00101505	0.000965854	100	2.75657	0.0962863	0.156396	0.154783	24	79
ABCB11	0.0927653	0.0348963	0.463514	0.470429	0.644338	0.639365	0.800064	0.794594	75	2.75657	0.0962863	0.544424	0.528537	19	59
DHRS9	0.370189	0.185726	0.370409	0.455257	0.726251	0.661396	0.850168	0.808327	5	2.75657	0.0962863	1.96983	1.304	4	4
CD5L	0.130677	0.179432	0.764538	0.772941	0.446347	0.441331	0.661238	0.653442	100	2.75657	0.0962863	0.496774	0.48603	24	79
PTGS2	-0.415446	-0.831559	-0.70787	-0.829406	0.510649	0.431657	0.712315	0.644839	5	2.75657	0.0962863	0.408383	0.297469	3	5
IGF2BP2	0.144895	0.24367	0.898159	0.907736	0.371258	0.366142	0.597865	0.588446	100	2.75657	0.0962863	0.442547	0.433258	24	79
MAP3K13	-0.038226	-0.147529	-0.136343	-0.143753	0.89687	0.88936	0.949494	0.944315	5	2.75657	0.0962863	0.134219	0.120738	3	5
ST6GAL1	0.358007	0.450237	2.43551	2.4605	0.016736	0.0156286	0.081018	0.076952	95	2.75657	0.0962863	0.3398	0.332934	22	76
FRY	-0.181865	-0.10897	-2.02261	-2.02913	0.0460161	0.0452504	0.159978	0.15619	92	2.75657	0.0962863	0.1235	0.122708	23	72
PICALM	-0.0678329	-0.0543154	-1.89322	-1.81213	0.0612193	0.0728864	0.193373	0.215254	100	2.75657	0.0962863	0.0218292	0.0238266	24	79
NSF	0.0171195	0.0406002	0.378411	0.369751	0.705927	0.712329	0.83869	0.840267	100	2.75657	0.0962863	0.0348027	0.0364521	24	79
GLI2	1.15492	1.15673	2.03101	2.23857	0.0696871	0.0436774	0.210714	0.152827	10	2.75657	0.0962863	0.530112	0.436366	2	11
CLASP1	0.204634	0.182276	5.17368	5.00095	1.1846e-06	2.35938e-06	0.000129384	0.000217911	100	2.75657	0.0962863	0.026602	0.0284714	24	79
MRPS34	0.232165	0.200681	3.012	3.0139	0.00328688	0.00324851	0.0269625	0.0268183	100	2.75657	0.0962863	0.101028	0.100901	24	79
NOTCH3	-0.166434	-0.116081	-0.902341	-0.912603	0.369044	0.363588	0.595519	0.586243	100	2.75657	0.0962863	0.578498	0.565563	24	79
CLNS1A	0.0283924	0.0200288	0.540503	0.533033	0.590052	0.595161	0.764443	0.765087	100	2.75657	0.0962863	0.0469212	0.0482454	24	79
TEAD2	-0.315678	-0.237602	-1.05558	-1.03632	0.401843	0.349837	0.624936	0.572514	2	2.75657	0.0962863	0.0904309	0.0938242	2	3
EED	-0.0354039	-0.0168567	-0.640489	-0.633283	0.52332	0.527956	0.719723	0.719571	100	2.75657	0.0962863	0.0519563	0.0531455	24	79
CDHR2	0.0604028	0.0616876	0.328714	0.332447	0.743059	0.740229	0.859579	0.855926	100	2.75657	0.0962863	0.574164	0.561344	24	79
SNCB									2	2.75657	0.0962863	0.0354185	0.0706931	0	4
TSG101	-0.0449689	-0.0539564	-1.28961	-1.23066	0.200161	0.221261	0.413213	0.436394	100	2.75657	0.0962863	0.020676	0.0227044	24	79
NCBP3	-0.0545164	-0.0494186	-1.19643	-1.16964	0.234358	0.244852	0.456261	0.46418	100	2.75657	0.0962863	0.0353053	0.0369412	24	79
ATP2A3	-0.277139	-0.163301	-2.4362	-2.45479	0.0166113	0.0157765	0.0806032	0.0775027	100	2.75657	0.0962863	0.220055	0.216735	24	79
CA12	0.153176	0.0894743	1.4274	1.43723	0.15658	0.15369	0.354311	0.347007	100	2.75657	0.0962863	0.195818	0.193148	24	79
MGLL	0.298808	0.257679	2.68227	2.70205	0.00855673	0.00806355	0.0518465	0.0495464	100	2.75657	0.0962863	0.211028	0.20795	24	79
NTN4	-0.461956	-0.58462	-3.28599	-3.31789	0.00140221	0.00125511	0.0153372	0.0144057	100	2.75657	0.0962863	0.33607	0.329637	24	79
BCS1L	0.1979	0.146492	2.59215	2.59315	0.0109655	0.0108967	0.0610427	0.0605076	100	2.75657	0.0962863	0.0991123	0.0990365	24	79
NUAK1	0.337706	0.368645	0.711147	0.756	0.486107	0.458144	0.693029	0.666852	18	2.75657	0.0962863	0.723865	0.640519	4	17
DPP8	0.0118394	0.00488299	0.301875	0.291571	0.763375	0.771203	0.87171	0.875632	100	2.75657	0.0962863	0.0261556	0.0280369	24	79
ZNF532	-0.279423	-0.277232	-1.26434	-1.29737	0.214015	0.201982	0.431849	0.412493	37	2.75657	0.0962863	0.35012	0.33252	11	29
SCARF1	-0.409022	-0.518229	-1.55706	-1.5766	0.122615	0.117962	0.303667	0.294147	100	2.75657	0.0962863	1.17338	1.14449	24	79
LMAN1	0.0142542	0.0139712	0.131842	0.132763	0.895375	0.894641	0.948569	0.94822	100	2.75657	0.0962863	0.198765	0.196016	24	79
HACD3	-0.0610556	-0.0259764	-0.608603	-0.612205	0.544167	0.541754	0.733623	0.72909	100	2.75657	0.0962863	0.171137	0.169129	24	79
ZZEF1	-0.0677404	-0.0375251	-1.85694	-1.78081	0.0662632	0.0778978	0.203499	0.224505	100	2.75657	0.0962863	0.0226287	0.0246047	24	79
ENO1	-0.154294	-0.288236	-1.49653	-1.506	0.137665	0.135136	0.327532	0.320798	100	2.75657	0.0962863	0.180753	0.178487	24	79
SLC12A1	-0.0780755	-0.0182855	-0.348439	-0.352661	0.728243	0.725065	0.850783	0.847196	100	2.75657	0.0962863	0.85376	0.83344	24	79
MYDGF	0.502747	0.519003	4.97506	5.00506	2.71671e-06	2.31927e-06	0.000235634	0.000215893	100	2.75657	0.0962863	0.173645	0.171569	24	79
ANO8	-0.102665	-0.0301807	-0.395703	-0.408536	0.696315	0.686539	0.833395	0.823903	21	2.75657	0.0962863	0.206146	0.193399	7	17
TUBE1	-0.405883	-0.393632	-4.01343	-3.92279	0.000427117	0.000476896	0.00694935	0.0075676	27	2.75657	0.0962863	0.0639938	0.0669853	9	21
ARHGEF10L	-0.0992665	-0.147005	-1.53536	-1.52811	0.127854	0.129559	0.312379	0.312198	100	2.75657	0.0962863	0.0710798	0.071756	24	79
KCNQ2	-1.10966	-1.01488	-1.77609	-1.87713	0.0895519	0.0723331	0.24806	0.214154	22	2.75657	0.0962863	1.62664	1.45624	8	17
ACTR6	0.0399502	0.0660374	0.483076	0.484183	0.630141	0.629328	0.792386	0.787877	96	2.75657	0.0962863	0.115109	0.114583	24	75
TIPIN	0.167151	-0.0818878	0.528192	0.547241	0.602904	0.589318	0.773196	0.760817	21	2.75657	0.0962863	0.234591	0.218543	3	21
SRI	0.228634	0.186522	3.18984	3.18547	0.00190167	0.00191389	0.0188664	0.0190195	100	2.75657	0.0962863	0.0873583	0.0875978	24	79
EIF4G3	-0.0195506	-0.0237902	-0.443912	-0.432907	0.658065	0.66599	0.809019	0.811137	100	2.75657	0.0962863	0.0329827	0.0346809	24	79
NUP37	0.154635	0.124656	4.07862	3.92675	9.11213e-05	0.00015606	0.00239926	0.00343564	100	2.75657	0.0962863	0.0244428	0.0263701	24	79
SEMA3A									0	2.75657	0.0962863		0.0962863	0	0
GTSE1	-0.510214	-0.322936	-1.55694	-1.61267	0.134428	0.120022	0.322364	0.29709	21	2.75657	0.0962863	0.232235	0.21646	3	21
SEMA3C	0.100521	0.114805	0.211227	0.220398	0.834187	0.826972	0.915285	0.909777	29	2.75657	0.0962863	1.57292	1.44474	11	21
TTC38	-0.144485	-0.154788	-1.49793	-1.50585	0.137302	0.135173	0.326866	0.320822	100	2.75657	0.0962863	0.158206	0.156545	24	79
ACAT1	-0.168072	-0.209557	-1.51111	-1.52222	0.133915	0.131025	0.32155	0.314452	100	2.75657	0.0962863	0.210359	0.207299	24	79
GRAMD4	0.0805468	0.00854111	0.467497	0.472655	0.641162	0.637462	0.798474	0.793374	100	2.75657	0.0962863	0.504776	0.493818	24	79
CELSR1	-0.0112053	-0.102808	-0.158401	-0.158122	0.87446	0.874671	0.936192	0.935694	100	2.75657	0.0962863	0.0850926	0.0853928	24	79
ZNF638	0.0492274	0.00370978	1.36751	1.3096	0.174531	0.193252	0.380057	0.401401	100	2.75657	0.0962863	0.0220349	0.0240268	24	79
SLC25A40	0.149414	0.101308	1.71617	1.72202	0.0892278	0.0880746	0.247654	0.243389	100	2.75657	0.0962863	0.128891	0.128017	24	79
TIMM21	-0.0414724	-0.100883	-0.420066	-0.422448	0.675338	0.673581	0.820027	0.815527	100	2.75657	0.0962863	0.165745	0.163882	24	79
ADD2	-0.162776	-0.0633715	-0.76519	-0.774331	0.445961	0.440513	0.661122	0.652568	100	2.75657	0.0962863	0.769487	0.751428	24	79
RASAL2	-0.258154	-0.257406	-4.22639	-4.19734	5.25481e-05	5.75196e-05	0.00167674	0.00181817	100	2.75657	0.0962863	0.0634422	0.0643233	24	79
VPS9D1	-0.163608	-0.165337	-1.3549	-1.36755	0.179746	0.175606	0.387218	0.377115	71	2.75657	0.0962863	0.189831	0.186335	18	56
MARK3	-0.1257	-0.110295	-3.14095	-3.03929	0.00221507	0.00300774	0.0210617	0.0255375	100	2.75657	0.0962863	0.0272337	0.0290861	24	79
SLC25A3	0.272241	0.233842	2.45057	2.46855	0.0159995	0.0152158	0.0784629	0.0754218	100	2.75657	0.0962863	0.209861	0.206815	24	79
FNDC3B	0.360173	0.358567	3.80673	3.82563	0.000242924	0.000224149	0.00461143	0.00445642	100	2.75657	0.0962863	0.152223	0.150722	24	79
FOSL2	0.335175	0.279975	3.74368	3.75851	0.000303054	0.000284077	0.00544942	0.00525564	100	2.75657	0.0962863	0.136302	0.135229	24	79
FRYL	-0.0291553	0.016782	-0.554916	-0.547253	0.580191	0.585391	0.757599	0.75781	100	2.75657	0.0962863	0.0469396	0.0482634	24	79
TMEM131	0.252284	0.233481	3.56004	3.55396	0.000569289	0.00057495	0.00855457	0.00868078	100	2.75657	0.0962863	0.0853942	0.0856864	24	79
FSCN1	-0.234834	-0.181504	-2.06016	-2.07593	0.0419798	0.0403963	0.150607	0.145459	100	2.75657	0.0962863	0.220941	0.217597	24	79
ACTB	-0.00634644	0.0881315	-0.127117	-0.125002	0.899103	0.900766	0.950944	0.951091	100	2.75657	0.0962863	0.0423851	0.0438311	24	79
MOCOS	-0.11438	0.0356474	-0.331297	-0.341036	0.742068	0.734672	0.859022	0.852419	42	2.75657	0.0962863	1.12152	1.05838	19	26
PLD1	-0.0280704	-0.0302725	-0.34796	-0.348568	0.728601	0.728127	0.851033	0.848572	100	2.75657	0.0962863	0.110662	0.110276	24	79
ATP12A	-0.0958095	-0.059591	-0.445626	-0.458337	0.658777	0.649484	0.809426	0.799652	33	2.75657	0.0962863	0.331422	0.313295	12	24
WDR62	-0.335205	-0.314729	-0.974582	-1.02201	0.342684	0.318541	0.56914	0.541528	18	2.75657	0.0962863	0.303413	0.275906	3	18
DLG1	0.0887131	0.0578983	1.56141	1.54585	0.121587	0.125216	0.302392	0.305532	100	2.75657	0.0962863	0.0548913	0.0560017	24	79
RAB7A	0.074688	0.0775824	1.29166	1.27981	0.199454	0.203496	0.412129	0.41428	100	2.75657	0.0962863	0.0568549	0.0579127	24	79
SART3	0.163248	0.126019	4.08328	3.95077	8.95692e-05	0.000143073	0.00237429	0.0032971	100	2.75657	0.0962863	0.0271791	0.029033	24	79
ARHGAP15	0.0806105	0.241126	0.791441	0.796307	0.43056	0.42769	0.649044	0.641887	100	2.75657	0.0962863	0.176403	0.174253	24	79
PAX2	0.0553804	-0.0924639	0.48919	0.492992	0.625924	0.623209	0.78906	0.783866	88	2.75657	0.0962863	0.194853	0.191859	21	70
EXOSC7	0.0363151	0.015325	0.932464	0.900049	0.353343	0.370198	0.580183	0.592128	100	2.75657	0.0962863	0.0257911	0.0276822	24	79
KIFAP3	0.233805	0.187441	4.22473	4.17743	5.28781e-05	6.19905e-05	0.00168127	0.00189367	100	2.75657	0.0962863	0.0520797	0.0532656	24	79
MKRN2	0.0430173	0.12385	0.808396	0.797769	0.420782	0.426844	0.641119	0.641139	100	2.75657	0.0962863	0.04815	0.0494414	24	79
MCM6	0.402141	0.291683	3.81713	3.84246	0.000234162	0.000211128	0.00450599	0.00429597	100	2.75657	0.0962863	0.18873	0.18625	24	79
REXO2	0.0878207	0.0551604	1.11462	1.11594	0.267685	0.267052	0.491074	0.486862	100	2.75657	0.0962863	0.10556	0.105311	24	79
RBM7	-0.0235811	-0.0518055	-0.448038	-0.441892	0.655095	0.659496	0.807218	0.80668	100	2.75657	0.0962863	0.047104	0.0484234	24	79
RBMS2	-0.0747268	-0.128057	-0.942288	-0.94355	0.348316	0.347613	0.57497	0.570578	100	2.75657	0.0962863	0.106941	0.106655	24	79
BAZ2A	0.142879	0.126115	1.69699	1.70159	0.0928083	0.0918557	0.253981	0.249742	100	2.75657	0.0962863	0.120541	0.119891	24	79
PTPN23	-0.00062484	0.00939497	-0.0225646	-0.0208497	0.982043	0.983406	0.991801	0.992134	100	2.75657	0.0962863	0.0130389	0.0152721	24	79
MLH1	0.0530145	0.0272227	1.22962	1.1972	0.221724	0.233983	0.440982	0.451468	100	2.75657	0.0962863	0.0316087	0.0333438	24	79
UNG	0.455995	0.371957	4.65218	4.67801	1.00826e-05	8.85189e-06	0.000548085	0.000510474	100	2.75657	0.0962863	0.163368	0.161568	24	79
FMO4	-0.119784	-0.0755301	-0.764641	-0.772655	0.446286	0.4415	0.661238	0.653532	100	2.75657	0.0962863	0.417296	0.408685	24	79
KLHL20	0.105341	0.0695071	1.05713	1.05827	0.294194	0.293532	0.520913	0.516081	68	2.75657	0.0962863	0.101935	0.101715	14	57
SLC46A1	-0.129857	-0.173051	-0.900759	-0.912072	0.376312	0.369585	0.602044	0.591947	25	2.75657	0.0962863	0.128081	0.124923	10	18
PLXNA2	0.0594664	0.0338741	0.459723	0.464298	0.647045	0.643732	0.80112	0.797007	75	2.75657	0.0962863	0.21544	0.211216	18	60
SPAG5	-0.00155254	-0.0889748	-0.0101603	-0.0098169	0.991994	0.992253	0.996313	0.996383	20	2.75657	0.0962863	0.0606488	0.0649657	4	19
ANKRD13A	-0.0958633	-0.1106	-1.123	-1.12637	0.264126	0.262631	0.487729	0.482791	100	2.75657	0.0962863	0.123909	0.123168	24	79
TPD52	0.463349	0.402041	4.31388	4.34365	3.77198e-05	3.2963e-05	0.00133617	0.00122544	100	2.75657	0.0962863	0.196173	0.193493	24	79
ACACB	0.30095	0.327065	2.53507	2.55876	0.013217	0.0123484	0.0692296	0.0658542	79	2.75657	0.0962863	0.212372	0.208458	22	60
TRAF4	-0.0510144	-0.139679	-0.632227	-0.633335	0.528681	0.527922	0.723758	0.719571	100	2.75657	0.0962863	0.110713	0.110326	24	79
PAG1	0.097915	0.12317	1.02182	1.02712	0.30933	0.306777	0.535844	0.528638	100	2.75657	0.0962863	0.156137	0.154532	24	79
GPATCH1	0.0949273	0.057789	1.80707	1.7821	0.0737589	0.0776873	0.218789	0.224169	100	2.75657	0.0962863	0.0469238	0.048248	24	79
ICAM3	-0.0288936	0.0385	-0.207566	-0.209565	0.83599	0.834422	0.916481	0.914568	100	2.75657	0.0962863	0.329495	0.323239	24	79
NT5C2	0.0917996	0.147164	1.61012	1.59433	0.110524	0.113934	0.283177	0.287026	100	2.75657	0.0962863	0.0552747	0.0563748	24	79
MCAM	-0.434095	-0.417787	-3.54135	-3.57133	0.000606295	0.000542094	0.00892866	0.00834457	100	2.75657	0.0962863	0.2555	0.251229	24	79
GPC4	0.154317	0.232185	1.30263	1.31318	0.195693	0.192047	0.407428	0.400018	100	2.75657	0.0962863	0.238639	0.234821	24	79
MBNL3	-0.234895	-0.257968	-1.21751	-1.23991	0.234344	0.225033	0.456261	0.440819	26	2.75657	0.0962863	0.153661	0.148161	5	24
CAMSAP3	0.0252945	-0.0454233	0.310411	0.311026	0.756894	0.756411	0.868086	0.866037	100	2.75657	0.0962863	0.112911	0.112465	24	79
RAP1GAP	-0.0860258	-0.134511	-0.935215	-0.939392	0.35193	0.349732	0.578427	0.572514	100	2.75657	0.0962863	0.143878	0.142601	24	79
XAB2	-0.0211805	-0.0527156	-0.608659	-0.580699	0.544131	0.562715	0.733623	0.743509	100	2.75657	0.0962863	0.0205912	0.0226218	24	79
ARHGEF1	-0.0309042	0.00774572	-0.798513	-0.770303	0.426465	0.442888	0.645849	0.654477	100	2.75657	0.0962863	0.02547	0.0273697	24	79
STXBP2	0.191744	0.173577	3.35165	3.3193	0.00113483	0.00124943	0.0132802	0.0143544	100	2.75657	0.0962863	0.0556525	0.0567426	24	79
MAP2K7	-0.0745389	-0.119536	-1.55915	-1.52914	0.12212	0.129302	0.303014	0.311708	100	2.75657	0.0962863	0.0388642	0.0404046	24	79
NMRK2									2	2.75657	0.0962863	0.0474593	0.0757559	0	4
DGKD	-0.0190442	-0.0348139	-0.209369	-0.199729	0.835792	0.843098	0.916384	0.918627	26	2.75657	0.0962863	0.0474019	0.0520879	12	17
CTTNBP2	0.155582	0.147144	1.39546	1.40593	0.166274	0.16305	0.36847	0.359634	91	2.75657	0.0962863	0.194459	0.191573	22	72
TOP2B	0.00747574	0.0558129	0.165539	0.161731	0.868854	0.871836	0.933084	0.9341	100	2.75657	0.0962863	0.0346789	0.0363316	24	79
TM9SF3	0.226061	0.217243	2.76318	2.7689	0.00681444	0.00667424	0.0447318	0.0439713	100	2.75657	0.0962863	0.113813	0.113343	24	79
NFKB2	-0.0358343	-0.0720335	-0.543139	-0.540961	0.588242	0.589705	0.763272	0.760997	100	2.75657	0.0962863	0.0740177	0.0746151	24	79
UBE2T	0.0586282	0.209018	0.2468	0.249948	0.808917	0.805857	0.899937	0.897827	13	2.75657	0.0962863	0.112359	0.109547	3	13
PPP1R12B	-0.45254	-0.256687	-2.70551	-2.73493	0.00801882	0.00735037	0.0496953	0.0466681	100	2.75657	0.0962863	0.475746	0.465567	24	79
DNAJC10	0.282692	0.309906	3.97362	3.96731	0.000133743	0.000134738	0.00306373	0.00314175	100	2.75657	0.0962863	0.0860623	0.0863366	24	79
GTF3C1	0.0664751	0.0294537	2.06896	1.9547	0.0411297	0.0533354	0.148596	0.174421	100	2.75657	0.0962863	0.0175539	0.019666	24	79
USP33	0.180483	0.148031	2.65188	2.644	0.00930937	0.00947751	0.0545407	0.0551265	100	2.75657	0.0962863	0.0787634	0.0792335	24	79
CAPN6	0.462839	0.409911	1.87871	1.91752	0.0654007	0.0599556	0.202163	0.188309	57	2.75657	0.0962863	0.7323	0.702961	18	42
DCX									2	2.75657	0.0962863	0.0354471	0.0707051	0	4
SNRPA	0.0377411	0.0253705	1.04458	1.00074	0.298737	0.319305	0.526191	0.54236	100	2.75657	0.0962863	0.0221977	0.0241852	24	79
EXOSC5	0.070944	0.0551724	1.9148	1.83926	0.0583753	0.0687641	0.187424	0.20738	100	2.75657	0.0962863	0.0233422	0.025299	24	79
DYNC1I2	-0.0357815	-0.0402494	-0.992025	-0.950217	0.32358	0.344232	0.551391	0.567495	100	2.75657	0.0962863	0.0221223	0.0241119	24	79
APBB1IP	0.188723	0.183731	1.73754	1.74978	0.0853712	0.0831409	0.240688	0.23458	100	2.75657	0.0962863	0.200606	0.197807	24	79
LRCH4	0.0346741	0.112998	0.655627	0.6468	0.513569	0.519204	0.714162	0.713774	100	2.75657	0.0962863	0.0475614	0.0488685	24	79
FAM76B	-0.0671645	-0.0967919	-0.903059	-0.902773	0.368665	0.368758	0.595044	0.591353	100	2.75657	0.0962863	0.0940604	0.0941201	24	79
SIRT6	-0.103484	-0.104109	-0.508422	-0.514414	0.612277	0.608067	0.781369	0.773676	100	2.75657	0.0962863	0.704461	0.688146	24	79
POLD3	0.0296898	-0.0371765	0.362679	0.363435	0.71761	0.717026	0.845732	0.842525	100	2.75657	0.0962863	0.113955	0.113481	24	79
ACTN2	-0.352521	-0.287315	-1.87578	-1.89727	0.0636019	0.0605993	0.198202	0.189877	100	2.75657	0.0962863	0.60057	0.587042	24	79
CAPZB	0.0668141	0.105266	1.79728	1.72697	0.0753092	0.0871784	0.222238	0.241533	100	2.75657	0.0962863	0.0234998	0.0254524	24	79
GPR137B	-0.283649	-0.225495	-1.16104	-1.18328	0.250224	0.241161	0.473628	0.460133	60	2.75657	0.0962863	0.632595	0.609038	18	45
NAALAD2									0	2.75657	0.0962863		0.0962863	0	0
JADE1	-0.121851	-0.142621	-1.07935	-1.08574	0.284361	0.281385	0.509404	0.502574	66	2.75657	0.0962863	0.136162	0.134563	14	55
UBE2A	0.0807612	0.0942124	1.59923	1.57368	0.112925	0.118636	0.287258	0.295323	100	2.75657	0.0962863	0.0433655	0.0447852	24	79
FGFR1									7	2.75657	0.0962863	0.133344	0.122874	0	9
FBLN1	-0.207429	-0.0524575	-1.63022	-1.64463	0.106201	0.103102	0.275851	0.267758	100	2.75657	0.0962863	0.2753	0.270497	24	79
ITGA8	-0.352734	-0.260659	-2.53675	-2.56116	0.0127348	0.0118849	0.0674842	0.0642445	100	2.75657	0.0962863	0.328774	0.322538	24	79
CST7	-0.252046	-0.0818931	-1.55724	-1.58068	0.124762	0.119059	0.30709	0.295927	59	2.75657	0.0962863	0.282922	0.274592	17	45
MAP2	-0.459063	-0.47915	-3.67277	-3.70459	0.000387537	0.000342964	0.0064868	0.00597152	100	2.75657	0.0962863	0.265654	0.261111	24	79
PIAS2	0.193985	0.173704	0.938771	0.955958	0.351741	0.342882	0.578335	0.565743	58	2.75657	0.0962863	0.448602	0.432617	15	46
AMPH	-0.199186	-0.132147	-1.32473	-1.34189	0.18945	0.183694	0.399919	0.389043	72	2.75657	0.0962863	0.309603	0.301737	20	55
ARAF	0.0731035	0.0640748	1.92078	1.84995	0.0576073	0.0671939	0.18597	0.204207	100	2.75657	0.0962863	0.0246309	0.0265531	24	79
MCCC1	-0.03718	-0.0397618	-0.383218	-0.385282	0.702372	0.700825	0.837151	0.83316	100	2.75657	0.0962863	0.160061	0.158351	24	79
FAP	-0.136652	0.0535299	-0.601473	-0.610454	0.549247	0.543255	0.737384	0.730059	79	2.75657	0.0962863	0.719941	0.698914	20	62
NEBL	-0.283109	-0.348114	-2.43333	-2.45254	0.0167357	0.0158697	0.081018	0.0777825	100	2.75657	0.0962863	0.230178	0.226586	24	79
UBE2K	-0.0138579	0.00509572	-0.314212	-0.306454	0.754015	0.759879	0.86639	0.868454	100	2.75657	0.0962863	0.0330756	0.0347713	24	79
PIK3C3	-0.0705547	-0.0673026	-2.11313	-2.00621	0.0370784	0.0474614	0.138928	0.161768	100	2.75657	0.0962863	0.0189564	0.0210309	24	79
N4BP2	-0.127937	9.22373e-05	-0.779563	-0.790543	0.439052	0.432502	0.656407	0.645259	54	2.75657	0.0962863	0.222884	0.216736	11	46
TIGAR	0.137025	0.208846	1.98901	1.98388	0.0494318	0.0499366	0.167876	0.167502	100	2.75657	0.0962863	0.080702	0.08112	24	79
TULP3	0.251569	0.191451	4.4839	4.43661	1.95777e-05	2.30039e-05	0.000845929	0.000978245	100	2.75657	0.0962863	0.0535256	0.0546727	24	79
SYNJ2	-0.206889	-0.143778	-1.99135	-2.00368	0.0494406	0.0479909	0.167876	0.162759	91	2.75657	0.0962863	0.16516	0.163135	22	72
PPP2R5C	-0.110068	-0.098172	-2.17092	-2.13673	0.032303	0.0349939	0.125716	0.131625	100	2.75657	0.0962863	0.0437112	0.0451216	24	79
GNB1	-0.000815223	-0.0474542	-0.00726226	-0.0073165	0.99422	0.994177	0.997374	0.997129	100	2.75657	0.0962863	0.214274	0.211108	24	79
MLLT10	0.14146	0.031853	0.817365	0.825616	0.419582	0.414497	0.640228	0.631304	33	2.75657	0.0962863	0.129761	0.12718	7	29
ITM2A	-0.171027	-0.265207	-0.60512	-0.625906	0.551583	0.537344	0.738807	0.726177	21	2.75657	0.0962863	0.220279	0.205892	4	20
NRDC	0.20627	0.219291	3.57011	3.53723	0.000550227	0.000608371	0.00833713	0.00901803	100	2.75657	0.0962863	0.0567635	0.0578237	24	79
VDAC3	0.173357	0.187078	1.68636	1.69696	0.0948444	0.092732	0.257369	0.251186	100	2.75657	0.0962863	0.179697	0.17746	24	79
PCM1	0.0287818	0.000693131	0.452047	0.449661	0.652214	0.653902	0.804829	0.802662	100	2.75657	0.0962863	0.0689331	0.0696669	24	79
TNRC6C	-0.0564484	-0.0224807	-0.441614	-0.445435	0.660212	0.657405	0.81056	0.805372	66	2.75657	0.0962863	0.167758	0.164893	15	54
CBFA2T2	-0.336975	-0.271319	-0.870755	-0.88818	0.387143	0.377633	0.61282	0.59847	64	2.75657	0.0962863	1.62949	1.56618	18	49
ITCH	0.0239653	0.021937	0.699352	0.66604	0.485955	0.506878	0.693029	0.705891	100	2.75657	0.0962863	0.019968	0.0220153	24	79
TP53INP2	-0.0570581	-0.195524	-0.218592	-0.223981	0.827935	0.823708	0.911632	0.907791	46	2.75657	0.0962863	0.605121	0.576353	13	36
SDF4	0.26334	0.25385	3.46393	3.46487	0.000785235	0.000775215	0.0104496	0.0105021	100	2.75657	0.0962863	0.0982781	0.0982246	24	79
MYH7B	0.101149	0.162852	0.349623	0.361141	0.729064	0.720313	0.85123	0.844309	30	2.75657	0.0962863	0.378945	0.355158	6	27
TOLLIP	-0.184189	-0.224281	-3.87884	-3.80253	0.000188082	0.000243271	0.00389827	0.00470829	100	2.75657	0.0962863	0.0383429	0.0398973	24	79
UBE2D4	-0.0929508	-0.0922381	-0.920299	-0.913686	0.362551	0.365671	0.588827	0.588159	43	2.75657	0.0962863	0.077578	0.0787051	10	36
RUNX1T1	-0.440489	-0.301503	-1.77372	-1.83976	0.0906123	0.0783332	0.250143	0.225555	21	2.75657	0.0962863	0.245361	0.228063	7	17
CDH17	0.886456	1.03322	1.7762	1.87597	0.0901918	0.0729995	0.249216	0.215481	21	2.75657	0.0962863	0.893978	0.801419	8	16
THOC1	0.099294	0.0638188	2.23181	2.17811	0.0278596	0.0316849	0.113595	0.123176	100	2.75657	0.0962863	0.0336583	0.0353384	24	79
FKBP7	-0.197813	-0.155659	-2.16735	-2.17672	0.0325817	0.0317909	0.126592	0.123386	100	2.75657	0.0962863	0.141647	0.14043	24	79
OSBPL6	0.0293809	0.119836	0.205509	0.207793	0.837724	0.835927	0.917274	0.915455	76	2.75657	0.0962863	0.256478	0.250871	19	60
SLC1A3	0.123282	-0.281863	0.262701	0.286827	0.798696	0.779237	0.893325	0.880954	9	2.75657	0.0962863	0.307935	0.25831	3	9
XRCC5	-0.00704016	-0.0364344	-0.193125	-0.185195	0.847252	0.853441	0.921208	0.924614	100	2.75657	0.0962863	0.0225967	0.0245735	24	79
LXN	-0.187716	-0.151692	-2.43214	-2.43375	0.0167878	0.0166689	0.081093	0.0804982	100	2.75657	0.0962863	0.101294	0.10116	24	79
SP140	0.00696904	0.566492	0.00734473	0.00886779	0.994424	0.993148	0.997468	0.996857	5	2.75657	0.0962863	0.826937	0.567274	4	4
MKNK1	0.0629619	0.113037	0.841915	0.837321	0.402477	0.404946	0.62551	0.623397	76	2.75657	0.0962863	0.0732555	0.0740616	18	61
TNS1	-0.331695	-0.317871	-3.80954	-3.82254	0.000240521	0.000226618	0.00459161	0.00447055	100	2.75657	0.0962863	0.128911	0.128036	24	79
REXO1	0.00930286	-0.00670272	0.0505801	0.050337	0.960117	0.960258	0.980568	0.98041	22	2.75657	0.0962863	0.088582	0.0894398	3	22
SAR1A	-0.0193223	0.00285984	-0.313586	-0.311539	0.754489	0.756022	0.866597	0.866033	100	2.75657	0.0962863	0.06456	0.0654111	24	79
CDC14A	-0.732562	-0.760888	-4.43313	-4.49496	6.32009e-05	4.71763e-05	0.00190669	0.00157247	43	2.75657	0.0962863	0.176189	0.171375	8	38
RAPGEF3	-0.440552	-0.468642	-4.07709	-4.10718	9.67691e-05	8.49796e-05	0.0024815	0.002326	92	2.75657	0.0962863	0.193285	0.190463	24	71
CEACAM1	0.0482858	0.0539194	0.343021	0.346355	0.732303	0.729784	0.85313	0.849453	100	2.75657	0.0962863	0.336944	0.330488	24	79
SENP1	0.0597102	0.0508935	0.895237	0.891979	0.37281	0.374488	0.598729	0.595363	100	2.75657	0.0962863	0.0756449	0.0761987	24	79
CIC	-0.028843	-0.0478717	-0.941845	-0.884002	0.348542	0.378759	0.575262	0.599101	100	2.75657	0.0962863	0.0159471	0.0181023	24	79
LIPE	-0.361705	-0.350743	-2.23613	-2.26354	0.0279942	0.0260973	0.113987	0.108102	84	2.75657	0.0962863	0.397242	0.387679	22	65
FDFT1	-0.0846495	-0.0320399	-0.814959	-0.820009	0.417201	0.414269	0.638952	0.631151	92	2.75657	0.0962863	0.166611	0.164566	21	74
PAFAH1B3	0.0265614	-0.0523997	0.307338	0.30834	0.759226	0.758448	0.869264	0.867658	100	2.75657	0.0962863	0.127007	0.126183	24	79
OPHN1	-0.204858	-0.202361	-3.30687	-3.28598	0.00131137	0.00139094	0.0145658	0.0155275	100	2.75657	0.0962863	0.0652574	0.0660898	24	79
AFM	-0.394049	-0.344505	-2.36924	-2.39493	0.0197449	0.0184348	0.0904508	0.0860726	100	2.75657	0.0962863	0.470372	0.460336	24	79
KIF22	-0.126254	-0.125068	-0.507956	-0.517737	0.618011	0.610391	0.785237	0.775501	17	2.75657	0.0962863	0.131583	0.126658	3	17
SCGN	-0.746422	-0.848218	-1.98858	-2.01469	0.0494801	0.0465497	0.167927	0.159259	100	2.75657	0.0962863	2.39575	2.33407	24	79
CARMIL1	0.0106232	-0.0209635	0.220241	0.216124	0.826132	0.82932	0.910242	0.911511	100	2.75657	0.0962863	0.0395612	0.0410829	24	79
PGM1	0.11704	0.0515235	1.21014	1.2166	0.229077	0.226543	0.45044	0.442823	100	2.75657	0.0962863	0.159059	0.157375	24	79
DDX1	0.00993772	-0.0131555	0.263214	0.253308	0.792927	0.800536	0.890201	0.893836	100	2.75657	0.0962863	0.0242391	0.0261718	24	79
DNM2	0.158616	0.147039	2.74047	2.71544	0.00726749	0.00776572	0.0467303	0.0482556	100	2.75657	0.0962863	0.056964	0.0580189	24	79
EPB41L2	-0.189528	-0.0874402	-2.73701	-2.73039	0.00733892	0.00744523	0.0470057	0.0470125	100	2.75657	0.0962863	0.0815366	0.0819323	24	79
MOXD1	-0.138535	0.0574695	-0.922355	-0.931763	0.358563	0.353643	0.584861	0.576419	100	2.75657	0.0962863	0.383603	0.375896	24	79
STX7	-0.127161	-0.123739	-1.80703	-1.80356	0.0737644	0.07423	0.218789	0.21743	100	2.75657	0.0962863	0.0842045	0.0845286	24	79
RABL2B	0.0273021	0.00887057	0.423543	0.421497	0.672809	0.674273	0.818698	0.815817	100	2.75657	0.0962863	0.0706574	0.0713449	24	79
KEAP1	-0.206496	-0.222477	-1.83272	-1.84625	0.0699764	0.0678822	0.211164	0.205449	95	2.75657	0.0962863	0.199641	0.196727	22	76
DDX43	0.627118	0.572792	1.22086	1.40738	0.267933	0.193805	0.4913	0.40224	6	2.75657	0.0962863	0.450346	0.338888	3	6
SLC35C2	0.485712	0.597169	1.89732	1.38145	0.308799	0.243611	0.535833	0.462795	1	2.75657	0.0962863	0.0436114	0.0822642	3	1
CRYBG3	0.00129028	0.0384842	0.0209882	0.0208494	0.983297	0.983406	0.992215	0.992134	100	2.75657	0.0962863	0.0642653	0.0651243	24	79
RFX3	-0.118652	-0.189277	-0.917237	-0.921811	0.363511	0.360905	0.590143	0.583491	49	2.75657	0.0962863	0.118267	0.117096	10	42
RIF1	0.199769	0.149121	4.37193	4.27487	3.0204e-05	4.28876e-05	0.00115312	0.00147818	100	2.75657	0.0962863	0.0355034	0.0371339	24	79
RAB21	0.174161	0.12631	2.6227	2.61277	0.0100878	0.0103279	0.0574817	0.0582244	100	2.75657	0.0962863	0.074983	0.0755545	24	79
SLC4A4	-0.00237065	0.0444635	-0.0175765	-0.0177412	0.986012	0.98588	0.99364	0.993358	100	2.75657	0.0962863	0.309333	0.303618	24	79
SMARCA2	-0.0741388	-0.0692834	-1.9837	-1.90712	0.050031	0.059298	0.169053	0.186939	100	2.75657	0.0962863	0.0237519	0.0256978	24	79
SESN1	-0.151583	-0.102407	-2.25995	-2.24653	0.0262928	0.0270957	0.109246	0.110857	88	2.75657	0.0962863	0.0690483	0.0698756	21	70
MID2	0.0286747	0.0463411	0.210353	0.212433	0.834082	0.832436	0.915285	0.913323	62	2.75657	0.0962863	0.177603	0.174141	13	52
COL5A3	-0.762016	-0.776818	-4.18285	-4.23017	6.18789e-05	5.08166e-05	0.00188125	0.00166876	100	2.75657	0.0962863	0.564344	0.551788	24	79
SRCAP	0.0621442	0.0496409	1.82563	1.7373	0.0708909	0.0853306	0.213106	0.238764	100	2.75657	0.0962863	0.0197032	0.0217576	24	79
PUM3	0.128218	0.0657598	2.06539	2.05251	0.0414732	0.0426622	0.149125	0.150933	100	2.75657	0.0962863	0.0655319	0.0663569	24	79
CPB2	-0.266351	-0.1056	-1.76753	-1.7856	0.0801904	0.0771147	0.231561	0.222897	100	2.75657	0.0962863	0.386132	0.378356	24	79
CNOT4	0.106041	0.0920332	1.90267	1.88201	0.0599598	0.062664	0.190643	0.194701	100	2.75657	0.0962863	0.052818	0.0539841	24	79
PSEN1	0.0698876	0.0444137	0.507834	0.512677	0.612688	0.609278	0.78158	0.774503	100	2.75657	0.0962863	0.322045	0.315989	24	79
CPOX	0.349789	0.397841	4.15887	4.17005	6.7677e-05	6.37327e-05	0.0019787	0.00193424	100	2.75657	0.0962863	0.120288	0.119644	24	79
CLDND1	0.0165055	-0.0219456	0.129776	0.130916	0.89711	0.896198	0.949598	0.948425	71	2.75657	0.0962863	0.179606	0.176492	15	59
HSP90AA1	0.0879675	0.0992449	2.35124	2.26071	0.0206722	0.0258853	0.0931791	0.107615	100	2.75657	0.0962863	0.0238018	0.0257462	24	79
DLGAP4	0.165724	0.158541	3.47807	3.4104	0.000749213	0.000928303	0.0100772	0.0118386	100	2.75657	0.0962863	0.0386057	0.0401531	24	79
CFHR2	-0.265938	-0.133736	-1.35624	-1.37202	0.178077	0.173044	0.385149	0.373426	100	2.75657	0.0962863	0.653805	0.638849	24	79
NDC80	-0.213763	-0.244229	-0.90992	-0.938184	0.372726	0.357213	0.598729	0.579999	22	2.75657	0.0962863	0.20617	0.193935	5	20
AP4E1	0.00656254	0.0423449	0.0928524	0.0926865	0.926207	0.926333	0.964727	0.963512	100	2.75657	0.0962863	0.084941	0.0852453	24	79
RSBN1	-0.0222844	-0.0575318	-0.469952	-0.460664	0.639412	0.646013	0.797393	0.797949	100	2.75657	0.0962863	0.0382345	0.0397918	24	79
MAGI3	-0.203591	-0.217494	-1.60426	-1.61839	0.111812	0.108644	0.285256	0.277465	100	2.75657	0.0962863	0.273862	0.269098	24	79
COL4A4	-0.391492	-0.404015	-2.36611	-2.39368	0.0200744	0.01865	0.091463	0.0868087	92	2.75657	0.0962863	0.453192	0.442809	24	71
TCF7	-0.786388	-0.457845	-1.94725	-2.09626	0.0873622	0.0605484	0.244374	0.189796	8	2.75657	0.0962863	0.207077	0.178685	3	8
OSTM1	0.220199	0.223916	2.6996	2.70501	0.00815264	0.00799684	0.0500812	0.0492647	100	2.75657	0.0962863	0.113134	0.112682	24	79
CDH7									2	2.75657	0.0962863	0.42605	0.234942	0	4
PCNP	-0.0600472	-0.0949701	-0.987501	-0.980537	0.32578	0.329124	0.553175	0.552156	100	2.75657	0.0962863	0.0628739	0.0637702	24	79
EXD2	0.0648864	0.0420656	1.20838	1.19305	0.229753	0.235597	0.451308	0.453325	100	2.75657	0.0962863	0.0490301	0.0502978	24	79
ARG2	0.151738	0.0757343	0.551398	0.558371	0.582591	0.577806	0.759448	0.752708	100	2.75657	0.0962863	1.28771	1.25575	24	79
MEF2C	-0.352482	-0.335062	-3.64617	-3.65819	0.000484991	0.000457215	0.00759755	0.00732411	76	2.75657	0.0962863	0.118497	0.11772	17	62
PTPRC	0.00453149	0.177739	0.0402736	0.0405755	0.967955	0.967713	0.985285	0.984536	100	2.75657	0.0962863	0.215279	0.212087	24	79
PKP1	-0.0974149	-0.913941	-0.0551209	-0.0607824	0.956949	0.952348	0.978517	0.97652	12	2.75657	0.0962863	1.95725	1.60961	1	14
UBA5	0.00476021	-0.0465324	0.0603961	0.0604679	0.951961	0.9519	0.976722	0.976346	100	2.75657	0.0962863	0.105632	0.105381	24	79
STK17B	-0.0427463	0.101123	-0.504909	-0.506337	0.614734	0.613705	0.782504	0.777539	100	2.75657	0.0962863	0.121879	0.121193	24	79
CDC14B									6	2.75657	0.0962863	0.593836	0.437207	0	8
LRP2	-0.119083	-0.199385	-0.788653	-0.796726	0.432181	0.427447	0.650783	0.641605	100	2.75657	0.0962863	0.387692	0.379875	24	79
JMJD4	-0.0253594	-0.0301809	-0.180501	-0.182047	0.857389	0.856152	0.92752	0.925962	58	2.75657	0.0962863	0.153535	0.150938	10	51
DUSP12	0.136754	0.108917	2.86654	2.81098	0.00506038	0.0059156	0.0363755	0.0403312	100	2.75657	0.0962863	0.0387011	0.0402459	24	79
AACS	0.239259	0.262522	2.16308	2.17884	0.0329177	0.0316288	0.127604	0.122999	100	2.75657	0.0962863	0.20804	0.205042	24	79
SLC13A1	-0.893288	-0.803045	-2.88739	-2.93419	0.00503997	0.00436577	0.0362509	0.0329159	77	2.75657	0.0962863	1.13927	1.10323	15	65
CADPS2	-0.0529371	-0.0468708	-0.896304	-0.888903	0.372243	0.376131	0.598389	0.597038	100	2.75657	0.0962863	0.0593157	0.0603075	24	79
HSPB11	0.0168308	0.00772772	0.199867	0.200409	0.841991	0.841557	0.9193	0.917709	100	2.75657	0.0962863	0.120584	0.119932	24	79
PHLPP1	-0.105373	-0.0409429	-0.36507	-0.375055	0.717256	0.709718	0.845732	0.838982	35	2.75657	0.0962863	0.34342	0.325377	5	33
ATP8B1	-0.201777	-0.186435	-1.18973	-1.20555	0.238117	0.231845	0.460614	0.449028	71	2.75657	0.0962863	0.318522	0.310216	14	60
SMARCD3	0.0399935	0.0469336	0.374606	0.373008	0.709675	0.71076	0.841176	0.839504	46	2.75657	0.0962863	0.0835887	0.0843066	9	40
WDR70	0.00789289	-0.0211437	0.176018	0.171881	0.860636	0.863869	0.928873	0.929151	100	2.75657	0.0962863	0.0341914	0.0358572	24	79
FYB1	0.179918	0.351928	1.57274	1.58485	0.118938	0.116074	0.297811	0.290911	100	2.75657	0.0962863	0.222533	0.219146	24	79
STRADB	-0.263245	-0.106302	-1.00233	-1.04153	0.327084	0.307695	0.554266	0.529333	22	2.75657	0.0962863	0.285999	0.264875	7	18
BZW1	0.121058	0.134907	2.18075	2.15665	0.0315468	0.0333647	0.12363	0.127361	100	2.75657	0.0962863	0.0524007	0.053578	24	79
PGR	-0.323505	-0.323792	-1.651	-1.6841	0.108521	0.101124	0.279745	0.265074	32	2.75657	0.0962863	0.189095	0.181734	6	29
C1QTNF3	-0.41413	-0.223012	-2.26722	-2.2929	0.0255288	0.0238908	0.107225	0.102673	100	2.75657	0.0962863	0.567339	0.554703	24	79
ME2	0.280129	0.343023	3.31748	3.32668	0.00126735	0.00121996	0.0143333	0.0140981	100	2.75657	0.0962863	0.121244	0.120574	24	79
C5orf22	0.123575	0.144127	2.03763	2.02304	0.0442281	0.045666	0.155775	0.15716	100	2.75657	0.0962863	0.0625417	0.0634469	24	79
CCNT2	-0.376743	-0.390693	-2.23923	-2.26483	0.0275778	0.0258266	0.112862	0.107546	91	2.75657	0.0962863	0.4086	0.399418	20	74
FAM135A	0.2825	0.289024	2.05709	2.08169	0.0436943	0.041151	0.154687	0.147364	65	2.75657	0.0962863	0.227916	0.222561	17	51
EPB41L3	-0.0329539	0.0359083	-0.537979	-0.534342	0.591787	0.594259	0.765507	0.764287	100	2.75657	0.0962863	0.0638033	0.0646747	24	79
COBLL1	-0.0403591	-0.0452555	-0.477095	-0.478436	0.634336	0.633356	0.794687	0.790993	100	2.75657	0.0962863	0.121684	0.121003	24	79
DLG3	-0.11403	-0.188182	-2.11632	-2.08985	0.0367999	0.0391002	0.138177	0.142693	100	2.75657	0.0962863	0.0493666	0.0506252	24	79
TRAF5	-0.0973285	-0.0419035	-0.645929	-0.653033	0.522661	0.517799	0.719624	0.713764	34	2.75657	0.0962863	0.135337	0.132408	8	29
MRPL22	0.117245	0.0936464	1.77204	1.7651	0.0794338	0.0805171	0.230108	0.229478	100	2.75657	0.0962863	0.0744388	0.0750248	24	79
GEMIN5	0.130564	0.0751972	2.19355	2.17616	0.0305843	0.0318345	0.121093	0.123399	100	2.75657	0.0962863	0.0602434	0.0612103	24	79
SEMA5B	-0.259099	-0.445424	-1.34008	-1.3556	0.183256	0.178199	0.392409	0.381435	100	2.75657	0.0962863	0.635666	0.621197	24	79
GSK3B	0.00212436	-0.012569	0.0415094	0.0408772	0.966973	0.967473	0.984669	0.984536	100	2.75657	0.0962863	0.0445373	0.0459255	24	79
ITGB5	-0.00236148	0.00550212	-0.0257006	-0.0258149	0.979547	0.979455	0.990939	0.990616	100	2.75657	0.0962863	0.143562	0.142294	24	79
ERC1	-0.0222207	-0.0827494	-0.470169	-0.460777	0.639258	0.645933	0.797393	0.797949	100	2.75657	0.0962863	0.037981	0.0395451	24	79
XPO1	0.0534607	0.0397716	1.60654	1.52462	0.111308	0.130425	0.284751	0.313392	100	2.75657	0.0962863	0.0188298	0.0209076	24	79
RNF13	-0.240896	-0.170009	-2.02665	-2.04313	0.0453608	0.0435986	0.158682	0.152772	100	2.75657	0.0962863	0.24025	0.236388	24	79
DOP1A	-0.0571338	-0.0238897	-0.509879	-0.5139	0.611357	0.608518	0.780558	0.774038	92	2.75657	0.0962863	0.20743	0.204197	24	71
LYRM2	-0.0123699	-0.0710934	-0.105167	-0.10601	0.916454	0.915781	0.960258	0.95917	100	2.75657	0.0962863	0.235254	0.231527	24	79
BCKDHB	-0.0938422	-0.137549	-0.893952	-0.899839	0.373494	0.37031	0.599319	0.592128	100	2.75657	0.0962863	0.187382	0.184938	24	79
KAT6A	-0.295781	-0.2729	-2.67395	-2.6932	0.00947046	0.00891137	0.0552217	0.0529076	65	2.75657	0.0962863	0.148148	0.146038	17	51
TUT7	-0.0452421	-0.0139921	-0.915424	-0.899654	0.362171	0.370408	0.588433	0.592128	100	2.75657	0.0962863	0.0415336	0.0430024	24	79
GRHL2	-0.677472	-0.675033	-3.93878	-4.00532	0.000295669	0.000225383	0.00535746	0.00446913	43	2.75657	0.0962863	0.212545	0.205541	9	37
TNPO1	0.122393	0.122516	2.58765	2.53609	0.0111006	0.0127147	0.0615911	0.0669687	100	2.75657	0.0962863	0.038042	0.0396044	24	79
PLOD1	0.586678	0.608014	5.15181	5.19119	1.29905e-06	1.05884e-06	0.00013805	0.00012153	100	2.75657	0.0962863	0.220516	0.217183	24	79
[truncated: 11,020 more rows]

## Sheet: nccrcc_RNA_wgiiDE_results
ID	log2fc	log2FC_ori	t.ord	t.mod	p.ord	p.mod	q.ord	q.mod	df.r	df.0	s2.0	s2	s2.post	notNA1	notNA2
[truncated: 33,093 more rows]

## Sheet: ccrcc_RNA_wgiiDE_results
ID	log2fc	log2FC_ori	t.ord	t.mod	p.ord	p.mod	q.ord	q.mod	df.r	df.0	s2.0	s2	s2.post	notNA1	notNA2
[truncated: 33,093 more rows]

[truncated: 6 more sheets: TCGA_nccrcc_RNA_wgiiDE_results, TCGA_ccrcc_RNA_wgiiDE_results, prot_GSEA_nccrcc_wgii, prot_GSEA_ccrcc_wgii, RNA_GSEA_nccrcc_wgii, RNA_GSEA_ccrcc_wgii]
