# Supplementary material for: Comprehensive proteogenomic characterization of rare kidney tumors
Source: Cell Rep Med. 2024 May 3;5(5):101547. doi: 10.1016/j.xcrm.2024.101547 (PMC11148773; doi:10.1016/j.xcrm.2024.101547)
Supplement: Table S5. Single-nuclei RNA-seq, related to Figure 2 — Sample information for snRNA-seq data and cell clustering results. [file mmc6.xlsx]

## Sheet: README
README for table 5
This table contains 2 tabs as follows:
Tab1: sample information for snRNA-seq data
Tab2: cell clustering results for 8 samples.

## Sheet: Sample
Subject ID	Original Id	Anatomic Site	Sample Type	RCC-Subtype	Material Type	Current Label	Volume	Volume Unit
C3N-01175	C3N-01175-01	Kidney	Primary	chRCC	Tissue - Unfixed	CPT007866 0004	76	mg
C3N-00439	C3N-00439-02	Kidney	Primary	PRCC- with MET activating mutation	Tissue - Unfixed	CPT037948 0005	67	mg
C3N-01270	C3N-01270-02	Kidney	Primary	Oncocytoma type-1	Tissue - Unfixed	CPT037998 0004	47	mg
C3N-01904	C3N-01904-02	Kidney	Primary	Oncocytoma type-2	Tissue - Unfixed	CPT038143 0004	72	mg
C3L-02858	C3L-02858-01	Kidney	Primary	AML	Tissue - Unfixed	CPT038916 0004	32	mg
C3L-01953	C3L-01953-01	Kidney	Primary	AML	Tissue - Unfixed	CPT038986 0004	24	mg
C3L-00359	C3L-00359-01	Kidney	Primary	ESC-RCC	Tissue - Unfixed	CPT000227 0014	60	mg
C3N-01180	C3N-01180-01	Kidney	Primary	Translocation RCC	Tissue - Unfixed	CPT008897 0013	57	mg

## Sheet: Clustering
sample	cell barcode	cluster	annotation	annotation(low-level)	Predicted Lake et al cell type	prediction.score of Lake et al cell type	S.Score	G2M.Score	Phase
TRCC	AAACCCAAGCCGGATA-1	0	Tumor	Tumor	Unk	0.331065	-0.0372088	0.055435	G2M
TRCC	AAACCCAAGTAGCATA-1	0	Tumor	Tumor	PT-2	0.519013	0.0241437	0.0142091	S
TRCC	AAACCCAAGTCGAAAT-1	0	Tumor	Tumor	PT-1	0.576172	0.0124009	-0.0337585	S
TRCC	AAACCCACAAGAAATC-1	0	Tumor	Tumor	PT-1	0.664033	-0.0370612	-0.0252142	G1
TRCC	AAACCCACATCGAAGG-1	0	Tumor	Tumor	PT-1	0.511611	0.0137042	-0.0140198	S
TRCC	AAACCCACATGCAGCC-1	0	Tumor	Tumor	PT-1	0.495638	-0.0178463	0.0181536	G2M
TRCC	AAACCCAGTACCAGAG-1	0	Tumor	Tumor	PT-2	0.328387	-0.0239429	0.0175657	G2M
TRCC	AAACCCAGTCACCACG-1	0	Tumor	Tumor	PT-1	0.404788	-0.0273892	0.00665728	G2M
TRCC	AAACCCAGTCATCTAG-1	0	Tumor	Tumor	PT-1	0.693775	-0.0478744	0.0244345	G2M
TRCC	AAACCCAGTGGGAGAG-1	0	Tumor	Tumor	PT-1	0.434227	0.00383258	-0.0237476	S
TRCC	AAACCCATCACTCTTA-1	0	Tumor	Tumor	PT-1	0.644665	0.00545909	0.0328768	G2M
TRCC	AAACCCATCCCACAGG-1	0	Tumor	Tumor	PT-1	0.716034	-0.0420387	-0.0282919	G1
TRCC	AAACCCATCCTTCAGC-1	0	Tumor	Tumor	PT-1	0.463322	0.0361399	0.00705876	S
TRCC	AAACCCATCGCCGATG-1	0	Tumor	Tumor	Unk	0.368349	-0.0208728	-0.0317737	G1
TRCC	AAACGAAAGCCAACCC-1	0	Tumor	Tumor	PT-2	0.370751	-0.0145043	0.000692818	G2M
TRCC	AAACGAAAGTAAGACT-1	0	Tumor	Tumor	PT-1	0.482018	0.0467204	0.0172017	S
TRCC	AAACGAAAGTCAAGCG-1	0	Tumor	Tumor	PT-1	0.53881	0.029805	0.0139962	S
TRCC	AAACGAAAGTTGCCCG-1	0	Tumor	Tumor	PT-1	0.566602	-0.0305029	-0.0204906	G1
TRCC	AAACGAACAAACTAGA-1	0	Tumor	Tumor	Unk	0.401647	0.0464611	-0.0283305	S
TRCC	AAACGAACAACACGTT-1	0	Tumor	Tumor	PT-2	0.28864	0.0365972	0.0285278	S
TRCC	AAACGAACATCCAATG-1	0	Tumor	Tumor	Unk	0.260602	-0.00568042	-0.0100913	G1
TRCC	AAACGAACATGTAACC-1	0	Tumor	Tumor	PT-2	0.371116	0.0433873	0.0223883	S
TRCC	AAACGAAGTCGAATGG-1	0	Tumor	Tumor	PT-1	0.516598	-0.0392791	-0.0250963	G1
TRCC	AAACGAAGTGAGTTTC-1	0	Tumor	Tumor	PT-1	0.583519	-0.011839	0.0380626	G2M
TRCC	AAACGAAGTGGCGCTT-1	0	Tumor	Tumor	PT-1	0.567639	-0.0325838	-0.0230706	G1
TRCC	AAACGAAGTTCGTTCC-1	4	Immune	Immune	IMM	0.302608	-0.00244963	-0.0303502	G1
TRCC	AAACGAAGTTCTATCT-1	0	Tumor	Tumor	PT-2	0.428537	-0.00291738	-0.0280996	G1
TRCC	AAACGAAGTTGGATCT-1	0	Tumor	Tumor	PT-2	0.264109	-0.0301081	0.0134803	G2M
TRCC	AAACGAAGTTGGTAGG-1	4	Immune	Immune	IMM	0.148254	0.0339187	0.0513168	G2M
TRCC	AAACGAATCCATCTCG-1	0	Tumor	Tumor	Unk	0.285442	0.0727447	-0.00140753	S
TRCC	AAACGAATCCGGTAGC-1	0	Tumor	Tumor	PT-1	0.473996	0.0561631	-0.0356773	S
TRCC	AAACGAATCTAACGCA-1	0	Tumor	Tumor	PT-1	0.297074	-0.0159088	-0.0182911	G1
TRCC	AAACGAATCTTGAGCA-1	0	Tumor	Tumor	PT-2	0.446714	0.0135308	0.00154722	S
TRCC	AAACGCTAGCCAGTAG-1	0	Tumor	Tumor	PT-1	0.4028	0.0326527	-0.0303409	S
TRCC	AAACGCTAGTCATGCT-1	0	Tumor	Tumor	PT-2	0.418513	-0.0271579	-0.0336332	G1
TRCC	AAACGCTCAACCTAAC-1	0	Tumor	Tumor	PT-1	0.853028	0.056205	0.015921	S
TRCC	AAACGCTCACACGTGC-1	0	Tumor	Tumor	PT-1	0.446231	-0.0393776	-0.0347026	G1
TRCC	AAACGCTGTCAGCTTA-1	0	Tumor	Tumor	PT-1	0.528871	0.00485164	-0.0274012	S
TRCC	AAACGCTTCAACACGT-1	0	Tumor	Tumor	PT-2	0.66733	-0.00758581	-0.0128928	G1
TRCC	AAACGCTTCCCTGGTT-1	0	Tumor	Tumor	PT-2	0.341163	-0.024841	-0.0173558	G1
TRCC	AAACGCTTCTTAGCTT-1	0	Tumor	Tumor	PT-1	0.463938	-0.0395249	-0.025171	G1
TRCC	AAAGAACAGAATAGTC-1	0	Tumor	Tumor	PT-1	0.744345	-0.0328374	-0.00985852	G1
TRCC	AAAGAACAGAATCGCG-1	0	Tumor	Tumor	PT-1	0.539143	0.0100962	-0.00853272	S
TRCC	AAAGAACAGACCAAAT-1	0	Tumor	Tumor	PT-1	0.773133	0.0115262	0.0680619	G2M
TRCC	AAAGAACAGGACAGTC-1	0	Tumor	Tumor	PT-1	0.692017	0.0342478	0.0717838	G2M
TRCC	AAAGAACAGTAACCTC-1	0	Tumor	Tumor	PT-1	0.55245	-0.00158421	0.0229849	G2M
TRCC	AAAGAACCACATGTTG-1	0	Tumor	Tumor	PT-1	0.64013	0.0332085	-0.0144906	S
TRCC	AAAGAACCACTTCATT-1	0	Tumor	Tumor	PT-1	0.300014	0.0246031	-0.0223908	S
TRCC	AAAGAACCATTCGGGC-1	0	Tumor	Tumor	PT-2	0.460347	0.0312142	-0.00201494	S
TRCC	AAAGAACGTAGCCCTG-1	0	Tumor	Tumor	PT-1	0.619216	-0.0495984	0.0114234	G2M
TRCC	AAAGAACGTATCACCA-1	0	Tumor	Tumor	PT-1	0.6752	-0.0171421	0.0214475	G2M
TRCC	AAAGAACGTCAAACGG-1	0	Tumor	Tumor	PT-2	0.334276	0.0679252	-0.0075915	S
TRCC	AAAGAACTCACCGGGT-1	0	Tumor	Tumor	PT-2	0.326422	0.0207317	-0.0257278	S
TRCC	AAAGAACTCAGTAGGG-1	0	Tumor	Tumor	PT-1	0.291811	-0.0355511	0.0245517	G2M
TRCC	AAAGAACTCATCGCAA-1	0	Tumor	Tumor	PT-2	0.546511	0.0448354	-0.0332269	S
TRCC	AAAGAACTCATGTCTT-1	0	Tumor	Tumor	PT-1	0.57453	0.0417013	-0.0172349	S
TRCC	AAAGAACTCCTTCTAA-1	0	Tumor	Tumor	PT-1	0.833765	0.0448201	0.0253408	S
TRCC	AAAGAACTCTACACTT-1	0	Tumor	Tumor	PT-1	0.735849	0.0544881	-0.00453295	S
TRCC	AAAGGATAGATGTTAG-1	0	Tumor	Tumor	PT-1	0.809408	-0.0385533	0.000269348	G2M
TRCC	AAAGGATAGCATTTCG-1	0	Tumor	Tumor	Unk	0.350251	0.00554779	-0.0260666	S
TRCC	AAAGGATAGGTAAAGG-1	0	Tumor	Tumor	PT-1	0.41297	0.034154	0.0795827	G2M
TRCC	AAAGGATAGGTAGATT-1	0	Tumor	Tumor	PT-2	0.582366	-0.0356341	-0.0219881	G1
TRCC	AAAGGATCAAACTAGA-1	4	Immune	Immune	Unk	0.20019	-0.00309937	-0.0287207	G1
TRCC	AAAGGATCAAGAGTAT-1	0	Tumor	Tumor	PT-1	0.381195	0.0585824	0.0648906	G2M
TRCC	AAAGGATCACCTGAAT-1	0	Tumor	Tumor	PT-1	0.58903	-0.0286997	-0.0138316	G1
TRCC	AAAGGATCATATCTGG-1	0	Tumor	Tumor	PT-2	0.451265	0.0355552	-0.034362	S
TRCC	AAAGGATGTACAGTAA-1	0	Tumor	Tumor	PT-2	0.411291	-0.0249475	0.0305731	G2M
TRCC	AAAGGATGTAGTCTTG-1	0	Tumor	Tumor	PT-2	0.231908	-0.0180898	0.0327474	G2M
TRCC	AAAGGATGTCATCGCG-1	0	Tumor	Tumor	PT-1	0.315462	-0.0394781	-0.0238955	G1
TRCC	AAAGGATGTGACTGAG-1	0	Tumor	Tumor	PT-1	0.308785	0.0363195	0.0351858	S
TRCC	AAAGGATGTGCATGTT-1	6	Immune_T	Immune	ATL-3	0.187362	-0.0146436	-0.0152929	G1
TRCC	AAAGGATGTTGGCCGT-1	0	Tumor	Tumor	PT-2	0.393058	-0.0327579	0.0172629	G2M
TRCC	AAAGGATTCCCGTGTT-1	0	Tumor	Tumor	PT-1	0.731897	-0.0191396	-0.0161938	G1
TRCC	AAAGGATTCGTAGTCA-1	0	Tumor	Tumor	PT-2	0.561355	0.106706	-0.0206032	S
TRCC	AAAGGATTCTCGCCTA-1	0	Tumor	Tumor	PT-2	0.477802	-0.0273368	0.0134222	G2M
TRCC	AAAGGGCAGATTGATG-1	0	Tumor	Tumor	PT-1	0.295927	-0.0221327	0.0299617	G2M
TRCC	AAAGGGCAGCCGCTTG-1	0	Tumor	Tumor	PT-2	0.371574	-0.0525538	0.0894576	G2M
TRCC	AAAGGGCAGCTGTCCG-1	4	Immune	Immune	IMM	0.298859	-0.0672401	-0.0200792	G1
TRCC	AAAGGGCCAGTGCCTG-1	0	Tumor	Tumor	PT-1	0.676736	0.000166826	-0.000760606	S
TRCC	AAAGGGCCATGCCGGT-1	0	Tumor	Tumor	PT-1	0.585285	0.0534087	-0.0274715	S
TRCC	AAAGGGCGTACCCGAC-1	0	Tumor	Tumor	PT-1	0.588391	-0.0209338	-0.020081	G1
TRCC	AAAGGGCGTGACTCTA-1	0	Tumor	Tumor	PT-1	0.655349	-0.0391631	0.0111397	G2M
TRCC	AAAGGGCGTTGGATCT-1	0	Tumor	Tumor	PT-2	0.318185	0.164181	-0.0120045	S
TRCC	AAAGGGCTCACCTCTG-1	0	Tumor	Tumor	PT-1	0.544518	-0.0254412	0.0105025	G2M
TRCC	AAAGGGCTCCATCAGA-1	0	Tumor	Tumor	Unk	0.337542	0.0349303	-0.0250441	S
TRCC	AAAGGGCTCCATCCGT-1	0	Tumor	Tumor	PT-1	0.646941	-0.0340711	-0.000651519	G1
TRCC	AAAGGGCTCGGCCAAC-1	0	Tumor	Tumor	PT-2	0.433783	0.0755809	-0.00980999	S
TRCC	AAAGGTAAGGGACTGT-1	0	Tumor	Tumor	PT-2	0.189866	0.0797841	0.0243248	S
TRCC	AAAGGTAAGGTATAGT-1	0	Tumor	Tumor	PT-2	0.410499	0.0882138	0.0297148	S
TRCC	AAAGGTACACTCCACT-1	0	Tumor	Tumor	Unk	0.428009	0.0151854	0.0158612	G2M
TRCC	AAAGGTAGTATTGCCA-1	0	Tumor	Tumor	Unk	0.274212	-0.0354906	0.0297077	G2M
TRCC	AAAGGTATCTTGCGCT-1	0	Tumor	Tumor	PT-1	0.838603	-0.04734	0.00205105	G2M
TRCC	AAAGTCCAGGTGGGTT-1	0	Tumor	Tumor	PT-1	0.764383	0.0220198	0.0447914	G2M
TRCC	AAAGTCCAGTATAACG-1	0	Tumor	Tumor	PT-2	0.616445	0.0222725	-0.0144128	S
TRCC	AAAGTCCAGTCCCGAC-1	9	SMC	SMC	vSMC/P	0.504152	0.0207674	0.0306388	G2M
TRCC	AAAGTCCCAGCCTATA-1	6	Immune_T	Immune	PT-1	0.261563	0.0706024	-0.0402097	S
TRCC	AAAGTCCGTATCGTTG-1	0	Tumor	Tumor	PT-1	0.67267	-0.0302397	0.0416275	G2M
TRCC	AAAGTCCGTCATAACC-1	0	Tumor	Tumor	IMM	0.206167	-0.0370415	-0.0181728	G1
TRCC	AAAGTCCGTGAACCGA-1	0	Tumor	Tumor	PT-2	0.520512	0.00425236	-0.000519701	S
TRCC	AAAGTCCGTGGCTTGC-1	0	Tumor	Tumor	PT-2	0.237444	-0.0292401	0.00827615	G2M
TRCC	AAAGTCCGTGTCACAT-1	0	Tumor	Tumor	Unk	0.408123	-0.026412	0.0147693	G2M
TRCC	AAAGTCCTCCATATGG-1	0	Tumor	Tumor	PT-1	0.561126	0.0251723	-0.000808974	S
TRCC	AAAGTCCTCCATTCAT-1	0	Tumor	Tumor	PT-1	0.554795	0.0144594	0.035413	G2M
TRCC	AAAGTCCTCGACATCA-1	0	Tumor	Tumor	PT-1	0.68003	-0.0055927	-0.000693047	G1
TRCC	AAAGTCCTCGGAGCAA-1	0	Tumor	Tumor	PT-1	0.408309	-0.0228692	0.030363	G2M
TRCC	AAAGTCCTCTTTGCGC-1	0	Tumor	Tumor	PT-2	0.376363	-0.0287008	-0.017682	G1
TRCC	AAAGTGAAGTTATGGA-1	0	Tumor	Tumor	PT-2	0.456337	-0.0414243	-0.0258789	G1
TRCC	AAAGTGACAAAGTATG-1	0	Tumor	Tumor	PT-2	0.491706	-0.0243705	-0.0214808	G1
TRCC	AAAGTGACAAGATGTA-1	0	Tumor	Tumor	Unk	0.346323	-0.0255956	-0.0207792	G1
TRCC	AAAGTGACACATTGTG-1	0	Tumor	Tumor	PT-1	0.356143	-0.0142687	0.00965555	G2M
TRCC	AAAGTGACACCTCAGG-1	0	Tumor	Tumor	PT-1	0.487053	-0.0344401	0.0152368	G2M
TRCC	AAAGTGAGTCGATTAC-1	0	Tumor	Tumor	PT-2	0.276638	-0.00503217	-0.00813205	G1
TRCC	AAAGTGAGTTCAACGT-1	4	Immune	Immune	EC-2	0.203938	-0.0547598	-0.039866	G1
TRCC	AAAGTGATCACGGACC-1	0	Tumor	Tumor	PT-2	0.266717	-0.0264274	-0.0168324	G1
TRCC	AAAGTGATCAGAGTGG-1	0	Tumor	Tumor	PT-1	0.541644	-0.0454869	-0.0222505	G1
TRCC	AAAGTGATCTACCAGA-1	0	Tumor	Tumor	PT-1	0.578516	-0.0355165	-0.0229139	G1
TRCC	AAAGTGATCTGGGCCA-1	4	Immune	Immune	IMM	0.306159	-0.0451447	0.0527011	G2M
TRCC	AAATGGAAGCGATCGA-1	0	Tumor	Tumor	Unk	0.378225	0.0771001	0.0197849	S
TRCC	AAATGGAAGTCCTGTA-1	0	Tumor	Tumor	PT-1	0.813842	-0.0427797	0.0147642	G2M
TRCC	AAATGGACACGACGTC-1	0	Tumor	Tumor	PT-2	0.401786	-0.0215315	-0.0138061	G1
TRCC	AAATGGACATTCGGGC-1	0	Tumor	Tumor	PT-1	0.349239	-0.0394053	0.026589	G2M
TRCC	AAATGGAGTAGCGCTC-1	0	Tumor	Tumor	PT-1	0.687001	0.0226113	0.0181277	S
TRCC	AAATGGAGTTATGGTC-1	0	Tumor	Tumor	PT-1	0.673561	0.0187955	-0.034081	S
TRCC	AAATGGATCAAGCCAT-1	0	Tumor	Tumor	PT-2	0.297409	0.0289042	-0.0121323	S
TRCC	AAATGGATCACTCACC-1	4	Immune	Immune	IMM	0.219117	0.0412378	0.0482273	G2M
TRCC	AAATGGATCAGTCAGT-1	0	Tumor	Tumor	PT-1	0.798912	-0.0295906	0.0121112	G2M
TRCC	AAATGGATCCTATTGT-1	0	Tumor	Tumor	PT-1	0.606571	0.0447516	0.0454994	G2M
TRCC	AAATGGATCGCCTCTA-1	0	Tumor	Tumor	PT-1	0.365454	-0.020903	0.0111048	G2M
TRCC	AAATGGATCGCTCTCA-1	0	Tumor	Tumor	PT-1	0.493086	-0.0235827	-0.0140338	G1
TRCC	AAATGGATCGGAATGG-1	0	Tumor	Tumor	PT-2	0.442403	0.021256	-0.00712946	S
TRCC	AAATGGATCGGCCCAA-1	0	Tumor	Tumor	PT-1	0.439295	-0.0370817	0.0178688	G2M
TRCC	AAATGGATCTCCGCAT-1	0	Tumor	Tumor	PT-1	0.646592	-0.030812	0.00642632	G2M
TRCC	AAATGGATCTGGCTGG-1	0	Tumor	Tumor	PT-1	0.816946	0.0260662	-0.0240052	S
TRCC	AACAAAGAGCTTAAGA-1	0	Tumor	Tumor	PT-1	0.703015	-0.0438533	-0.0139018	G1
TRCC	AACAAAGAGGTAGCCA-1	0	Tumor	Tumor	PT-1	0.805096	-0.0369682	-0.00160587	G1
TRCC	AACAAAGAGGTTCCAT-1	0	Tumor	Tumor	PT-1	0.359203	-0.0216169	0.0378606	G2M
TRCC	AACAAAGCATCGCTGG-1	4	Immune	Immune	IMM	0.214442	0.0535676	-0.0344142	S
TRCC	AACAAAGCATGTTTGG-1	4	Immune	Immune	IMM	0.354256	-0.0520759	-0.0355429	G1
TRCC	AACAAAGGTACTGACT-1	0	Tumor	Tumor	PT-1	0.501773	-0.0207247	0.0217224	G2M
TRCC	AACAAAGGTAGACAGC-1	0	Tumor	Tumor	PT-1	0.847771	-0.0489295	-0.0362505	G1
TRCC	AACAAAGGTATCGTAC-1	0	Tumor	Tumor	PT-1	0.536817	0.00968708	0.0205839	G2M
TRCC	AACAAAGGTCAACATC-1	0	Tumor	Tumor	Unk	0.537599	-0.0226822	-0.0260812	G1
TRCC	AACAAAGGTCCACTCT-1	0	Tumor	Tumor	PT-2	0.580116	-0.0407326	-0.000383583	G1
TRCC	AACAAAGGTTGCCGAC-1	0	Tumor	Tumor	PT-1	0.334106	0.0569203	-0.0315533	S
TRCC	AACAAAGGTTGCCGCA-1	0	Tumor	Tumor	PT-2	0.3341	-0.0215969	-0.000599786	G1
TRCC	AACAAAGTCGGAAGGT-1	0	Tumor	Tumor	PT-2	0.379219	0.0424718	-0.0263651	S
TRCC	AACAAAGTCTGCTGAA-1	0	Tumor	Tumor	PT-1	0.343078	0.0383782	-0.0240835	S
TRCC	AACAACCAGCAAGGAA-1	0	Tumor	Tumor	PT-1	0.60819	-0.0484246	0.00390715	G2M
TRCC	AACAACCAGGAACGCT-1	0	Tumor	Tumor	PT-2	0.475726	0.0290056	-0.0200967	S
TRCC	AACAACCCAGCCTACG-1	0	Tumor	Tumor	PT-1	0.721737	0.0384372	-0.0322377	S
TRCC	AACAACCGTCTACAGT-1	0	Tumor	Tumor	PT-2	0.360441	-0.0396609	-0.0267131	G1
TRCC	AACAACCGTTACCTTT-1	0	Tumor	Tumor	POD	0.453319	0.0343018	0.0152283	S
TRCC	AACAACCGTTCCGCGA-1	0	Tumor	Tumor	Unk	0.256897	0.0377579	0.0299748	S
TRCC	AACAACCTCCATTGGA-1	0	Tumor	Tumor	PT-2	0.476952	-0.0150056	-0.00390135	G1
TRCC	AACAACCTCCCTGGTT-1	0	Tumor	Tumor	PT-2	0.613609	0.0449622	0.117633	G2M
TRCC	AACAACCTCGTGGCGT-1	0	Tumor	Tumor	PT-1	0.807556	-0.0126639	-0.0147145	G1
TRCC	AACAAGAAGCCTGGAA-1	0	Tumor	Tumor	PT-1	0.5821	-0.0333999	0.00391368	G2M
TRCC	AACAAGACACAACCGC-1	0	Tumor	Tumor	PT-2	0.576748	-0.042036	0.000826599	G2M
TRCC	AACAAGACAGGTTACT-1	0	Tumor	Tumor	PT-1	0.755809	0.0180127	-0.0242013	S
TRCC	AACAAGACATATCTGG-1	0	Tumor	Tumor	PT-2	0.264811	0.0184466	0.0799949	G2M
TRCC	AACAAGAGTAAGCTCT-1	0	Tumor	Tumor	PT-2	0.271782	0.0251832	0.0488032	G2M
TRCC	AACAAGAGTAGCGCCT-1	0	Tumor	Tumor	PT-2	0.433199	-0.0299689	-0.0267766	G1
TRCC	AACAAGAGTGGCATCC-1	0	Tumor	Tumor	PT-1	0.459576	0.0966167	-0.0400494	S
TRCC	AACAAGATCCGTGGGT-1	0	Tumor	Tumor	PT-2	0.549161	-0.0294177	0.0150284	G2M
TRCC	AACAAGATCCGTGGTG-1	0	Tumor	Tumor	PT-1	0.65432	0.119522	-0.023616	S
TRCC	AACAAGATCCTCTGCA-1	4	Immune	Immune	IMM	0.259473	0.0159734	-0.0201549	S
TRCC	AACAAGATCGTGGTAT-1	0	Tumor	Tumor	PT-1	0.676515	0.0406569	0.00659962	S
TRCC	AACACACAGAGATGCC-1	0	Tumor	Tumor	PT-1	0.489738	-0.0234881	-0.029986	G1
TRCC	AACACACAGAGCAAGA-1	0	Tumor	Tumor	PT-2	0.580336	-0.0350008	0.0243651	G2M
TRCC	AACACACAGATGGCAC-1	4	Immune	Immune	Unk	0.336841	-0.0397707	0.0792928	G2M
TRCC	AACACACAGCATCCCG-1	0	Tumor	Tumor	PT-1	0.547297	0.00995212	0.00260808	S
TRCC	AACACACAGCCGGATA-1	0	Tumor	Tumor	PT-1	0.40224	-0.0299183	-0.0285986	G1
TRCC	AACACACAGCGTGAAC-1	0	Tumor	Tumor	PT-1	0.55442	-0.0279363	-0.0299531	G1
TRCC	AACACACAGGACCCAA-1	0	Tumor	Tumor	PT-2	0.380454	0.0656998	-0.00855997	S
TRCC	AACACACAGTAAGACT-1	0	Tumor	Tumor	PT-1	0.638487	0.00344578	0.0157144	G2M
TRCC	AACACACAGTACTGTC-1	0	Tumor	Tumor	PT-1	0.591384	0.0233953	-0.00714958	S
TRCC	AACACACCAATTGCAC-1	4	Immune	Immune	IMM	0.275015	-0.0623876	0.0521076	G2M
TRCC	AACACACCACTAGAGG-1	0	Tumor	Tumor	PT-2	0.384546	0.0505059	0.0046633	S
TRCC	AACACACCATAGCTGT-1	0	Tumor	Tumor	PT-2	0.42837	0.0569174	-0.0191907	S
TRCC	AACACACCATCTGTTT-1	0	Tumor	Tumor	PT-1	0.306574	-0.0261135	0.0609423	G2M
TRCC	AACACACCATGGAAGC-1	0	Tumor	Tumor	PT-2	0.503904	-0.025731	-0.0218517	G1
TRCC	AACACACCATGTCTAG-1	0	Tumor	Tumor	PT-2	0.370633	0.0993584	0.0349042	S
TRCC	AACACACGTTACACTG-1	0	Tumor	Tumor	PT-1	0.703612	-0.00964369	0.0194392	G2M
TRCC	AACACACGTTCTTGTT-1	0	Tumor	Tumor	PT-2	0.480621	-0.0314193	-0.0251628	G1
TRCC	AACACACTCATACAGC-1	0	Tumor	Tumor	PT-2	0.412745	-0.0268722	-0.0263989	G1
TRCC	AACACACTCATTCATC-1	0	Tumor	Tumor	PT-1	0.51046	-0.00856038	-0.00284233	G1
TRCC	AACAGGGAGCCGGATA-1	0	Tumor	Tumor	PT-2	0.372034	-0.00039066	-0.0110448	G1
TRCC	AACAGGGAGCCTCTCT-1	0	Tumor	Tumor	PT-1	0.51204	0.00460847	0.00488815	G2M
TRCC	AACAGGGAGTGAGGTC-1	0	Tumor	Tumor	PT-1	0.890601	-0.0397071	0.0445314	G2M
TRCC	AACAGGGGTATCTCTT-1	0	Tumor	Tumor	PT-1	0.484038	0.0497816	-0.0112498	S
TRCC	AACAGGGGTCCGAAAG-1	4	Immune	Immune	PT-2	0.207146	-0.0310429	-0.0135311	G1
TRCC	AACAGGGGTTCGGTTA-1	0	Tumor	Tumor	PT-2	0.350241	-0.0380611	-0.0227894	G1
TRCC	AACAGGGGTTGTGGCC-1	0	Tumor	Tumor	PT-2	0.417302	0.0319185	0.0135724	S
TRCC	AACAGGGTCACGACTA-1	0	Tumor	Tumor	PT-2	0.591728	0.119335	0.0467652	S
TRCC	AACAGGGTCGAACCAT-1	0	Tumor	Tumor	PT-1	0.542931	0.033272	-0.0168011	S
TRCC	AACAGGGTCTGGAAGG-1	0	Tumor	Tumor	PT-1	0.465497	-0.0331391	-0.0292553	G1
TRCC	AACCAACAGAATCCCT-1	0	Tumor	Tumor	Unk	0.298469	-0.0385425	0.087626	G2M
TRCC	AACCAACAGACCTCAT-1	0	Tumor	Tumor	PT-1	0.304097	-0.0168799	-0.0137545	G1
TRCC	AACCAACAGCCTCTGG-1	0	Tumor	Tumor	Unk	0.295532	-0.0393205	-0.0202153	G1
TRCC	AACCAACAGCGTCTGC-1	0	Tumor	Tumor	PT-2	0.432261	-0.0303706	-0.0189798	G1
TRCC	AACCAACCAAGAAATC-1	0	Tumor	Tumor	PT-1	0.329398	0.0697316	-0.019173	S
TRCC	AACCAACCACTATGTG-1	0	Tumor	Tumor	PT-2	0.239029	0.0150353	0.0477508	G2M
TRCC	AACCAACGTCAAATCC-1	0	Tumor	Tumor	Unk	0.297623	-0.037425	0.0103126	G2M
TRCC	AACCAACGTTTGATCG-1	7	Epi	Epi	PT-2	0.641971	-0.00898629	-0.00336315	G1
TRCC	AACCAACTCAGCATTG-1	0	Tumor	Tumor	PT-2	0.353699	-0.0044241	-0.0308471	G1
TRCC	AACCAACTCATACGGT-1	4	Immune	Immune	IMM	0.281306	-0.0445976	0.0421266	G2M
TRCC	AACCAACTCCACTTCG-1	6	Immune_T	Immune	PT-1	0.392714	0.00623499	-0.0304242	S
TRCC	AACCAACTCCCTATTA-1	0	Tumor	Tumor	PT-2	0.305201	0.0162283	-0.00601484	S
TRCC	AACCAACTCCTACCGT-1	0	Tumor	Tumor	Unk	0.332442	-0.042026	0.0426641	G2M
TRCC	AACCAACTCTGCTAGA-1	0	Tumor	Tumor	PT-2	0.602491	-0.0472931	-0.00927938	G1
TRCC	AACCACAAGAGGACTC-1	0	Tumor	Tumor	PT-1	0.44818	0.0300243	0.0195291	S
TRCC	AACCACAAGGTCACCC-1	0	Tumor	Tumor	Unk	0.25724	-0.0283758	-0.0236086	G1
TRCC	AACCACACAGGCAATG-1	0	Tumor	Tumor	PT-1	0.297308	0.0402247	0.0461332	G2M
TRCC	AACCACACAGGTCAGA-1	0	Tumor	Tumor	PT-2	0.487845	-0.0375278	0.00183933	G2M
TRCC	AACCACACATGAAGGC-1	0	Tumor	Tumor	PT-2	0.285497	-0.0217163	0.0208643	G2M
TRCC	AACCACACATTAAGCC-1	0	Tumor	Tumor	PT-1	0.748214	-0.0378895	-0.0293229	G1
TRCC	AACCACAGTGACTGTT-1	6	Immune_T	Immune	PT-1	0.578524	-0.00546291	0.0242033	G2M
TRCC	AACCACAGTTCTCCAC-1	0	Tumor	Tumor	PT-2	0.402259	-0.00412694	-0.000978264	G1
TRCC	AACCACATCATGGTAC-1	0	Tumor	Tumor	PT-1	0.474366	0.0214376	-0.02705	S
TRCC	AACCACATCGATCCAA-1	0	Tumor	Tumor	PT-2	0.372784	-0.0325996	-0.0295292	G1
TRCC	AACCATGAGGCTAGCA-1	0	Tumor	Tumor	PT-2	0.50629	0.0229378	0.0301253	G2M
TRCC	AACCATGCAACACGAG-1	0	Tumor	Tumor	PT-1	0.703366	-0.0180187	0.00695995	G2M
TRCC	AACCATGCAGCTGGTC-1	0	Tumor	Tumor	POD	0.33049	-0.0445239	0.046657	G2M
TRCC	AACCATGCATACTGAC-1	0	Tumor	Tumor	PT-1	0.702029	0.0210859	-0.0327421	S
TRCC	AACCATGTCAAGTCTG-1	0	Tumor	Tumor	Unk	0.295106	0.011253	0.0175705	G2M
TRCC	AACCATGTCATCGCTC-1	0	Tumor	Tumor	PT-2	0.464564	0.00198641	-0.00659657	S
TRCC	AACCATGTCCACGGGT-1	6	Immune_T	Immune	PT-2	0.236956	0.0569341	-0.0304413	S
TRCC	AACCCAAAGACATAAC-1	0	Tumor	Tumor	PT-1	0.362074	-0.0334258	-0.0282251	G1
TRCC	AACCCAAAGTGGACTG-1	6	Immune_T	Immune	EC-2	0.16351	-0.0348877	-0.03497	G1
TRCC	AACCCAACAAGTCCAT-1	0	Tumor	Tumor	PT-2	0.431365	-0.0317175	0.0364931	G2M
TRCC	AACCCAACACATACGT-1	4	Immune	Immune	IMM	0.240799	-0.0692578	0.0389624	G2M
TRCC	AACCCAACATCATGAC-1	0	Tumor	Tumor	Unk	0.283402	0.0204069	-0.0101743	S
TRCC	AACCCAACATTGACCA-1	0	Tumor	Tumor	PT-2	0.181985	0.114751	0.0676459	S
TRCC	AACCCAAGTACAAACA-1	0	Tumor	Tumor	PT-2	0.32549	-0.0115685	-0.00940591	G1
TRCC	AACCCAAGTCACTTCC-1	0	Tumor	Tumor	PT-1	0.618529	0.00591	-0.0245839	S
TRCC	AACCCAAGTCGTTATG-1	0	Tumor	Tumor	PT-1	0.432646	-0.041138	0.0442598	G2M
TRCC	AACCCAATCATCAGTG-1	0	Tumor	Tumor	PT-1	0.324483	0.0470803	-0.0351313	S
TRCC	AACCCAATCGACCTAA-1	0	Tumor	Tumor	PT-1	0.304283	-0.0336729	-0.0353981	G1
TRCC	AACCCAATCTAAGGAA-1	0	Tumor	Tumor	PT-2	0.576185	0.0460343	-0.0367408	S
TRCC	AACCCAATCTGGCTGG-1	0	Tumor	Tumor	PT-1	0.873015	0.00233248	0.0251026	G2M
TRCC	AACCTGAAGCCGGATA-1	0	Tumor	Tumor	PT-2	0.411437	0.00593232	-0.0201245	S
TRCC	AACCTGAAGCGGACAT-1	0	Tumor	Tumor	PT-2	0.229431	-0.0123163	-0.014228	G1
TRCC	AACCTGAAGTACGTCT-1	0	Tumor	Tumor	PT-2	0.379926	0.0309261	-0.0224074	S
TRCC	AACCTGACAAGTATCC-1	0	Tumor	Tumor	PT-1	0.437378	-0.0124181	0.0534911	G2M
TRCC	AACCTGACATCCGAAT-1	0	Tumor	Tumor	PT-1	0.707445	-0.0365598	0.0419119	G2M
TRCC	AACCTGAGTCTCTCAC-1	6	Immune_T	Immune	PT-2	0.623561	0.0101814	-0.0295822	S
TRCC	AACCTGATCCAACACA-1	0	Tumor	Tumor	PT-2	0.493727	0.0120165	-0.0251182	S
TRCC	AACCTGATCGTTTACT-1	0	Tumor	Tumor	PT-2	0.224048	-0.00290623	0.00235876	G2M
TRCC	AACCTGATCTGCGAGC-1	0	Tumor	Tumor	PT-5	0.479131	0.0460479	-0.01438	S
TRCC	AACCTTTAGGCAGGTT-1	0	Tumor	Tumor	PT-1	0.90771	0.0053527	-0.0264005	S
TRCC	AACCTTTCACAAACGG-1	0	Tumor	Tumor	PT-2	0.408092	-0.00139159	0.0310649	G2M
TRCC	AACCTTTCACTTCAAG-1	0	Tumor	Tumor	PT-1	0.781589	0.00246852	0.143909	G2M
TRCC	AACCTTTCAGGTCCCA-1	0	Tumor	Tumor	PT-2	0.359327	-0.0295497	0.0378456	G2M
TRCC	AACCTTTGTACTGACT-1	6	Immune_T	Immune	ATL-3	0.191979	0.0444045	-0.0181763	S
TRCC	AACCTTTGTATAGCTC-1	0	Tumor	Tumor	PT-1	0.825742	-0.0535226	-0.0361549	G1
TRCC	AACCTTTGTCTTGCTC-1	0	Tumor	Tumor	PT-1	0.611515	0.0125956	-0.0216621	S
TRCC	AACCTTTGTGAAGCTG-1	0	Tumor	Tumor	PT-1	0.631628	-0.0168709	0.00815138	G2M
TRCC	AACCTTTTCCCTGTTG-1	0	Tumor	Tumor	Unk	0.26149	-0.0460702	-0.0345134	G1
TRCC	AACCTTTTCCGACAGC-1	0	Tumor	Tumor	PT-1	0.475016	-0.0367625	0.0116019	G2M
TRCC	AACCTTTTCGTAGCTA-1	0	Tumor	Tumor	PT-1	0.78967	0.0552851	-0.0103639	S
TRCC	AACCTTTTCTTTCCGG-1	7	Epi	Epi	PT-2	0.673207	0.0170363	-0.0140729	S
TRCC	AACGAAAAGGGTAATT-1	0	Tumor	Tumor	PT-1	0.475355	0.0730014	-0.0228958	S
TRCC	AACGAAAAGTGCCCGT-1	0	Tumor	Tumor	PT-1	0.283139	0.059793	0.0131942	S
TRCC	AACGAAACAACAAAGT-1	0	Tumor	Tumor	PT-2	0.381278	0.017377	0.00463574	S
TRCC	AACGAAACAACTCCAA-1	0	Tumor	Tumor	PT-2	0.699018	-0.00952549	0.0490914	G2M
TRCC	AACGAAACAGAACCGA-1	0	Tumor	Tumor	PT-1	0.874785	-0.0351216	-0.00199811	G1
TRCC	AACGAAACAGATAAAC-1	9	SMC	SMC	vSMC/P	0.924351	-0.0571611	-0.0596353	G1
TRCC	AACGAAACAGTTACCA-1	0	Tumor	Tumor	PT-1	0.671384	0.0758868	-0.00422666	S
TRCC	AACGAAAGTTCTCGCT-1	0	Tumor	Tumor	PT-1	0.484268	0.0184459	0.0472411	G2M
TRCC	AACGAAATCCAGCAAT-1	4	Immune	Immune	PC-1	0.189908	-0.00321977	-0.0437098	G1
TRCC	AACGAAATCCGTCAAA-1	0	Tumor	Tumor	PT-2	0.419929	-0.0407779	0.0472582	G2M
TRCC	AACGAAATCGCTTTAT-1	0	Tumor	Tumor	PT-2	0.563303	-0.0316956	0.0340862	G2M
TRCC	AACGGGAAGAAGGTAG-1	0	Tumor	Tumor	PT-1	0.754304	0.00790989	-0.0308846	S
TRCC	AACGGGAAGACCGTTT-1	0	Tumor	Tumor	PT-1	0.196828	0.0471271	-0.0183968	S
TRCC	AACGGGAAGTCCCGGT-1	0	Tumor	Tumor	PT-2	0.319792	0.0197461	0.0181144	S
TRCC	AACGGGACAGGCGTTC-1	0	Tumor	Tumor	Unk	0.34405	-0.038698	-0.0257123	G1
TRCC	AACGGGACAGGTTACT-1	0	Tumor	Tumor	POD	0.316269	-0.00386179	0.0813402	G2M
TRCC	AACGGGAGTACCCGAC-1	0	Tumor	Tumor	Unk	0.302413	0.0329662	0.0219026	S
TRCC	AACGGGAGTGATAGTA-1	0	Tumor	Tumor	PT-1	0.84971	-0.0511466	-0.0421625	G1
TRCC	AACGGGAGTGGCAACA-1	0	Tumor	Tumor	PT-1	0.520156	0.0546707	0.0119347	S
TRCC	AACGGGAGTGGCTTGC-1	0	Tumor	Tumor	PT-1	0.886384	-0.0180469	0.00625021	G2M
TRCC	AACGGGAGTGTCCCTT-1	0	Tumor	Tumor	PT-1	0.217383	0.10619	-0.0195833	S
TRCC	AACGGGATCCTATTGT-1	0	Tumor	Tumor	PT-1	0.448519	-0.0312732	-0.0310117	G1
TRCC	AACGTCAAGCTGTTCA-1	0	Tumor	Tumor	PT-1	0.461888	-0.0281083	-0.0286599	G1
TRCC	AACGTCAAGTATCCTG-1	0	Tumor	Tumor	PT-1	0.527921	0.00602627	-0.0317891	S
TRCC	AACGTCAAGTCACACT-1	0	Tumor	Tumor	PT-2	0.424591	-0.0421597	0.0273636	G2M
TRCC	AACGTCACACAGCTTA-1	0	Tumor	Tumor	PT-1	0.545876	-0.00953137	-0.0307644	G1
TRCC	AACGTCACACGAGAAC-1	0	Tumor	Tumor	PT-1	0.296649	0.0257165	-0.0226792	S
TRCC	AACGTCACAGAGGTAC-1	0	Tumor	Tumor	PT-1	0.405236	-0.010805	-0.00022401	G1
TRCC	AACGTCACATAATGAG-1	0	Tumor	Tumor	PT-1	0.511203	-0.021817	-0.0207779	G1
TRCC	AACGTCAGTACGGTTT-1	0	Tumor	Tumor	PT-2	0.433315	-0.000291726	-0.027197	G1
TRCC	AACGTCAGTGGACAGT-1	0	Tumor	Tumor	PT-1	0.378811	0.0420444	0.0364687	S
TRCC	AACGTCAGTTGAGAGC-1	0	Tumor	Tumor	PT-1	0.544307	-0.0197142	0.0600894	G2M
TRCC	AACGTCATCATCGTAG-1	0	Tumor	Tumor	Unk	0.389472	-0.0219237	-0.0176477	G1
TRCC	AACGTCATCGCCTAGG-1	0	Tumor	Tumor	Unk	0.314293	-0.0184751	-0.0325151	G1
TRCC	AACGTCATCGCGGACT-1	0	Tumor	Tumor	PT-2	0.368097	0.0354176	0.015337	S
TRCC	AACGTCATCTTGTTAC-1	0	Tumor	Tumor	Unk	0.395305	0.0470284	0.0498738	G2M
TRCC	AACTTCTAGCGAAACC-1	4	Immune	Immune	EC-3	0.263282	0.0140236	0.00786576	S
TRCC	AACTTCTAGTGGATAT-1	0	Tumor	Tumor	Unk	0.210062	-0.0294692	-0.0193246	G1
TRCC	AACTTCTCAACCAGAG-1	0	Tumor	Tumor	PT-1	0.461118	-0.033246	0.0742377	G2M
TRCC	AACTTCTCAACCCGCA-1	0	Tumor	Tumor	PT-1	0.66992	-0.0210967	0.0601015	G2M
TRCC	AACTTCTCACAGTCCG-1	0	Tumor	Tumor	PT-1	0.543812	0.0476084	-0.0066941	S
TRCC	AACTTCTCAGAGAAAG-1	0	Tumor	Tumor	PT-2	0.480112	0.00864715	-0.0343641	S
TRCC	AACTTCTCATCATTTC-1	0	Tumor	Tumor	PT-2	0.38016	0.0454113	0.0468915	G2M
TRCC	AACTTCTCATGCCGCA-1	0	Tumor	Tumor	PT-1	0.776174	0.0259175	0.02814	G2M
TRCC	AACTTCTGTAACCCTA-1	0	Tumor	Tumor	PT-2	0.407494	0.000674359	-0.0292427	S
TRCC	AACTTCTGTACGCGTC-1	0	Tumor	Tumor	PT-2	0.64332	-0.00666597	-0.0345103	G1
TRCC	AACTTCTGTATGAAGT-1	0	Tumor	Tumor	PT-1	0.570044	-0.0270259	0.0157299	G2M
TRCC	AACTTCTGTATGCGTT-1	0	Tumor	Tumor	PT-1	0.401362	0.00975714	0.0162459	G2M
TRCC	AACTTCTGTCATGACT-1	0	Tumor	Tumor	PT-1	0.413145	-0.0226308	-0.0265526	G1
TRCC	AACTTCTGTGCCCAGT-1	0	Tumor	Tumor	PT-2	0.416058	0.0198085	0.0708391	G2M
TRCC	AAGAACAAGCAAGTGC-1	0	Tumor	Tumor	Unk	0.110662	0.122858	-0.0234545	S
TRCC	AAGAACAAGCGTTCCG-1	0	Tumor	Tumor	PT-1	0.387545	0.0289197	-0.0193675	S
TRCC	AAGAACAAGCTTCATG-1	0	Tumor	Tumor	PT-1	0.454925	-0.00721925	-0.0336693	G1
TRCC	AAGAACAAGGGAGGAC-1	0	Tumor	Tumor	PT-1	0.427816	0.110528	-0.0219037	S
TRCC	AAGAACACAAGCGATG-1	0	Tumor	Tumor	PT-2	0.449942	0.0319328	-0.0116415	S
TRCC	AAGAACACACATTCGA-1	0	Tumor	Tumor	PT-1	0.408237	-0.00894327	0.0299429	G2M
TRCC	AAGAACACACTCTAGA-1	0	Tumor	Tumor	PT-1	0.743842	-0.014643	0.0543114	G2M
TRCC	AAGAACACAGCTTTGA-1	0	Tumor	Tumor	PT-2	0.513799	0.0618209	0.015219	S
TRCC	AAGAACACATGATAGA-1	0	Tumor	Tumor	PT-1	0.448086	0.0263134	-0.0259074	S
TRCC	AAGAACAGTCTCAGAT-1	0	Tumor	Tumor	PT-2	0.352209	-0.0303704	-0.0270782	G1
TRCC	AAGAACAGTGATGAAT-1	8	Endo	Endo	EC-2	0.523041	-0.0166892	-0.0488545	G1
TRCC	AAGAACAGTTGCTCAA-1	0	Tumor	Tumor	Unk	0.31423	-0.00266108	-0.0296391	G1
TRCC	AAGAACATCAGGACGA-1	0	Tumor	Tumor	PT-1	0.43989	-0.0159705	-0.0123438	G1
TRCC	AAGAACATCCGTCACT-1	0	Tumor	Tumor	PT-1	0.659563	0.0423936	0.00521353	S
TRCC	AAGAACATCGGCGATC-1	0	Tumor	Tumor	PT-1	0.465368	-0.0227926	-0.0223779	G1
TRCC	AAGAACATCTGTGTGA-1	0	Tumor	Tumor	PT-1	0.497444	0.0480372	-0.0184158	S
TRCC	AAGAACATCTTACGGA-1	0	Tumor	Tumor	PT-1	0.667192	-0.0412424	-0.029006	G1
TRCC	AAGAACATCTTTGCGC-1	0	Tumor	Tumor	PT-1	0.738538	0.0504149	0.000294988	S
TRCC	AAGACAAAGATGCAGC-1	6	Immune_T	Immune	IMM	0.196616	-0.000706123	0.00583361	G2M
TRCC	AAGACAAAGCGTGTCC-1	0	Tumor	Tumor	PT-1	0.626182	-0.0230768	-0.0238254	G1
TRCC	AAGACAAAGGAACGTC-1	0	Tumor	Tumor	PT-1	0.609539	-0.0242217	-0.0184408	G1
TRCC	AAGACAACAGGTACGA-1	0	Tumor	Tumor	PT-1	0.537484	0.00533522	-0.0208612	S
TRCC	AAGACAAGTTACCCAA-1	0	Tumor	Tumor	PT-1	0.476528	0.0768022	-0.0263582	S
TRCC	AAGACAAGTTCCAGGC-1	0	Tumor	Tumor	PT-1	0.839284	0.0202302	-0.0338251	S
TRCC	AAGACAAGTTGTGCCG-1	0	Tumor	Tumor	PT-2	0.44527	-0.0175432	0.0503577	G2M
TRCC	AAGACAATCAGCCCAG-1	0	Tumor	Tumor	PT-1	0.603736	-0.018004	-0.0325713	G1
TRCC	AAGACAATCCGAAGGA-1	0	Tumor	Tumor	PT-1	0.551455	-0.0306615	0.0129952	G2M
TRCC	AAGACAATCTAGGCAT-1	0	Tumor	Tumor	Unk	0.309198	-0.0309496	0.0422162	G2M
TRCC	AAGACAATCTCCGAAA-1	0	Tumor	Tumor	PT-1	0.467958	-0.0338444	-0.0277457	G1
TRCC	AAGACTCAGGGTGGGA-1	0	Tumor	Tumor	PT-1	0.470535	0.0165399	0.0459533	G2M
TRCC	AAGACTCAGTGCAGGT-1	0	Tumor	Tumor	PT-2	0.371243	-0.0218229	0.0474084	G2M
TRCC	AAGACTCCAAGGACAC-1	0	Tumor	Tumor	PT-1	0.666186	-0.00789043	-0.0347933	G1
TRCC	AAGACTCCACAACCGC-1	0	Tumor	Tumor	PT-1	0.827169	0.0132663	-0.036271	S
TRCC	AAGACTCCACCTCGTT-1	0	Tumor	Tumor	PT-1	0.469466	-0.024227	-0.0292845	G1
TRCC	AAGACTCCAGTTAAAG-1	0	Tumor	Tumor	PT-2	0.199356	0.0207705	-0.0219782	S
TRCC	AAGACTCGTAACATGA-1	0	Tumor	Tumor	PT-2	0.39448	-0.0337472	0.0172585	G2M
TRCC	AAGACTCGTACGTGAG-1	0	Tumor	Tumor	PT-1	0.580787	-0.0478792	0.0247648	G2M
TRCC	AAGACTCGTCCATAGT-1	0	Tumor	Tumor	Unk	0.4453	-0.0203473	0.0248471	G2M
TRCC	AAGACTCGTCTAACTG-1	0	Tumor	Tumor	PT-2	0.490932	-0.0361569	-0.000170721	G1
TRCC	AAGACTCGTGCTCTCT-1	0	Tumor	Tumor	PT-2	0.311068	0.0472958	-0.0020628	S
TRCC	AAGACTCGTGTTTACG-1	0	Tumor	Tumor	PT-2	0.333967	-0.0176601	-0.00773963	G1
TRCC	AAGACTCGTTACACTG-1	0	Tumor	Tumor	PT-2	0.374693	0.00795324	0.0060872	S
TRCC	AAGACTCGTTACGATC-1	0	Tumor	Tumor	PT-1	0.454709	0.00929002	-0.0263705	S
TRCC	AAGACTCGTTAGGCCC-1	0	Tumor	Tumor	PT-1	0.755272	-0.0479665	0.0155149	G2M
TRCC	AAGACTCTCACGAGGA-1	0	Tumor	Tumor	PT-2	0.337676	-0.0236149	-0.025802	G1
TRCC	AAGACTCTCCCTTCCC-1	0	Tumor	Tumor	PT-1	0.625086	-0.025	-0.00603704	G1
TRCC	AAGACTCTCCTAAGTG-1	0	Tumor	Tumor	PT-1	0.915077	-0.0398622	-0.0236753	G1
TRCC	AAGACTCTCGACGATT-1	0	Tumor	Tumor	PT-1	0.4328	0.0331915	-0.0234836	S
TRCC	AAGACTCTCGGCTGGT-1	0	Tumor	Tumor	PT-2	0.337984	-0.0349308	-0.027194	G1
TRCC	AAGATAGAGTCATGGG-1	0	Tumor	Tumor	PT-2	0.263194	-0.0355598	0.0123467	G2M
TRCC	AAGATAGCACTCTAGA-1	0	Tumor	Tumor	Unk	0.29773	0.0509098	0.0670026	G2M
TRCC	AAGATAGCAGTAACAA-1	0	Tumor	Tumor	PT-1	0.645676	0.010532	0.043281	G2M
TRCC	AAGATAGCATCGTGCG-1	0	Tumor	Tumor	PT-1	0.54528	-0.0393088	-0.02351	G1
TRCC	AAGATAGGTATGGAGC-1	0	Tumor	Tumor	PT-1	0.704198	-0.0205183	-0.0320942	G1
TRCC	AAGATAGGTTGGTAGG-1	0	Tumor	Tumor	PT-2	0.664227	-0.0378858	-0.0358225	G1
TRCC	AAGATAGTCCTCTTTC-1	0	Tumor	Tumor	Unk	0.301577	-0.0289776	-0.0196258	G1
TRCC	AAGATAGTCGGCTGTG-1	0	Tumor	Tumor	PT-1	0.399136	-0.00621289	0.0366067	G2M
TRCC	AAGATAGTCGTTCGCT-1	0	Tumor	Tumor	PT-1	0.432397	-0.0209598	-0.00852559	G1
TRCC	AAGCATCAGAGTCCGA-1	0	Tumor	Tumor	PT-2	0.29647	-0.030228	0.018945	G2M
TRCC	AAGCATCAGATGGTCG-1	0	Tumor	Tumor	PT-2	0.286257	-0.0165274	0.0269125	G2M
TRCC	AAGCATCCAGAGTCTT-1	0	Tumor	Tumor	PT-1	0.369711	-0.0328474	-0.0217215	G1
TRCC	AAGCATCCAGCTGTAT-1	0	Tumor	Tumor	PT-1	0.491958	0.0163084	0.0060529	S
TRCC	AAGCATCGTATCCTCC-1	0	Tumor	Tumor	PT-2	0.38468	0.0183515	-0.0308078	S
TRCC	AAGCATCTCCACTTCG-1	0	Tumor	Tumor	PT-2	0.348921	-0.014735	0.00671689	G2M
TRCC	AAGCATCTCTCTATAC-1	0	Tumor	Tumor	PT-1	0.808399	0.0539005	0.0389302	S
TRCC	AAGCCATAGACCCGCT-1	0	Tumor	Tumor	Unk	0.273611	0.00847911	-0.0376004	S
TRCC	AAGCCATAGATCGACG-1	0	Tumor	Tumor	PT-1	0.335795	-0.0345542	-0.0155488	G1
TRCC	AAGCCATAGCTTGTTG-1	0	Tumor	Tumor	PT-1	0.398505	-0.0230619	0.0211301	G2M
TRCC	AAGCCATAGGAAAGTG-1	0	Tumor	Tumor	PT-2	0.477556	-0.0279524	0.0588576	G2M
TRCC	AAGCCATAGGGCGAGA-1	0	Tumor	Tumor	PT-1	0.368663	-0.0261684	-0.0153456	G1
TRCC	AAGCCATAGGGTTTCT-1	4	Immune	Immune	IMM	0.347687	0.0394383	-0.0407559	S
TRCC	AAGCCATCAAACCGGA-1	0	Tumor	Tumor	PT-2	0.484653	-0.0112867	-0.0316756	G1
TRCC	AAGCCATCAAGCCTGC-1	0	Tumor	Tumor	PT-1	0.40858	0.00961428	0.0278862	G2M
TRCC	AAGCCATCACTAGTAC-1	0	Tumor	Tumor	PT-1	0.808716	-0.00855877	-0.0328061	G1
TRCC	AAGCCATCATAGAGGC-1	0	Tumor	Tumor	PT-1	0.824329	0.037101	-0.0239068	S
TRCC	AAGCCATGTACCTAGT-1	0	Tumor	Tumor	PT-1	0.395274	-0.0161104	0.0388213	G2M
TRCC	AAGCCATGTGATCGTT-1	0	Tumor	Tumor	PT-1	0.663566	0.00856439	0.00153545	S
TRCC	AAGCCATTCAGCTTGA-1	9	SMC	SMC	vSMC/P	0.950481	-0.0452102	-0.0310233	G1
TRCC	AAGCCATTCATGAAAG-1	0	Tumor	Tumor	PT-1	0.397718	-0.0368373	-0.0139238	G1
TRCC	AAGCCATTCGTGGGAA-1	0	Tumor	Tumor	PT-1	0.879463	-0.048315	0.019338	G2M
TRCC	AAGCCATTCTGCGGAC-1	0	Tumor	Tumor	PT-2	0.409946	0.0253529	-0.0230631	S
TRCC	AAGCCATTCTTGGAAC-1	0	Tumor	Tumor	PT-1	0.652477	-0.0455227	0.0214866	G2M
TRCC	AAGCGAGAGCTAATGA-1	0	Tumor	Tumor	Unk	0.247538	-0.0311795	0.0480961	G2M
TRCC	AAGCGAGAGTATAGGT-1	0	Tumor	Tumor	PT-1	0.498913	0.00625942	-0.0301971	S
TRCC	AAGCGAGCACGTACTA-1	0	Tumor	Tumor	PT-2	0.546785	0.0291623	-0.033743	S
TRCC	AAGCGAGTCAAGTCGT-1	0	Tumor	Tumor	PT-1	0.569501	0.0131514	0.0135205	G2M
TRCC	AAGCGAGTCACCTGGG-1	0	Tumor	Tumor	PT-1	0.455787	0.11198	0.0931606	S
TRCC	AAGCGAGTCCTTCTGG-1	0	Tumor	Tumor	PT-1	0.536602	0.034117	-0.0301975	S
TRCC	AAGCGTTAGGCACGAT-1	0	Tumor	Tumor	Unk	0.296711	-0.0167021	-0.0220665	G1
TRCC	AAGCGTTAGGTCCTGC-1	0	Tumor	Tumor	PT-2	0.250282	-0.0269173	-0.019892	G1
TRCC	AAGCGTTAGTTTCAGC-1	0	Tumor	Tumor	PT-2	0.33497	-0.0247941	0.0247006	G2M
TRCC	AAGCGTTCACCTGCGA-1	0	Tumor	Tumor	PT-2	0.324657	-0.0329095	0.0395676	G2M
TRCC	AAGCGTTCATGTGACT-1	0	Tumor	Tumor	PT-2	0.408884	-0.0262666	-0.0203621	G1
TRCC	AAGCGTTTCCAGTTCC-1	0	Tumor	Tumor	PT-1	0.783136	-0.0282092	-0.00697752	G1
TRCC	AAGCGTTTCCTTGAAG-1	0	Tumor	Tumor	Unk	0.509136	-0.0280046	-0.0264721	G1
TRCC	AAGCGTTTCGCAGTTA-1	0	Tumor	Tumor	PT-2	0.284728	-0.00475392	0.0653496	G2M
TRCC	AAGCGTTTCTACACTT-1	0	Tumor	Tumor	PT-1	0.505126	-0.0113162	-0.0125411	G1
TRCC	AAGGAATAGCCTCATA-1	0	Tumor	Tumor	PT-2	0.445514	0.0258722	-0.00598891	S
TRCC	AAGGAATAGGACGGAG-1	0	Tumor	Tumor	PT-2	0.415725	0.0671983	-0.0239578	S
TRCC	AAGGAATAGGTTAAAC-1	0	Tumor	Tumor	PT-2	0.374007	0.0435945	-0.0166418	S
TRCC	AAGGAATAGTCCTGCG-1	0	Tumor	Tumor	PT-1	0.438638	-0.0339278	0.0659155	G2M
TRCC	AAGGAATCAACGCCCA-1	0	Tumor	Tumor	PT-2	0.381534	-0.0168328	-0.0111191	G1
TRCC	AAGGAATCAGCGCTTG-1	10	Tumor	Tumor	PT-2	0.248776	0.121861	0.0420016	S
TRCC	AAGGAATCATATGAAG-1	0	Tumor	Tumor	PT-2	0.448043	0.0789054	0.0137348	S
TRCC	AAGGAATGTAGTAAGT-1	4	Immune	Immune	PC-1	0.243309	-0.041348	0.0927485	G2M
TRCC	AAGGAATGTTGGAGGT-1	0	Tumor	Tumor	PT-1	0.437905	-0.0344723	-0.0143944	G1
TRCC	AAGGAATTCTCGAGTA-1	0	Tumor	Tumor	PT-2	0.648702	0.0403117	0.000929281	S
TRCC	AAGGTAAAGCCGATAG-1	4	Immune	Immune	IMM	0.319803	0.131121	0.0743839	S
TRCC	AAGGTAAAGTCCCGAC-1	0	Tumor	Tumor	PT-1	0.378203	0.00436666	-0.011594	S
TRCC	AAGGTAAAGTTAACAG-1	0	Tumor	Tumor	PT-2	0.318855	-0.0379442	0.00783025	G2M
TRCC	AAGGTAACAATACAGA-1	0	Tumor	Tumor	PT-1	0.514735	-0.0359961	0.0437129	G2M
TRCC	AAGGTAACAGAACGCA-1	0	Tumor	Tumor	PT-2	0.408738	-0.0383121	0.00479971	G2M
TRCC	AAGGTAACAGCGTGCT-1	0	Tumor	Tumor	PT-2	0.326743	-0.0271275	-0.0234652	G1
TRCC	AAGGTAACATCCGTGG-1	0	Tumor	Tumor	PT-2	0.444826	0.0472861	-0.0241701	S
TRCC	AAGGTAACATCGGAGA-1	8	Endo	Endo	EC-2	0.442038	-0.0181175	0.0895608	G2M
TRCC	AAGGTAACATCTAGAC-1	0	Tumor	Tumor	POD	0.225021	0.0129131	0.015283	G2M
TRCC	AAGGTAAGTCAAGGCA-1	4	Immune	Immune	IMM	0.28037	-0.0390225	0.0239237	G2M
TRCC	AAGGTAAGTCTGTGAT-1	0	Tumor	Tumor	Unk	0.355614	-0.0322964	0.00671255	G2M
TRCC	AAGGTAATCTGTCGCT-1	0	Tumor	Tumor	PT-1	0.635358	-0.0266905	-0.0261137	G1
TRCC	AAGTACCAGGAACGTC-1	0	Tumor	Tumor	IMM	0.240794	-0.0230528	0.0343977	G2M
TRCC	AAGTACCCAACCGACC-1	0	Tumor	Tumor	PT-2	0.411784	-0.0176047	0.00813029	G2M
TRCC	AAGTACCCACTGTGTA-1	0	Tumor	Tumor	PT-2	0.266446	-0.0343385	0.0129534	G2M
TRCC	AAGTACCGTACGTAGG-1	0	Tumor	Tumor	PT-1	0.410825	-0.0313237	0.10416	G2M
TRCC	AAGTACCGTCACTCGG-1	4	Immune	Immune	IMM	0.317591	-0.0223512	0.0237489	G2M
TRCC	AAGTACCGTCTGTAAC-1	0	Tumor	Tumor	Unk	0.315528	0.0467762	-0.0228515	S
TRCC	AAGTACCTCCTTCTGG-1	0	Tumor	Tumor	PT-1	0.696638	-0.0129548	0.0843361	G2M
TRCC	AAGTACCTCTCCAAGA-1	0	Tumor	Tumor	PT-1	0.440201	-0.0250796	-0.0231948	G1
TRCC	AAGTCGTAGAGTTGCG-1	0	Tumor	Tumor	Unk	0.165758	0.075043	0.0274493	S
TRCC	AAGTCGTAGTAAGACT-1	0	Tumor	Tumor	PT-2	0.540206	0.0107584	-0.0226199	S
TRCC	AAGTCGTAGTAGCAAT-1	0	Tumor	Tumor	PT-1	0.527197	0.0698205	-0.0182071	S
TRCC	AAGTCGTAGTCTGGTT-1	0	Tumor	Tumor	PT-1	0.477518	-0.0246329	0.0468251	G2M
TRCC	AAGTCGTAGTTGCCCG-1	0	Tumor	Tumor	PT-1	0.338222	0.0795416	0.015145	S
TRCC	AAGTCGTCAAATCGGG-1	0	Tumor	Tumor	PT-1	0.333986	-0.0241046	-0.0187185	G1
TRCC	AAGTCGTCACTCCTTG-1	0	Tumor	Tumor	PT-2	0.365899	0.00238811	0.00655434	G2M
TRCC	AAGTCGTCAGCCGTTG-1	0	Tumor	Tumor	PT-1	0.263874	-0.02595	0.112366	G2M
TRCC	AAGTCGTCAGCGTGCT-1	0	Tumor	Tumor	PT-2	0.384406	-0.0517401	-0.0299231	G1
TRCC	AAGTCGTGTATGAAAC-1	0	Tumor	Tumor	PT-1	0.735951	-0.0288047	-0.0198473	G1
TRCC	AAGTCGTTCAAGCTGT-1	0	Tumor	Tumor	PT-2	0.570175	-0.0267367	-0.0226352	G1
TRCC	AAGTCGTTCGTGGCTG-1	0	Tumor	Tumor	PT-1	0.379752	0.0267417	-0.0213454	S
TRCC	AAGTCGTTCTGGTCAA-1	0	Tumor	Tumor	Unk	0.452974	-0.0417568	-0.0343189	G1
TRCC	AAGTCGTTCTGTCGTC-1	4	Immune	Immune	IMM	0.282862	0.0878378	-0.00124591	S
TRCC	AAGTGAAAGATAGCAT-1	0	Tumor	Tumor	PT-2	0.493795	0.0224759	-0.0189006	S
TRCC	AAGTGAAAGCCGTTAT-1	0	Tumor	Tumor	PT-1	0.781926	-0.0358927	0.00513381	G2M
TRCC	AAGTGAAAGGAGCAAA-1	0	Tumor	Tumor	PT-1	0.788022	-0.00400768	-0.0378099	G1
TRCC	AAGTGAAAGTAGCTCT-1	0	Tumor	Tumor	PT-1	0.77466	-0.00748128	-0.0285124	G1
TRCC	AAGTGAAAGTATCCTG-1	0	Tumor	Tumor	Unk	0.328272	-0.0264924	-0.0192591	G1
TRCC	AAGTGAAAGTGCCAGA-1	0	Tumor	Tumor	Unk	0.306564	-0.0308715	0.00601178	G2M
TRCC	AAGTGAACAACTGATC-1	0	Tumor	Tumor	PT-1	0.417305	-0.0225856	0.0193734	G2M
TRCC	AAGTGAACAAGTGATA-1	0	Tumor	Tumor	PT-2	0.513051	-0.028579	-0.0222443	G1
TRCC	AAGTGAACAGTCAGCC-1	0	Tumor	Tumor	PT-1	0.524588	0.0249554	-0.0214603	S
TRCC	AAGTGAAGTCCACTTC-1	4	Immune	Immune	IMM	0.457666	-0.0350664	0.0522505	G2M
TRCC	AAGTGAAGTCGGAAAC-1	0	Tumor	Tumor	PT-2	0.593961	-0.0313282	-0.0219256	G1
TRCC	AAGTGAAGTGGATTTC-1	0	Tumor	Tumor	Unk	0.415756	-0.0327566	0.0144533	G2M
TRCC	AAGTGAAGTTGACGGA-1	0	Tumor	Tumor	PT-2	0.301823	0.00695696	-0.00504834	S
TRCC	AAGTGAATCAAGTTGC-1	0	Tumor	Tumor	PT-1	0.403974	-0.0319137	-0.0174034	G1
TRCC	AAGTGAATCCAAAGGG-1	0	Tumor	Tumor	PT-1	0.374947	-0.0304053	-0.0305421	G1
TRCC	AAGTGAATCGGTCTAA-1	0	Tumor	Tumor	PT-1	0.470099	0.0863999	-0.0281903	S
TRCC	AAGTTCGAGATTTGCC-1	0	Tumor	Tumor	PT-1	0.799376	-0.0133037	-0.0365868	G1
TRCC	AAGTTCGAGGAACGTC-1	0	Tumor	Tumor	PT-2	0.623677	-0.032261	-0.0370697	G1
TRCC	AAGTTCGAGGATGGCT-1	0	Tumor	Tumor	PT-1	0.605632	-0.0210963	-0.0134804	G1
TRCC	AAGTTCGAGGTCGTAG-1	0	Tumor	Tumor	PT-2	0.366529	0.0297776	0.0225341	S
TRCC	AAGTTCGCAGCACCCA-1	0	Tumor	Tumor	PT-1	0.621605	0.0356793	-0.033751	S
TRCC	AAGTTCGGTCCTCAGG-1	0	Tumor	Tumor	PT-1	0.451175	0.122313	0.0340422	S
TRCC	AAGTTCGTCACTGTCC-1	8	Endo	Endo	EC-1	0.467872	0.0106643	0.0209656	G2M
TRCC	AAGTTCGTCCCTCATG-1	6	Immune_T	Immune	PT-2	0.239251	0.00625859	-0.047754	S
TRCC	AAGTTCGTCTATCGTT-1	0	Tumor	Tumor	PT-1	0.87691	-0.0393221	-0.0277018	G1
TRCC	AATAGAGAGAAGCGCT-1	0	Tumor	Tumor	PT-1	0.430618	0.00617065	-0.024514	S
TRCC	AATAGAGAGCGTTCAT-1	0	Tumor	Tumor	PT-1	0.752401	0.027398	0.00964136	S
TRCC	AATAGAGAGGAATGTT-1	0	Tumor	Tumor	PT-1	0.766831	0.0457803	-0.0117358	S
TRCC	AATAGAGCAGAAGTGC-1	0	Tumor	Tumor	PT-1	0.428536	-0.0221858	-0.0152463	G1
TRCC	AATAGAGCAGAGAAAG-1	0	Tumor	Tumor	PT-2	0.377753	0.0811194	0.014853	S
TRCC	AATAGAGCAGGTCCGT-1	0	Tumor	Tumor	PT-1	0.678502	-0.0387909	0.00725996	G2M
TRCC	AATAGAGGTTAGGCCC-1	0	Tumor	Tumor	PT-1	0.346729	-0.0216376	0.0247414	G2M
TRCC	AATAGAGGTTGTTGCA-1	0	Tumor	Tumor	PT-1	0.42959	-0.0274169	0.0285317	G2M
TRCC	AATAGAGTCATCGCCT-1	0	Tumor	Tumor	PT-2	0.400872	0.062184	0.0139546	S
TRCC	AATAGAGTCATTACGG-1	0	Tumor	Tumor	PT-1	0.742753	-0.0399456	-0.0296569	G1
TRCC	AATAGAGTCCGGGACT-1	0	Tumor	Tumor	PT-1	0.361946	-0.0228628	-0.0198556	G1
TRCC	AATAGAGTCCTACGAA-1	0	Tumor	Tumor	PT-1	0.313282	-0.0248512	0.00715159	G2M
TRCC	AATCACGAGCTAAATG-1	0	Tumor	Tumor	PT-1	0.51998	-0.00598187	-0.0263965	G1
TRCC	AATCACGAGCTGGCTC-1	0	Tumor	Tumor	PT-1	0.833749	-0.00423284	0.0264988	G2M
TRCC	AATCACGCAACTGTGT-1	0	Tumor	Tumor	Unk	0.505874	-0.019536	-0.0218559	G1
TRCC	AATCACGCATCGCTCT-1	0	Tumor	Tumor	PT-1	0.42933	-0.00910566	-0.0330683	G1
TRCC	AATCACGGTCACGACC-1	0	Tumor	Tumor	PT-1	0.692625	0.02468	-0.0271232	S
TRCC	AATCACGGTTTCAGAC-1	0	Tumor	Tumor	PT-1	0.385499	-0.0401813	-0.0259897	G1
TRCC	AATCACGTCCATTCGC-1	0	Tumor	Tumor	PT-1	0.482706	-0.0273769	-0.0233988	G1
TRCC	AATCGACAGAGGGTGG-1	0	Tumor	Tumor	PT-1	0.324739	-0.029902	-0.0205223	G1
TRCC	AATCGACAGCCTCTGG-1	7	Epi	Epi	PT-2	0.484647	-0.0227468	0.03277	G2M
TRCC	AATCGACAGTGAATAC-1	0	Tumor	Tumor	Unk	0.492641	-0.0230374	0.0114339	G2M
TRCC	AATCGACAGTTGGGAC-1	9	SMC	SMC	INT	0.359629	-0.00389153	-0.035474	G1
TRCC	AATCGACCACGGTCTG-1	0	Tumor	Tumor	PT-1	0.568635	-0.0216347	-0.0193902	G1
TRCC	AATCGACCAGCTCCTT-1	0	Tumor	Tumor	PT-1	0.696029	-0.0265727	-0.0269284	G1
TRCC	AATCGACCAGGGAGAG-1	0	Tumor	Tumor	PT-1	0.667226	0.0499303	-0.002547	S
TRCC	AATCGACCATCCGATA-1	0	Tumor	Tumor	PT-1	0.58208	-0.0396984	0.00809338	G2M
TRCC	AATCGACGTAGGATAT-1	0	Tumor	Tumor	PT-1	0.514791	-0.0233496	0.0132017	G2M
TRCC	AATCGACGTCGGTGAA-1	0	Tumor	Tumor	Unk	0.276258	-0.0215599	-0.02273	G1
TRCC	AATCGACGTGCATGAG-1	4	Immune	Immune	IMM	0.263852	-0.0532502	-0.00593657	G1
TRCC	AATCGACTCCAAGCCG-1	0	Tumor	Tumor	PT-1	0.474984	-0.0199019	-0.0172295	G1
TRCC	AATCGACTCCGTATAG-1	4	Immune	Immune	IMM	0.257223	0.0594953	0.0510165	S
TRCC	AATCGACTCGGCTTGG-1	0	Tumor	Tumor	PT-2	0.324896	-0.0296157	0.0272683	G2M
TRCC	AATCGTGAGCATGCAG-1	0	Tumor	Tumor	PT-1	0.776596	0.0158503	-0.0244841	S
TRCC	AATCGTGAGCCTCTTC-1	0	Tumor	Tumor	PT-1	0.80856	-0.00110325	-0.0215664	G1
TRCC	AATCGTGAGTGTCATC-1	0	Tumor	Tumor	PT-1	0.160149	0.0248024	-0.037456	S
TRCC	AATCGTGAGTTGCTCA-1	0	Tumor	Tumor	PT-2	0.345906	-0.017755	-0.0131228	G1
TRCC	AATCGTGAGTTGGAGC-1	0	Tumor	Tumor	Unk	0.240798	0.0324496	-0.0217692	S
TRCC	AATCGTGCAACCGGAA-1	0	Tumor	Tumor	PT-2	0.283601	-0.0294919	0.0295488	G2M
TRCC	AATCGTGCACCAGCGT-1	0	Tumor	Tumor	PT-1	0.518338	-0.0408152	-0.0387306	G1
TRCC	AATCGTGCACCTGTCT-1	0	Tumor	Tumor	PT-1	0.57055	0.0185349	0.00648616	S
TRCC	AATCGTGCACGTGTGC-1	0	Tumor	Tumor	Unk	0.366302	-0.0338257	-0.0120407	G1
TRCC	AATCGTGCATAGTCAC-1	0	Tumor	Tumor	PT-1	0.772127	-0.00105683	-0.00391982	G1
TRCC	AATCGTGGTCGCGTCA-1	0	Tumor	Tumor	PT-1	0.36509	-0.0314534	-0.0231985	G1
TRCC	AATCGTGGTCGTACAT-1	0	Tumor	Tumor	Unk	0.272123	-0.00857802	-0.0346157	G1
TRCC	AATCGTGTCCGCTGTT-1	0	Tumor	Tumor	PT-1	0.447508	-0.0240755	0.0182779	G2M
TRCC	AATCGTGTCTTGAACG-1	0	Tumor	Tumor	PT-2	0.368632	-0.0161789	-0.0143708	G1
TRCC	AATGAAGAGCTGACCC-1	0	Tumor	Tumor	PT-1	0.622579	-0.026233	-0.0227917	G1
TRCC	AATGAAGAGGATATGT-1	6	Immune_T	Immune	IMM	0.331427	-0.0487341	0.0574807	G2M
TRCC	AATGAAGAGGCCTTGC-1	0	Tumor	Tumor	PT-1	0.576896	-0.0241848	-0.0133715	G1
TRCC	AATGAAGCACTGCACG-1	0	Tumor	Tumor	PT-1	0.773693	-0.0195251	-0.0240342	G1
TRCC	AATGAAGGTAGCACGA-1	0	Tumor	Tumor	PT-2	0.525607	0.0155781	0.0398394	G2M
TRCC	AATGAAGGTCTCGGGT-1	4	Immune	Immune	IMM	0.427706	0.00473583	0.0179529	G2M
TRCC	AATGAAGGTGTCATCA-1	0	Tumor	Tumor	PT-1	0.686393	-0.0302594	0.0939317	G2M
TRCC	AATGAAGGTTCCGTTC-1	0	Tumor	Tumor	PT-1	0.803915	0.0421977	-0.0206553	S
TRCC	AATGACCAGAGCAGCT-1	4	Immune	Immune	IMM	0.321977	-0.000326646	-0.0298273	G1
TRCC	AATGACCAGCGTTACT-1	0	Tumor	Tumor	PT-1	0.395616	-0.0529542	-0.0267707	G1
TRCC	AATGACCAGGCTCTAT-1	0	Tumor	Tumor	PT-2	0.482682	-0.0422365	-0.0311457	G1
TRCC	AATGACCAGGTAGCCA-1	0	Tumor	Tumor	PT-2	0.330009	-0.0136762	-0.0117141	G1
TRCC	AATGACCAGTGCAGCA-1	4	Immune	Immune	IMM	0.300747	0.0142243	0.000882407	S
TRCC	AATGACCCAACAAGTA-1	0	Tumor	Tumor	PT-2	0.515745	-0.00346706	0.0661737	G2M
TRCC	AATGACCCACCATATG-1	0	Tumor	Tumor	PT-2	0.45029	0.0208913	-0.0328908	S
TRCC	AATGACCCACCGGAAA-1	0	Tumor	Tumor	PT-1	0.548624	-0.033407	-0.0324628	G1
TRCC	AATGACCCAGTAGATA-1	0	Tumor	Tumor	PT-1	0.4641	0.0139595	-0.0294343	S
TRCC	AATGACCGTGAGGATC-1	0	Tumor	Tumor	PT-1	0.423366	0.0295372	0.0153741	S
TRCC	AATGCCAAGTATTAGG-1	0	Tumor	Tumor	PT-1	0.512759	-0.0145205	0.11119	G2M
TRCC	AATGCCACACTTACAG-1	0	Tumor	Tumor	PT-1	0.420104	-0.0378673	0.0415616	G2M
TRCC	AATGCCACAGAGAAAG-1	0	Tumor	Tumor	Unk	0.316965	-0.0277466	-0.00956164	G1
TRCC	AATGCCACAGGTTTAC-1	0	Tumor	Tumor	PT-1	0.710345	-0.0294706	-0.0251071	G1
TRCC	AATGCCACATCATGAC-1	0	Tumor	Tumor	PT-1	0.69176	0.0236351	-0.0300711	S
TRCC	AATGCCAGTCACTCGG-1	0	Tumor	Tumor	PT-1	0.531837	0.0259912	-0.0179471	S
TRCC	AATGCCAGTCGTGTTA-1	0	Tumor	Tumor	PT-1	0.532433	-0.0415315	0.041106	G2M
TRCC	AATGCCAGTGGTAACG-1	0	Tumor	Tumor	PT-1	0.832315	-0.0208971	0.00616023	G2M
TRCC	AATGCCAGTTAAGACA-1	0	Tumor	Tumor	PT-2	0.320644	-0.022609	-0.0165239	G1
TRCC	AATGCCAGTTAAGGAT-1	4	Immune	Immune	IMM	0.209283	-0.0343859	0.0233498	G2M
TRCC	AATGCCAGTTACACAC-1	4	Immune	Immune	IMM	0.33421	-0.0521176	-0.0373245	G1
TRCC	AATGCCAGTTGTCCCT-1	0	Tumor	Tumor	Unk	0.452017	0.19637	-0.0327005	S
TRCC	AATGCCATCGTAGTCA-1	0	Tumor	Tumor	PT-1	0.901302	-0.0077346	-0.0330952	G1
TRCC	AATGCCATCTAAGAAG-1	0	Tumor	Tumor	PT-1	0.545334	0.0446763	0.0351744	S
TRCC	AATGCCATCTCATTTG-1	0	Tumor	Tumor	PT-2	0.269107	-0.0332208	0.00827673	G2M
TRCC	AATGGAAAGTCTGGAG-1	0	Tumor	Tumor	PT-2	0.540989	-0.0462787	-0.0186571	G1
TRCC	AATGGAACAAATTGGA-1	0	Tumor	Tumor	PT-1	0.773329	0.0395506	-0.0420574	S
TRCC	AATGGAACACTGGACC-1	8	Endo	Endo	EC-1	0.397953	0.0334526	-0.0265612	S
TRCC	AATGGAACAGTCTCTC-1	0	Tumor	Tumor	PT-2	0.610692	-0.0130096	-0.00586367	G1
TRCC	AATGGAAGTGCATGAG-1	0	Tumor	Tumor	Unk	0.407915	-0.0301118	-0.0215534	G1
TRCC	AATGGAAGTTCCGTTC-1	0	Tumor	Tumor	PT-2	0.246325	0.0705259	0.0126812	S
TRCC	AATGGAAGTTGGACTT-1	0	Tumor	Tumor	PT-1	0.610901	0.00624553	-0.0355678	S
TRCC	AATGGAATCCACGGAC-1	0	Tumor	Tumor	PT-2	0.452265	-0.037884	0.00729699	G2M
TRCC	AATGGAATCCTCGATC-1	0	Tumor	Tumor	PT-1	0.69198	0.0502716	0.00494391	S
TRCC	AATGGAATCTCCATAT-1	0	Tumor	Tumor	PT-1	0.273065	-0.0266037	0.0762054	G2M
TRCC	AATGGCTAGACTCTTG-1	0	Tumor	Tumor	PT-2	0.248145	-0.030144	-0.0200138	G1
TRCC	AATGGCTAGTGATAAC-1	0	Tumor	Tumor	PT-5	0.458523	-0.0431208	-0.00292536	G1
TRCC	AATGGCTCAAGCTGCC-1	0	Tumor	Tumor	PT-1	0.685986	-0.0214301	-0.0360518	G1
TRCC	AATGGCTCAGACCTAT-1	0	Tumor	Tumor	PT-2	0.470176	-0.0161472	0.0157171	G2M
TRCC	AATGGCTCAGACGGAT-1	0	Tumor	Tumor	PT-1	0.834755	0.0163408	0.00883316	S
TRCC	AATGGCTCATCATCCC-1	0	Tumor	Tumor	PT-1	0.362936	-0.0174377	0.059323	G2M
TRCC	AATGGCTGTTAGAGTA-1	0	Tumor	Tumor	PT-2	0.318341	-0.0247317	-0.0246232	G1
TRCC	AATGGCTTCCTCTGCA-1	0	Tumor	Tumor	PT-1	0.449312	0.0137305	0.000839344	S
TRCC	AATGGCTTCGGAAGGT-1	0	Tumor	Tumor	PT-2	0.61426	-0.051383	-0.0308612	G1
TRCC	AATGGCTTCTACTATC-1	0	Tumor	Tumor	Unk	0.358236	0.0225233	0.0155942	S
TRCC	AATTCCTAGGGAGGGT-1	0	Tumor	Tumor	PT-2	0.281656	-0.0371522	-0.0240214	G1
TRCC	AATTCCTAGTACAGAT-1	0	Tumor	Tumor	PT-1	0.691659	0.019188	0.0544302	G2M
TRCC	AATTCCTCAACCGACC-1	0	Tumor	Tumor	PT-1	0.506134	0.0115173	0.0403986	G2M
TRCC	AATTCCTGTAAGGCCA-1	0	Tumor	Tumor	PT-2	0.47784	-0.032642	-0.0259658	G1
TRCC	AATTCCTGTCACATTG-1	0	Tumor	Tumor	PT-1	0.461383	-0.0347311	-0.0270581	G1
TRCC	AATTCCTGTCTGTGAT-1	0	Tumor	Tumor	PT-1	0.702106	0.0356847	-0.00281904	S
TRCC	AATTCCTTCAGGACAG-1	0	Tumor	Tumor	Unk	0.469672	-0.00573714	-0.0273287	G1
TRCC	AATTCCTTCATAGGCT-1	0	Tumor	Tumor	Unk	0.209701	-0.0216346	0.0177856	G2M
TRCC	AATTCCTTCCACGGGT-1	0	Tumor	Tumor	PT-2	0.72858	-0.0109059	0.00687911	G2M
TRCC	AATTCCTTCCATGAGT-1	0	Tumor	Tumor	PT-2	0.334406	-0.0280524	-0.0129821	G1
TRCC	AATTTCCAGCGTGTTT-1	0	Tumor	Tumor	PT-1	0.433981	0.0571616	-0.0369783	S
TRCC	AATTTCCAGTAGTCCT-1	0	Tumor	Tumor	PT-1	0.88151	-0.0396636	-0.0359126	G1
TRCC	AATTTCCCAAACACCT-1	0	Tumor	Tumor	PT-1	0.54338	0.0281932	-0.0322413	S
TRCC	AATTTCCCAAATCAGA-1	0	Tumor	Tumor	PT-1	0.347251	-0.0265267	-0.0215185	G1
TRCC	AATTTCCCACTAGGTT-1	0	Tumor	Tumor	PT-1	0.361988	0.0206639	0.00692042	S
TRCC	AATTTCCGTCAGTCGC-1	0	Tumor	Tumor	PT-1	0.50626	-0.0197068	-0.0172053	G1
TRCC	AATTTCCGTGGAATGC-1	0	Tumor	Tumor	PT-1	0.532432	0.0161572	-0.00423495	S
TRCC	AATTTCCTCACGGGCT-1	0	Tumor	Tumor	PT-1	0.559639	-0.00831908	0.0489558	G2M
TRCC	AATTTCCTCAGCCTCT-1	0	Tumor	Tumor	PT-1	0.824629	-0.0450623	-0.00555355	G1
TRCC	AATTTCCTCCGCACTT-1	0	Tumor	Tumor	PT-1	0.497302	-0.0271722	-0.0250316	G1
TRCC	AATTTCCTCCTGCTAC-1	0	Tumor	Tumor	PT-1	0.857383	-0.0377971	-0.00131546	G1
TRCC	ACAAAGAAGAACAGGA-1	4	Immune	Immune	IMM	0.379899	-0.0264435	-0.0272217	G1
TRCC	ACAAAGAAGACGCCCT-1	4	Immune	Immune	IMM	0.421498	-0.0530858	0.114153	G2M
TRCC	ACAAAGAAGATAGGGA-1	4	Immune	Immune	IMM	0.371067	-0.00650809	-0.0553833	G1
TRCC	ACAAAGAAGATGGCGT-1	0	Tumor	Tumor	PT-1	0.812042	0.0404586	-0.033069	S
TRCC	ACAAAGAAGCTAGAAT-1	0	Tumor	Tumor	Unk	0.285451	-0.0197612	-0.0209724	G1
TRCC	ACAAAGAAGGCCTAAG-1	0	Tumor	Tumor	PT-1	0.202697	-0.0228276	-0.0222476	G1
TRCC	ACAAAGAAGGTCACAG-1	0	Tumor	Tumor	PT-2	0.578255	0.0175642	0.0745888	G2M
TRCC	ACAAAGACAACGTATC-1	0	Tumor	Tumor	PT-1	0.561281	-0.0372205	-0.0359044	G1
TRCC	ACAAAGACACTAAACC-1	4	Immune	Immune	IMM	0.321547	-0.0562279	-0.00645134	G1
TRCC	ACAAAGACAGAGGTTG-1	0	Tumor	Tumor	PT-1	0.499236	-0.04968	-0.0257235	G1
TRCC	ACAAAGACATGGTACT-1	0	Tumor	Tumor	PT-1	0.455608	-0.0193651	-0.0170941	G1
TRCC	ACAAAGAGTAGGAGTC-1	0	Tumor	Tumor	PT-2	0.464472	-0.0256633	-0.0239398	G1
TRCC	ACAAAGAGTTCGGCGT-1	0	Tumor	Tumor	PT-2	0.383318	-0.0243971	-0.0230447	G1
TRCC	ACAAAGATCGGACTTA-1	0	Tumor	Tumor	PT-1	0.780417	0.00296717	0.0297194	G2M
TRCC	ACAAAGATCTCCGTGT-1	4	Immune	Immune	IMM	0.313562	0.0292992	0.0185847	S
TRCC	ACAAAGATCTTGCAAG-1	0	Tumor	Tumor	PT-2	0.509931	-0.0171701	-0.0221078	G1
TRCC	ACAACCAAGACCATAA-1	0	Tumor	Tumor	PT-1	0.495764	-0.03317	-0.0251766	G1
TRCC	ACAACCAAGGGTGGGA-1	0	Tumor	Tumor	PT-1	0.652499	0.0514224	-0.0126241	S
TRCC	ACAACCACAACACGAG-1	0	Tumor	Tumor	PT-2	0.543046	0.0276834	0.0306147	G2M
TRCC	ACAACCACACCAGTTA-1	0	Tumor	Tumor	PT-1	0.44339	0.018426	0.0235492	G2M
TRCC	ACAACCAGTCGGTACC-1	0	Tumor	Tumor	PT-1	0.425591	-0.0267278	0.023969	G2M
TRCC	ACAACCAGTGGTCTTA-1	0	Tumor	Tumor	PT-1	0.371101	-0.0394541	-0.0346378	G1
TRCC	ACAACCAGTTGCGGCT-1	0	Tumor	Tumor	PT-2	0.385615	-0.0170058	-0.0387043	G1
TRCC	ACAACCATCCACATAG-1	0	Tumor	Tumor	PT-2	0.507374	0.0927299	-0.0269703	S
TRCC	ACAACCATCGCTACAA-1	0	Tumor	Tumor	PT-2	0.35639	-0.0211442	0.0184776	G2M
TRCC	ACAACCATCTCGCAGG-1	4	Immune	Immune	PT-2	0.28795	0.0142333	-0.0136826	S
TRCC	ACAAGCTAGCCGGATA-1	0	Tumor	Tumor	PT-2	0.61209	-0.00961871	0.0265478	G2M
TRCC	ACAAGCTAGCGTATAA-1	0	Tumor	Tumor	PT-1	0.59124	-0.0221365	-0.0221579	G1
TRCC	ACAAGCTAGGAAGTCC-1	0	Tumor	Tumor	PT-1	0.58962	-0.0349457	0.013202	G2M
TRCC	ACAAGCTAGGAGAGGC-1	0	Tumor	Tumor	PT-2	0.352362	0.0320249	0.0157952	S
TRCC	ACAAGCTAGGGTACGT-1	0	Tumor	Tumor	PT-2	0.407775	0.0946223	0.0248406	S
TRCC	ACAAGCTCAACTTGGT-1	0	Tumor	Tumor	PT-1	0.749789	-0.0116006	-0.0164321	G1
TRCC	ACAAGCTCAATGTCTG-1	7	Epi	Epi	PT-2	0.592994	0.0226732	-0.0015362	S
TRCC	ACAAGCTCAGACAATA-1	0	Tumor	Tumor	PT-1	0.731322	0.020208	-0.0417975	S
TRCC	ACAAGCTCAGAGGACT-1	0	Tumor	Tumor	PT-1	0.693276	0.0682719	-0.0333644	S
TRCC	ACAAGCTCAGTGAGCA-1	0	Tumor	Tumor	PT-1	0.749884	-0.0160429	-0.0052823	G1
TRCC	ACAAGCTGTACGAAAT-1	0	Tumor	Tumor	PT-1	0.630241	-0.0194574	-0.0124389	G1
TRCC	ACAAGCTTCAAACGTC-1	0	Tumor	Tumor	PT-1	0.338401	-0.000622264	-0.0304852	G1
TRCC	ACAAGCTTCAAAGGTA-1	0	Tumor	Tumor	PT-1	0.679343	-0.0262991	0.0523529	G2M
TRCC	ACAAGCTTCCCGGTAG-1	0	Tumor	Tumor	PT-2	0.46632	-0.0477587	-0.0390186	G1
TRCC	ACAAGCTTCGAACCAT-1	0	Tumor	Tumor	PT-1	0.307204	-0.0361603	-0.031927	G1
TRCC	ACAAGCTTCGAACTCA-1	0	Tumor	Tumor	PT-1	0.322628	0.0212615	-0.0244658	S
TRCC	ACAAGCTTCGAAGTGG-1	4	Immune	Immune	IMM	0.15808	-0.0171728	-0.0539972	G1
TRCC	ACACAGTAGCAATAGT-1	0	Tumor	Tumor	PT-1	0.872553	0.0189903	0.0379569	G2M
TRCC	ACACAGTAGCAGCACA-1	0	Tumor	Tumor	PT-2	0.299732	0.0212769	-0.0234322	S
TRCC	ACACAGTAGCGACTGA-1	0	Tumor	Tumor	PT-1	0.471053	-0.0336177	0.00644912	G2M
TRCC	ACACAGTAGGATATGT-1	0	Tumor	Tumor	Unk	0.465474	-0.028204	-0.019886	G1
TRCC	ACACAGTCACGGCACT-1	0	Tumor	Tumor	PT-1	0.47537	0.00794501	0.0093052	G2M
TRCC	ACACAGTCATTGCTTT-1	0	Tumor	Tumor	PT-1	0.560993	0.0319644	-0.00392694	S
TRCC	ACACAGTGTTGACTAC-1	4	Immune	Immune	PT-1	0.300541	0.0129637	-0.0243451	S
TRCC	ACACAGTGTTGATGTC-1	0	Tumor	Tumor	PT-2	0.296193	0.0674651	0.0125574	S
TRCC	ACACAGTTCATCACAG-1	0	Tumor	Tumor	PT-2	0.501852	-0.0220148	0.0398642	G2M
TRCC	ACACCAAAGATCGACG-1	4	Immune	Immune	IMM	0.440509	0.0382991	-0.0105383	S
TRCC	ACACCAAAGCAGATAT-1	0	Tumor	Tumor	PT-2	0.489689	-0.0323125	-0.0251571	G1
TRCC	ACACCAAAGTCATGCT-1	0	Tumor	Tumor	PT-1	0.508978	0.030169	-0.0275424	S
TRCC	ACACCAACAACAACAA-1	0	Tumor	Tumor	PT-1	0.666816	0.0061141	0.0165254	G2M
TRCC	ACACCAACACACCTAA-1	0	Tumor	Tumor	PT-1	0.505159	0.0618358	-0.034952	S
TRCC	ACACCAACACTCAAGT-1	0	Tumor	Tumor	PT-1	0.480917	-0.00122542	-0.000476873	G1
TRCC	ACACCAACAGCAGAAC-1	0	Tumor	Tumor	PT-1	0.657314	-0.0341104	-0.0396673	G1
TRCC	ACACCAAGTACCTTCC-1	0	Tumor	Tumor	PT-1	0.40328	0.0109905	-0.0198297	S
TRCC	ACACCAATCAGGGTAG-1	0	Tumor	Tumor	PT-2	0.364809	-0.0324019	-0.030632	G1
TRCC	ACACCAATCATTCGGA-1	0	Tumor	Tumor	PT-1	0.748464	0.0427162	-0.0304641	S
TRCC	ACACCAATCCGTGTCT-1	0	Tumor	Tumor	PT-1	0.677122	-0.0376666	-0.0252442	G1
TRCC	ACACGCGCACAAGCCC-1	0	Tumor	Tumor	PT-1	0.501729	-0.0177104	-0.00999337	G1
TRCC	ACACGCGCATCCCGTT-1	0	Tumor	Tumor	PT-1	0.439522	0.0957215	-0.0310943	S
TRCC	ACACGCGGTCCTGGGT-1	0	Tumor	Tumor	PT-1	0.392766	-0.0347776	0.115583	G2M
TRCC	ACACGCGGTCGATTCA-1	0	Tumor	Tumor	PT-1	0.30638	-0.0158669	-0.0103627	G1
TRCC	ACACGCGGTGAGGCAT-1	0	Tumor	Tumor	PT-1	0.391677	0.0403331	-0.0121944	S
TRCC	ACACGCGGTTTCCATT-1	4	Immune	Immune	IMM	0.429461	-0.0220556	0.040308	G2M
TRCC	ACACGCGTCAGTGGGA-1	0	Tumor	Tumor	Unk	0.321199	0.0267244	-0.0100781	S
TRCC	ACACGCGTCATCTGTT-1	0	Tumor	Tumor	PT-2	0.298177	-0.0364276	0.00196661	G2M
TRCC	ACACGCGTCCCATGGG-1	0	Tumor	Tumor	PT-1	0.415103	-0.0359508	-0.0210823	G1
TRCC	ACACGCGTCCGATCGG-1	4	Immune	Immune	IMM	0.427642	0.0102827	-0.0370935	S
TRCC	ACACGCGTCTGCTTTA-1	0	Tumor	Tumor	PT-1	0.761073	0.0202153	-0.0341562	S
TRCC	ACACGCGTCTTGGAAC-1	0	Tumor	Tumor	PT-1	0.73289	0.0999351	-0.0190987	S
TRCC	ACACTGAAGATGGGCT-1	4	Immune	Immune	IMM	0.265354	-0.0395713	0.141579	G2M
TRCC	ACACTGACACTCTCGT-1	0	Tumor	Tumor	PT-2	0.408603	-0.0363077	-0.0187151	G1
TRCC	ACACTGAGTCAATGGG-1	0	Tumor	Tumor	POD	0.305887	0.0474007	-0.0267694	S
TRCC	ACACTGAGTTGCCATA-1	0	Tumor	Tumor	PC-1	0.202141	-0.0241283	-0.0134366	G1
TRCC	ACACTGATCCATTGCC-1	0	Tumor	Tumor	PT-2	0.350325	0.0357509	-0.0419844	S
TRCC	ACACTGATCCGACAGC-1	4	Immune	Immune	IMM	0.356023	-0.0467484	0.00646028	G2M
TRCC	ACAGAAAAGAATACAC-1	0	Tumor	Tumor	PT-2	0.367638	0.0401824	-0.0229288	S
TRCC	ACAGAAAAGACCCGCT-1	0	Tumor	Tumor	PT-2	0.478384	-0.00775492	0.0165272	G2M
TRCC	ACAGAAAAGAGTGAAG-1	4	Immune	Immune	IMM	0.505344	-0.000102876	0.00911711	G2M
TRCC	ACAGAAAAGGAACGTC-1	0	Tumor	Tumor	Unk	0.334621	0.0194475	0.00993626	S
TRCC	ACAGAAAAGGCAGGTT-1	0	Tumor	Tumor	Unk	0.36485	0.0270463	-0.0218337	S
TRCC	ACAGAAAAGTAACGAT-1	0	Tumor	Tumor	PT-1	0.698134	-0.0251943	0.0577388	G2M
TRCC	ACAGAAATCCATTCGC-1	0	Tumor	Tumor	PT-1	0.545837	0.0705075	0.0395291	S
TRCC	ACAGAAATCCTTACCG-1	0	Tumor	Tumor	Unk	0.35574	-0.0382876	0.0531346	G2M
TRCC	ACAGAAATCGGTTAGT-1	0	Tumor	Tumor	PT-1	0.351199	-0.0273494	0.0143622	G2M
TRCC	ACAGAAATCTGGAGAG-1	0	Tumor	Tumor	PT-1	0.616498	-0.0123039	-0.0100415	G1
TRCC	ACAGCCGAGACATCCT-1	0	Tumor	Tumor	PT-2	0.625737	0.0148285	0.00725148	S
TRCC	ACAGCCGAGCACCAGA-1	0	Tumor	Tumor	PT-2	0.475463	-0.0351655	0.0122047	G2M
TRCC	ACAGCCGCAACAGAGC-1	0	Tumor	Tumor	PT-1	0.487005	0.0880687	0.000802146	S
TRCC	ACAGCCGCACAATGAA-1	4	Immune	Immune	PT-2	0.236506	-0.0284073	-0.00467321	G1
TRCC	ACAGCCGGTACGAAAT-1	0	Tumor	Tumor	PT-2	0.492472	-0.0330729	-0.00388606	G1
TRCC	ACAGCCGGTCAATGGG-1	0	Tumor	Tumor	Unk	0.171591	0.0444703	-0.0170952	S
TRCC	ACAGCCGGTCTTCCGT-1	0	Tumor	Tumor	PT-1	0.370722	-0.0203927	0.00368706	G2M
TRCC	ACAGCCGGTGATGAAT-1	0	Tumor	Tumor	PT-1	0.709902	-0.0407467	0.0106838	G2M
TRCC	ACAGCCGTCAGTCACA-1	0	Tumor	Tumor	Unk	0.280989	-0.0347152	-0.023242	G1
TRCC	ACAGCCGTCCTCATAT-1	0	Tumor	Tumor	PT-1	0.772085	-0.0229687	-0.0345218	G1
TRCC	ACAGCCGTCGCAACAT-1	0	Tumor	Tumor	PT-2	0.485525	0.0102786	0.0273603	G2M
TRCC	ACAGGGAAGGATGTTA-1	0	Tumor	Tumor	PT-2	0.316512	-0.0240168	-0.00591866	G1
TRCC	ACAGGGAAGGTGGTTG-1	0	Tumor	Tumor	PT-1	0.78515	0.0232837	-0.0498668	S
TRCC	ACAGGGAAGTATAGAC-1	0	Tumor	Tumor	PT-1	0.409909	0.0261992	0.0190937	S
TRCC	ACAGGGAAGTTAGTGA-1	0	Tumor	Tumor	PT-1	0.411121	0.0216368	-0.0185799	S
TRCC	ACAGGGACACCAATTG-1	0	Tumor	Tumor	PT-1	0.358474	-0.040692	-0.0301118	G1
TRCC	ACAGGGAGTACGATCT-1	0	Tumor	Tumor	PT-1	0.499452	-0.0266657	0.0456366	G2M
TRCC	ACAGGGAGTCACCGAC-1	0	Tumor	Tumor	PT-2	0.554666	-0.0383493	-0.0261268	G1
TRCC	ACAGGGAGTCAGACGA-1	0	Tumor	Tumor	Unk	0.191086	-0.0277807	-0.011641	G1
TRCC	ACAGGGAGTCCGTACG-1	0	Tumor	Tumor	PT-1	0.518265	0.00752114	0.037721	G2M
TRCC	ACAGGGAGTGGAAGTC-1	0	Tumor	Tumor	PT-2	0.653198	0.013081	0.00350726	S
TRCC	ACAGGGAGTTAATCGC-1	0	Tumor	Tumor	PT-1	0.474731	-0.0374567	0.0226548	G2M
TRCC	ACAGGGATCAACGAGG-1	0	Tumor	Tumor	Unk	0.398376	-0.0273878	-0.0159978	G1
TRCC	ACAGGGATCATCCTAT-1	4	Immune	Immune	IMM	0.264807	-0.0357519	-0.0187306	G1
TRCC	ACAGGGATCCCGTTCA-1	0	Tumor	Tumor	PT-1	0.817641	-0.0147249	-0.0423044	G1
TRCC	ACAGGGATCGCTATTT-1	4	Immune	Immune	IMM	0.44478	-0.0522882	-0.0298364	G1
TRCC	ACAGGGATCTGCATAG-1	0	Tumor	Tumor	PT-2	0.46798	-0.0374866	-0.0357937	G1
TRCC	ACATCCCAGCGACCCT-1	4	Immune	Immune	IMM	0.442043	0.139887	0.0471807	S
TRCC	ACATCCCCAACACAAA-1	0	Tumor	Tumor	PT-1	0.54189	-0.00039814	0.0424168	G2M
TRCC	ACATCCCCACCAAATC-1	0	Tumor	Tumor	PT-1	0.670439	-0.0336128	-0.00289444	G1
TRCC	ACATCCCCACCCTCTA-1	0	Tumor	Tumor	PT-1	0.576574	-0.0303676	0.0294194	G2M
TRCC	ACATCCCTCTAGAGCT-1	0	Tumor	Tumor	PT-1	0.563622	-0.0195601	-0.013208	G1
TRCC	ACATCCCTCTGGTTGA-1	0	Tumor	Tumor	PT-2	0.437642	-0.0245401	-0.0198215	G1
TRCC	ACATCGAAGTCCCAGC-1	0	Tumor	Tumor	PT-1	0.407699	-0.00942783	0.0465992	G2M
TRCC	ACATCGACAACGGTAG-1	0	Tumor	Tumor	PT-1	0.419365	-0.0200386	0.0191626	G2M
TRCC	ACATCGAGTAACAGTA-1	0	Tumor	Tumor	PT-1	0.82547	-0.0453826	0.0141765	G2M
TRCC	ACATCGAGTAGCGAGT-1	4	Immune	Immune	PT-2	0.321738	-0.0630228	0.00537796	G2M
TRCC	ACATCGAGTATGCGTT-1	0	Tumor	Tumor	PT-1	0.3497	0.0299882	-0.0260761	S
TRCC	ACATCGATCACAAGAA-1	0	Tumor	Tumor	PT-1	0.337059	-0.0367966	-0.00934266	G1
TRCC	ACATCGATCATCTCTA-1	0	Tumor	Tumor	PT-1	0.518809	-0.0403247	-0.00124286	G1
TRCC	ACATCGATCGTAATGC-1	0	Tumor	Tumor	PT-2	0.284169	-0.0174908	-0.014933	G1
TRCC	ACATGCAAGAAGCCAC-1	0	Tumor	Tumor	PT-1	0.533549	0.00226142	-0.0280835	S
TRCC	ACATGCAAGAATACAC-1	0	Tumor	Tumor	PT-2	0.38492	0.00676195	-0.0198362	S
TRCC	ACATGCAAGTAGACAT-1	0	Tumor	Tumor	PT-2	0.346456	0.0255797	0.00924727	S
TRCC	ACATGCAAGTCCGTCG-1	0	Tumor	Tumor	PT-1	0.522727	0.108238	0.0135232	S
TRCC	ACATGCACAAAGAGTT-1	0	Tumor	Tumor	PT-1	0.649396	-0.0522497	-0.0428218	G1
TRCC	ACATGCACAAAGGGCT-1	0	Tumor	Tumor	PT-1	0.423484	0.0721873	-0.0265768	S
TRCC	ACATGCACAAATGAGT-1	10	Tumor	Tumor	PT-1	0.634359	0.0400145	-0.0529367	S
TRCC	ACATGCACAACTAGAA-1	0	Tumor	Tumor	PT-1	0.387483	0.0431654	-0.018181	S
TRCC	ACATGCACAAGGTTGG-1	0	Tumor	Tumor	Unk	0.279029	-0.0253203	-0.0201158	G1
TRCC	ACATGCACACAGCGCT-1	0	Tumor	Tumor	PT-1	0.453057	-0.0240677	-0.0359075	G1
TRCC	ACATGCACACATTCGA-1	0	Tumor	Tumor	PT-2	0.37453	-0.0335498	0.0216472	G2M
TRCC	ACATGCACAGAGGTAC-1	0	Tumor	Tumor	PT-1	0.474934	0.0387982	-0.0226166	S
TRCC	ACATGCACAGCGTTGC-1	0	Tumor	Tumor	PT-1	0.602186	-0.0435862	0.0157979	G2M
TRCC	ACATGCAGTCAGGTGA-1	0	Tumor	Tumor	PT-1	0.674596	-0.0528443	-0.0134811	G1
TRCC	ACATGCAGTCATCGCG-1	0	Tumor	Tumor	Unk	0.342309	-0.0286256	0.0328587	G2M
TRCC	ACATTTCAGCACTAGG-1	0	Tumor	Tumor	PT-2	0.517167	-0.0095203	-0.0174043	G1
TRCC	ACATTTCCACGTCGTG-1	0	Tumor	Tumor	Unk	0.349631	0.143103	-0.0253422	S
TRCC	ACATTTCCACTAAACC-1	0	Tumor	Tumor	PT-2	0.446169	0.0760766	0.0116075	S
TRCC	ACATTTCCAGGCGATA-1	0	Tumor	Tumor	PT-2	0.452477	-0.0570714	0.0148571	G2M
TRCC	ACATTTCCAGGTGACA-1	8	Endo	Endo	EC-1	0.392784	-0.00576698	0.0142708	G2M
TRCC	ACATTTCGTAATCAGA-1	0	Tumor	Tumor	PT-2	0.383422	0.0322989	-0.0147312	S
TRCC	ACATTTCTCATTATCC-1	0	Tumor	Tumor	PT-1	0.646169	-0.0095659	0.0408368	G2M
TRCC	ACCAAACAGCGACATG-1	0	Tumor	Tumor	PT-1	0.500275	0.0607098	0.0061499	S
TRCC	ACCAAACAGTAGAATC-1	0	Tumor	Tumor	PT-1	0.545165	-0.00734365	-0.0276109	G1
TRCC	ACCAAACAGTATCTGC-1	0	Tumor	Tumor	PT-1	0.43318	-0.00299031	0.0451035	G2M
TRCC	ACCAAACCAACGATTC-1	0	Tumor	Tumor	PT-1	0.39506	-0.022025	-0.0105574	G1
TRCC	ACCAAACGTACCGTCG-1	0	Tumor	Tumor	PT-2	0.205675	-0.0323415	-0.026141	G1
TRCC	ACCAAACGTCTAGATC-1	0	Tumor	Tumor	PT-1	0.676203	-0.00669571	0.0198511	G2M
TRCC	ACCAAACGTGGCAACA-1	0	Tumor	Tumor	PT-1	0.444363	-0.0211678	-0.0212931	G1
TRCC	ACCAAACTCATCTACT-1	0	Tumor	Tumor	PT-2	0.536031	0.0266917	-0.0125893	S
TRCC	ACCAAACTCTTCCGTG-1	4	Immune	Immune	IMM	0.358599	0.105944	0.0135458	S
TRCC	ACCAACAAGCATAGGC-1	0	Tumor	Tumor	PT-1	0.394564	-0.0260425	0.0811415	G2M
TRCC	ACCAACAAGGCAGCTA-1	0	Tumor	Tumor	PT-1	0.481487	0.0525162	0.0058639	S
TRCC	ACCAACAAGTCATAGA-1	0	Tumor	Tumor	PT-1	0.464956	0.014943	-0.0228643	S
TRCC	ACCAACAAGTTGCTCA-1	0	Tumor	Tumor	PT-2	0.385948	0.0132063	0.0267551	G2M
TRCC	ACCAACACAACGGGTA-1	0	Tumor	Tumor	PT-1	0.329587	-0.0239155	-0.0148885	G1
TRCC	ACCAACACACCATTCC-1	0	Tumor	Tumor	PT-1	0.32567	-0.032307	-0.0327366	G1
TRCC	ACCAACACATGGGTCC-1	0	Tumor	Tumor	PT-1	0.66055	0.0863746	-0.0196215	S
TRCC	ACCAACACATGTGTCA-1	0	Tumor	Tumor	PT-1	0.401194	-0.0284103	-0.0301521	G1
TRCC	ACCAACATCCTGTAAG-1	0	Tumor	Tumor	PT-2	0.283167	-0.029734	-0.0241561	G1
TRCC	ACCAACATCGCTAGCG-1	0	Tumor	Tumor	PT-2	0.300871	-0.012968	-0.00679982	G1
TRCC	ACCAACATCTATTTCG-1	0	Tumor	Tumor	PT-2	0.294576	0.0130563	-0.0265181	S
TRCC	ACCAACATCTGCCCTA-1	0	Tumor	Tumor	PT-1	0.59113	-0.0287521	0.0142463	G2M
TRCC	ACCACAAAGAAGCTCG-1	0	Tumor	Tumor	PT-1	0.519725	0.00589905	0.0052838	S
TRCC	ACCACAAAGAAGGCTC-1	0	Tumor	Tumor	PT-2	0.45251	0.0191048	-0.0218557	S
TRCC	ACCACAAAGGGTGAAA-1	0	Tumor	Tumor	PT-1	0.4644	0.00528909	-0.0363542	S
TRCC	ACCACAAAGTGCTCAT-1	0	Tumor	Tumor	PT-2	0.419349	-0.0360817	0.00912091	G2M
TRCC	ACCACAAAGTTTGTCG-1	0	Tumor	Tumor	PT-2	0.423299	0.0102155	-0.0286154	S
TRCC	ACCACAACAAACACCT-1	0	Tumor	Tumor	PT-1	0.541676	0.0202097	0.0025027	S
TRCC	ACCACAACACGCTGAC-1	0	Tumor	Tumor	Unk	0.369263	-0.00982187	-0.0272553	G1
TRCC	ACCACAAGTGCCAAGA-1	0	Tumor	Tumor	PT-2	0.298927	0.0903575	0.0231491	S
TRCC	ACCACAAGTGTCTTAG-1	0	Tumor	Tumor	Unk	0.205776	-0.0377697	-0.0270266	G1
TRCC	ACCACAATCGATGCAT-1	0	Tumor	Tumor	PT-2	0.70023	0.0690182	0.0143585	S
TRCC	ACCACAATCTACGCAA-1	0	Tumor	Tumor	PT-2	0.531637	-0.023233	0.0182502	G2M
TRCC	ACCATTTAGATACAGT-1	0	Tumor	Tumor	PT-2	0.40126	-0.0205359	-0.0205702	G1
TRCC	ACCATTTAGATTTGCC-1	0	Tumor	Tumor	PT-2	0.247616	-0.032279	-0.0275563	G1
TRCC	ACCATTTAGGTTAGTA-1	0	Tumor	Tumor	PT-1	0.543497	0.0512583	0.0351917	S
TRCC	ACCATTTAGTCGTCTA-1	0	Tumor	Tumor	PT-1	0.790063	0.0517663	0.0570757	G2M
TRCC	ACCATTTAGTGGACTG-1	0	Tumor	Tumor	PT-2	0.309302	0.0617727	0.0169441	S
TRCC	ACCATTTCAGAGGCAT-1	0	Tumor	Tumor	PT-2	0.397006	-0.0022787	-0.0322355	G1
TRCC	ACCATTTCAGGCGTTC-1	0	Tumor	Tumor	PT-2	0.536929	-0.0349689	-0.0249672	G1
TRCC	ACCATTTCATTAGGCT-1	0	Tumor	Tumor	Unk	0.327237	0.00610815	-0.0213897	S
TRCC	ACCATTTGTACCGTCG-1	0	Tumor	Tumor	PT-1	0.44567	0.0206386	0.0222125	G2M
TRCC	ACCATTTGTAGTTCCA-1	0	Tumor	Tumor	PT-1	0.536169	-0.00391301	-0.0224409	G1
TRCC	ACCATTTGTGAGCAGT-1	0	Tumor	Tumor	PT-1	0.465185	0.0246316	-0.0155264	S
TRCC	ACCATTTTCACGGGAA-1	0	Tumor	Tumor	PT-1	0.677386	-0.025243	-0.0146644	G1
TRCC	ACCATTTTCAGACCCG-1	8	Endo	Endo	PT-2	0.263526	-0.0183495	-0.0119681	G1
TRCC	ACCATTTTCCATCACC-1	6	Immune_T	Immune	PC-1	0.160077	0.0373186	-0.0459845	S
TRCC	ACCATTTTCTAAGCCA-1	0	Tumor	Tumor	PT-2	0.274406	0.0267675	-0.0107539	S
TRCC	ACCCAAAAGATCACTC-1	0	Tumor	Tumor	Unk	0.299624	-0.0222447	-0.0172078	G1
TRCC	ACCCAAAAGGATCACG-1	0	Tumor	Tumor	PT-1	0.839529	-0.0372995	-0.000345619	G1
TRCC	ACCCAAACAAGCGCTC-1	0	Tumor	Tumor	PT-1	0.540424	-0.00149437	0.035254	G2M
TRCC	ACCCAAAGTAGAGGAA-1	0	Tumor	Tumor	PT-1	0.69751	-0.0401833	0.0388441	G2M
TRCC	ACCCAAAGTCCATAGT-1	0	Tumor	Tumor	PT-2	0.429231	0.0032266	-0.0242976	S
TRCC	ACCCAAAGTTGTGGCC-1	0	Tumor	Tumor	PT-2	0.276378	-0.0324471	0.00468087	G2M
TRCC	ACCCAAATCAAGTTGC-1	0	Tumor	Tumor	PT-1	0.681593	-0.00388543	0.00638565	G2M
TRCC	ACCCAAATCGTAACTG-1	0	Tumor	Tumor	PT-2	0.320956	0.0317964	-0.0293712	S
TRCC	ACCCTCAAGCCTCACG-1	0	Tumor	Tumor	PT-1	0.447683	0.0565171	-0.0340017	S
TRCC	ACCCTCAAGCTACGTT-1	0	Tumor	Tumor	PT-1	0.640083	-0.0395796	-0.00243685	G1
TRCC	ACCCTCAAGGCAGGGA-1	0	Tumor	Tumor	PT-1	0.394067	0.0164537	0.00765138	S
TRCC	ACCCTCAAGGGCCCTT-1	0	Tumor	Tumor	PT-1	0.680965	0.00908809	0.00448095	S
TRCC	ACCCTCACAATTCTCT-1	0	Tumor	Tumor	Unk	0.313139	-0.0370745	-0.0262399	G1
TRCC	ACCCTCACAGCGTTGC-1	0	Tumor	Tumor	PT-2	0.277298	0.0375603	-0.0283546	S
TRCC	ACCCTCATCGTCCATC-1	0	Tumor	Tumor	PT-1	0.480686	0.0237498	0.050589	G2M
TRCC	ACCCTCATCGTCTAAG-1	0	Tumor	Tumor	PT-1	0.570452	0.0308186	-0.0057539	S
TRCC	ACCCTTGAGGTATCTC-1	0	Tumor	Tumor	Unk	0.316528	0.0126445	-0.0206052	S
TRCC	ACCCTTGCAACTTGGT-1	0	Tumor	Tumor	PT-1	0.59782	0.0177016	-0.0176604	S
TRCC	ACCCTTGCACTACGGC-1	0	Tumor	Tumor	PT-2	0.333573	-0.0302734	0.0469764	G2M
TRCC	ACCCTTGCAGGTTCCG-1	0	Tumor	Tumor	Unk	0.333801	-0.0415691	0.0132001	G2M
TRCC	ACCCTTGCATGGGTCC-1	0	Tumor	Tumor	PT-1	0.535366	0.0387798	-0.0264279	S
TRCC	ACCCTTGGTGAGTCAG-1	0	Tumor	Tumor	Unk	0.319296	-0.0224827	0.092925	G2M
TRCC	ACCCTTGGTGCCTTCT-1	0	Tumor	Tumor	PT-2	0.337506	0.0845597	0.0691912	S
TRCC	ACCCTTGTCCGTGACG-1	0	Tumor	Tumor	Unk	0.508829	-0.0244234	-0.0177214	G1
TRCC	ACCCTTGTCGTCAACA-1	0	Tumor	Tumor	Unk	0.359235	0.0074943	0.0425465	G2M
TRCC	ACCGTTCAGTATTGCC-1	0	Tumor	Tumor	Unk	0.377989	-0.0342096	0.00639043	G2M
TRCC	ACCGTTCCAAGTCCCG-1	0	Tumor	Tumor	PT-1	0.615047	0.0394348	-0.026427	S
TRCC	ACCGTTCCACGGAAGT-1	0	Tumor	Tumor	PT-1	0.640726	-0.0320778	-0.031283	G1
TRCC	ACCGTTCCATAGGCGA-1	0	Tumor	Tumor	Unk	0.200063	-0.0252485	-0.0246363	G1
TRCC	ACCGTTCGTCACCACG-1	0	Tumor	Tumor	PT-2	0.286582	0.00398354	-0.000151761	S
TRCC	ACCGTTCGTTCGGTAT-1	10	Tumor	Tumor	PT-1	0.60817	-0.0316275	-0.0307225	G1
TRCC	ACCGTTCTCAGCCTCT-1	0	Tumor	Tumor	PT-2	0.47696	0.0155606	-0.0193969	S
TRCC	ACCGTTCTCAGGAAAT-1	0	Tumor	Tumor	PT-1	0.466088	0.0114866	-0.0272096	S
TRCC	ACCGTTCTCTGCGATA-1	4	Immune	Immune	IMM	0.277538	-0.0270111	0.0344403	G2M
TRCC	ACCTACCAGCACTAGG-1	0	Tumor	Tumor	PT-1	0.474969	-0.0160623	-0.0231408	G1
TRCC	ACCTACCAGCGACATG-1	0	Tumor	Tumor	PT-1	0.685652	-0.0110157	-0.015665	G1
TRCC	ACCTACCAGGTTGCCC-1	0	Tumor	Tumor	PT-1	0.775686	-0.0155999	-0.0170955	G1
TRCC	ACCTACCAGTACAACA-1	0	Tumor	Tumor	PT-2	0.505776	-0.00992082	-0.016	G1
TRCC	ACCTACCAGTTGAATG-1	0	Tumor	Tumor	Unk	0.388509	0.0109107	-0.0335981	S
TRCC	ACCTACCCAACGGGTA-1	0	Tumor	Tumor	PT-1	0.343069	-0.019654	0.0231952	G2M
TRCC	ACCTACCCACTGCGTG-1	0	Tumor	Tumor	PT-1	0.602696	-0.0127127	-0.0235032	G1
TRCC	ACCTACCCAGGAACCA-1	0	Tumor	Tumor	PT-1	0.669195	-0.0359278	-0.00622299	G1
TRCC	ACCTACCCATCCGGTG-1	0	Tumor	Tumor	PT-2	0.349278	0.0502825	-0.0289519	S
TRCC	ACCTACCGTTGCTCGG-1	0	Tumor	Tumor	PT-1	0.252226	0.0502897	0.0422123	S
TRCC	ACCTACCTCACGTAGT-1	0	Tumor	Tumor	PT-2	0.500373	-0.0402265	0.0742586	G2M
TRCC	ACCTACCTCCATAGAC-1	0	Tumor	Tumor	PT-2	0.436376	-0.040222	0.0379584	G2M
TRCC	ACCTGAAAGGAAAGTG-1	0	Tumor	Tumor	PT-1	0.553088	0.00386672	0.0374854	G2M
TRCC	ACCTGAAAGTCATAGA-1	0	Tumor	Tumor	PT-1	0.408246	0.0895586	0.0203032	S
TRCC	ACCTGAACAACACGTT-1	0	Tumor	Tumor	PT-1	0.497762	0.00879594	0.00799109	S
TRCC	ACCTGAACAAGTGGGT-1	0	Tumor	Tumor	PT-1	0.673353	-0.0235914	-0.0163927	G1
TRCC	ACCTGAACACGTAGAG-1	4	Immune	Immune	PT-2	0.197345	-0.0261657	-0.0230876	G1
TRCC	ACCTGAACACTACCCT-1	0	Tumor	Tumor	PT-1	0.748054	-0.00254553	-0.0178015	G1
TRCC	ACCTGAACAGTGGGTA-1	0	Tumor	Tumor	PT-1	0.694577	-0.00436435	-0.0314136	G1
TRCC	ACCTGAAGTAGCGATG-1	0	Tumor	Tumor	PT-2	0.268636	-0.0335007	-0.0149949	G1
TRCC	ACCTGAAGTTTCCATT-1	0	Tumor	Tumor	PT-2	0.453722	-0.0165742	-0.0342925	G1
TRCC	ACCTGAATCATTGAGC-1	0	Tumor	Tumor	PT-1	0.552795	-0.0308273	0.00832381	G2M
TRCC	ACCTGAATCGAATGCT-1	0	Tumor	Tumor	PT-2	0.414515	-0.041409	0.070243	G2M
TRCC	ACCTGTCAGGATCACG-1	0	Tumor	Tumor	Unk	0.349558	-0.0372669	0.0652867	G2M
TRCC	ACCTGTCAGGTTGGTG-1	0	Tumor	Tumor	PT-1	0.414233	-0.0250543	-0.0267386	G1
TRCC	ACCTGTCAGTAGGATT-1	0	Tumor	Tumor	PT-1	0.563933	-0.0351952	-0.00385731	G1
TRCC	ACCTGTCAGTATGAAC-1	0	Tumor	Tumor	PT-1	0.580356	0.0154626	0.01035	S
TRCC	ACCTGTCAGTCTAACC-1	0	Tumor	Tumor	PT-1	0.746658	0.0181265	0.00512009	S
TRCC	ACCTGTCAGTGCAGCA-1	0	Tumor	Tumor	PT-2	0.467811	-0.00118707	0.0250923	G2M
TRCC	ACCTGTCAGTGTACCT-1	0	Tumor	Tumor	PT-1	0.806656	-0.0375874	0.0276841	G2M
TRCC	ACCTGTCAGTTGGAGC-1	0	Tumor	Tumor	PT-1	0.566394	-0.0275865	-0.0195913	G1
TRCC	ACCTGTCCAACGGCTC-1	0	Tumor	Tumor	PT-2	0.283377	0.0178452	-0.0183656	S
TRCC	ACCTGTCCAAGACCTT-1	0	Tumor	Tumor	PT-1	0.585793	-0.044917	-0.0237442	G1
TRCC	ACCTGTCCAGAGAAAG-1	0	Tumor	Tumor	PT-1	0.374645	-0.0154579	-0.00981301	G1
TRCC	ACCTGTCCAGATCACT-1	0	Tumor	Tumor	PT-1	0.47422	0.0811019	-0.00315257	S
TRCC	ACCTGTCCAGTCCCGA-1	0	Tumor	Tumor	PT-1	0.839537	0.0220668	0.0175447	S
TRCC	ACCTGTCGTCGGATTT-1	0	Tumor	Tumor	PT-1	0.40562	-0.0213739	-0.030778	G1
TRCC	ACCTGTCGTTACGGAG-1	0	Tumor	Tumor	PT-2	0.670216	-0.00395285	0.101012	G2M
TRCC	ACCTGTCTCACATTGG-1	0	Tumor	Tumor	PT-2	0.373563	-0.012578	-0.0305003	G1
TRCC	ACCTGTCTCTCTGCCA-1	0	Tumor	Tumor	PT-1	0.457337	0.000681652	-0.0382928	S
TRCC	ACCTGTCTCTGGTGGC-1	0	Tumor	Tumor	PT-2	0.446593	-0.0289211	-0.0241956	G1
TRCC	ACGATCAAGCAATTAG-1	0	Tumor	Tumor	PT-1	0.469785	0.0126072	0.0132855	G2M
TRCC	ACGATCAAGCCAGACA-1	0	Tumor	Tumor	PT-2	0.593271	0.0156802	0.0165963	G2M
TRCC	ACGATCAAGCTAAGTA-1	0	Tumor	Tumor	PT-1	0.887759	-0.0454035	-0.0121731	G1
TRCC	ACGATCAAGCTGGTGA-1	0	Tumor	Tumor	PT-1	0.875978	-0.0147692	-0.0364839	G1
TRCC	ACGATCACAGATCCAT-1	4	Immune	Immune	Unk	0.275643	-0.000622302	-0.0211898	G1
TRCC	ACGATCAGTATCCCTC-1	4	Immune	Immune	Unk	0.259714	-0.0419842	0.0293944	G2M
TRCC	ACGATCAGTTAATGAG-1	0	Tumor	Tumor	Unk	0.445212	0.0455193	0.0334551	S
TRCC	ACGATCAGTTCCTAAG-1	0	Tumor	Tumor	PT-1	0.823371	-0.0175417	-0.0109894	G1
TRCC	ACGATCAGTTTGTGGT-1	0	Tumor	Tumor	PT-1	0.550874	-0.0149371	-0.0147832	G1
TRCC	ACGATCATCAACTGGT-1	0	Tumor	Tumor	PT-1	0.603147	0.0270881	-0.029315	S
TRCC	ACGATCATCAGGGATG-1	0	Tumor	Tumor	PT-2	0.273561	-0.0315655	-0.0211747	G1
TRCC	ACGATCATCTCAATCT-1	0	Tumor	Tumor	PT-1	0.375536	-0.0290592	0.0175955	G2M
TRCC	ACGATGTCACGAGGTA-1	0	Tumor	Tumor	PT-2	0.494485	-0.028108	0.0211541	G2M
TRCC	ACGATGTCAGTCCGTG-1	0	Tumor	Tumor	PT-1	0.455674	0.0546902	-0.0269221	S
TRCC	ACGATGTCATATGAAG-1	0	Tumor	Tumor	Unk	0.289336	-0.0278164	0.0112452	G2M
TRCC	ACGATGTCATCATTGG-1	0	Tumor	Tumor	PT-2	0.380462	-0.0367607	0.043834	G2M
TRCC	ACGATGTCATCGGCCA-1	0	Tumor	Tumor	PT-1	0.763082	-0.00512538	-0.0275315	G1
TRCC	ACGATGTGTGAACGGT-1	0	Tumor	Tumor	PT-1	0.899219	-0.0347285	0.050086	G2M
TRCC	ACGATGTGTTCAACGT-1	0	Tumor	Tumor	PT-1	0.659282	-0.0305012	-0.0261155	G1
TRCC	ACGATGTTCAGGCGAA-1	10	Tumor	Tumor	PT-1	0.561654	-0.0618844	-0.0291452	G1
TRCC	ACGATGTTCTACGCAA-1	0	Tumor	Tumor	PT-1	0.736468	-0.042459	0.0504351	G2M
TRCC	ACGATGTTCTCCTGCA-1	0	Tumor	Tumor	PT-2	0.280155	-0.0309737	-0.0234524	G1
TRCC	ACGATGTTCTGGTGCG-1	0	Tumor	Tumor	PT-1	0.86476	-0.0344722	-0.0249514	G1
TRCC	ACGATGTTCTTCGGTC-1	0	Tumor	Tumor	POD	0.231936	-0.00222291	0.0286304	G2M
TRCC	ACGCACGAGAGCTGCA-1	0	Tumor	Tumor	PT-2	0.45402	-0.00887791	-0.033242	G1
TRCC	ACGCACGAGATCCAAA-1	0	Tumor	Tumor	PT-1	0.474076	0.122672	0.0085166	S
TRCC	ACGCACGAGCACTCAT-1	0	Tumor	Tumor	PT-1	0.50921	-0.0431578	0.041634	G2M
TRCC	ACGCACGAGGGTTAAT-1	0	Tumor	Tumor	PT-1	0.589601	-0.0432347	0.0285447	G2M
TRCC	ACGCACGAGTCACAGG-1	0	Tumor	Tumor	PT-1	0.719806	0.0463212	-0.00243202	S
TRCC	ACGCACGCAATAGGGC-1	0	Tumor	Tumor	PT-2	0.54655	-0.0546797	0.0186935	G2M
TRCC	ACGCACGCAATCGTCA-1	6	Immune_T	Immune	PT-1	0.623775	0.00161654	-0.0532669	S
TRCC	ACGCACGCACTGTTCC-1	0	Tumor	Tumor	PT-1	0.237563	-0.000545502	0.030493	G2M
TRCC	ACGCACGGTACAGTCT-1	0	Tumor	Tumor	PT-2	0.478408	-0.0326921	-0.0230339	G1
TRCC	ACGCACGGTTCCGCTT-1	0	Tumor	Tumor	PT-1	0.474337	0.0301116	-0.020929	S
TRCC	ACGCACGTCACTTGGA-1	0	Tumor	Tumor	PT-1	0.313427	-0.0302106	-0.0259033	G1
TRCC	ACGCACGTCGGATACT-1	0	Tumor	Tumor	PT-1	0.732822	-0.0322933	-0.0275425	G1
TRCC	ACGGAAGAGTCTGCAT-1	0	Tumor	Tumor	Unk	0.365495	-0.0229298	-0.02561	G1
TRCC	ACGGAAGCAACCGTGC-1	0	Tumor	Tumor	PT-1	0.551329	0.0154366	-0.0197134	S
TRCC	ACGGAAGCAGAGAAAG-1	0	Tumor	Tumor	PT-2	0.555581	0.0648924	0.0547152	S
TRCC	ACGGAAGCATAACAGA-1	0	Tumor	Tumor	PT-1	0.801355	0.0708401	-0.0247728	S
TRCC	ACGGAAGGTAGCGATG-1	0	Tumor	Tumor	PT-1	0.736487	0.00452209	0.0241664	G2M
TRCC	ACGGAAGGTCAGCTTA-1	0	Tumor	Tumor	PT-2	0.373803	-0.0247531	-0.0151426	G1
TRCC	ACGGAAGGTTCTTCAT-1	0	Tumor	Tumor	PT-1	0.879652	-0.00670121	0.0035325	G2M
TRCC	ACGGAAGTCCACAGCG-1	0	Tumor	Tumor	PT-2	0.342323	0.0377976	0.0340353	S
TRCC	ACGGAAGTCCCGAACG-1	0	Tumor	Tumor	PT-2	0.298143	-0.0318567	-0.0224813	G1
TRCC	ACGGAAGTCTATCGTT-1	0	Tumor	Tumor	PT-1	0.363165	0.0473164	-0.0161306	S
TRCC	ACGGAAGTCTTCCTAA-1	0	Tumor	Tumor	PT-1	0.426446	0.0201099	-0.00483881	S
TRCC	ACGGAAGTCTTTACAC-1	0	Tumor	Tumor	Unk	0.425489	-0.032595	0.0651106	G2M
TRCC	ACGGGTCAGATACATG-1	0	Tumor	Tumor	PT-1	0.411168	0.0451731	-0.0452845	S
TRCC	ACGGGTCAGCCTCAAT-1	0	Tumor	Tumor	PT-2	0.289677	0.051934	0.00803231	S
TRCC	ACGGGTCAGCTCGTGC-1	0	Tumor	Tumor	PT-1	0.816089	0.0167722	-0.0245458	S
TRCC	ACGGGTCAGGAACGTC-1	0	Tumor	Tumor	Unk	0.298109	0.052519	0.00626065	S
TRCC	ACGGGTCAGTACCGGA-1	0	Tumor	Tumor	PT-2	0.578424	0.00163858	0.0723246	G2M
TRCC	ACGGGTCCACCAATTG-1	0	Tumor	Tumor	PT-2	0.355788	0.020132	-0.0231466	S
TRCC	ACGGGTCCAGCACAAG-1	0	Tumor	Tumor	PT-2	0.503298	-0.0300154	0.00508252	G2M
TRCC	ACGGGTCGTACGCTAT-1	0	Tumor	Tumor	PT-1	0.283822	-0.0316825	-0.0247994	G1
TRCC	ACGGGTCGTCATCACA-1	0	Tumor	Tumor	IMM	0.183119	-0.022368	-0.012157	G1
TRCC	ACGGGTCTCACGATCA-1	0	Tumor	Tumor	PT-2	0.280227	0.01941	0.0544062	G2M
TRCC	ACGGGTCTCCTAAGTG-1	0	Tumor	Tumor	Unk	0.345393	0.0911624	0.00513075	S
TRCC	ACGGGTCTCCTTACCG-1	0	Tumor	Tumor	PT-1	0.540658	-0.0285146	0.0283565	G2M
TRCC	ACGGGTCTCGAATCCA-1	0	Tumor	Tumor	PT-1	0.316907	0.0211972	-0.0249435	S
TRCC	ACGGGTCTCGGTGTTA-1	0	Tumor	Tumor	Unk	0.432023	0.100826	0.00216068	S
TRCC	ACGGGTCTCTCAAAGC-1	0	Tumor	Tumor	Unk	0.367026	0.0526296	-0.0264355	S
TRCC	ACGGTCGAGATGGCAC-1	0	Tumor	Tumor	PT-1	0.478757	-0.023698	-0.0247885	G1
TRCC	ACGGTCGAGGTAACTA-1	0	Tumor	Tumor	PT-2	0.51544	-0.00152728	0.000660175	G2M
TRCC	ACGGTCGAGGTGGGTT-1	0	Tumor	Tumor	PT-1	0.523208	-0.0385853	0.00871054	G2M
TRCC	ACGGTCGAGTAACGAT-1	0	Tumor	Tumor	PT-1	0.826906	0.0449681	-0.0282459	S
TRCC	ACGGTCGAGTAGTCCT-1	0	Tumor	Tumor	EC-1	0.189061	-0.0243556	-0.0209134	G1
TRCC	ACGGTCGCACACCTAA-1	0	Tumor	Tumor	PT-2	0.652549	0.0128174	-0.0291688	S
TRCC	ACGGTCGCACGGAAGT-1	0	Tumor	Tumor	ATL-3	0.253795	-0.0291225	-0.0218999	G1
TRCC	ACGGTCGGTACCCGAC-1	0	Tumor	Tumor	PT-2	0.30576	-0.023075	0.0880574	G2M
TRCC	ACGGTCGGTAGGACCA-1	0	Tumor	Tumor	INT	0.1447	0.0447508	-0.0236726	S
TRCC	ACGGTCGGTCCTACAA-1	0	Tumor	Tumor	PT-2	0.368442	-0.0466572	-0.0230671	G1
TRCC	ACGGTCGTCAGTCTTT-1	0	Tumor	Tumor	PT-1	0.467474	0.0287871	0.0294177	G2M
TRCC	ACGGTCGTCATCAGTG-1	0	Tumor	Tumor	PT-1	0.325182	-0.0226768	0.0414085	G2M
TRCC	ACGGTCGTCCTACGGG-1	0	Tumor	Tumor	Unk	0.43088	-0.031635	0.0596189	G2M
TRCC	ACGGTCGTCTGAGATC-1	0	Tumor	Tumor	PT-1	0.302101	0.0321839	0.0739446	G2M
TRCC	ACGGTCGTCTTGAACG-1	4	Immune	Immune	IMM	0.185192	-0.0555713	-0.0286536	G1
TRCC	ACGGTTAAGAGCCGAT-1	0	Tumor	Tumor	PT-1	0.454077	-0.0288026	-0.0247763	G1
TRCC	ACGGTTAAGGACGCTA-1	0	Tumor	Tumor	PT-1	0.423609	-0.0225699	0.0224601	G2M
TRCC	ACGGTTAAGGATACAT-1	6	Immune_T	Immune	PT-1	0.362899	0.0503853	0.0690437	G2M
TRCC	ACGGTTACAATTAGGA-1	0	Tumor	Tumor	PT-1	0.623681	-0.0324791	0.0278962	G2M
TRCC	ACGGTTACAGCTTCCT-1	0	Tumor	Tumor	PT-1	0.667418	-0.0185407	-0.0124327	G1
TRCC	ACGGTTAGTCATTGCA-1	0	Tumor	Tumor	PT-1	0.497592	0.0313642	-0.0313939	S
TRCC	ACGGTTAGTCGTGCCA-1	0	Tumor	Tumor	PT-2	0.466067	0.043285	-0.0209391	S
TRCC	ACGGTTAGTGTTGACT-1	0	Tumor	Tumor	PT-1	0.60825	-0.0289911	-0.0193103	G1
TRCC	ACGTAACCAAGATGGC-1	0	Tumor	Tumor	PT-1	0.733364	-0.0310695	-0.00163737	G1
TRCC	ACGTAACCACCTGAAT-1	0	Tumor	Tumor	PT-1	0.683637	-0.0324872	-0.0197457	G1
TRCC	ACGTAACCATTGGGAG-1	0	Tumor	Tumor	PT-1	0.386173	-0.0286089	-0.0244815	G1
TRCC	ACGTAACGTAACCCGC-1	0	Tumor	Tumor	Unk	0.396309	0.020113	-0.0309293	S
TRCC	ACGTAACGTAGAGACC-1	0	Tumor	Tumor	PT-2	0.521002	-0.0323512	0.0596737	G2M
TRCC	ACGTAACGTAGGTAGC-1	0	Tumor	Tumor	PT-2	0.503525	0.00451588	0.0570885	G2M
TRCC	ACGTAACGTGGCTACC-1	0	Tumor	Tumor	PT-1	0.161578	-0.0290436	-0.0266904	G1
TRCC	ACGTAACTCATTCCTA-1	0	Tumor	Tumor	PT-1	0.66479	-0.0140786	-0.00543734	G1
TRCC	ACGTAACTCATTGAGC-1	0	Tumor	Tumor	PT-2	0.425872	0.0192734	-0.0264005	S
TRCC	ACGTAACTCCATTTAC-1	0	Tumor	Tumor	PT-2	0.406425	-0.0381671	-0.0237394	G1
TRCC	ACGTAACTCTATTCGT-1	4	Immune	Immune	IMM	0.299582	0.00664073	0.0546479	G2M
TRCC	ACGTAACTCTGTTCAT-1	0	Tumor	Tumor	PT-2	0.243466	0.00318356	-0.0249472	S
TRCC	ACGTACAAGCAACAGC-1	0	Tumor	Tumor	PT-2	0.442335	-0.00609148	0.000241018	G2M
TRCC	ACGTACAAGCATCGAG-1	0	Tumor	Tumor	PT-1	0.37099	0.025451	0.0239178	S
TRCC	ACGTACAAGGTCACCC-1	0	Tumor	Tumor	PT-1	0.623113	0.0331242	-0.0285216	S
TRCC	ACGTACAAGGTGGTTG-1	0	Tumor	Tumor	PT-2	0.354511	-0.0244952	-0.0216904	G1
TRCC	ACGTACACAACCACGC-1	0	Tumor	Tumor	PT-1	0.627745	0.00372116	-0.0248592	S
TRCC	ACGTACACAACCAGAG-1	0	Tumor	Tumor	PT-1	0.773497	-0.0343457	0.114529	G2M
TRCC	ACGTACACAACCGGAA-1	0	Tumor	Tumor	PT-1	0.601262	0.0778104	-0.0323679	S
TRCC	ACGTACACAACTGGTT-1	4	Immune	Immune	IMM	0.343349	0.0264517	0.0838475	G2M
TRCC	ACGTACACAAGAGAGA-1	0	Tumor	Tumor	PT-2	0.344531	0.0297535	0.0139515	S
TRCC	ACGTACAGTACGTGAG-1	0	Tumor	Tumor	PT-1	0.379353	0.019263	-0.0206608	S
TRCC	ACGTACAGTATGGAAT-1	0	Tumor	Tumor	Unk	0.351122	0.036857	0.0649347	G2M
TRCC	ACGTACAGTGAGATTA-1	0	Tumor	Tumor	Unk	0.23322	0.0852655	-0.0281851	S
TRCC	ACGTACAGTGGATTTC-1	0	Tumor	Tumor	PT-1	0.837999	-0.00665461	-0.0304766	G1
TRCC	ACGTACAGTTTCCCAC-1	0	Tumor	Tumor	Unk	0.326031	-0.0221974	-0.016053	G1
TRCC	ACGTACATCATGGTAC-1	0	Tumor	Tumor	PT-1	0.717605	0.0357	-0.0267653	S
TRCC	ACGTACATCCAGTACA-1	0	Tumor	Tumor	PT-1	0.766387	-0.0212038	-0.0169569	G1
TRCC	ACGTACATCCAGTGTA-1	0	Tumor	Tumor	PT-2	0.316659	-0.00207912	0.0698884	G2M
TRCC	ACGTACATCGATAACC-1	0	Tumor	Tumor	PT-1	0.499682	-0.0336447	0.005576	G2M
TRCC	ACGTAGTAGGAATCGC-1	0	Tumor	Tumor	PT-1	0.208605	-0.032806	0.0798932	G2M
TRCC	ACGTAGTAGGTGATAT-1	0	Tumor	Tumor	PT-1	0.448832	0.0371394	-0.0337912	S
TRCC	ACGTAGTCAAACTGCT-1	0	Tumor	Tumor	PT-1	0.298935	-0.0129709	0.0242884	G2M
TRCC	ACGTAGTCAACCACGC-1	0	Tumor	Tumor	PT-1	0.589693	0.0394852	-0.034121	S
TRCC	ACGTAGTCAAGAGGCT-1	0	Tumor	Tumor	PC-1	0.200349	0.0610201	-0.0118792	S
TRCC	ACGTAGTCACGTCTCT-1	0	Tumor	Tumor	PT-2	0.502474	-0.0471619	-0.000342244	G1
TRCC	ACGTAGTCAGCTCATA-1	0	Tumor	Tumor	PT-1	0.806528	-0.0104039	-0.0093492	G1
TRCC	ACGTAGTCATTACGGT-1	0	Tumor	Tumor	PT-1	0.476888	0.0259754	-0.016301	S
TRCC	ACGTAGTGTCTGCAAT-1	4	Immune	Immune	IMM	0.240517	-0.0275877	0.020361	G2M
TRCC	ACGTAGTTCGCATTGA-1	0	Tumor	Tumor	PT-1	0.649896	0.000751173	0.0109725	G2M
TRCC	ACGTAGTTCTTGGATG-1	0	Tumor	Tumor	PT-1	0.373073	-0.0233209	0.0365819	G2M
TRCC	ACGTCCTCATCGATGT-1	0	Tumor	Tumor	PT-2	0.488811	0.018309	0.00554593	S
TRCC	ACGTCCTCATCTTTCA-1	0	Tumor	Tumor	PT-1	0.707713	-0.0411764	-0.00734468	G1
TRCC	ACGTCCTCATTAAAGG-1	0	Tumor	Tumor	PT-1	0.469743	0.00631829	0.00455577	S
TRCC	ACGTCCTGTGCTCCGA-1	0	Tumor	Tumor	PT-1	0.578291	-0.0376103	-0.0291349	G1
TRCC	ACGTCCTGTTGGTACT-1	0	Tumor	Tumor	PT-2	0.53963	-0.0278405	-0.0237342	G1
TRCC	ACGTCCTTCATACGGT-1	0	Tumor	Tumor	PT-1	0.354453	-0.00199168	0.0158698	G2M
TRCC	ACGTCCTTCATTCATC-1	4	Immune	Immune	IMM	0.35735	-0.0649247	-0.0152795	G1
TRCC	ACGTCCTTCCAAGCTA-1	8	Endo	Endo	EC-2	0.513527	0.0139365	0.0119737	S
TRCC	ACGTTCCAGACGGTCA-1	0	Tumor	Tumor	PT-2	0.504342	-0.0347535	-0.00441759	G1
TRCC	ACGTTCCAGCTGACAG-1	0	Tumor	Tumor	PT-2	0.261719	0.0124177	-0.027686	S
TRCC	ACGTTCCAGGATTCAA-1	0	Tumor	Tumor	PT-2	0.60946	-0.0264021	-0.0189589	G1
TRCC	ACGTTCCAGGCGATAC-1	0	Tumor	Tumor	PT-1	0.610181	-0.0184183	0.00910605	G2M
TRCC	ACGTTCCAGGTCATAA-1	0	Tumor	Tumor	PT-1	0.613037	-0.0407487	0.0272746	G2M
TRCC	ACGTTCCAGGTTACCT-1	4	Immune	Immune	IMM	0.260886	-0.0550587	0.0238264	G2M
TRCC	ACGTTCCCACGTACTA-1	0	Tumor	Tumor	PT-1	0.654885	-0.0460475	-0.0424335	G1
TRCC	ACGTTCCCATACAGCT-1	0	Tumor	Tumor	PT-2	0.361337	-0.0408914	0.0139375	G2M
TRCC	ACGTTCCCATCCCGTT-1	0	Tumor	Tumor	PT-2	0.617008	0.0105373	0.0174674	G2M
TRCC	ACGTTCCCATGGGTCC-1	0	Tumor	Tumor	PT-2	0.445202	-0.0257978	-0.0166596	G1
TRCC	ACGTTCCCATTCACCC-1	0	Tumor	Tumor	PT-1	0.66	0.0697358	0.0159933	S
TRCC	ACGTTCCGTACTCCCT-1	0	Tumor	Tumor	PT-1	0.37499	0.0217288	0.00679164	S
TRCC	ACGTTCCGTCTCACAA-1	0	Tumor	Tumor	PT-1	0.859197	0.0516549	0.00213406	S
TRCC	ACGTTCCGTCTCGACG-1	0	Tumor	Tumor	PT-1	0.502216	-0.00173948	0.0567864	G2M
TRCC	ACGTTCCTCCGCAACG-1	0	Tumor	Tumor	PT-1	0.280354	0.0689687	0.0559106	S
TRCC	ACGTTCCTCCTTGACC-1	0	Tumor	Tumor	PT-1	0.532564	-0.00477925	0.0539297	G2M
TRCC	ACGTTCCTCTAGCATG-1	0	Tumor	Tumor	PT-1	0.318153	-0.00598237	-0.00466607	G1
TRCC	ACGTTCCTCTCTGCTG-1	0	Tumor	Tumor	PT-2	0.22878	0.0556255	-0.0123237	S
TRCC	ACGTTCCTCTTTCTAG-1	0	Tumor	Tumor	PT-1	0.351257	-0.0435419	0.0615579	G2M
TRCC	ACTACGAAGACTCTTG-1	0	Tumor	Tumor	PT-1	0.868224	0.00121343	-0.0309252	S
TRCC	ACTACGAAGATGTAGT-1	0	Tumor	Tumor	PT-2	0.496741	0.0261357	-0.0182956	S
TRCC	ACTACGACAAATACGA-1	0	Tumor	Tumor	Unk	0.300471	0.00388509	0.045242	G2M
TRCC	ACTACGACAACGTTAC-1	4	Immune	Immune	IMM	0.359737	0.0578951	-0.017614	S
TRCC	ACTACGACAGAGTAAT-1	0	Tumor	Tumor	Unk	0.411183	-0.0305422	0.0298763	G2M
TRCC	ACTACGACAGCTACTA-1	0	Tumor	Tumor	PT-2	0.316219	-0.0036417	-0.0280039	G1
TRCC	ACTACGACATCTAGAC-1	6	Immune_T	Immune	IMM	0.209002	0.0401243	0.0220801	S
TRCC	ACTACGAGTCCACGCA-1	4	Immune	Immune	IMM	0.289756	-0.0780891	0.00526318	G2M
TRCC	ACTACGAGTGGCTTGC-1	0	Tumor	Tumor	PT-1	0.422967	-0.044217	-0.0286648	G1
TRCC	ACTACGATCACCTTAT-1	0	Tumor	Tumor	Unk	0.313364	0.0834415	-0.0247829	S
TRCC	ACTACGATCAGAGTGG-1	0	Tumor	Tumor	PT-1	0.758666	-0.0306294	0.0207446	G2M
TRCC	ACTACGATCCACCTGT-1	0	Tumor	Tumor	Unk	0.390107	-0.0468946	-0.00665055	G1
TRCC	ACTACGATCGTAGCCG-1	0	Tumor	Tumor	Unk	0.299107	-0.0251066	-0.0213906	G1
TRCC	ACTACGATCGTGCATA-1	0	Tumor	Tumor	PT-2	0.252646	-0.0345233	0.0612683	G2M
TRCC	ACTATCTAGATACATG-1	0	Tumor	Tumor	PT-2	0.376557	0.0205358	0.0219568	G2M
TRCC	ACTATCTAGCGATGGT-1	4	Immune	Immune	PT-1	0.187331	-0.0350469	0.106172	G2M
TRCC	ACTATCTAGTAAATGC-1	0	Tumor	Tumor	PT-2	0.267928	0.0211352	-0.0284974	S
TRCC	ACTATCTAGTCATCGT-1	0	Tumor	Tumor	PT-1	0.616544	0.016977	0.0188663	G2M
TRCC	ACTATCTCAAGAGAGA-1	0	Tumor	Tumor	PT-2	0.585736	-0.0349253	0.0201138	G2M
TRCC	ACTATCTCACAAGGTG-1	9	SMC	SMC	vSMC/P	0.347103	-0.0139167	0.00411109	G2M
TRCC	ACTATCTCACCCTCTA-1	0	Tumor	Tumor	Unk	0.390596	0.00812794	0.0512034	G2M
TRCC	ACTATCTCATATCTGG-1	0	Tumor	Tumor	PT-1	0.57434	-0.0233824	-0.0205464	G1
TRCC	ACTATCTGTACGAGCA-1	0	Tumor	Tumor	PT-2	0.444638	-0.0591205	-0.038446	G1
TRCC	ACTATCTGTTGATGTC-1	4	Immune	Immune	Unk	0.362105	0.0559111	-0.016848	S
TRCC	ACTATCTTCAACCGAT-1	0	Tumor	Tumor	PT-1	0.458889	-0.0331234	0.0229539	G2M
TRCC	ACTATGGAGACGGAAA-1	0	Tumor	Tumor	PT-2	0.249028	-0.0324205	0.0522949	G2M
TRCC	ACTATGGAGCATCGAG-1	0	Tumor	Tumor	PT-2	0.450614	0.0496258	-0.00258314	S
TRCC	ACTATGGAGGACGCAT-1	0	Tumor	Tumor	PT-2	0.520321	-0.0423703	-0.0324027	G1
TRCC	ACTATGGAGTTGCTCA-1	0	Tumor	Tumor	Unk	0.316024	0.0350023	-0.0270066	S
TRCC	ACTATGGAGTTGTCAC-1	4	Immune	Immune	EC-2	0.168464	0.0384298	0.0258907	S
TRCC	ACTATGGCAATGTTGC-1	0	Tumor	Tumor	PT-1	0.586169	-0.0305221	0.0369649	G2M
TRCC	ACTATGGCATTGTACG-1	0	Tumor	Tumor	PT-1	0.566803	-0.0281879	-0.0193833	G1
TRCC	ACTATGGGTCTGTGAT-1	0	Tumor	Tumor	PT-2	0.316563	-0.0288933	-0.0218842	G1
TRCC	ACTATGGGTGGACTAG-1	0	Tumor	Tumor	PT-2	0.413824	-0.0239282	0.0685625	G2M
TRCC	ACTATGGTCAGTGTGT-1	0	Tumor	Tumor	Unk	0.245948	0.0201345	0.0568682	G2M
TRCC	ACTATGGTCATCAGTG-1	0	Tumor	Tumor	PT-1	0.635877	-0.0283252	-0.0129181	G1
TRCC	ACTATGGTCTCGAGTA-1	0	Tumor	Tumor	PT-1	0.424867	0.0279228	-0.0261617	S
TRCC	ACTATGGTCTCTTCAA-1	4	Immune	Immune	IMM	0.376664	-0.0193767	0.0204054	G2M
TRCC	ACTATTCAGAGTCGAC-1	4	Immune	Immune	IMM	0.311423	0.0209896	0.0220628	G2M
TRCC	ACTATTCCATTGAGCT-1	0	Tumor	Tumor	PT-1	0.31993	-0.0167618	0.0232163	G2M
TRCC	ACTATTCGTCACCACG-1	0	Tumor	Tumor	PT-1	0.86722	-0.0168777	0.0112299	G2M
TRCC	ACTATTCGTCCCTGTT-1	4	Immune	Immune	Unk	0.335783	0.00673877	0.0395983	G2M
TRCC	ACTATTCGTTAGCGGA-1	0	Tumor	Tumor	PT-1	0.753098	-0.0274659	0.0101134	G2M
TRCC	ACTATTCTCAGCCTTC-1	0	Tumor	Tumor	PT-1	0.819464	0.0414416	-0.0359247	S
TRCC	ACTATTCTCGCAGTGC-1	0	Tumor	Tumor	PT-2	0.534174	-0.03737	0.0107423	G2M
TRCC	ACTATTCTCGCTAATG-1	0	Tumor	Tumor	PT-1	0.535744	-0.0307354	0.0796461	G2M
TRCC	ACTATTCTCTAAGGAA-1	0	Tumor	Tumor	PT-2	0.456385	0.0500479	0.00040324	S
TRCC	ACTATTCTCTACGGTA-1	0	Tumor	Tumor	Unk	0.315985	0.0705207	0.0194769	S
TRCC	ACTATTCTCTCAAAGC-1	0	Tumor	Tumor	PT-1	0.445433	0.00063094	0.0917724	G2M
TRCC	ACTATTCTCTGCCTGT-1	0	Tumor	Tumor	Unk	0.328119	-0.0313107	-0.0256019	G1
TRCC	ACTCCCAAGCAGGGAG-1	0	Tumor	Tumor	PT-2	0.430227	0.0236824	0.0668943	G2M
TRCC	ACTCCCAAGTAACAGT-1	0	Tumor	Tumor	PT-1	0.690215	0.0274018	-0.0235458	S
TRCC	ACTCCCACAACAACAA-1	4	Immune	Immune	IMM	0.262275	0.0664429	0.055706	S
TRCC	ACTCCCACAACTGGTT-1	0	Tumor	Tumor	PT-2	0.26315	-0.0213791	-0.0272594	G1
TRCC	ACTCCCACACATAGCT-1	0	Tumor	Tumor	PT-1	0.599854	-0.0399273	0.0179715	G2M
TRCC	ACTCCCACATCCGTTC-1	0	Tumor	Tumor	PT-1	0.332498	-0.0362605	-0.0268248	G1
TRCC	ACTCCCAGTAACATAG-1	0	Tumor	Tumor	PT-2	0.402529	0.0840575	-0.00998149	S
TRCC	ACTCCCATCAAACCCA-1	0	Tumor	Tumor	PT-2	0.584126	-0.0378878	-0.0314	G1
TRCC	ACTCCCATCAATCCGA-1	0	Tumor	Tumor	PT-1	0.519617	-0.022339	0.0464891	G2M
TRCC	ACTCCCATCACGGAGA-1	0	Tumor	Tumor	PT-2	0.640962	0.0231628	-0.028162	S
TRCC	ACTCCCATCACTCTTA-1	0	Tumor	Tumor	PT-1	0.379391	0.0167718	-0.0197034	S
TRCC	ACTCCCATCCCTCTAG-1	0	Tumor	Tumor	PT-1	0.665255	0.0304865	-0.0249598	S
TRCC	ACTCCCATCCGCAGTG-1	0	Tumor	Tumor	Unk	0.3326	-0.0413998	-0.0329983	G1
TRCC	ACTCCCATCCTATTGT-1	0	Tumor	Tumor	PT-1	0.615717	0.0212184	-0.0310336	S
TRCC	ACTCCCATCGGAACTT-1	10	Tumor	Tumor	PT-2	0.550278	-0.0349348	0.0323286	G2M
TRCC	ACTCCCATCTCCGAAA-1	0	Tumor	Tumor	PT-2	0.583114	-0.0264142	-0.0205076	G1
TRCC	ACTCCCATCTCTTGCG-1	0	Tumor	Tumor	PT-1	0.382589	-0.0280286	-0.020908	G1
TRCC	ACTCCCATCTTTGCTA-1	0	Tumor	Tumor	PT-1	0.649775	0.022348	0.0281976	G2M
TRCC	ACTCTCGAGAGGGTCT-1	0	Tumor	Tumor	PT-1	0.375509	-0.0221219	0.0343358	G2M
TRCC	ACTCTCGCAAGATCCT-1	0	Tumor	Tumor	PT-1	0.373998	0.038059	0.00139054	S
TRCC	ACTCTCGCACGCTGCA-1	0	Tumor	Tumor	PT-1	0.476106	-0.0299818	-0.0212099	G1
TRCC	ACTCTCGCACGTGAGA-1	0	Tumor	Tumor	PT-1	0.435145	-0.0310933	0.0204752	G2M
TRCC	ACTCTCGGTCAACGCC-1	0	Tumor	Tumor	PT-1	0.483509	0.0695504	-0.0246402	S
TRCC	ACTCTCGTCACCTACC-1	0	Tumor	Tumor	PT-1	0.338264	-0.0167927	-0.0113214	G1
TRCC	ACTCTCGTCATGAAAG-1	0	Tumor	Tumor	PT-2	0.261177	0.0497988	-0.0109614	S
TRCC	ACTCTCGTCCCGTGAG-1	0	Tumor	Tumor	PT-1	0.467549	0.0150863	0.0491499	G2M
TRCC	ACTGATGAGCACACAG-1	0	Tumor	Tumor	PT-2	0.571182	-0.00695708	-0.0355105	G1
TRCC	ACTGATGCAACCCGCA-1	0	Tumor	Tumor	PT-1	0.859117	-0.0398906	-0.00456321	G1
TRCC	ACTGATGGTAACAGGC-1	0	Tumor	Tumor	PT-1	0.479642	0.0619648	0.0166046	S
TRCC	ACTGATGGTATCGCAT-1	0	Tumor	Tumor	PT-2	0.310696	-0.0439461	-0.0331596	G1
TRCC	ACTGATGGTGGGTTGA-1	4	Immune	Immune	IMM	0.200449	-0.0496818	0.0887506	G2M
TRCC	ACTGATGGTTCTAACG-1	0	Tumor	Tumor	PT-1	0.353183	0.0109835	0.0355826	G2M
TRCC	ACTGATGGTTTCAGAC-1	0	Tumor	Tumor	Unk	0.301187	0.0241601	-0.0240332	S
TRCC	ACTGATGTCAAGTTGC-1	0	Tumor	Tumor	PT-1	0.773697	0.0173503	0.0508213	G2M
TRCC	ACTGATGTCATAGCAC-1	4	Immune	Immune	PT-2	0.269711	-0.0250428	0.00579427	G2M
TRCC	ACTGATGTCGGTCATA-1	0	Tumor	Tumor	PT-1	0.309831	-0.0238323	-0.0162016	G1
TRCC	ACTGCAAAGACCTCAT-1	0	Tumor	Tumor	Unk	0.43695	0.0269405	-0.0248419	S
TRCC	ACTGCAAAGCTGGTGA-1	0	Tumor	Tumor	PT-2	0.272099	0.022691	0.019374	S
TRCC	ACTGCAAAGGCTCTAT-1	0	Tumor	Tumor	PT-2	0.235532	-0.0450909	0.0113034	G2M
TRCC	ACTGCAACACCCTTGT-1	0	Tumor	Tumor	PT-2	0.3705	0.00282879	-0.0294663	S
TRCC	ACTGCAACACGCGCAT-1	0	Tumor	Tumor	PT-1	0.357468	0.0533237	-0.0241532	S
TRCC	ACTGCAACACTGAATC-1	4	Immune	Immune	IMM	0.308595	0.0162119	0.0683605	G2M
TRCC	ACTGCAACAGACGATG-1	0	Tumor	Tumor	PT-1	0.403187	-0.000182967	0.016228	G2M
TRCC	ACTGCAAGTAGGTGCA-1	0	Tumor	Tumor	PT-1	0.48725	-0.0332239	0.0224989	G2M
TRCC	ACTGCAAGTGCAGGAT-1	0	Tumor	Tumor	PT-1	0.446568	-0.0370573	0.0122809	G2M
TRCC	ACTGCAAGTGGCTACC-1	0	Tumor	Tumor	PT-2	0.445881	0.0457661	-0.0219083	S
TRCC	ACTGCAAGTTAGTTCG-1	0	Tumor	Tumor	PT-1	0.752624	-0.0204857	0.0949099	G2M
TRCC	ACTGCAATCGCTTACC-1	0	Tumor	Tumor	PT-1	0.390743	-0.00649564	0.0621024	G2M
TRCC	ACTGCAATCGGCTGTG-1	0	Tumor	Tumor	PT-2	0.512675	0.0259936	-0.0278955	S
TRCC	ACTGCAATCGTTCGCT-1	0	Tumor	Tumor	PT-1	0.788802	-0.0323683	0.104491	G2M
TRCC	ACTGCAATCTGGTGCG-1	0	Tumor	Tumor	PT-2	0.276375	-0.0274804	-0.0169632	G1
TRCC	ACTGTCCAGAAATCCA-1	0	Tumor	Tumor	PT-1	0.728971	-0.0221894	0.0159985	G2M
TRCC	ACTGTCCAGCTAGAAT-1	0	Tumor	Tumor	PT-1	0.471487	0.0473947	-0.0191406	S
TRCC	ACTGTCCCAAGTTCGT-1	0	Tumor	Tumor	PT-1	0.316738	0.0106897	-0.0347881	S
TRCC	ACTGTCCCACCAGCGT-1	0	Tumor	Tumor	Unk	0.31134	-0.017132	-0.0202664	G1
TRCC	ACTGTCCCACTTCCTG-1	4	Immune	Immune	IMM	0.378411	0.0265757	-0.00296645	S
TRCC	ACTGTCCGTGATATAG-1	0	Tumor	Tumor	PT-1	0.489111	0.0506463	-0.0158145	S
TRCC	ACTGTGAAGCTAGATA-1	0	Tumor	Tumor	PT-1	0.663283	-0.0403638	-0.0248817	G1
TRCC	ACTGTGACAATCCTTT-1	0	Tumor	Tumor	PT-2	0.24594	0.0478385	0.0117074	S
TRCC	ACTGTGACACTGTGTA-1	0	Tumor	Tumor	PT-1	0.284009	0.0436029	-0.0121139	S
TRCC	ACTGTGACACTTGAAC-1	4	Immune	Immune	IMM	0.291051	-0.00369415	-0.00125663	G1
TRCC	ACTGTGACAGATCATC-1	0	Tumor	Tumor	PT-1	0.250431	-0.0144544	-0.00916985	G1
TRCC	ACTGTGACAGCATGCC-1	0	Tumor	Tumor	PT-1	0.571062	-0.0359701	-0.00456601	G1
TRCC	ACTGTGAGTAACCCTA-1	0	Tumor	Tumor	PT-2	0.478595	0.0173495	-0.0185567	S
TRCC	ACTGTGAGTAGTCTGT-1	0	Tumor	Tumor	PT-1	0.421206	0.0160417	0.0171254	G2M
TRCC	ACTGTGAGTCAGGAGT-1	0	Tumor	Tumor	PT-2	0.350653	-0.0307084	-0.00392289	G1
TRCC	ACTGTGAGTGACTCGC-1	0	Tumor	Tumor	PT-1	0.5442	-0.0368162	-0.0235091	G1
TRCC	ACTGTGAGTTGGGATG-1	0	Tumor	Tumor	PT-2	0.310148	0.0288658	-0.0184624	S
TRCC	ACTGTGAGTTGTATGC-1	0	Tumor	Tumor	PT-1	0.722635	0.0374027	0.0256916	S
TRCC	ACTGTGATCGTCGACG-1	0	Tumor	Tumor	PT-1	0.314887	0.0291118	-0.0104535	S
TRCC	ACTGTGATCTCACCCA-1	0	Tumor	Tumor	PT-2	0.32471	0.00634484	0.0159641	G2M
TRCC	ACTTAGGAGGGCAGGA-1	0	Tumor	Tumor	PT-2	0.408864	0.0030709	-0.0309195	S
TRCC	ACTTAGGCAATTGAGA-1	0	Tumor	Tumor	PT-1	0.795708	0.0011477	-0.0326763	S
TRCC	ACTTAGGCAGGGAATC-1	0	Tumor	Tumor	Unk	0.314979	0.0574645	-0.0188692	S
TRCC	ACTTAGGGTGTCTAAC-1	0	Tumor	Tumor	Unk	0.307141	-0.0330302	0.0083266	G2M
TRCC	ACTTAGGGTGTTCATG-1	0	Tumor	Tumor	PT-2	0.676635	-0.0429394	0.0100228	G2M
TRCC	ACTTAGGGTTGTCATG-1	0	Tumor	Tumor	PT-1	0.46429	0.0608776	0.0160058	S
TRCC	ACTTAGGTCAGCCCAG-1	0	Tumor	Tumor	PT-1	0.324621	-0.0104027	0.0314685	G2M
TRCC	ACTTAGGTCATCTACT-1	0	Tumor	Tumor	PT-1	0.521828	0.0433779	0.000283273	S
TRCC	ACTTAGGTCGTGAGAG-1	0	Tumor	Tumor	PT-1	0.244478	-0.00403378	-0.0101491	G1
TRCC	ACTTAGGTCTAACACG-1	0	Tumor	Tumor	PT-1	0.489557	-0.0302909	-0.022114	G1
TRCC	ACTTAGGTCTGGGCGT-1	0	Tumor	Tumor	PT-2	0.219381	0.0344565	-0.0171218	S
TRCC	ACTTATCAGCGTGAGT-1	0	Tumor	Tumor	PT-1	0.475317	-0.0305371	0.0597148	G2M
TRCC	ACTTATCAGCTTGTTG-1	0	Tumor	Tumor	PT-2	0.265738	0.0142049	0.0398273	G2M
TRCC	ACTTATCAGGACGGAG-1	0	Tumor	Tumor	PT-2	0.387072	0.0118613	0.00338987	S
TRCC	ACTTATCAGGCACTCC-1	0	Tumor	Tumor	PT-1	0.850645	-0.00688055	0.0187175	G2M
TRCC	ACTTATCAGTCCGCCA-1	0	Tumor	Tumor	PT-2	0.279532	-0.0419669	-0.000347761	G1
TRCC	ACTTATCCAATCCTTT-1	0	Tumor	Tumor	PT-2	0.248265	-0.0204734	0.0222609	G2M
TRCC	ACTTATCCAGACCAGA-1	0	Tumor	Tumor	PT-1	0.388006	-0.00577569	0.00103622	G2M
TRCC	ACTTATCCAGCTTTCC-1	0	Tumor	Tumor	Unk	0.267586	-0.0227618	0.00364277	G2M
TRCC	ACTTATCGTGGGCTTC-1	0	Tumor	Tumor	PT-1	0.436398	0.0218495	-0.0307512	S
TRCC	ACTTATCGTTGCTTGA-1	0	Tumor	Tumor	PT-2	0.393278	-0.0329363	0.0501256	G2M
TRCC	ACTTATCTCACCTCTG-1	0	Tumor	Tumor	PT-2	0.494916	0.00671316	-0.029926	S
TRCC	ACTTATCTCCGATAAC-1	0	Tumor	Tumor	PT-2	0.475262	-0.0283836	0.0570896	G2M
TRCC	ACTTATCTCCGCATAA-1	0	Tumor	Tumor	PT-2	0.483295	0.0486971	0.00912696	S
TRCC	ACTTCCGAGAAGGTAG-1	0	Tumor	Tumor	PT-2	0.45068	-0.0318114	0.0115243	G2M
TRCC	ACTTCCGAGTTCACTG-1	0	Tumor	Tumor	POD	0.476156	-0.0363958	-0.0295058	G1
TRCC	ACTTCCGCAAGCGATG-1	0	Tumor	Tumor	PT-1	0.729872	-0.0365568	-0.00730611	G1
TRCC	ACTTCCGCAGAGCGTA-1	0	Tumor	Tumor	IMM	0.224901	-0.0269338	-0.0202902	G1
TRCC	ACTTCCGCAGAGGTAC-1	0	Tumor	Tumor	PT-1	0.277875	-0.0385751	0.0496922	G2M
TRCC	ACTTCCGGTAATTAGG-1	0	Tumor	Tumor	Unk	0.415004	-0.00487568	-0.0308661	G1
TRCC	ACTTCCGGTGCTTATG-1	0	Tumor	Tumor	PT-1	0.623151	0.00957005	0.0216785	G2M
TRCC	ACTTCCGGTGTAAACA-1	0	Tumor	Tumor	PT-1	0.346853	-0.0252894	0.0344932	G2M
TRCC	ACTTCCGGTGTTCCTC-1	0	Tumor	Tumor	PT-1	0.415797	0.061335	-0.0304358	S
TRCC	ACTTCCGGTTAGTTCG-1	0	Tumor	Tumor	PT-1	0.416816	0.0407998	-0.0167834	S
TRCC	ACTTCCGGTTCCACAA-1	0	Tumor	Tumor	PT-1	0.432433	-0.0364294	0.0110997	G2M
TRCC	ACTTCCGTCATCTCTA-1	0	Tumor	Tumor	PT-2	0.359017	0.0877864	0.00394133	S
TRCC	ACTTCCGTCCATCACC-1	0	Tumor	Tumor	Unk	0.340556	-0.0147164	0.0385302	G2M
TRCC	ACTTCCGTCTGTGCAA-1	0	Tumor	Tumor	PT-1	0.647407	-0.018412	0.0424656	G2M
TRCC	ACTTCGCAGAACTTCC-1	0	Tumor	Tumor	PT-1	0.533499	0.00412831	-0.00489131	S
TRCC	ACTTCGCAGTTGTCGT-1	0	Tumor	Tumor	PT-1	0.266488	-0.0249982	-0.0293308	G1
TRCC	ACTTCGCCAATGAGCG-1	0	Tumor	Tumor	PT-1	0.680592	-0.0317295	-0.0209203	G1
TRCC	ACTTCGCCACGACGCT-1	0	Tumor	Tumor	PT-1	0.608719	-0.026004	0.000623369	G2M
TRCC	ACTTCGCCAGAACTTC-1	0	Tumor	Tumor	PT-1	0.639745	0.017067	-0.0167787	S
TRCC	ACTTCGCGTCTCAGAT-1	0	Tumor	Tumor	Unk	0.448175	-0.034717	0.00849398	G2M
TRCC	ACTTCGCGTGAATATG-1	0	Tumor	Tumor	PT-1	0.65043	-0.0140955	-0.0327768	G1
TRCC	ACTTCGCTCGACCACG-1	0	Tumor	Tumor	PT-2	0.479973	-0.0415454	0.00689332	G2M
TRCC	ACTTCGCTCGCTTTAT-1	0	Tumor	Tumor	PT-1	0.809746	0.0110045	-0.0356047	S
TRCC	ACTTCGCTCTCCGAAA-1	0	Tumor	Tumor	Unk	0.178684	-0.0232284	-0.0217525	G1
TRCC	ACTTTCAAGACCAGAC-1	4	Immune	Immune	IMM	0.361021	-0.022854	-0.0228667	G1
TRCC	ACTTTCAAGCATATGA-1	4	Immune	Immune	PT-2	0.226042	-0.0510955	-0.0330348	G1
TRCC	ACTTTCAAGGGTCAAC-1	0	Tumor	Tumor	PT-2	0.273194	-0.0228177	-0.0153908	G1
TRCC	ACTTTCAAGTATCTGC-1	0	Tumor	Tumor	PT-1	0.695345	0.0240127	-0.0362433	S
TRCC	ACTTTCACATTATGCG-1	0	Tumor	Tumor	PT-2	0.467197	0.0115836	0.0487921	G2M
TRCC	ACTTTCAGTACCGTGC-1	0	Tumor	Tumor	PT-1	0.71135	0.0298414	0.0193502	S
TRCC	ACTTTCAGTCCTTGTC-1	0	Tumor	Tumor	Unk	0.297786	0.0115378	0.0551057	G2M
TRCC	ACTTTCAGTTGAAGTA-1	4	Immune	Immune	IMM	0.279717	-0.0101265	0.0360023	G2M
TRCC	ACTTTCATCAGGACGA-1	0	Tumor	Tumor	PT-2	0.377103	0.0514627	0.00546593	S
TRCC	ACTTTCATCATCGCAA-1	0	Tumor	Tumor	PT-2	0.370678	-0.0125496	-0.0145808	G1
TRCC	ACTTTCATCCATCTGC-1	0	Tumor	Tumor	PT-2	0.435954	0.0550158	-0.0238509	S
TRCC	ACTTTCATCGTGGTAT-1	0	Tumor	Tumor	PT-1	0.625686	0.0188386	0.0581675	G2M
TRCC	ACTTTGTAGCATGCAG-1	0	Tumor	Tumor	PT-1	0.661834	0.0298216	0.0275064	S
TRCC	ACTTTGTAGGTGATCG-1	0	Tumor	Tumor	PT-2	0.347365	-0.0254633	-0.028413	G1
TRCC	ACTTTGTAGTTCCGTA-1	4	Immune	Immune	PT-1	0.248654	-0.0297742	0.029287	G2M
TRCC	ACTTTGTCAGATTCGT-1	0	Tumor	Tumor	PT-1	0.523011	-0.0346964	-0.0268012	G1
TRCC	ACTTTGTCAGCGAGTA-1	0	Tumor	Tumor	PT-1	0.806588	-0.0279679	0.00945917	G2M
TRCC	ACTTTGTCATCCGATA-1	0	Tumor	Tumor	PT-1	0.794653	0.0747576	0.0208615	S
TRCC	ACTTTGTCATGTGACT-1	4	Immune	Immune	IMM	0.459133	-0.0395102	0.0111023	G2M
TRCC	ACTTTGTGTCTAGATC-1	0	Tumor	Tumor	PT-2	0.460209	-0.0318963	0.0068513	G2M
TRCC	ACTTTGTGTCTTCATT-1	0	Tumor	Tumor	Unk	0.208277	-0.0183136	-0.0161387	G1
TRCC	ACTTTGTGTGAGTAAT-1	0	Tumor	Tumor	PT-2	0.462036	-0.016549	-0.0246623	G1
TRCC	ACTTTGTGTTCAGTAC-1	0	Tumor	Tumor	PT-1	0.542913	-0.0222483	-0.0151978	G1
TRCC	ACTTTGTTCCACTAGA-1	0	Tumor	Tumor	PT-2	0.415166	-0.0482456	-0.0543118	G1
TRCC	ACTTTGTTCGGTGTTA-1	0	Tumor	Tumor	PT-1	0.414407	-0.0283725	0.00797285	G2M
TRCC	ACTTTGTTCTTGTTAC-1	0	Tumor	Tumor	PT-1	0.482479	0.0310952	-0.0232449	S
TRCC	AGAAATGAGAACCGCA-1	0	Tumor	Tumor	Unk	0.269731	-0.027478	0.0257013	G2M
TRCC	AGAAATGAGAATACAC-1	4	Immune	Immune	IMM	0.331759	0.0309677	-0.0391098	S
TRCC	AGAAATGAGAGCAAGA-1	0	Tumor	Tumor	PT-1	0.717966	-0.0471895	0.0111641	G2M
TRCC	AGAAATGAGTAGAATC-1	0	Tumor	Tumor	PT-1	0.72539	-0.034986	0.0141762	G2M
TRCC	AGAAATGCAGCGAGTA-1	0	Tumor	Tumor	PT-2	0.340161	-0.037575	0.0326423	G2M
TRCC	AGAAATGCATCTTCGC-1	0	Tumor	Tumor	PT-1	0.526431	0.034856	-0.00351368	S
TRCC	AGAAATGGTAGGTAGC-1	0	Tumor	Tumor	PT-1	0.639411	-0.0343806	0.000292215	G2M
TRCC	AGAAATGGTCCACAGC-1	0	Tumor	Tumor	PT-1	0.647156	0.027963	0.0208222	S
TRCC	AGAAATGTCAGTGTTG-1	0	Tumor	Tumor	PT-1	0.854553	0.0373439	-0.00381041	S
TRCC	AGAAATGTCCACTAGA-1	0	Tumor	Tumor	PT-2	0.596929	-0.021257	-0.0199718	G1
TRCC	AGAACAAAGCACGGAT-1	0	Tumor	Tumor	PT-2	0.450993	0.0226818	-0.0336077	S
TRCC	AGAACAAAGTGAGTGC-1	0	Tumor	Tumor	PT-2	0.362476	0.0122124	-0.0136358	S
TRCC	AGAACAACAAATGATG-1	0	Tumor	Tumor	PT-1	0.652017	0.0210201	-0.0047467	S
TRCC	AGAACAACAATGGCAG-1	0	Tumor	Tumor	PT-2	0.362953	-0.0503362	-0.00146461	G1
TRCC	AGAACAACAATTTCGG-1	0	Tumor	Tumor	PT-2	0.198517	-0.0282198	-0.0206911	G1
TRCC	AGAACAACACTACCCT-1	0	Tumor	Tumor	PT-1	0.505002	-0.0250362	0.0251031	G2M
TRCC	AGAACAACAGACAAGC-1	0	Tumor	Tumor	PT-1	0.393057	0.0236418	0.0576006	G2M
TRCC	AGAACAACATCCTATT-1	0	Tumor	Tumor	PT-2	0.325525	-0.0323999	-0.0275808	G1
TRCC	AGAACAACATCTGTTT-1	0	Tumor	Tumor	PT-1	0.595919	-0.036727	-0.0194598	G1
TRCC	AGAACAAGTATCTTCT-1	0	Tumor	Tumor	PT-1	0.544358	0.0308041	0.00599767	S
TRCC	AGAACAAGTGGTAACG-1	0	Tumor	Tumor	PT-2	0.399983	-0.0247785	-0.0212067	G1
TRCC	AGAACAATCATGGGAG-1	0	Tumor	Tumor	PT-2	0.365442	-0.0279462	0.0535181	G2M
TRCC	AGAACAATCCGCACTT-1	0	Tumor	Tumor	PT-1	0.778072	-0.0113667	-0.0054315	G1
TRCC	AGAACAATCCGGCTTT-1	4	Immune	Immune	PT-2	0.17877	0.0312852	-0.0280329	S
TRCC	AGAACAATCGCAGTTA-1	4	Immune	Immune	IMM	0.232665	-0.0450976	0.0352871	G2M
TRCC	AGAACAATCGCTCTCA-1	0	Tumor	Tumor	PT-1	0.66014	0.0272607	-0.0203202	S
TRCC	AGAACAATCTAATTCC-1	0	Tumor	Tumor	PT-2	0.342486	0.0180645	-0.00805244	S
TRCC	AGAACAATCTGATGGT-1	0	Tumor	Tumor	PT-1	0.62345	-0.0396613	-0.0108628	G1
TRCC	AGAACCTAGAGCAACC-1	0	Tumor	Tumor	PT-2	0.277198	-0.0268149	0.0117207	G2M
TRCC	AGAACCTAGCCTGTCG-1	0	Tumor	Tumor	PT-2	0.546002	-0.0212001	-0.0130947	G1
TRCC	AGAACCTAGGGCGAAG-1	0	Tumor	Tumor	PT-1	0.295125	-0.0252512	-0.0230718	G1
TRCC	AGAACCTCACATCCCT-1	0	Tumor	Tumor	PT-1	0.708971	0.0132784	-0.0260479	S
TRCC	AGAACCTCAGAAGCTG-1	7	Epi	Epi	PT-2	0.628715	-0.0127845	0.0372551	G2M
TRCC	AGAACCTGTACCTAAC-1	0	Tumor	Tumor	Unk	0.440725	0.00335495	0.00473308	G2M
TRCC	AGAACCTGTGGCCCAT-1	0	Tumor	Tumor	PT-1	0.624704	-0.029844	-0.0169352	G1
TRCC	AGAACCTTCCATCTCG-1	0	Tumor	Tumor	PT-1	0.788062	-0.0168904	0.0498831	G2M
TRCC	AGAACCTTCGTGGTAT-1	0	Tumor	Tumor	PT-1	0.825614	0.0407246	0.0624592	G2M
TRCC	AGAACCTTCTTCCGTG-1	0	Tumor	Tumor	PT-2	0.438593	0.0675989	0.0544844	S
TRCC	AGAAGCGAGCTCGACC-1	0	Tumor	Tumor	PT-2	0.425018	-0.00196268	0.00899942	G2M
TRCC	AGAAGCGAGGCAGGGA-1	0	Tumor	Tumor	PT-2	0.412963	-0.0139888	-0.0269971	G1
TRCC	AGAAGCGCAATCGCGC-1	0	Tumor	Tumor	PT-2	0.464293	-0.0176368	-0.0226731	G1
TRCC	AGAAGCGCACAACATC-1	0	Tumor	Tumor	PT-1	0.554352	0.115759	-0.0188932	S
TRCC	AGAAGCGGTCACTACA-1	0	Tumor	Tumor	PT-1	0.298304	0.0312045	-0.0170434	S
TRCC	AGAAGCGTCAGTGGGA-1	0	Tumor	Tumor	PT-2	0.313107	-0.025214	-0.0216516	G1
TRCC	AGAAGCGTCCGATCGG-1	0	Tumor	Tumor	PT-2	0.564861	0.0228357	-0.0257891	S
TRCC	AGAAGCGTCCTAGCGG-1	0	Tumor	Tumor	PT-2	0.316831	-0.0427921	0.0155419	G2M
TRCC	AGAAGCGTCGGAACTT-1	0	Tumor	Tumor	PT-1	0.747675	0.0469921	0.0300299	S
TRCC	AGAAGTAAGTCATGGG-1	0	Tumor	Tumor	PT-2	0.339457	0.0343369	-0.0262735	S
TRCC	AGAAGTACAGGCCCTA-1	0	Tumor	Tumor	PT-1	0.564966	0.00830094	0.00626711	S
TRCC	AGAAGTACATGTTACG-1	0	Tumor	Tumor	PT-1	0.755245	-0.0420348	0.00684164	G2M
TRCC	AGAAGTAGTTGGCCTG-1	4	Immune	Immune	IMM	0.248961	-0.0635723	0.0375509	G2M
TRCC	AGAAGTAGTTTACGAC-1	0	Tumor	Tumor	PT-1	0.402441	-0.0243876	-0.0213495	G1
TRCC	AGAAGTATCGGCTATA-1	0	Tumor	Tumor	PT-1	0.34949	0.00558018	0.0147786	G2M
TRCC	AGAAGTATCTATCCAT-1	0	Tumor	Tumor	PT-2	0.292828	0.00279765	0.0350293	G2M
TRCC	AGAAGTATCTTTCCGG-1	0	Tumor	Tumor	PT-1	0.777035	-0.0040075	-0.028007	G1
TRCC	AGACAAAAGAAGTATC-1	0	Tumor	Tumor	PT-1	0.587168	0.0242738	0.0223802	S
TRCC	AGACAAAAGAAGTCAT-1	0	Tumor	Tumor	PT-2	0.515568	-0.0395691	0.0256822	G2M
TRCC	AGACAAAAGCACCAGA-1	0	Tumor	Tumor	PT-1	0.339713	-0.0206755	-0.0217064	G1
TRCC	AGACAAAAGCGGCTCT-1	0	Tumor	Tumor	PT-1	0.666527	-0.0266659	-0.0175493	G1
TRCC	AGACAAAAGGCATCTT-1	0	Tumor	Tumor	PT-1	0.334495	0.029274	-0.00165072	S
TRCC	AGACAAAAGTACTCGT-1	0	Tumor	Tumor	PT-2	0.589648	0.0457151	-0.0230579	S
TRCC	AGACAAACAATACGAA-1	0	Tumor	Tumor	PT-2	0.245589	-0.0267338	-0.0228599	G1
TRCC	AGACAAACACCAGGTC-1	0	Tumor	Tumor	PT-1	0.433136	-0.0225836	0.0964016	G2M
TRCC	AGACAAACACGTACAT-1	0	Tumor	Tumor	PT-2	0.311875	0.0254319	0.010236	S
TRCC	AGACAAACAGCAGTTT-1	0	Tumor	Tumor	PT-1	0.676988	-0.0363493	0.0820679	G2M
TRCC	AGACAAACAGCATCTA-1	0	Tumor	Tumor	POD	0.326179	-0.0174464	-0.0348331	G1
TRCC	AGACAAAGTGGCCCAT-1	0	Tumor	Tumor	PT-2	0.243012	-0.0273994	0.106264	G2M
TRCC	AGACAAAGTTTAGACC-1	0	Tumor	Tumor	PT-1	0.69938	-0.0237773	-0.021142	G1
TRCC	AGACAAATCGTCGCTT-1	0	Tumor	Tumor	PT-1	0.775259	0.00712884	0.00649808	S
TRCC	AGACAAATCTGACGCG-1	0	Tumor	Tumor	PT-2	0.470524	0.0157872	0.00988634	S
TRCC	AGACAAATCTGTTGGA-1	0	Tumor	Tumor	PT-1	0.563999	0.0401435	0.00850033	S
TRCC	AGACACTAGAGGGTAA-1	0	Tumor	Tumor	PT-1	0.293346	-0.0180833	-0.019998	G1
TRCC	AGACACTAGCTCCACG-1	0	Tumor	Tumor	PT-1	0.231135	-0.0190856	-0.0227083	G1
TRCC	AGACACTAGGCGAAGG-1	4	Immune	Immune	IMM	0.42853	0.000165939	0.00547471	G2M
TRCC	AGACACTAGGCGTTAG-1	0	Tumor	Tumor	PT-1	0.338373	0.0537624	-0.0152272	S
TRCC	AGACACTAGTAACGAT-1	0	Tumor	Tumor	PT-2	0.723459	0.13646	-0.0134022	S
TRCC	AGACACTCAGAACGCA-1	0	Tumor	Tumor	PT-1	0.868146	-0.010637	0.0250004	G2M
TRCC	AGACACTCAGCTAACT-1	0	Tumor	Tumor	PT-1	0.783541	0.0531718	0.00203502	S
TRCC	AGACACTGTACTGAGG-1	0	Tumor	Tumor	PT-2	0.492197	0.0234436	0.0465225	G2M
TRCC	AGACACTGTATCGAAA-1	0	Tumor	Tumor	PT-1	0.62335	-0.012985	0.0211347	G2M
TRCC	AGACACTGTATCGTGT-1	0	Tumor	Tumor	PT-1	0.487199	-0.0153515	-0.019007	G1
TRCC	AGACACTTCATGGAGG-1	9	SMC	SMC	vSMC/P	0.806238	-0.0148143	-0.0062085	G1
TRCC	AGACACTTCCGAGATT-1	0	Tumor	Tumor	PT-2	0.319126	-0.0324054	-0.0198471	G1
TRCC	AGACACTTCTTGCGCT-1	0	Tumor	Tumor	PT-1	0.365864	-0.0451342	-0.00323471	G1
TRCC	AGACAGGAGAGCATAT-1	0	Tumor	Tumor	PT-1	0.332317	-0.0281216	-0.0249922	G1
TRCC	AGACAGGAGCTCACTA-1	0	Tumor	Tumor	PT-1	0.699444	-0.0201371	0.0132403	G2M
TRCC	AGACAGGCAACCGACC-1	0	Tumor	Tumor	Unk	0.425079	-0.0297121	-0.0217455	G1
TRCC	AGACAGGCACTCTAGA-1	0	Tumor	Tumor	PT-1	0.579187	-0.0287379	0.00103304	G2M
TRCC	AGACAGGCAGAAATTG-1	0	Tumor	Tumor	PT-2	0.366934	-0.0291986	0.028468	G2M
TRCC	AGACAGGCAGACACCC-1	4	Immune	Immune	PT-1	0.240532	-0.0659962	-0.0300439	G1
TRCC	AGACAGGCAGAGCTAG-1	0	Tumor	Tumor	PT-1	0.496117	-0.0368018	-0.0277218	G1
TRCC	AGACAGGCATTCGGGC-1	0	Tumor	Tumor	PT-1	0.692781	0.0253086	0.043313	G2M
TRCC	AGACAGGGTAGGGTAC-1	4	Immune	Immune	IMM	0.363054	-0.0400681	-0.0333843	G1
TRCC	AGACAGGTCAGTGCGC-1	0	Tumor	Tumor	PT-1	0.459976	0.100321	-0.00965356	S
TRCC	AGACAGGTCCGTGGTG-1	0	Tumor	Tumor	IMM	0.253886	-0.0156762	-0.0158145	G1
TRCC	AGACAGGTCCTCTAAT-1	0	Tumor	Tumor	PT-2	0.513812	0.012786	0.00451289	S
TRCC	AGACAGGTCCTTCGAC-1	0	Tumor	Tumor	PT-1	0.435852	-0.0204076	-0.0164296	G1
TRCC	AGACAGGTCGATCCAA-1	0	Tumor	Tumor	PT-1	0.632538	-0.0370862	0.0297958	G2M
TRCC	AGACAGGTCTCCCTAG-1	0	Tumor	Tumor	PT-2	0.371784	-0.0215929	0.00881254	G2M
TRCC	AGACCATAGGACGCAT-1	6	Immune_T	Immune	PT-1	0.178284	-0.0329305	-0.032271	G1
TRCC	AGACCATAGGCCTAAG-1	0	Tumor	Tumor	PT-1	0.810643	0.0532943	0.0400236	S
TRCC	AGACCATAGTCTGCAT-1	0	Tumor	Tumor	PT-1	0.748487	0.000364327	-0.0370192	S
TRCC	AGACCATAGTGACACG-1	0	Tumor	Tumor	PT-1	0.485852	-0.018592	-0.0128557	G1
TRCC	AGACCATAGTTCGGTT-1	0	Tumor	Tumor	Unk	0.411029	-0.0230599	-0.0158536	G1
TRCC	AGACCATAGTTGGGAC-1	0	Tumor	Tumor	PT-1	0.804771	0.0377406	-0.0116972	S
TRCC	AGACCATCAATCGCCG-1	0	Tumor	Tumor	PT-2	0.437488	0.0517452	0.0145527	S
TRCC	AGACCATCACGTAGTT-1	0	Tumor	Tumor	PT-1	0.526524	-0.00482176	0.0369706	G2M
TRCC	AGACCATCACTTCCTG-1	0	Tumor	Tumor	PT-2	0.211282	0.00652541	0.00414647	S
TRCC	AGACCATCAGCAATTC-1	0	Tumor	Tumor	PT-1	0.583763	-0.025324	-0.0124953	G1
TRCC	AGACCATCAGTCTTCC-1	0	Tumor	Tumor	PT-1	0.267694	-0.028418	-0.0221336	G1
TRCC	AGACCATCATAAGCGG-1	0	Tumor	Tumor	PT-1	0.240252	-0.0114039	-0.00613665	G1
TRCC	AGACCATCATTGACTG-1	0	Tumor	Tumor	PT-1	0.444693	0.038485	0.0264885	S
TRCC	AGACCATGTAACCAGG-1	0	Tumor	Tumor	PT-1	0.676244	0.0141695	-0.0309126	S
TRCC	AGACCATGTCCACACG-1	0	Tumor	Tumor	PT-1	0.669967	-0.0269869	0.0147595	G2M
TRCC	AGACCATTCTGGTGCG-1	0	Tumor	Tumor	PT-1	0.315967	-0.0267754	-0.0270582	G1
TRCC	AGACCCGAGAGAGGGC-1	0	Tumor	Tumor	PT-2	0.316167	-0.0188706	-0.0303551	G1
TRCC	AGACCCGAGATGGGCT-1	0	Tumor	Tumor	PT-1	0.630139	-0.0298282	0.00649314	G2M
TRCC	AGACCCGAGCTGAGTG-1	4	Immune	Immune	ATL-3	0.193694	-0.0307961	0.0300666	G2M
TRCC	AGACCCGAGGCATGCA-1	0	Tumor	Tumor	PT-1	0.511478	0.0319537	0.00900036	S
TRCC	AGACCCGAGTTACGAA-1	0	Tumor	Tumor	PT-2	0.507327	0.0611769	0.0101475	S
TRCC	AGACCCGCAAGGACAC-1	0	Tumor	Tumor	PT-2	0.55355	0.0166664	-0.0324522	S
TRCC	AGACCCGCACCGTGCA-1	0	Tumor	Tumor	PT-1	0.520796	-0.00528334	0.0301175	G2M
TRCC	AGACCCGGTATAGGGC-1	0	Tumor	Tumor	PT-2	0.452538	0.0999773	0.024271	S
TRCC	AGACCCGGTATCTCTT-1	4	Immune	Immune	IMM	0.467592	-0.0156396	-0.00192431	G1
TRCC	AGACCCGGTCACCGCA-1	0	Tumor	Tumor	PT-1	0.475795	-0.0148724	-0.00242446	G1
TRCC	AGACCCGTCTCACTCG-1	0	Tumor	Tumor	PT-1	0.498779	0.0100549	0.00135496	S
TRCC	AGACTCAAGCCGAACA-1	0	Tumor	Tumor	PT-1	0.403855	-0.0267927	-0.0237478	G1
TRCC	AGACTCAAGCCGTCGT-1	0	Tumor	Tumor	PT-2	0.261157	-0.0263661	0.0142288	G2M
TRCC	AGACTCAAGCTGCCAC-1	0	Tumor	Tumor	PT-1	0.672754	0.0054425	-0.0169199	S
TRCC	AGACTCACACGGAAGT-1	0	Tumor	Tumor	PT-1	0.572946	-0.038581	-0.0399092	G1
TRCC	AGACTCACAGCTTCCT-1	0	Tumor	Tumor	PT-2	0.378269	0.0317492	-0.0248858	S
TRCC	AGACTCAGTAGATTAG-1	0	Tumor	Tumor	PT-2	0.326702	-0.0192531	0.0187251	G2M
TRCC	AGACTCAGTCAAAGTA-1	0	Tumor	Tumor	Unk	0.376278	0.0041981	-0.0156178	S
TRCC	AGACTCAGTTCTTGTT-1	0	Tumor	Tumor	PT-2	0.389604	-0.0402055	-0.0281224	G1
TRCC	AGACTCATCACGGAGA-1	0	Tumor	Tumor	PT-1	0.499695	-0.0284709	-0.0246478	G1
TRCC	AGACTCATCCTTCTGG-1	0	Tumor	Tumor	PT-1	0.661884	-0.0328258	0.0279788	G2M
TRCC	AGACTCATCTGAGAGG-1	0	Tumor	Tumor	PT-1	0.391191	-0.0489497	-0.00134579	G1
TRCC	AGAGAATAGCCAGAGT-1	0	Tumor	Tumor	PT-1	0.711627	-0.0335987	-0.015966	G1
TRCC	AGAGAATAGTTATGGA-1	0	Tumor	Tumor	PT-1	0.330647	0.0395538	-0.0187247	S
TRCC	AGAGAATCAAACCATC-1	0	Tumor	Tumor	PT-2	0.247298	-0.0165616	-0.0201099	G1
TRCC	AGAGAATCAAGGATGC-1	0	Tumor	Tumor	Unk	0.464511	0.0131414	0.0464688	G2M
TRCC	AGAGAATCACCAGCTG-1	0	Tumor	Tumor	PT-1	0.555742	0.048204	-0.0304832	S
TRCC	AGAGAATCAGCTTTGA-1	0	Tumor	Tumor	Unk	0.345607	0.0563292	0.0084746	S
TRCC	AGAGAATCAGGAATCG-1	0	Tumor	Tumor	PT-1	0.596519	-0.0361293	-0.0216976	G1
TRCC	AGAGAATCAGGTTACT-1	0	Tumor	Tumor	PT-1	0.54148	-0.0424913	-0.03007	G1
TRCC	AGAGAATCATAGGTAA-1	7	Epi	Epi	PT-2	0.600915	0.417377	0.101558	S
TRCC	AGAGAATGTCAGTCCG-1	10	Tumor	Tumor	PT-1	0.419906	-0.0109598	-0.0455969	G1
TRCC	AGAGAGCAGCCTAACT-1	0	Tumor	Tumor	PT-1	0.861143	0.0290169	0.0652516	G2M
TRCC	AGAGAGCAGGACAACC-1	0	Tumor	Tumor	PT-2	0.386318	-0.0462742	0.0101753	G2M
TRCC	AGAGAGCCACGTACAT-1	0	Tumor	Tumor	PT-1	0.553137	0.0451254	-0.0244162	S
TRCC	AGAGAGCCAGCCGTTG-1	0	Tumor	Tumor	PT-2	0.469039	-0.0284816	-0.0231866	G1
TRCC	AGAGAGCCATTCAGCA-1	0	Tumor	Tumor	PT-1	0.430756	-0.0177969	-0.0188244	G1
TRCC	AGAGAGCGTATGCGTT-1	0	Tumor	Tumor	PT-1	0.752773	-0.0203223	-0.0159898	G1
TRCC	AGAGAGCGTGAGCCAA-1	0	Tumor	Tumor	Unk	0.283588	-0.0320221	-0.0239207	G1
TRCC	AGAGAGCGTTACCCAA-1	0	Tumor	Tumor	PT-1	0.375075	-0.042929	0.0289618	G2M
TRCC	AGAGAGCGTTTCGGCG-1	0	Tumor	Tumor	Unk	0.354452	0.00920245	0.0258383	G2M
TRCC	AGAGAGCTCCGTGGGT-1	4	Immune	Immune	IMM	0.472296	-0.0143388	0.0468391	G2M
TRCC	AGAGAGCTCTGTGCAA-1	4	Immune	Immune	IMM	0.230907	-0.0385785	-0.0315863	G1
TRCC	AGAGCAGAGCCTTTGA-1	0	Tumor	Tumor	PT-2	0.33747	-0.00380479	-0.0176295	G1
TRCC	AGAGCAGCAACGACTT-1	0	Tumor	Tumor	PT-2	0.210311	-0.0266968	0.0453824	G2M
TRCC	AGAGCAGCAGGAGGAG-1	0	Tumor	Tumor	PT-1	0.591676	0.0270085	-0.034048	S
TRCC	AGAGCAGCAGGTGTTT-1	4	Immune	Immune	IMM	0.35154	0.0529349	0.000310049	S
TRCC	AGAGCAGCATGCAGGA-1	0	Tumor	Tumor	PT-1	0.23565	-0.0267284	0.0435828	G2M
TRCC	AGAGCAGGTCTGTGCG-1	7	Epi	Epi	PT-2	0.678636	-0.0232762	-0.021792	G1
TRCC	AGAGCAGGTTGGCCTG-1	0	Tumor	Tumor	PT-1	0.544845	-0.00138919	0.00553448	G2M
TRCC	AGAGCAGTCAAGCCTA-1	0	Tumor	Tumor	PT-2	0.275035	-0.0263685	-0.0154917	G1
TRCC	AGAGCAGTCTATCGTT-1	0	Tumor	Tumor	PT-2	0.381228	-0.0239458	0.028061	G2M
TRCC	AGAGCCCAGGATTCCT-1	0	Tumor	Tumor	PT-1	0.413165	-0.0292972	-0.00934146	G1
TRCC	AGAGCCCAGGGAGGGT-1	0	Tumor	Tumor	PT-1	0.726495	0.00202312	-0.0338616	S
TRCC	AGAGCCCAGTAGTGCG-1	0	Tumor	Tumor	Unk	0.33926	-0.0180756	0.0778932	G2M
TRCC	AGAGCCCCAGCTGTTA-1	0	Tumor	Tumor	PT-2	0.304013	0.0228066	0.0109089	S
TRCC	AGAGCCCGTCATCACA-1	0	Tumor	Tumor	PT-1	0.676526	-0.0397985	-0.0313327	G1
TRCC	AGAGCCCGTCGAGCTC-1	0	Tumor	Tumor	PT-1	0.374156	0.0382674	-0.0279079	S
TRCC	AGAGCCCGTTTCACTT-1	0	Tumor	Tumor	PT-1	0.6388	0.0487058	-0.0359294	S
TRCC	AGAGCCCTCTAGCCAA-1	0	Tumor	Tumor	PT-1	0.509768	0.0173973	-0.0184913	S
TRCC	AGATAGAAGTGCTCAT-1	0	Tumor	Tumor	PT-1	0.575678	-0.0255839	0.0527521	G2M
TRCC	AGATAGACAAGTAGTA-1	0	Tumor	Tumor	PT-1	0.349818	-0.0358603	0.00613521	G2M
TRCC	AGATAGACAGCCTACG-1	6	Immune_T	Immune	IMM	0.221937	-0.0213094	-0.00474614	G1
TRCC	AGATAGACATAACTCG-1	10	Tumor	Tumor	PT-1	0.386857	0.0890321	0.00441871	S
TRCC	AGATAGACATCGATCA-1	0	Tumor	Tumor	PT-1	0.486226	-0.0252078	-0.0192076	G1
TRCC	AGATAGACATTGAAGA-1	0	Tumor	Tumor	PT-2	0.446518	0.0420517	-0.0395346	S
TRCC	AGATAGATCACCACAA-1	0	Tumor	Tumor	Unk	0.627611	-0.0380274	-0.0253175	G1
TRCC	AGATAGATCGATCCAA-1	6	Immune_T	Immune	IMM	0.222402	-0.0519002	0.00763224	G2M
TRCC	AGATCCAAGCCATTTG-1	0	Tumor	Tumor	PT-1	0.337347	0.0215911	-0.0284981	S
TRCC	AGATCCAAGGCTTTCA-1	4	Immune	Immune	PT-2	0.272268	-0.0247255	-0.0146613	G1
TRCC	AGATCCACAAACAGGC-1	0	Tumor	Tumor	POD	0.299249	-0.0435801	-0.0124436	G1
TRCC	AGATCCACAGCAAGAC-1	0	Tumor	Tumor	PT-1	0.32562	0.0202206	-0.0177499	S
TRCC	AGATCCAGTTATCCAG-1	0	Tumor	Tumor	PT-1	0.688932	-0.0372789	0.00233305	G2M
TRCC	AGATCCATCAGCAATC-1	6	Immune_T	Immune	PT-2	0.24809	-0.0327735	-0.0309483	G1
TRCC	AGATCCATCAGCATTG-1	0	Tumor	Tumor	PT-1	0.417069	-0.025331	0.0289333	G2M
TRCC	AGATCCATCGGTGCAC-1	0	Tumor	Tumor	PT-1	0.707952	-0.0517285	-0.0165972	G1
TRCC	AGATCGTAGGACAGTC-1	0	Tumor	Tumor	PT-1	0.668394	-0.0403367	-0.0308468	G1
TRCC	AGATCGTAGGCGAACT-1	0	Tumor	Tumor	PT-2	0.481555	0.0167129	-0.0305077	S
TRCC	AGATCGTAGTACAGAT-1	0	Tumor	Tumor	PT-2	0.344727	0.0812906	0.016745	S
TRCC	AGATCGTAGTTGGCGA-1	0	Tumor	Tumor	PT-1	0.846118	-0.0404399	-0.00253292	G1
TRCC	AGATCGTCAAGCTCTA-1	0	Tumor	Tumor	PT-2	0.344241	0.0425041	-0.014466	S
TRCC	AGATCGTCAATCGCGC-1	0	Tumor	Tumor	PT-2	0.346352	0.0179549	-0.0190393	S
TRCC	AGATCGTCACCCTAAA-1	0	Tumor	Tumor	PT-1	0.549108	-0.0196673	-0.0107395	G1
TRCC	AGATCGTCAGATGCGA-1	0	Tumor	Tumor	PT-2	0.424806	-0.0254376	0.0262151	G2M
TRCC	AGATCGTCAGGGAATC-1	0	Tumor	Tumor	Unk	0.38746	-0.00265972	-0.0234384	G1
TRCC	AGATCGTCATGGTACT-1	0	Tumor	Tumor	PT-1	0.592542	-0.0288298	-0.0223648	G1
TRCC	AGATCGTGTAACGGTG-1	0	Tumor	Tumor	PT-1	0.384808	0.0864894	-0.0220984	S
TRCC	AGATCGTGTTATTCCT-1	0	Tumor	Tumor	PT-1	0.612831	-0.0290346	-0.0168944	G1
TRCC	AGATCGTTCAACCCGG-1	0	Tumor	Tumor	Unk	0.326935	-0.00756121	-0.0354198	G1
TRCC	AGATCGTTCAGCACCG-1	0	Tumor	Tumor	PT-1	0.618932	0.0250446	0.0246532	S
TRCC	AGATCGTTCCTCGCAT-1	0	Tumor	Tumor	PT-1	0.812398	0.0193065	-0.00907623	S
TRCC	AGATCGTTCCTGTAGA-1	0	Tumor	Tumor	PT-2	0.489378	-0.0354259	-0.0278969	G1
TRCC	AGATCGTTCGAGAGAC-1	0	Tumor	Tumor	PT-2	0.415735	0.0173899	0.0204499	G2M
TRCC	AGATGAAAGACGGAAA-1	0	Tumor	Tumor	PT-2	0.426355	0.00861344	0.0193906	G2M
TRCC	AGATGAAAGATACGAT-1	0	Tumor	Tumor	PT-2	0.402156	-0.0242627	-0.019305	G1
TRCC	AGATGAAAGCAGGCTA-1	0	Tumor	Tumor	PT-2	0.375996	0.0278023	0.00936173	S
TRCC	AGATGAAAGGATTACA-1	7	Epi	Epi	PT-2	0.583288	0.035641	-0.00576624	S
TRCC	AGATGAACACTGGACC-1	0	Tumor	Tumor	PT-1	0.840954	-0.0328935	0.0303108	G2M
TRCC	AGATGAACATGTTTGG-1	0	Tumor	Tumor	PT-1	0.442349	0.0660314	0.00810024	S
TRCC	AGATGAACATTAGGAA-1	0	Tumor	Tumor	PT-1	0.331288	-0.0493621	-0.0353471	G1
TRCC	AGATGAACATTATGCG-1	10	Tumor	Tumor	PT-1	0.361291	0.103931	-0.0419924	S
TRCC	AGATGAAGTAGTCTGT-1	4	Immune	Immune	IMM	0.54268	-0.0589152	0.0280865	G2M
TRCC	AGATGAAGTTCCGCTT-1	0	Tumor	Tumor	PT-1	0.307637	0.0611651	-0.0189462	S
TRCC	AGATGAAGTTTCGATG-1	0	Tumor	Tumor	PT-1	0.473873	-0.0184355	-0.0250015	G1
TRCC	AGATGAATCCAACACA-1	0	Tumor	Tumor	PT-2	0.394894	-0.0261231	-0.0212872	G1
TRCC	AGATGAATCCTGTTAT-1	0	Tumor	Tumor	PT-2	0.261565	0.00380085	-0.0259355	S
TRCC	AGATGAATCGGAGATG-1	0	Tumor	Tumor	Unk	0.385577	-0.0394743	0.0518161	G2M
TRCC	AGATGAATCTAACACG-1	0	Tumor	Tumor	PT-1	0.339025	0.0453554	-0.0206092	S
TRCC	AGATGAATCTACGCAA-1	0	Tumor	Tumor	PT-1	0.763165	-0.0403898	-0.025835	G1
TRCC	AGATGAATCTATCGCC-1	0	Tumor	Tumor	PT-1	0.323657	-0.0119371	0.0177601	G2M
TRCC	AGATGAATCTCCATAT-1	0	Tumor	Tumor	PT-2	0.140553	-0.019125	-0.0129555	G1
TRCC	AGATGAATCTGCATGA-1	0	Tumor	Tumor	PT-1	0.684302	0.0416749	-0.0288814	S
TRCC	AGATGAATCTGGCCTT-1	0	Tumor	Tumor	PT-2	0.605721	0.0243178	0.00486747	S
TRCC	AGATGCTAGGACGCTA-1	0	Tumor	Tumor	PT-1	0.365199	0.00771748	0.0044105	S
TRCC	AGATGCTAGGCACTCC-1	0	Tumor	Tumor	PT-2	0.355862	-0.0190778	0.019072	G2M
TRCC	AGATGCTAGTAAATGC-1	0	Tumor	Tumor	PT-2	0.438892	-0.00128705	0.0041871	G2M
TRCC	AGATGCTAGTTAGTGA-1	0	Tumor	Tumor	PT-1	0.844121	-0.0254397	-0.0206827	G1
TRCC	AGATGCTAGTTTGGCT-1	0	Tumor	Tumor	PT-2	0.423956	-0.00546318	0.00846738	G2M
TRCC	AGATGCTCATCTCGTC-1	0	Tumor	Tumor	PT-2	0.47796	-0.0331995	-0.0238026	G1
TRCC	AGATGCTGTCCAGTTA-1	0	Tumor	Tumor	PT-1	0.661046	0.0527376	-0.0200113	S
TRCC	AGATGCTGTCGAGTGA-1	0	Tumor	Tumor	PT-1	0.692092	-0.0302355	0.00595481	G2M
TRCC	AGATGCTGTCGCACAC-1	0	Tumor	Tumor	PT-1	0.669131	-0.0215637	0.0722113	G2M
TRCC	AGATGCTTCCCGTAAA-1	8	Endo	Endo	EC-1	0.393799	-0.0505069	-0.0313607	G1
TRCC	AGCATCAAGAGTTGTA-1	0	Tumor	Tumor	PT-1	0.556468	0.00195149	-0.0261423	S
TRCC	AGCATCAAGGATACAT-1	0	Tumor	Tumor	PT-1	0.508792	0.0350265	0.000314613	S
TRCC	AGCATCAAGTCCCGAC-1	0	Tumor	Tumor	PT-1	0.36066	0.00310433	-0.0286659	S
TRCC	AGCATCACAGCAGTTT-1	0	Tumor	Tumor	PT-1	0.692471	-0.0256769	0.0223973	G2M
TRCC	AGCATCACATATCTGG-1	0	Tumor	Tumor	PT-2	0.528854	-0.000377983	0.046903	G2M
TRCC	AGCATCAGTCCTACAA-1	0	Tumor	Tumor	PT-1	0.747401	0.0476134	0.00120456	S
TRCC	AGCATCAGTCTCACGG-1	4	Immune	Immune	IMM	0.357884	-0.029757	0.0857598	G2M
TRCC	AGCATCAGTGATAGAT-1	4	Immune	Immune	IMM	0.371935	0.00173911	-0.0106567	S
TRCC	AGCATCAGTGCAGTGA-1	0	Tumor	Tumor	Unk	0.1977	-0.0300952	-0.0267911	G1
TRCC	AGCATCAGTGTAGGAC-1	0	Tumor	Tumor	PT-1	0.314819	-0.0266285	-0.0204958	G1
TRCC	AGCATCAGTGTATTGC-1	0	Tumor	Tumor	PT-2	0.511181	0.0105449	-0.0263675	S
TRCC	AGCATCAGTTGGATCT-1	0	Tumor	Tumor	PT-2	0.629422	-0.0341669	-0.0293543	G1
TRCC	AGCATCATCGATGCTA-1	0	Tumor	Tumor	PT-1	0.687483	0.140074	0.0321424	S
TRCC	AGCCAATAGAAATGGG-1	8	Endo	Endo	EC-1	0.285951	-0.0302398	-0.0149807	G1
TRCC	AGCCAATAGCTCCACG-1	0	Tumor	Tumor	PT-1	0.605415	0.0341563	-0.00228377	S
TRCC	AGCCAATAGTGCACTT-1	0	Tumor	Tumor	PT-2	0.452124	0.00210263	0.00327909	G2M
TRCC	AGCCAATAGTTCTCTT-1	0	Tumor	Tumor	PT-1	0.556167	-0.0402012	0.0323654	G2M
TRCC	AGCCAATCAACAGTGG-1	0	Tumor	Tumor	PT-2	0.404647	-0.038078	-0.0258915	G1
TRCC	AGCCAATCAGCCGGTT-1	0	Tumor	Tumor	PT-1	0.441182	-0.0143862	-0.0255835	G1
TRCC	AGCCAATGTGTTATCG-1	0	Tumor	Tumor	PT-1	0.444485	0.0437433	-0.0235778	S
TRCC	AGCCAATGTTTCGTTT-1	0	Tumor	Tumor	PT-1	0.384178	-0.0355225	-0.0326339	G1
TRCC	AGCCAATTCACGGGAA-1	0	Tumor	Tumor	Unk	0.284885	0.0751596	0.0630916	S
TRCC	AGCCAATTCCACGAAT-1	4	Immune	Immune	IMM	0.511926	0.027599	-0.0289008	S
TRCC	AGCCAATTCCAGTGCG-1	0	Tumor	Tumor	PT-1	0.416762	0.0454792	-0.0384254	S
TRCC	AGCCAATTCCATTCAT-1	0	Tumor	Tumor	PT-2	0.611525	0.0764973	-0.0117729	S
TRCC	AGCCACGAGAAGGGAT-1	6	Immune_T	Immune	IMM	0.222575	0.0176199	-0.0359072	S
TRCC	AGCCACGAGTCGCTAT-1	0	Tumor	Tumor	PT-1	0.610125	0.0314113	0.02603	S
TRCC	AGCCACGAGTTGTACC-1	0	Tumor	Tumor	PT-1	0.695188	0.00666723	0.0423678	G2M
TRCC	AGCCACGCACGACCTG-1	0	Tumor	Tumor	PT-1	0.249215	0.0149512	-0.0195905	S
TRCC	AGCCACGCACTGGCCA-1	0	Tumor	Tumor	PT-1	0.37286	-0.0410545	-0.00341537	G1
TRCC	AGCCACGCAGTAGAGC-1	0	Tumor	Tumor	PT-1	0.542132	0.0725136	-0.0407339	S
TRCC	AGCCACGCATGGTGGA-1	0	Tumor	Tumor	PT-1	0.59936	-0.00887011	-0.026085	G1
TRCC	AGCCACGGTACTGCGC-1	0	Tumor	Tumor	PT-1	0.696679	0.0683041	-0.00533156	S
TRCC	AGCCACGGTATTTCCT-1	0	Tumor	Tumor	PT-1	0.364872	0.000392831	0.0399456	G2M
TRCC	AGCCACGGTGCTTATG-1	0	Tumor	Tumor	PT-1	0.394997	0.0177045	0.0172219	S
TRCC	AGCCACGGTTTACTTC-1	0	Tumor	Tumor	PT-2	0.539777	0.0314492	-0.00125228	S
TRCC	AGCCACGTCTCAACGA-1	0	Tumor	Tumor	PT-1	0.448026	0.0160001	-0.0315989	S
TRCC	AGCCAGCAGATCGGTG-1	0	Tumor	Tumor	PT-1	0.513123	-0.041106	-0.0265928	G1
TRCC	AGCCAGCAGCCTCTGG-1	0	Tumor	Tumor	PT-1	0.454817	0.00663529	-0.027189	S
TRCC	AGCCAGCAGCCTGAAG-1	0	Tumor	Tumor	PT-1	0.721915	-0.0122352	-0.0379991	G1
TRCC	AGCCAGCAGTGCAAAT-1	0	Tumor	Tumor	PT-1	0.468987	-0.0403863	-0.0195545	G1
TRCC	AGCCAGCCAACCGCTG-1	0	Tumor	Tumor	POD	0.268303	-0.0337912	0.0161914	G2M
TRCC	AGCCAGCCAATCTCTT-1	0	Tumor	Tumor	PT-1	0.425727	0.0228134	0.0152307	S
TRCC	AGCCAGCGTATACCCA-1	0	Tumor	Tumor	PT-2	0.466468	-0.0204841	-0.0100163	G1
TRCC	AGCCAGCGTCTCGGAC-1	0	Tumor	Tumor	PT-1	0.634736	0.0210519	-0.0248422	S
TRCC	AGCCAGCGTGGATACG-1	0	Tumor	Tumor	PT-1	0.603738	-0.031233	0.0380692	G2M
TRCC	AGCCAGCGTTTGGGTT-1	0	Tumor	Tumor	PT-1	0.471982	0.0099619	-0.0336571	S
TRCC	AGCCAGCTCCAAGGGA-1	10	Tumor	Tumor	PT-1	0.461694	-0.0261378	0.0260024	G2M
TRCC	AGCCAGCTCGGTTCAA-1	0	Tumor	Tumor	PT-1	0.356807	0.0369557	-0.0178191	S
TRCC	AGCCAGCTCTTCGTAT-1	4	Immune	Immune	IMM	0.338556	-0.0267823	-0.0120172	G1
TRCC	AGCGATTAGCCGATCC-1	0	Tumor	Tumor	Unk	0.31434	-0.0222502	-0.0152192	G1
TRCC	AGCGATTAGGCACAAC-1	0	Tumor	Tumor	PT-1	0.391232	-0.0219817	0.050167	G2M
TRCC	AGCGATTAGTCATCGT-1	0	Tumor	Tumor	PT-1	0.218403	0.105601	0.0106592	S
TRCC	AGCGATTAGTTCATGC-1	0	Tumor	Tumor	PT-1	0.381384	-0.0090454	0.0160505	G2M
TRCC	AGCGATTCAATCGTCA-1	0	Tumor	Tumor	PT-1	0.544038	0.0316787	-0.0228949	S
TRCC	AGCGATTGTATCGGTT-1	0	Tumor	Tumor	PT-1	0.41779	-0.0211692	-0.0179822	G1
TRCC	AGCGATTGTCAGGCAA-1	0	Tumor	Tumor	PT-1	0.305514	0.0884788	-0.0144845	S
TRCC	AGCGATTGTTCCCAAA-1	0	Tumor	Tumor	Unk	0.242791	-0.0261676	-0.0235472	G1
TRCC	AGCGATTTCACCTCGT-1	0	Tumor	Tumor	PT-1	0.344508	-0.0397547	0.0326638	G2M
TRCC	AGCGATTTCAGACCCG-1	0	Tumor	Tumor	PT-1	0.640821	0.00149646	-0.0318015	S
TRCC	AGCGATTTCAGTGCGC-1	0	Tumor	Tumor	PT-1	0.397834	0.00283151	-0.0325637	S
TRCC	AGCGATTTCGGCATAT-1	0	Tumor	Tumor	Unk	0.325997	0.033058	0.00842866	S
TRCC	AGCGATTTCTCATGGA-1	0	Tumor	Tumor	PT-1	0.417342	-0.0396893	-0.0211828	G1
TRCC	AGCGCCAAGCCGCTTG-1	0	Tumor	Tumor	PT-2	0.31335	-0.042961	-0.0405906	G1
TRCC	AGCGCCAAGCGTTACT-1	0	Tumor	Tumor	PT-1	0.489207	-0.0264823	-0.0169732	G1
TRCC	AGCGCCAAGGCCCAAA-1	0	Tumor	Tumor	PT-2	0.436851	0.0156132	0.0137525	S
TRCC	AGCGCCAAGGTTTGAA-1	0	Tumor	Tumor	PT-1	0.667268	0.0210877	-0.0269389	S
TRCC	AGCGCCACACGTCGGT-1	4	Immune	Immune	Unk	0.342242	0.0332117	0.0151858	S
TRCC	AGCGCCACACTTCATT-1	0	Tumor	Tumor	PT-1	0.615321	0.037029	-0.0177692	S
TRCC	AGCGCCACAGGAAGTC-1	0	Tumor	Tumor	PT-1	0.738634	-0.00685048	0.0296875	G2M
TRCC	AGCGCCACATCACGGC-1	4	Immune	Immune	IMM	0.306642	-0.0450179	0.00353874	G2M
TRCC	AGCGCCAGTCAACATC-1	0	Tumor	Tumor	PT-1	0.516997	-0.0345197	0.0501178	G2M
TRCC	AGCGCCAGTCACCCTT-1	0	Tumor	Tumor	PT-2	0.210524	-0.0229178	-0.0240393	G1
TRCC	AGCGCTGAGGCGAAGG-1	0	Tumor	Tumor	Unk	0.289998	0.0204059	0.00610687	S
TRCC	AGCGCTGCAGAAGTGC-1	0	Tumor	Tumor	PT-2	0.434979	-0.020789	-0.0130196	G1
TRCC	AGCGCTGCAGAGGACT-1	0	Tumor	Tumor	PT-1	0.832729	-0.0315041	-0.023915	G1
TRCC	AGCGCTGCAGAGGTAC-1	0	Tumor	Tumor	PT-2	0.470462	0.10071	-0.0181424	S
TRCC	AGCGCTGCAGATTAAG-1	0	Tumor	Tumor	PT-1	0.828743	0.0191311	-0.00938417	S
TRCC	AGCGCTGGTAACATAG-1	0	Tumor	Tumor	PT-1	0.446758	-0.0449465	0.0361898	G2M
TRCC	AGCGCTGGTCCAGTTA-1	0	Tumor	Tumor	Unk	0.248152	-0.03338	-0.0242807	G1
TRCC	AGCGCTGTCAAGCGTT-1	0	Tumor	Tumor	PT-1	0.60573	0.0636475	-0.00795065	S
TRCC	AGCGCTGTCAGGACAG-1	0	Tumor	Tumor	PT-1	0.463472	0.0407927	0.0960863	G2M
TRCC	AGCGCTGTCGACGTCG-1	0	Tumor	Tumor	Unk	0.329267	0.0262785	-0.0356024	S
TRCC	AGCGCTGTCTACCAGA-1	0	Tumor	Tumor	PT-1	0.789703	-0.00647445	-0.0411738	G1
TRCC	AGCGTATCAAGTAGTA-1	0	Tumor	Tumor	PT-1	0.811156	-0.0503482	0.0185855	G2M
TRCC	AGCGTATCAAGTATCC-1	0	Tumor	Tumor	PT-1	0.513089	-0.0169908	-0.0254157	G1
TRCC	AGCGTATCAATTGAGA-1	0	Tumor	Tumor	PT-1	0.491654	-0.0379814	0.0298809	G2M
TRCC	AGCGTATCAGGTCCCA-1	0	Tumor	Tumor	PT-1	0.537709	-0.0271162	-0.0153666	G1
TRCC	AGCGTATCATGACCCG-1	0	Tumor	Tumor	PT-2	0.292498	0.0131501	0.047146	G2M
TRCC	AGCGTATCATTCATCT-1	0	Tumor	Tumor	PT-2	0.376738	0.0205796	-0.028672	S
TRCC	AGCGTATGTGTGCTTA-1	0	Tumor	Tumor	PT-2	0.560663	0.0101292	0.0512086	G2M
TRCC	AGCGTATTCACGACTA-1	0	Tumor	Tumor	PT-1	0.714471	-0.0215193	-0.0171921	G1
TRCC	AGCGTATTCAGTCAGT-1	0	Tumor	Tumor	PT-1	0.404495	0.0912249	-0.0271209	S
TRCC	AGCGTCGAGAAGCTGC-1	0	Tumor	Tumor	PT-1	0.639003	-0.0176879	-0.0157974	G1
TRCC	AGCGTCGAGGTAAACT-1	0	Tumor	Tumor	PT-2	0.457835	0.0344456	0.0299542	S
TRCC	AGCGTCGCATCCTTGC-1	0	Tumor	Tumor	PT-1	0.344476	-0.0316507	-0.0260545	G1
TRCC	AGCGTCGGTAACTAAG-1	0	Tumor	Tumor	PT-1	0.586374	-0.0107063	-0.00841959	G1
TRCC	AGCGTCGGTACCACGC-1	0	Tumor	Tumor	PT-2	0.254915	-0.0318425	-0.0426566	G1
TRCC	AGCGTCGTCGATCCCT-1	0	Tumor	Tumor	PT-1	0.686932	-0.0274616	0.0646739	G2M
TRCC	AGCGTCGTCGGAGATG-1	0	Tumor	Tumor	PT-1	0.601761	-0.0149576	-0.0110277	G1
TRCC	AGCTACAAGAAGTCTA-1	0	Tumor	Tumor	PT-1	0.550413	-0.0131341	0.0106178	G2M
TRCC	AGCTACAAGATGGTCG-1	0	Tumor	Tumor	PT-1	0.261847	0.0136433	0.0119757	S
TRCC	AGCTACAAGCAACTTC-1	4	Immune	Immune	IMM	0.352877	-0.052965	-0.00986257	G1
TRCC	AGCTACAAGCTGAGTG-1	0	Tumor	Tumor	PT-1	0.482811	-0.0139409	-0.0216056	G1
TRCC	AGCTACACAACTCATG-1	0	Tumor	Tumor	PT-1	0.500884	0.0359783	-0.00781767	S
TRCC	AGCTACACAAGTGGCA-1	0	Tumor	Tumor	PT-1	0.65102	-0.0459345	-0.0221742	G1
TRCC	AGCTACACACGTATAC-1	0	Tumor	Tumor	PT-1	0.695663	0.0191257	0.0261443	G2M
TRCC	AGCTACAGTCGTAATC-1	0	Tumor	Tumor	PT-2	0.374014	-0.0333173	0.0149467	G2M
TRCC	AGCTACAGTGCCTGAC-1	0	Tumor	Tumor	PT-1	0.706941	-0.000473891	-0.00947799	G1
TRCC	AGCTACAGTGGGTATG-1	0	Tumor	Tumor	PT-2	0.212081	-0.00710735	-0.0362609	G1
TRCC	AGCTACAGTGTCTAAC-1	0	Tumor	Tumor	PT-1	0.463731	-0.0277792	-0.0274613	G1
TRCC	AGCTACAGTGTGCCTG-1	0	Tumor	Tumor	PT-1	0.293302	0.0434118	-0.023985	S
TRCC	AGCTACAGTTACCTGA-1	0	Tumor	Tumor	PT-2	0.470677	-0.00974617	0.0257012	G2M
TRCC	AGCTACATCAAAGGTA-1	0	Tumor	Tumor	PT-1	0.394911	0.0886108	-0.00543394	S
TRCC	AGCTACATCCACTTTA-1	0	Tumor	Tumor	PT-2	0.347122	0.0325928	0.0396788	G2M
TRCC	AGCTACATCTACACAG-1	0	Tumor	Tumor	PT-2	0.506422	-0.00257285	0.00631818	G2M
TRCC	AGCTCAAAGATTGACA-1	0	Tumor	Tumor	Unk	0.373352	0.0368524	-0.0250342	S
TRCC	AGCTCAAAGCCGCACT-1	6	Immune_T	Immune	IMM	0.252888	0.0475061	0.0315685	S
TRCC	AGCTCAAAGCGACCCT-1	0	Tumor	Tumor	PT-1	0.577148	0.0256171	0.0230801	S
TRCC	AGCTCAACAGTAACGG-1	0	Tumor	Tumor	PT-1	0.689975	-0.0142252	-0.00849845	G1
TRCC	AGCTCAAGTCTGTCAA-1	0	Tumor	Tumor	PC-1	0.215485	-0.0275392	0.0425808	G2M
TRCC	AGCTCAAGTCTGTCCT-1	0	Tumor	Tumor	PT-1	0.576566	0.091662	-0.0186032	S
TRCC	AGCTCAAGTTCTCCAC-1	0	Tumor	Tumor	PT-2	0.388815	0.0377631	-0.0326429	S
TRCC	AGCTCAAGTTTAGTCG-1	0	Tumor	Tumor	PT-1	0.461906	0.00794962	-0.0283982	S
TRCC	AGCTCAATCCATCACC-1	0	Tumor	Tumor	PT-1	0.693511	-0.0435288	-0.0271511	G1
TRCC	AGCTCAATCCTTCTAA-1	0	Tumor	Tumor	PT-1	0.788994	-0.0568477	-0.0094347	G1
TRCC	AGCTCAATCTTAGCTT-1	0	Tumor	Tumor	PT-1	0.723899	0.0382832	0.0512225	G2M
TRCC	AGCTTCCAGAGTCAGC-1	0	Tumor	Tumor	PT-2	0.298415	-0.00244646	0.0391293	G2M
TRCC	AGCTTCCAGGTGCTGA-1	7	Epi	Epi	PT-2	0.663074	-0.030432	0.00571721	G2M
TRCC	AGCTTCCCAAACCACT-1	0	Tumor	Tumor	PT-2	0.32946	-0.0133401	0.0423352	G2M
TRCC	AGCTTCCCAAGAGCTG-1	0	Tumor	Tumor	Unk	0.385737	-0.0257482	-0.0308887	G1
TRCC	AGCTTCCCAAGAGGTC-1	0	Tumor	Tumor	PT-2	0.279608	-0.0187808	-0.0251045	G1
TRCC	AGCTTCCCACAAATCC-1	0	Tumor	Tumor	PT-2	0.48695	-0.0381232	0.00305221	G2M
TRCC	AGCTTCCCACACGCCA-1	0	Tumor	Tumor	PT-1	0.715232	0.00311555	-0.0319675	S
TRCC	AGCTTCCCAGCTGTAT-1	0	Tumor	Tumor	Unk	0.279278	-0.0337234	-0.0181054	G1
TRCC	AGCTTCCGTAAGCGGT-1	0	Tumor	Tumor	Unk	0.415248	-0.000814797	-0.03001	G1
TRCC	AGCTTCCGTAGTTCCA-1	0	Tumor	Tumor	PT-1	0.794895	0.058349	-0.0206629	S
TRCC	AGCTTCCGTATAATGG-1	0	Tumor	Tumor	PT-1	0.441815	0.0822543	-0.00419195	S
TRCC	AGCTTCCGTGGAATGC-1	0	Tumor	Tumor	Unk	0.342588	-0.0241253	0.0253719	G2M
TRCC	AGCTTCCGTTCGTTCC-1	0	Tumor	Tumor	PT-2	0.425946	-0.0451214	-0.0302969	G1
TRCC	AGCTTCCTCAAGAAAC-1	0	Tumor	Tumor	PT-1	0.527541	-0.0310821	-0.035388	G1
TRCC	AGCTTCCTCATGAGGG-1	0	Tumor	Tumor	PT-2	0.48686	-0.0344151	0.00499365	G2M
TRCC	AGCTTCCTCCTCACGT-1	0	Tumor	Tumor	PT-1	0.51809	-0.00220707	-0.000411575	G1
TRCC	AGCTTCCTCCTGTTGC-1	0	Tumor	Tumor	PT-1	0.839515	-0.0393381	-0.0290447	G1
TRCC	AGGAAATAGCCTTCTC-1	0	Tumor	Tumor	Unk	0.368737	0.00983916	-0.0202736	S
TRCC	AGGAAATAGCGATGCA-1	0	Tumor	Tumor	PT-1	0.728158	0.0317131	0.0152756	S
TRCC	AGGAAATAGTCCCAGC-1	0	Tumor	Tumor	PT-1	0.806607	-0.0153803	0.00731825	G2M
TRCC	AGGAAATAGTGCACAG-1	0	Tumor	Tumor	PT-2	0.477353	-0.00604587	-0.0112822	G1
TRCC	AGGAAATCAAGAGGTC-1	0	Tumor	Tumor	PT-1	0.344083	-0.0177183	0.0673129	G2M
TRCC	AGGAAATCAGCGTGAA-1	0	Tumor	Tumor	PT-1	0.4658	0.0256241	-0.0296818	S
TRCC	AGGAAATCAGGGTCTC-1	0	Tumor	Tumor	PT-2	0.52467	-0.0351051	-0.0350481	G1
TRCC	AGGAAATGTTTAGAGA-1	0	Tumor	Tumor	PT-1	0.283991	-0.0461049	0.0184157	G2M
TRCC	AGGAAATTCGTCAACA-1	0	Tumor	Tumor	PT-1	0.56209	-0.0304325	-0.0213906	G1
TRCC	AGGAATACAGTTAGGG-1	0	Tumor	Tumor	PT-1	0.752519	0.031476	0.0394191	G2M
TRCC	AGGAATAGTAACATGA-1	0	Tumor	Tumor	PT-2	0.347408	0.0235088	0.151078	G2M
TRCC	AGGAATAGTGGATGAC-1	0	Tumor	Tumor	PT-2	0.714168	0.0510179	0.00460482	S
TRCC	AGGAATATCCACTAGA-1	0	Tumor	Tumor	PT-2	0.330823	0.0190431	0.0459204	G2M
TRCC	AGGAATATCCCATAGA-1	0	Tumor	Tumor	PT-1	0.504229	0.038525	-0.025233	S
TRCC	AGGAATATCGGCTGTG-1	0	Tumor	Tumor	PT-1	0.35563	0.0847321	-0.0116399	S
TRCC	AGGACGAAGGTAGTCG-1	0	Tumor	Tumor	PT-1	0.561361	0.00757755	0.000347795	S
TRCC	AGGACGAAGTAAGACT-1	0	Tumor	Tumor	PT-2	0.327562	-0.0405258	0.0850401	G2M
TRCC	AGGACGACAAGGCAAC-1	0	Tumor	Tumor	PT-1	0.319721	-0.0156639	0.0360844	G2M
TRCC	AGGACGACACGCAAAG-1	0	Tumor	Tumor	Unk	0.2778	-0.0246207	-0.0165206	G1
TRCC	AGGACGACATATACCG-1	0	Tumor	Tumor	PT-1	0.449073	0.013994	0.00887399	S
TRCC	AGGACGATCAGAATAG-1	0	Tumor	Tumor	PT-1	0.68786	0.0291102	-0.0232712	S
TRCC	AGGACTTAGAAGCCAC-1	0	Tumor	Tumor	PT-1	0.787206	-0.0367728	-0.00294496	G1
TRCC	AGGACTTAGAGCCTGA-1	0	Tumor	Tumor	CNT	0.245753	0.0334495	0.0782446	G2M
TRCC	AGGACTTAGGTAAGGA-1	0	Tumor	Tumor	PT-2	0.502052	0.0463579	0.010403	S
TRCC	AGGACTTCACAGCTGC-1	0	Tumor	Tumor	PT-1	0.865405	-0.0409916	0.0365251	G2M
TRCC	AGGACTTCAGTTCTAG-1	0	Tumor	Tumor	PT-1	0.299022	-0.0318738	0.0196013	G2M
TRCC	AGGACTTCATATCGGT-1	0	Tumor	Tumor	PT-2	0.43345	0.00874424	0.00598494	S
TRCC	AGGACTTGTCCACTTC-1	0	Tumor	Tumor	Unk	0.386963	-0.0408222	0.00909296	G2M
TRCC	AGGACTTGTTTGTGGT-1	0	Tumor	Tumor	PT-2	0.363005	-0.0129281	-0.0151816	G1
TRCC	AGGACTTTCCTATTTG-1	0	Tumor	Tumor	PT-2	0.391295	0.00203611	-0.0266704	S
TRCC	AGGAGGTAGGCAGTCA-1	0	Tumor	Tumor	PT-1	0.570591	-0.0436224	0.0376902	G2M
TRCC	AGGAGGTAGTCACACT-1	0	Tumor	Tumor	PT-2	0.473154	0.0340884	0.0676354	G2M
TRCC	AGGAGGTAGTCCGCCA-1	0	Tumor	Tumor	PT-2	0.44457	0.0268256	0.0738699	G2M
TRCC	AGGAGGTAGTTTGGCT-1	0	Tumor	Tumor	PT-1	0.699625	-0.0222346	0.0125419	G2M
TRCC	AGGAGGTCAGACAATA-1	7	Epi	Epi	PT-2	0.628491	0.0335969	0.0155883	S
TRCC	AGGAGGTCATTGAAAG-1	0	Tumor	Tumor	PT-1	0.528141	0.0423301	-0.0253101	S
TRCC	AGGAGGTGTGTCACAT-1	0	Tumor	Tumor	PT-1	0.771738	-0.025578	-0.0138701	G1
TRCC	AGGAGGTGTTAAGACA-1	0	Tumor	Tumor	Unk	0.251794	0.0678402	0.014273	S
TRCC	AGGAGGTTCCAAATGC-1	0	Tumor	Tumor	PT-1	0.523913	-0.0116924	-0.00309546	G1
TRCC	AGGAGGTTCCCTTTGG-1	0	Tumor	Tumor	Unk	0.347857	0.0365665	-0.0178137	S
TRCC	AGGAGGTTCCGGTAGC-1	6	Immune_T	Immune	IMM	0.160791	-0.037461	0.0730377	G2M
TRCC	AGGAGGTTCCTTATGT-1	0	Tumor	Tumor	PT-2	0.266597	0.0231029	0.0434242	G2M
TRCC	AGGAGGTTCTTCGATT-1	0	Tumor	Tumor	PT-1	0.662067	-0.0252419	-0.0316169	G1
TRCC	AGGATAAAGATAGCAT-1	0	Tumor	Tumor	PT-2	0.415562	-0.0301564	0.036259	G2M
TRCC	AGGATAAAGCGGATCA-1	0	Tumor	Tumor	PT-1	0.703362	-0.0359612	-0.026849	G1
TRCC	AGGATAAAGGATACCG-1	0	Tumor	Tumor	PT-1	0.848938	-0.0340721	0.0434313	G2M
TRCC	AGGATAAAGTCGGGAT-1	0	Tumor	Tumor	PT-2	0.292678	0.0225901	-0.0216055	S
TRCC	AGGATAACAAGGATGC-1	0	Tumor	Tumor	PT-1	0.350048	-0.036695	-0.0168156	G1
TRCC	AGGATAACACACCTGG-1	0	Tumor	Tumor	PT-2	0.41101	-0.0273214	0.0263029	G2M
TRCC	AGGATAACACCAGCCA-1	0	Tumor	Tumor	PT-2	0.567312	-0.0150659	-0.0329939	G1
TRCC	AGGATAACACGCCAGT-1	0	Tumor	Tumor	PT-1	0.81871	0.0497969	0.00871517	S
TRCC	AGGATAACAGAGACTG-1	0	Tumor	Tumor	PT-2	0.425908	-0.00150512	-1.32348e-05	G1
TRCC	AGGATAACAGAGTTGG-1	0	Tumor	Tumor	PT-2	0.507981	0.00111074	0.0667751	G2M
TRCC	AGGATAACATACTGAC-1	0	Tumor	Tumor	PT-1	0.6363	0.00995505	-0.0323382	S
TRCC	AGGATAAGTACCGGCT-1	0	Tumor	Tumor	PT-1	0.762143	-0.02253	-0.0168391	G1
TRCC	AGGATAAGTATTTCTC-1	0	Tumor	Tumor	PT-2	0.474605	0.0127479	0.0230445	G2M
TRCC	AGGATAAGTCTAATCG-1	0	Tumor	Tumor	PT-1	0.597706	0.0102455	-0.00667242	S
TRCC	AGGATAAGTTCGGGTC-1	0	Tumor	Tumor	PT-1	0.433752	0.0885929	-0.0269134	S
TRCC	AGGATAATCATTTCGT-1	0	Tumor	Tumor	PT-1	0.336383	0.0115751	-0.00926235	S
TRCC	AGGATAATCGCCATAA-1	0	Tumor	Tumor	PT-1	0.698797	-0.0336083	0.0182699	G2M
TRCC	AGGATAATCGCGTGAC-1	0	Tumor	Tumor	PT-2	0.290707	-0.0186636	-0.018594	G1
TRCC	AGGATCTAGGTGTGAC-1	0	Tumor	Tumor	PT-2	0.296435	-0.0320229	0.0437551	G2M
TRCC	AGGATCTCAAATTGGA-1	0	Tumor	Tumor	PT-1	0.30251	0.0240618	-0.0211086	S
TRCC	AGGATCTCAAGAGATT-1	0	Tumor	Tumor	PT-1	0.258913	-0.0207285	-0.0214713	G1
TRCC	AGGATCTCAATAGTAG-1	0	Tumor	Tumor	PT-1	0.608878	-0.0312614	-0.0341107	G1
TRCC	AGGATCTCACAGCGCT-1	0	Tumor	Tumor	PT-1	0.416428	-0.0333233	-0.0367231	G1
TRCC	AGGATCTCACCTGCGA-1	0	Tumor	Tumor	PT-1	0.671503	-0.0241253	0.0302759	G2M
TRCC	AGGATCTCATCTAACG-1	0	Tumor	Tumor	PT-2	0.45884	-0.00334133	-0.0298704	G1
TRCC	AGGATCTGTAGACTGG-1	0	Tumor	Tumor	Unk	0.195773	0.147191	-0.0311628	S
TRCC	AGGATCTGTATTTCCT-1	0	Tumor	Tumor	PT-1	0.409355	-0.0112952	-0.0264445	G1
TRCC	AGGATCTGTTCAAGGG-1	0	Tumor	Tumor	PT-2	0.30167	0.0462901	-0.0147944	S
TRCC	AGGATCTGTTCGGACC-1	0	Tumor	Tumor	PT-2	0.265273	-0.0308865	-0.0208568	G1
TRCC	AGGATCTTCTCTCTAA-1	0	Tumor	Tumor	PT-2	0.400195	0.00370898	-0.0232442	S
TRCC	AGGCATTCACCTGCAG-1	0	Tumor	Tumor	PT-2	0.36766	-0.0456272	-0.0188685	G1
TRCC	AGGCATTGTCTACACA-1	0	Tumor	Tumor	PT-1	0.747826	0.0280505	0.032783	G2M
TRCC	AGGCATTGTGAATATG-1	0	Tumor	Tumor	PT-1	0.537768	-0.0275769	0.0232679	G2M
TRCC	AGGCATTGTTAGCTAC-1	0	Tumor	Tumor	PT-2	0.343575	-0.0108941	-0.0367433	G1
TRCC	AGGCATTTCGACCATA-1	0	Tumor	Tumor	Unk	0.371581	0.0100394	0.0125979	G2M
TRCC	AGGCCACAGATAGGGA-1	0	Tumor	Tumor	PT-1	0.235981	-0.0202469	-0.0116094	G1
TRCC	AGGCCACCAACTCGAT-1	6	Immune_T	Immune	IMM	0.21181	0.529478	0.647271	G2M
TRCC	AGGCCACCAGACCGCT-1	0	Tumor	Tumor	PT-2	0.321559	0.00830132	-0.000472581	S
TRCC	AGGCCACCAGCGTTGC-1	0	Tumor	Tumor	PT-2	0.36663	-0.014872	-0.0175642	G1
TRCC	AGGCCACCATGCGGTC-1	0	Tumor	Tumor	Unk	0.304557	-0.0369533	0.0334869	G2M
TRCC	AGGCCACGTCATAACC-1	0	Tumor	Tumor	PT-1	0.463981	0.0100778	-0.0120366	S
TRCC	AGGCCACGTGCGACAA-1	0	Tumor	Tumor	Unk	0.356709	0.034495	0.0223285	S
TRCC	AGGCCACTCTCTAGGA-1	0	Tumor	Tumor	PT-1	0.852217	-0.0377258	0.0207923	G2M
TRCC	AGGCTGCAGAGCACTG-1	0	Tumor	Tumor	PT-2	0.210125	-0.0216922	0.0327362	G2M
TRCC	AGGCTGCAGAGTTGAT-1	0	Tumor	Tumor	PT-1	0.357661	0.00503105	-0.032939	S
TRCC	AGGCTGCAGGGATGTC-1	0	Tumor	Tumor	PT-1	0.590743	0.031731	0.015311	S
TRCC	AGGCTGCAGGGCAACT-1	4	Immune	Immune	IMM	0.337952	-0.0534521	-0.0353565	G1
TRCC	AGGCTGCCAAGATCCT-1	0	Tumor	Tumor	PT-1	0.754178	-0.0441579	-0.0126734	G1
TRCC	AGGCTGCCAAGTAGTA-1	0	Tumor	Tumor	PT-2	0.453797	-0.0319813	0.0357555	G2M
TRCC	AGGCTGCCACAGCCAC-1	0	Tumor	Tumor	PT-2	0.292495	0.0687497	-0.00783329	S
TRCC	AGGCTGCCACTGGCGT-1	0	Tumor	Tumor	PT-1	0.675085	-0.00263526	-0.00447039	G1
TRCC	AGGCTGCCAGCGTATT-1	0	Tumor	Tumor	PT-2	0.526827	0.0191588	-0.036607	S
TRCC	AGGCTGCCATCGAGCC-1	0	Tumor	Tumor	PT-1	0.702079	-0.0392902	0.0478702	G2M
TRCC	AGGCTGCGTAACAGGC-1	0	Tumor	Tumor	PT-2	0.272479	-0.0226165	-0.0115968	G1
TRCC	AGGCTGCGTGGCCCAT-1	0	Tumor	Tumor	PT-2	0.487296	-0.0371396	0.00820984	G2M
TRCC	AGGGAGTAGACGCTCC-1	0	Tumor	Tumor	PT-2	0.566879	-0.0227157	0.0390832	G2M
TRCC	AGGGAGTAGCCTGCCA-1	0	Tumor	Tumor	PT-1	0.294154	-0.0427003	-0.0274262	G1
TRCC	AGGGAGTAGTTGAATG-1	0	Tumor	Tumor	PT-1	0.284757	0.0480372	-0.0173729	S
TRCC	AGGGAGTCAAATGCTC-1	6	Immune_T	Immune	PC-1	0.151059	0.0371903	-0.0388328	S
TRCC	AGGGAGTCACAAGCTT-1	0	Tumor	Tumor	Unk	0.277604	-0.051631	-0.0124754	G1
TRCC	AGGGAGTCACCCGTAG-1	0	Tumor	Tumor	PT-2	0.456538	-0.00319073	0.0204073	G2M
TRCC	AGGGAGTCAGACACAG-1	0	Tumor	Tumor	PT-1	0.708358	-0.0298539	-0.0265485	G1
TRCC	AGGGAGTGTAGGTCAG-1	0	Tumor	Tumor	PT-2	0.337772	0.0183276	-0.0333282	S
TRCC	AGGGAGTGTCACCACG-1	0	Tumor	Tumor	PT-1	0.459827	-0.0063648	0.0237798	G2M
TRCC	AGGGAGTGTCCAGAAG-1	0	Tumor	Tumor	PT-2	0.323472	0.0431744	-0.0271025	S
TRCC	AGGGAGTTCCAACACA-1	0	Tumor	Tumor	PT-2	0.367199	-0.0381787	-0.00906038	G1
TRCC	AGGGCCTAGACTAGAT-1	0	Tumor	Tumor	PT-1	0.246373	-0.0437627	0.0414405	G2M
TRCC	AGGGCCTAGCTCCGAC-1	7	Epi	Epi	PT-2	0.621552	-0.0330188	-0.0365866	G1
TRCC	AGGGCCTAGTCATCCA-1	0	Tumor	Tumor	PT-1	0.467099	0.027314	0.0208072	S
TRCC	AGGGCCTCAAGCCATT-1	0	Tumor	Tumor	PT-1	0.551595	0.00902398	-0.00858461	S
TRCC	AGGGCCTCACCGGTCA-1	4	Immune	Immune	IMM	0.346645	-0.0120601	-0.00959943	G1
TRCC	AGGGCCTCACGTACTA-1	0	Tumor	Tumor	PT-1	0.665039	-0.0279998	-0.0264076	G1
TRCC	AGGGCCTCAGACCAAG-1	0	Tumor	Tumor	PT-2	0.40349	-0.0318034	-0.0161591	G1
TRCC	AGGGCCTCAGAGTGAC-1	0	Tumor	Tumor	Unk	0.35485	0.022362	0.0172493	S
TRCC	AGGGCCTCAGATCCTA-1	0	Tumor	Tumor	PT-1	0.829855	-0.0205939	-0.0163024	G1
TRCC	AGGGCCTCAGGACATG-1	0	Tumor	Tumor	Unk	0.361839	0.0126554	-0.026024	S
TRCC	AGGGCCTCATGTGCTA-1	0	Tumor	Tumor	PT-1	0.707921	-0.0237036	-0.0267788	G1
TRCC	AGGGCCTGTAAGCGGT-1	0	Tumor	Tumor	PT-1	0.647219	0.00445048	-0.00359985	S
TRCC	AGGGCCTTCACTTGGA-1	0	Tumor	Tumor	Unk	0.348713	-0.0437588	-0.0281379	G1
TRCC	AGGGCCTTCCCGAATA-1	0	Tumor	Tumor	PT-1	0.576829	0.00704334	0.0106164	G2M
TRCC	AGGGCCTTCTTCTCAA-1	0	Tumor	Tumor	PT-1	0.672428	0.00371026	-0.0280148	S
TRCC	AGGGCTCAGTCAACAA-1	0	Tumor	Tumor	Unk	0.351335	0.04281	0.02891	S
TRCC	AGGGCTCAGTCTACCA-1	0	Tumor	Tumor	PT-1	0.397649	-0.0326603	0.0588414	G2M
TRCC	AGGGCTCAGTCTGTAC-1	0	Tumor	Tumor	PT-1	0.390635	-0.0234076	0.0292289	G2M
TRCC	AGGGCTCCAACCCTCT-1	0	Tumor	Tumor	PT-1	0.739264	-0.0287002	-0.024596	G1
TRCC	AGGGCTCCAACTGCTA-1	0	Tumor	Tumor	PT-1	0.753093	-0.01838	-0.0243723	G1
TRCC	AGGGCTCGTAACATAG-1	0	Tumor	Tumor	PT-1	0.436862	-0.0283352	0.0680688	G2M
TRCC	AGGGCTCGTCAGTCCG-1	0	Tumor	Tumor	PT-1	0.207076	-0.032136	-0.0150077	G1
TRCC	AGGGCTCGTGTGTCGC-1	0	Tumor	Tumor	PT-2	0.490707	-0.0371052	-0.00478557	G1
TRCC	AGGGCTCGTTGTGTAC-1	0	Tumor	Tumor	PT-1	0.659757	-0.0291599	-0.030449	G1
TRCC	AGGGCTCTCACGGACC-1	0	Tumor	Tumor	PT-2	0.380733	-0.0315538	-0.0314025	G1
TRCC	AGGGCTCTCCATCGTC-1	0	Tumor	Tumor	PT-1	0.671628	-0.0527902	-0.0037461	G1
TRCC	AGGGCTCTCCCATTCG-1	0	Tumor	Tumor	PT-2	0.398261	0.0125048	-0.0259583	S
TRCC	AGGGCTCTCCGCACTT-1	0	Tumor	Tumor	PT-2	0.474917	0.00691297	-0.0278262	S
TRCC	AGGGTCCAGACGCCCT-1	0	Tumor	Tumor	PT-2	0.286376	0.00469681	-0.0163851	S
TRCC	AGGGTCCAGTTGCGCC-1	0	Tumor	Tumor	PT-1	0.758085	0.000852998	0.00969684	G2M
TRCC	AGGGTCCCACGAGGAT-1	0	Tumor	Tumor	PT-1	0.45942	0.0615815	0.0425715	S
TRCC	AGGGTCCCACTACTTT-1	0	Tumor	Tumor	PT-2	0.421997	-0.0284754	0.0399843	G2M
TRCC	AGGGTCCCACTATCCC-1	0	Tumor	Tumor	PT-1	0.621986	-0.0451044	0.0168654	G2M
TRCC	AGGGTCCCAGCAATTC-1	4	Immune	Immune	IMM	0.286297	-0.0293226	-0.0252809	G1
TRCC	AGGGTCCGTAGTTACC-1	0	Tumor	Tumor	PT-1	0.573697	-0.0296107	-0.0178703	G1
TRCC	AGGGTCCGTCTAGTGT-1	0	Tumor	Tumor	PT-1	0.48292	-0.0357841	0.00789459	G2M
TRCC	AGGGTCCGTGATCATC-1	8	Endo	Endo	EC-2	0.396419	-0.02351	-8.71191e-05	G1
TRCC	AGGGTCCGTTTCCCAC-1	0	Tumor	Tumor	PT-2	0.405421	0.0122582	-0.0180404	S
TRCC	AGGGTCCTCGGCATCG-1	0	Tumor	Tumor	PT-2	0.429195	-0.0442411	-0.0347615	G1
TRCC	AGGGTCCTCGGCCAAC-1	0	Tumor	Tumor	PT-1	0.65692	0.0292466	-0.0198972	S
TRCC	AGGGTGACAACCTATG-1	0	Tumor	Tumor	PT-2	0.561629	-0.0315803	0.00469752	G2M
TRCC	AGGGTGACAACGCATT-1	4	Immune	Immune	IMM	0.215493	0.0130098	0.0271818	G2M
TRCC	AGGGTGACAGCGAGTA-1	7	Epi	Epi	PT-2	0.769674	-0.0570772	-0.0223779	G1
TRCC	AGGGTGACAGTTAGGG-1	0	Tumor	Tumor	PT-1	0.535315	0.0688874	0.0136199	S
TRCC	AGGGTGACATTGAAGA-1	0	Tumor	Tumor	PT-1	0.444232	0.0292776	-0.0247931	S
TRCC	AGGGTGAGTAATGCGG-1	0	Tumor	Tumor	PT-1	0.745518	-0.0371764	0.0267754	G2M
TRCC	AGGGTGAGTGTAACGG-1	0	Tumor	Tumor	PT-1	0.596898	0.0439133	-0.0352396	S
TRCC	AGGGTGAGTTCTAACG-1	0	Tumor	Tumor	PT-1	0.755195	0.0243348	0.0172506	S
TRCC	AGGGTGAGTTTGGAGG-1	0	Tumor	Tumor	PT-1	0.341265	-0.0349404	-0.0211575	G1
TRCC	AGGGTGATCAGAGCGA-1	0	Tumor	Tumor	PT-1	0.706783	0.0952693	-0.0408126	S
TRCC	AGGGTGATCATGGATC-1	0	Tumor	Tumor	PT-1	0.360906	0.0252908	-0.0240752	S
TRCC	AGGGTGATCCGGCAGT-1	0	Tumor	Tumor	PT-1	0.903309	-0.0363478	-0.0334363	G1
TRCC	AGGGTGATCCGGTAGC-1	4	Immune	Immune	IMM	0.268984	0.0138324	0.0572605	G2M
TRCC	AGGGTGATCGCCAACG-1	0	Tumor	Tumor	PT-1	0.649387	-0.0449221	-0.00663851	G1
TRCC	AGGGTGATCGTTGTAG-1	0	Tumor	Tumor	PT-1	0.595889	0.00374149	-0.00555111	S
TRCC	AGGGTGATCTTCGTGC-1	0	Tumor	Tumor	PT-2	0.519672	0.0581062	0.0461822	S
TRCC	AGGGTTTAGACGCATG-1	0	Tumor	Tumor	PT-1	0.770625	-0.0334983	0.0360835	G2M
TRCC	AGGGTTTAGGGAGATA-1	0	Tumor	Tumor	PT-1	0.429342	-0.0242532	-0.0208266	G1
TRCC	AGGGTTTAGTGCCTCG-1	0	Tumor	Tumor	PT-2	0.379123	-0.0234735	-0.0312015	G1
TRCC	AGGGTTTCACAAATAG-1	0	Tumor	Tumor	PT-1	0.261865	0.0245532	-0.0157457	S
TRCC	AGGGTTTCACATAGCT-1	0	Tumor	Tumor	PT-2	0.467389	0.00806031	-0.0146574	S
TRCC	AGGGTTTCACGTCGGT-1	0	Tumor	Tumor	PT-2	0.44385	0.0433394	0.00349276	S
TRCC	AGGGTTTCACGTGTGC-1	0	Tumor	Tumor	PT-2	0.409896	-0.0591901	-0.0207008	G1
TRCC	AGGGTTTCACTAGGCC-1	0	Tumor	Tumor	PT-2	0.385267	-0.0438111	0.00568566	G2M
TRCC	AGGGTTTCAGACGGAT-1	0	Tumor	Tumor	Unk	0.399737	-0.0326702	-0.0200794	G1
TRCC	AGGGTTTCAGGTTTAC-1	0	Tumor	Tumor	PT-1	0.635278	0.0270034	0.0802713	G2M
TRCC	AGGGTTTGTGCGGCTT-1	0	Tumor	Tumor	PT-1	0.66779	0.0122319	-0.0304498	S
TRCC	AGGGTTTGTGTTATCG-1	0	Tumor	Tumor	PT-2	0.464747	0.0495365	-0.0396669	S
TRCC	AGGGTTTTCGATGGAG-1	0	Tumor	Tumor	PT-1	0.821155	-0.0489883	0.00458002	G2M
TRCC	AGGGTTTTCGCTCTAC-1	0	Tumor	Tumor	PT-2	0.529239	0.00560206	-0.00252506	S
TRCC	AGGTAGGAGAGAGCCT-1	0	Tumor	Tumor	Unk	0.305326	0.0540268	-0.0155669	S
TRCC	AGGTAGGAGGCCTGAA-1	8	Endo	Endo	EC-1	0.453462	0.0226131	-0.0381523	S
TRCC	AGGTAGGAGTAAACTG-1	0	Tumor	Tumor	Unk	0.472364	0.0507724	0.0416172	S
TRCC	AGGTAGGAGTCTTGGT-1	0	Tumor	Tumor	PT-1	0.288165	0.0366649	-0.0197673	S
TRCC	AGGTAGGCACCTATCC-1	9	SMC	SMC	vSMC/P	0.712678	-0.00668055	-0.0272639	G1
TRCC	AGGTAGGCACTCCACT-1	0	Tumor	Tumor	PT-2	0.187368	-0.0168096	-0.0159961	G1
TRCC	AGGTAGGCATACTGAC-1	0	Tumor	Tumor	PT-1	0.405212	-0.024136	-0.0349252	G1
TRCC	AGGTAGGGTCCAATCA-1	0	Tumor	Tumor	PT-1	0.622336	-0.0389538	0.0102027	G2M
TRCC	AGGTAGGGTGAGACGT-1	0	Tumor	Tumor	PT-2	0.232882	-0.0126688	0.00064346	G2M
TRCC	AGGTCATAGACTTGTC-1	0	Tumor	Tumor	PT-1	0.423942	-0.00854643	-0.0125438	G1
TRCC	AGGTCATAGGCACCAA-1	0	Tumor	Tumor	PT-1	0.314469	-0.0374989	-0.0286144	G1
TRCC	AGGTCATCACCGTGGT-1	0	Tumor	Tumor	PT-1	0.331235	-0.0266744	0.00555724	G2M
TRCC	AGGTCATCACGCGTGT-1	0	Tumor	Tumor	PT-1	0.692617	-0.0302229	-0.0202729	G1
TRCC	AGGTCATTCCATTGGA-1	0	Tumor	Tumor	PT-2	0.293728	-0.00215547	0.0233734	G2M
TRCC	AGGTCATTCTACTCAT-1	0	Tumor	Tumor	Unk	0.289499	-0.0318489	-0.0231818	G1
TRCC	AGGTCATTCTCAACGA-1	0	Tumor	Tumor	PT-1	0.79988	-0.022421	0.0213692	G2M
TRCC	AGGTCATTCTTTGCGC-1	0	Tumor	Tumor	PT-2	0.309692	-0.0184453	-0.0231744	G1
TRCC	AGGTCTAAGGTGCTTT-1	4	Immune	Immune	IMM	0.304884	-0.0215449	-0.037257	G1
TRCC	AGGTCTACAATGTGGG-1	0	Tumor	Tumor	PT-1	0.755051	-0.0236915	-0.0186333	G1
TRCC	AGGTCTACACCGTGAC-1	0	Tumor	Tumor	PT-1	0.687735	0.0488402	-0.0240406	S
TRCC	AGGTCTACATACAGCT-1	0	Tumor	Tumor	PT-2	0.433403	0.0723287	-0.0293087	S
TRCC	AGGTCTAGTATGCGGA-1	0	Tumor	Tumor	PT-2	0.407665	-0.0142053	-0.00979987	G1
TRCC	AGGTCTAGTGCCGTAC-1	0	Tumor	Tumor	PT-2	0.220675	-0.028145	0.0363669	G2M
TRCC	AGGTCTAGTTCAAACC-1	0	Tumor	Tumor	PT-2	0.486984	0.0280016	-0.0151402	S
TRCC	AGGTCTAGTTCGTAAC-1	0	Tumor	Tumor	PT-2	0.43608	0.0267778	-0.0319947	S
TRCC	AGGTCTATCAGCCCAG-1	0	Tumor	Tumor	PT-1	0.841463	-0.0405989	-0.00143495	G1
TRCC	AGGTCTATCGGACCAC-1	0	Tumor	Tumor	PT-1	0.701783	0.045476	-0.0171349	S
TRCC	AGGTGTTAGATTTGCC-1	0	Tumor	Tumor	PT-1	0.786276	0.0954164	0.0080393	S
TRCC	AGGTGTTAGGCGAAGG-1	4	Immune	Immune	IMM	0.365547	-0.0284151	0.0242408	G2M
TRCC	AGGTGTTAGTCACGCC-1	0	Tumor	Tumor	PT-1	0.292158	-0.0392482	-0.0272668	G1
TRCC	AGGTGTTCAAGGCGTA-1	4	Immune	Immune	IMM	0.205352	-0.024436	-0.0230841	G1
TRCC	AGGTGTTCATATACCG-1	0	Tumor	Tumor	PT-2	0.401181	0.0209675	-0.02212	S
TRCC	AGGTGTTGTACGCTTA-1	0	Tumor	Tumor	PT-2	0.395162	-0.0368195	-0.0273972	G1
TRCC	AGGTGTTGTAGCTTAC-1	4	Immune	Immune	IMM	0.24518	0.033101	0.0325614	S
TRCC	AGGTGTTGTATGCAAA-1	0	Tumor	Tumor	PT-1	0.465419	0.0576718	-0.0312943	S
TRCC	AGGTGTTGTCGACTTA-1	0	Tumor	Tumor	PT-1	0.557708	0.000170571	0.0465402	G2M
TRCC	AGGTGTTGTCTCGGGT-1	0	Tumor	Tumor	PT-1	0.517615	-0.0421612	-0.0309747	G1
TRCC	AGGTGTTGTCTGCATA-1	0	Tumor	Tumor	PT-2	0.320847	-0.0296764	0.0291582	G2M
TRCC	AGGTGTTGTGTTCATG-1	0	Tumor	Tumor	PT-1	0.353081	0.0363843	0.0951325	G2M
TRCC	AGGTGTTTCAAATAGG-1	0	Tumor	Tumor	PT-2	0.32868	-0.0339668	-0.0228132	G1
TRCC	AGGTGTTTCTAGGCCG-1	0	Tumor	Tumor	PT-2	0.250038	-0.0255067	0.0493764	G2M
TRCC	AGGTTACAGGTGGCTA-1	0	Tumor	Tumor	PT-1	0.687398	0.0388026	0.00765751	S
TRCC	AGGTTACAGTAGCTCT-1	0	Tumor	Tumor	PT-2	0.611152	-0.00341553	0.0303092	G2M
TRCC	AGGTTACCAAGCGCAA-1	0	Tumor	Tumor	Unk	0.26718	-0.0172546	-0.0115314	G1
TRCC	AGGTTACCACTAGGTT-1	0	Tumor	Tumor	PT-1	0.410348	-0.000320971	-0.0340689	G1
TRCC	AGGTTACCAGCTTCCT-1	7	Epi	Epi	PT-2	0.362094	-0.0405712	-0.0393617	G1
TRCC	AGGTTACGTAAGCAAT-1	0	Tumor	Tumor	PT-1	0.604606	-0.0358312	-0.0220088	G1
TRCC	AGGTTACGTTCTCCTG-1	0	Tumor	Tumor	PT-1	0.454282	-0.018387	-0.0169581	G1
TRCC	AGGTTACTCATAGCAC-1	0	Tumor	Tumor	PT-1	0.592435	0.0166966	0.056793	G2M
TRCC	AGGTTACTCCTATTGT-1	0	Tumor	Tumor	PT-1	0.393944	-0.0340279	0.0783738	G2M
TRCC	AGGTTACTCGGTCACG-1	0	Tumor	Tumor	PT-2	0.458941	-0.0393549	-0.0251651	G1
TRCC	AGGTTGTAGTGTAGTA-1	0	Tumor	Tumor	PT-1	0.704206	0.0161348	0.0120281	S
TRCC	AGGTTGTGTCGGCCTA-1	0	Tumor	Tumor	PT-1	0.398827	-0.0160623	-0.0130542	G1
TRCC	AGGTTGTGTTCGGTCG-1	4	Immune	Immune	IMM	0.292857	-0.0501802	0.0222048	G2M
TRCC	AGGTTGTGTTGTCTAG-1	0	Tumor	Tumor	PT-2	0.386117	0.0891344	-0.0210836	S
TRCC	AGGTTGTTCAAGAGTA-1	0	Tumor	Tumor	PT-2	0.374342	0.0732167	0.0203748	S
TRCC	AGGTTGTTCATCACAG-1	0	Tumor	Tumor	PT-1	0.475322	0.0565381	-0.0275377	S
TRCC	AGGTTGTTCCCAGGAC-1	0	Tumor	Tumor	PT-2	0.516368	-0.00903051	0.00917041	G2M
TRCC	AGGTTGTTCCGTTGAA-1	0	Tumor	Tumor	Unk	0.462608	0.0397697	0.0374015	S
TRCC	AGGTTGTTCGCACTCT-1	0	Tumor	Tumor	PT-2	0.304645	-0.0319413	0.0145824	G2M
TRCC	AGGTTGTTCTCGCTTG-1	0	Tumor	Tumor	PT-1	0.511948	0.00421706	-0.0347589	S
TRCC	AGTAACCAGCCTTCTC-1	0	Tumor	Tumor	PT-2	0.430451	0.00166409	0.0141314	G2M
TRCC	AGTAACCAGCGAGTCA-1	0	Tumor	Tumor	PT-1	0.453273	0.011114	0.00876696	S
TRCC	AGTAACCCAATACGCT-1	0	Tumor	Tumor	PT-1	0.571766	0.00368148	-0.0394175	S
TRCC	AGTAACCCACTCCGAG-1	0	Tumor	Tumor	PT-1	0.68173	-0.0372014	-0.0110454	G1
TRCC	AGTAACCTCACACCGG-1	0	Tumor	Tumor	PT-2	0.483614	0.0208754	0.0140796	S
TRCC	AGTAACCTCTGCGTCT-1	0	Tumor	Tumor	PT-1	0.302854	-0.0180937	0.043795	G2M
TRCC	AGTACCAAGAACTCCT-1	0	Tumor	Tumor	PT-1	0.456984	0.0394607	-0.0153966	S
TRCC	AGTACCAAGCAAACAT-1	0	Tumor	Tumor	PT-1	0.489929	-0.016161	0.0394082	G2M
TRCC	AGTACCAAGTTTCGGT-1	0	Tumor	Tumor	Unk	0.366347	0.0163591	0.0392578	G2M
TRCC	AGTACCACAAAGGCTG-1	0	Tumor	Tumor	PT-1	0.596629	-0.0420905	-0.0351462	G1
TRCC	AGTACCACAAATACAG-1	0	Tumor	Tumor	PT-1	0.443935	-0.00587676	0.0883272	G2M
TRCC	AGTACCACAAGCTACT-1	0	Tumor	Tumor	PT-1	0.358747	0.0412659	0.0466332	G2M
TRCC	AGTACCACAAGCTGTT-1	0	Tumor	Tumor	PT-1	0.720211	0.0437067	0.00322995	S
TRCC	AGTACCACAGAGTCAG-1	0	Tumor	Tumor	PT-1	0.654755	0.00702244	0.00133614	S
TRCC	AGTACCACATCAACCA-1	4	Immune	Immune	PT-1	0.152462	-0.048352	0.0270194	G2M
TRCC	AGTACCACATCGAGCC-1	4	Immune	Immune	EC-3	0.323851	0.0793192	-0.0158388	S
TRCC	AGTACCAGTCGCAGTC-1	0	Tumor	Tumor	PT-1	0.729704	-0.0328886	-0.0272007	G1
TRCC	AGTACCAGTCGTACTA-1	0	Tumor	Tumor	PT-2	0.467553	-0.0266722	-0.0183108	G1
TRCC	AGTACCAGTGGCCCAT-1	0	Tumor	Tumor	PT-1	0.637324	-0.0277254	-0.026039	G1
TRCC	AGTACCAGTTCAGCTA-1	0	Tumor	Tumor	PT-1	0.655897	-0.0164608	-0.0099592	G1
TRCC	AGTACCAGTTCCTACC-1	0	Tumor	Tumor	Unk	0.297748	-0.0290237	-0.026009	G1
TRCC	AGTACCATCACCTCGT-1	0	Tumor	Tumor	PT-1	0.735604	-0.00032947	0.0316458	G2M
TRCC	AGTACCATCTACACTT-1	0	Tumor	Tumor	PT-1	0.780848	0.0141603	-0.0266102	S
TRCC	AGTACCATCTAGAACC-1	0	Tumor	Tumor	PT-1	0.641435	-0.0365696	0.00295995	G2M
TRCC	AGTACTGAGTAATTGG-1	0	Tumor	Tumor	PT-1	0.687067	0.0199606	0.0868751	G2M
TRCC	AGTACTGCAAACTGCT-1	0	Tumor	Tumor	PT-1	0.266437	-0.024863	0.0249099	G2M
TRCC	AGTACTGGTAGCTCGC-1	0	Tumor	Tumor	PT-1	0.519254	0.0464782	-0.015213	S
TRCC	AGTACTGGTCTCTCAC-1	0	Tumor	Tumor	PT-1	0.715654	0.10763	-0.0268098	S
TRCC	AGTACTGGTTAGTTCG-1	0	Tumor	Tumor	PT-1	0.700254	-0.028371	0.0133498	G2M
TRCC	AGTACTGTCACCATCC-1	0	Tumor	Tumor	PT-1	0.446393	0.0368164	0.015986	S
TRCC	AGTAGCTAGAAAGCGA-1	9	SMC	SMC	vSMC/P	0.910005	-0.0346849	0.0190585	G2M
TRCC	AGTAGCTAGAGCATTA-1	0	Tumor	Tumor	PT-1	0.363831	-0.020912	0.0383088	G2M
TRCC	AGTAGCTAGCCGATCC-1	0	Tumor	Tumor	PT-1	0.636405	0.0102373	0.0133418	G2M
TRCC	AGTAGCTAGCCTCCAG-1	0	Tumor	Tumor	PT-1	0.637569	-0.00103157	-1.82863e-05	G1
TRCC	AGTAGCTAGCTCGAAG-1	0	Tumor	Tumor	PT-1	0.38649	-0.03553	-0.0368322	G1
TRCC	AGTAGCTAGGCAGGTT-1	0	Tumor	Tumor	PT-1	0.455815	0.0399005	-0.0111021	S
TRCC	AGTAGCTAGGCAGTCA-1	0	Tumor	Tumor	PT-2	0.560768	-0.0386112	-0.00288808	G1
TRCC	AGTAGCTAGGCCCACT-1	10	Tumor	Tumor	PT-1	0.543605	-0.0568224	-0.046093	G1
TRCC	AGTAGCTAGGTGCTTT-1	0	Tumor	Tumor	PT-1	0.632753	-0.0243462	0.0589343	G2M
TRCC	AGTAGCTAGTAACGTA-1	0	Tumor	Tumor	PT-1	0.333937	0.0581767	-0.0223698	S
TRCC	AGTAGCTAGTGCACTT-1	0	Tumor	Tumor	PT-2	0.394687	0.0458366	-0.0313399	S
TRCC	AGTAGCTGTGTGCCTG-1	0	Tumor	Tumor	PT-2	0.479855	-0.0292463	-0.0210971	G1
TRCC	AGTAGCTGTTGCCGCA-1	0	Tumor	Tumor	PT-1	0.680922	-0.0386475	0.0101737	G2M
TRCC	AGTAGCTTCACCCATC-1	0	Tumor	Tumor	PT-1	0.35734	0.0816339	-0.0312997	S
TRCC	AGTAGCTTCCGTGCGA-1	0	Tumor	Tumor	PT-1	0.535712	-0.0289943	-0.0215675	G1
TRCC	AGTAGTCAGAGCAAGA-1	0	Tumor	Tumor	PT-1	0.352249	0.0258089	0.0419514	G2M
TRCC	AGTAGTCAGCTACTAC-1	0	Tumor	Tumor	PT-1	0.724071	-0.0278358	0.0557625	G2M
TRCC	AGTAGTCAGGGAGAAT-1	0	Tumor	Tumor	PT-1	0.563969	-0.0214168	-0.0147614	G1
TRCC	AGTAGTCAGGGAGTTC-1	0	Tumor	Tumor	PT-1	0.61903	0.0224776	0.0208501	S
TRCC	AGTAGTCCAGCGGTTC-1	0	Tumor	Tumor	PT-2	0.446469	0.00116262	-0.0377502	S
TRCC	AGTAGTCTCGGAGATG-1	0	Tumor	Tumor	PT-2	0.255994	0.0167371	-0.0283825	S
TRCC	AGTCAACAGAGCCTGA-1	0	Tumor	Tumor	PT-1	0.923686	-0.000596624	-0.0295464	G1
TRCC	AGTCAACAGTCATGCT-1	0	Tumor	Tumor	PT-1	0.38065	-0.00402915	-0.0433735	G1
TRCC	AGTCAACCAGGTTACT-1	0	Tumor	Tumor	PT-1	0.436823	-0.0324869	-0.0264641	G1
TRCC	AGTCAACCAGTAGAGC-1	0	Tumor	Tumor	PT-2	0.282603	-0.0218144	-0.0163538	G1
TRCC	AGTCAACGTCGATTCA-1	0	Tumor	Tumor	PT-1	0.272873	-0.0230544	-0.0289882	G1
TRCC	AGTCAACGTTCTAAGC-1	0	Tumor	Tumor	PT-1	0.85314	-0.0177035	-0.0160823	G1
TRCC	AGTCAACGTTGGGATG-1	0	Tumor	Tumor	PT-1	0.569591	0.0339598	-0.000180265	S
TRCC	AGTCAACTCGTAGTGT-1	0	Tumor	Tumor	PT-1	0.437709	-0.00987273	-0.0133533	G1
TRCC	AGTCACAAGACAGTCG-1	0	Tumor	Tumor	PT-2	0.419167	0.0371341	-0.0207937	S
TRCC	AGTCACAAGGGCCAAT-1	0	Tumor	Tumor	PT-1	0.720866	0.0360895	0.0312594	S
TRCC	AGTCACAAGTCTGTAC-1	0	Tumor	Tumor	PT-1	0.785333	-0.0354353	0.135534	G2M
TRCC	AGTCACAAGTGTGTTC-1	0	Tumor	Tumor	Unk	0.346856	0.0309151	0.056609	G2M
TRCC	AGTCACACATGGAAGC-1	0	Tumor	Tumor	POD	0.24464	-0.0320687	-0.0320602	G1
TRCC	AGTCACAGTAATACCC-1	0	Tumor	Tumor	PT-2	0.567921	0.0530509	-0.0400845	S
TRCC	AGTCACAGTAATCAGA-1	0	Tumor	Tumor	PT-1	0.606337	-0.0442624	-0.00759165	G1
TRCC	AGTCACAGTGCATTTG-1	0	Tumor	Tumor	PT-1	0.410917	-0.0391651	0.0164524	G2M
TRCC	AGTCACAGTGGCGCTT-1	0	Tumor	Tumor	PT-2	0.472087	0.0329765	0.00290659	S
TRCC	AGTCACAGTTGACTGT-1	0	Tumor	Tumor	PT-2	0.411326	-0.0203842	-0.0237475	G1
TRCC	AGTCACATCAAGCCAT-1	0	Tumor	Tumor	PT-2	0.256981	-0.000556441	-0.0214094	G1
TRCC	AGTCACATCGGTCGGT-1	0	Tumor	Tumor	PT-2	0.443003	-0.0247339	-0.0373602	G1
TRCC	AGTCACATCGTGCGAC-1	0	Tumor	Tumor	PT-1	0.428199	0.0432886	0.0405201	S
TRCC	AGTCATGAGTTCATGC-1	0	Tumor	Tumor	PT-2	0.376619	-0.0222673	-0.0250443	G1
TRCC	AGTCATGCAAGCGAGT-1	0	Tumor	Tumor	PT-1	0.600925	-0.0109267	-0.0132826	G1
TRCC	AGTCATGCAATAGAGT-1	0	Tumor	Tumor	PT-2	0.2013	-0.0323123	-0.0220205	G1
TRCC	AGTCATGCACCATTCC-1	0	Tumor	Tumor	PT-1	0.725887	-0.0179286	0.0351716	G2M
TRCC	AGTCATGCACTAGAGG-1	0	Tumor	Tumor	PT-1	0.74824	-0.0357459	-0.0308653	G1
TRCC	AGTCATGCATCATCCC-1	0	Tumor	Tumor	PT-1	0.318442	0.027099	-0.0430212	S
TRCC	AGTCATGCATGGAATA-1	0	Tumor	Tumor	PT-1	0.356895	-0.0281689	-0.0197711	G1
TRCC	AGTCATGGTTCAAGGG-1	0	Tumor	Tumor	PT-1	0.746022	0.0232691	0.0259095	G2M
TRCC	AGTCATGTCACCTGTC-1	0	Tumor	Tumor	PT-1	0.657422	0.00587437	-0.0313457	S
TRCC	AGTCATGTCGCTACAA-1	0	Tumor	Tumor	PT-2	0.45591	0.00531976	-0.026719	S
TRCC	AGTCATGTCGTGCACG-1	0	Tumor	Tumor	PT-1	0.390913	0.0189193	-0.00747037	S
TRCC	AGTCATGTCTTCGTGC-1	9	SMC	SMC	vSMC/P	0.927059	0.0103786	0.00889821	S
TRCC	AGTCTCCAGAGTCTGG-1	0	Tumor	Tumor	PT-1	0.563954	-0.0321257	0.0124662	G2M
TRCC	AGTCTCCAGGCCGCTT-1	0	Tumor	Tumor	PT-1	0.413168	0.0549592	0.0023654	S
TRCC	AGTCTCCAGGCTAGCA-1	0	Tumor	Tumor	PT-1	0.837307	0.0114847	-0.0307402	S
TRCC	AGTCTCCCAACCGCCA-1	0	Tumor	Tumor	PT-1	0.901544	-0.0460589	0.0391435	G2M
TRCC	AGTCTCCCACGCTGAC-1	0	Tumor	Tumor	PT-1	0.47327	0.109164	0.0512278	S
TRCC	AGTCTCCGTCGCTTAA-1	0	Tumor	Tumor	PT-1	0.717766	0.00232217	0.0234611	G2M
TRCC	AGTCTCCGTTAGGGAC-1	0	Tumor	Tumor	PT-1	0.451316	0.0450688	0.0274394	S
TRCC	AGTCTCCTCAGCTTCC-1	0	Tumor	Tumor	PT-1	0.540815	0.0293523	0.0169427	S
TRCC	AGTCTCCTCGATACAC-1	0	Tumor	Tumor	PT-1	0.669999	-0.0104875	0.00640442	G2M
TRCC	AGTCTCCTCGCGATCG-1	0	Tumor	Tumor	PT-1	0.340756	0.0517109	-0.0114351	S
TRCC	AGTCTCCTCTCCCAAC-1	0	Tumor	Tumor	PT-2	0.323182	-0.048007	0.027146	G2M
TRCC	AGTGACTAGATACTGA-1	0	Tumor	Tumor	PT-1	0.899699	-0.0181141	-0.0144643	G1
TRCC	AGTGACTAGCCAAGGT-1	0	Tumor	Tumor	PT-1	0.390988	0.0264521	-0.0104006	S
TRCC	AGTGACTAGGATACGC-1	0	Tumor	Tumor	Unk	0.277979	0.0329344	-0.0176683	S
TRCC	AGTGACTAGGTCGTCC-1	0	Tumor	Tumor	Unk	0.293405	-0.0300866	-0.0213244	G1
TRCC	AGTGACTCAAAGTGTA-1	4	Immune	Immune	IMM	0.336454	-0.0286681	-0.0157784	G1
TRCC	AGTGACTCAATCCTAG-1	0	Tumor	Tumor	PT-2	0.357297	-0.0108905	-0.0164893	G1
TRCC	AGTGACTCATGTCTAG-1	0	Tumor	Tumor	PC-1	0.154851	-0.0192205	-0.0112785	G1
TRCC	AGTGACTGTAGTGCGA-1	0	Tumor	Tumor	PT-1	0.800079	-0.0389011	0.0551222	G2M
TRCC	AGTGACTGTATTCTCT-1	0	Tumor	Tumor	PT-1	0.425198	0.0205602	0.00975568	S
TRCC	AGTGACTTCATTGAGC-1	4	Immune	Immune	IMM	0.35111	-0.0474687	-0.0400184	G1
TRCC	AGTGACTTCATTGTGG-1	0	Tumor	Tumor	PT-2	0.684949	0.0411024	0.0277441	S
TRCC	AGTGACTTCGCAAGAG-1	0	Tumor	Tumor	PT-1	0.497691	-0.0373093	0.000339046	G2M
TRCC	AGTGACTTCGCCGAAC-1	0	Tumor	Tumor	PT-1	0.466851	-0.03407	-0.0294006	G1
TRCC	AGTGATCAGCTACGTT-1	0	Tumor	Tumor	Unk	0.553959	-0.0281388	0.0166035	G2M
TRCC	AGTGATCAGCTTCATG-1	0	Tumor	Tumor	PT-1	0.38771	-0.00135236	0.0174438	G2M
TRCC	AGTGATCAGGCGCTCT-1	0	Tumor	Tumor	PT-1	0.705307	0.0734172	0.0082812	S
TRCC	AGTGATCAGGCTATCT-1	0	Tumor	Tumor	PT-1	0.530525	-0.0316341	0.015389	G2M
TRCC	AGTGATCAGGGCAAGG-1	0	Tumor	Tumor	CNT	0.191269	0.0856681	-0.0155873	S
TRCC	AGTGATCAGGTCCCTG-1	0	Tumor	Tumor	PT-2	0.445149	-0.03652	-0.0185591	G1
TRCC	AGTGATCCAAGAAATC-1	0	Tumor	Tumor	PT-1	0.420498	-0.0359175	0.0208749	G2M
TRCC	AGTGATCCAGGGCTTC-1	0	Tumor	Tumor	PT-1	0.538504	0.0605961	-0.0199348	S
TRCC	AGTGATCGTACGGGAT-1	0	Tumor	Tumor	PT-1	0.764176	0.054567	0.0231323	S
TRCC	AGTGATCGTGCATACT-1	0	Tumor	Tumor	PT-2	0.397456	-0.0351403	0.0632414	G2M
TRCC	AGTGATCGTGCGGTAA-1	0	Tumor	Tumor	PT-1	0.758855	-0.00564387	0.0302892	G2M
TRCC	AGTGATCGTTCTATCT-1	0	Tumor	Tumor	PT-1	0.547405	-0.0232822	0.0145348	G2M
TRCC	AGTGATCTCCGTTGAA-1	0	Tumor	Tumor	PT-1	0.418636	-0.0267911	-0.0347499	G1
TRCC	AGTGATCTCGTACCTC-1	0	Tumor	Tumor	PT-1	0.390067	0.00943431	-0.00670971	S
TRCC	AGTGATCTCTCGCTCA-1	0	Tumor	Tumor	PT-1	0.475833	-0.0450759	-0.0216629	G1
TRCC	AGTGATCTCTCTTAAC-1	0	Tumor	Tumor	PT-1	0.383157	-0.0348366	-0.0315061	G1
TRCC	AGTGCCGCAAATCAGA-1	10	Tumor	Tumor	PT-1	0.580811	0.0228408	0.073761	G2M
TRCC	AGTGCCGCAAGCTACT-1	0	Tumor	Tumor	Unk	0.331133	0.0451431	0.00133565	S
TRCC	AGTGCCGCAAGTCATC-1	0	Tumor	Tumor	PT-2	0.497536	-0.0325756	0.0600783	G2M
TRCC	AGTGCCGGTAGCTTGT-1	0	Tumor	Tumor	PT-2	0.498962	0.0984394	-0.0170951	S
TRCC	AGTGCCGGTGATTCTG-1	0	Tumor	Tumor	PT-2	0.470956	-0.0206128	0.0297132	G2M
TRCC	AGTGCCGGTTGATGTC-1	0	Tumor	Tumor	PT-2	0.508804	-0.0315803	-0.0089794	G1
TRCC	AGTGCCGTCAATCAGC-1	0	Tumor	Tumor	PT-1	0.829511	0.00740786	0.0530327	G2M
TRCC	AGTGCCGTCACCCATC-1	0	Tumor	Tumor	PT-2	0.228634	-0.0335401	-0.0292271	G1
TRCC	AGTGCCGTCCAACTAG-1	0	Tumor	Tumor	PT-1	0.585295	-0.0444526	0.020596	G2M
TRCC	AGTGCCGTCCCTATTA-1	0	Tumor	Tumor	PT-1	0.60824	-0.0387809	0.00523978	G2M
TRCC	AGTGCCGTCCCTCGTA-1	0	Tumor	Tumor	PT-1	0.736257	0.0651734	-0.0308713	S
TRCC	AGTGCCGTCGTGTGAT-1	0	Tumor	Tumor	PT-1	0.44309	0.00171808	-0.0301142	S
TRCC	AGTGCCGTCTCATAGG-1	0	Tumor	Tumor	PT-2	0.308618	-0.0136083	-0.0170919	G1
TRCC	AGTGCCGTCTTCGATT-1	0	Tumor	Tumor	PT-1	0.662161	-0.0300569	-0.0286857	G1
TRCC	AGTGTTGAGAGTGTTA-1	0	Tumor	Tumor	PT-1	0.752524	0.0306209	-0.0240926	S
TRCC	AGTGTTGAGATGACCG-1	0	Tumor	Tumor	PT-1	0.617318	-0.0441174	0.014625	G2M
TRCC	AGTGTTGAGGCTGAAC-1	0	Tumor	Tumor	PT-1	0.43106	-0.00127153	0.0565435	G2M
TRCC	AGTGTTGCACTGTCGG-1	0	Tumor	Tumor	PT-1	0.6316	-0.00838657	-0.0338597	G1
TRCC	AGTGTTGGTAACCCTA-1	0	Tumor	Tumor	PT-1	0.220399	-0.0266864	-0.0144744	G1
TRCC	AGTGTTGGTCTCGGAC-1	0	Tumor	Tumor	PT-1	0.821674	-0.0300144	-0.0335777	G1
TRCC	AGTGTTGGTGTGAGCA-1	0	Tumor	Tumor	PT-2	0.57747	0.0237051	0.0187005	S
TRCC	AGTGTTGGTTTGCCGG-1	4	Immune	Immune	PT-1	0.516931	-0.0503608	0.0301126	G2M
TRCC	AGTGTTGTCAAACGAA-1	0	Tumor	Tumor	PT-2	0.362329	-0.0286908	-0.0246697	G1
TRCC	AGTTAGCAGTAGTGCG-1	0	Tumor	Tumor	PT-1	0.901188	0.0071743	0.0137914	G2M
TRCC	AGTTAGCCATGCAGGA-1	0	Tumor	Tumor	PT-2	0.286518	-0.0256412	0.0390937	G2M
TRCC	AGTTAGCGTGATACCT-1	0	Tumor	Tumor	PT-1	0.364039	0.0256468	-0.0235821	S
TRCC	AGTTAGCTCACCACAA-1	0	Tumor	Tumor	PT-1	0.343563	0.0392086	-0.0273661	S
TRCC	AGTTAGCTCAGACATC-1	0	Tumor	Tumor	PT-2	0.33685	-0.0425294	-0.0296407	G1
TRCC	AGTTAGCTCAGAGCAG-1	0	Tumor	Tumor	Unk	0.343692	0.0307346	-0.0172099	S
TRCC	AGTTAGCTCCACACCT-1	0	Tumor	Tumor	PT-2	0.557145	-0.0372439	0.0331982	G2M
[truncated: 76,741 more rows]
