# Supplementary material for: Comprehensive proteogenomic characterization of rare kidney tumors
Source: Cell Rep Med. 2024 May 3;5(5):101547. doi: 10.1016/j.xcrm.2024.101547 (PMC11148773; doi:10.1016/j.xcrm.2024.101547)
Supplement: Table S7. Glycoproteomics analysis, related to Figure 4 — Protein glycosylation analysis including differential expression analysis and cell type enrichment analysis. [file mmc8.xlsx]

## Sheet: README
README for Supplementary Table 7

## Sheet: normalized_glyco
geneSymbol

## Sheet: normalized_phospho_glyco
geneSymbol

## Sheet: onco_glyco_DE
ID

## Sheet: prcc_glyco_DE
ID

## Sheet: cell_type_GSEA_onco
ID

## Sheet: cell_type_GSEA_prcc
ID

## Sheet: wgii_glyco_DE
ID
