# Supplementary material for: Comprehensive proteogenomic characterization of rare kidney tumors
Source: Cell Rep Med. 2024 May 3;5(5):101547. doi: 10.1016/j.xcrm.2024.101547 (PMC11148773; doi:10.1016/j.xcrm.2024.101547)
Supplement: Table S8. Metabolomics analysis, related to Figure 5 — Differential expression and metabolite-enzyme joint enrichment analysis results. [file mmc9.xlsx]

## Sheet: README
README for Supplementary Table 8
This supplementary table contains 7 tabs as follows:
Tab1: compound_abundance
Notes: filtered compound abundance for non-ccRCC samples
Tab2: ccRCC_DE_results
Notes: log2 fold change and p values derived from differential expression analysis comparing ccRCC samples and normal samples
Tab3: pRCC_DE_results
Notes: log2 fold change and p values derived from differential expression analysis comparing pRCC type1 samples and normal samples
Tab4: Oncocytoma_DE_results
Notes: log2 fold change and p values derived from differential expression analysis comparing Oncocytoma type2 and variant samples and normal samples
Tab5: AML_DE_results
Notes: log2 fold change and p values derived from differential expression analysis comparing AML samplesand normal samples
Tab6: pathway enrichment analysis with tumor subtype specific DE metabolites and enzymes
Notes: enrichment score and signficance derived with IMPaLA enrichment analysis for each tumor subtype
Tab7: high_versus_low_wGII_DE_results
Notes: fold change and p values derived from differential expression analysis comparing high and low wGII groups

## Sheet: compound_abundance
Name	C3L-02204-T	C3L-02212-T	C3L-02210-T	C3L-01469-T	C3L-01467-T	C3L-01458-T	C3L-01460-T	C3L-00608-T	C3L-01865-T	C3L-01865-N	C3N-00496-T	C3N-00496-N	C3N-02261-T	C3N-02261-N	C3N-02440-T	C3N-02440-N	C3N-00958-T	C3N-00958-N	C3N-00439-T	C3N-00439-N	C3N-01653-T	C3N-01653-N	C3N-00243-T	C3L-02858-T	C3L-02860-T	C3L-02179-T	C3L-01960-T	C3L-01953-T	C3L-01463-T	C3L-01461-T	C3N-00438-T	C3N-00440-T	C3N-00835-T	C3N-01177-T	C3L-01962-T	C3N-01903-T
Adenosine triphosphate (ATP)	20.5336	21.8891	22.3185	20.8321	18.9725	19.8963	24.2232	20.7233	18.652	18.0933	17.6975	16.6009	19.5726	18.8283	19.4761	17.8601	18.0891	16.9136	18.6802	17.4976	19.8236	18.639	17.5582	23.5795	20.155	20.2844	23.0666	23.9016	22.4837	17.8573	18.6172	17.1637	20.1566	20.4581	25.127	20.5237
NAD	25.056	23.1245	21.9167	24.774	25.1703	23.624	23.1371	23.9119	24.2847	23.5302	25.986	23.9496	24.3865	23.5902	23.2304	23.1675	23.1176	22.9975	24.0886	24.0029	23.8166	23.3177	22.1171	23.9485	22.5957	23.8654	23.6279	24.2243	23.5047	23.7634	25.9302	23.9252	24.3809	25.3546	23.3987	24.1299
Nicotinamide adenine dinucleotide (NAD+)	26.9443	24.6381	23.4389	26.6547	26.94	25.1622	24.9123	26.1236	26.4305	25.6795	27.9334	25.7648	26.4116	25.5861	25.202	25.0557	25.036	24.9065	25.9696	25.9177	25.5643	25.4349	23.9694	25.7307	24.3438	25.5154	25.5547	26.1954	25.2939	25.2281	27.7154	25.7214	26.0685	27.039	24.9702	25.9981
NADH	23.1521	20.1069	20.1894	24.4886	21.762	23.2131	22.2854	21.4266	20.4255	21.0568	23.4599	19.9677	22.9815	19.8343	21.7156	20.1715	19.4994	18.6066	21.4728	19.0146	22.6584	20.7337	19.6336	20.6122	20.3245	23.2786	19.877	20.6578	19.1788	22.4741	23.7041	21.185	23.2989	23.2257	21.2978	23.8346
Nicotinamide adenine dinucleotide phosphate (NADP+)	23.6536	21.0384	20.3346	22.2328	23.1549	23.0271	21.2329	20.779	22.5282	22.5344	23.5458	22.4197	22.2852	22.6258	21.7693	22.4071	21.0325	21.6447	20.952	23.1307	21.9477	21.9098	20.1545	23.0826	22.3804	21.7879	22.3049	22.7345	21.9514	22.3581	22.9993	20.396	22.1489	24.1277	21.1212	23.1623
Adenosine diphosphate (ADP)	28.893	26.6163	27.9526	26.9609	27.5546	27.1967	26.989	26.6782	27.1332	26.1559	27.3544	26.134	27.3096	27.664	27.7861	26.1518	27.1247	26.5909	26.5725	25.487	28.3899	26.6168	25.0448	28.8515	27.7915	27.1612	27.4267	28.6244	27.7804	25.7911	28.1723	27.7685	27.4972	28.9582	27.4912	27.6267
UDP	21.5367	22.6247	21.8661	21.9249	20.9537	21.7027	21.2601	20.3357	19.3647	19.2802	20.0628	18.8793	20.7482	20.0643	20.712	18.9412	19.7791	18.5381	20.8933	20.0172	22.7348	19.5359	20.2979	22.2697	22.1168	20.9284	22.0912	22.4145	22.7596	20.7267	21.0753	20.188	22.0105	21.6738	21.4298	20.3576
Uridine 5'-diphosphate (UDP)	20.8258	22.5856	22.8504	20.7205	20.7936	22.3818	23.28	20.2531	21.6333	19.6536	20.6024	19.8971	21.1262	21.8753	21.4374	20.016	20.3985	20.6352	21.1932	19.2749	24.4582	20.3912	19.3277	24.7576	22.8936	23.5678	23.0745	23.7387	23.2339	21.7071	21.0991	19.7311	22.3707	23.0889	23.4236	22.2219
S-Adenosylmethionine	23.615	24.8884	21.3078	25.282	23.7658	23.1563	23.0547	23.7892	25.3229	22.4626	24.7506	21.6357	23.1091	22.4478	24.7137	22.4205	24.7389	22.6181	23.342	22.508	22.9951	22.1108	24.7087	23.8512	22.6999	25.0575	22.5264	23.1721	22.8783	24.164	24.0599	21.2344	23.0862	24.1035	22.8475	22.3591
Adenosine 5'-monophosphate	26.5554	24.2214	23.5794	27.6022	27.1569	25.3388	24.7808	25.6822	25.6702	25.6625	28.3323	27.1623	25.0287	26.0817	25.0329	25.3082	25.3594	24.3533	27.112	27.1444	26.3976	25.7448	24.5885	24.6877	24.4052	25.795	25.1893	24.9384	24.7288	25.4077	28.2363	27.7299	25.8147	27.4788	24.3292	26.2218
S-Adenosylhomocysteine	23.1835	23.3567	23.2736	23.6545	23.2431	22.0001	24.0928	23.9678	20.584	24.2303	23.7797	24.3058	22.4	23.6084	25.0527	24.0458	24.0354	24.4584	24.3463	24.3348	24.7861	22.6958	24.73	22.9711	24.2021	25.3523	23.8491	22.6789	22.6472	23.9279	22.5677	23.2759	22.7287	22.9071	23.1252	24.9284
Pyruvic acid	23.6376	19.9613	21.0707	23.9	24.6058	23.6869	22.3172	24.0464	21.4251	21.3494	22.3862	21.2081	23.6679	21.15	23.8942	21.3816	22.336	21.3935	22.3127	21.3273	21.8196	22.4407	21.9834	22.1744	17.5295	21.6173	20.2021	21.8356	23.3325	23.9496	25.1503	22.6204	22.9101	25.1808	22.8198	22.3582
Glutamic acid	31.2972	29.7562	31.4422	30.5103	31.2679	30.1431	30.2713	29.6591	30.2364	30.2642	31.7002	30.9358	29.8171	30.7876	30.763	29.9731	29.7972	29.917	30.7252	30.8966	30.789	30.2281	29.7846	30.4028	30.6757	30.6692	31.0909	30.0575	30.677	29.8799	31.3575	30.4473	29.653	30.2487	29.9947	31.3105
Alpha-ketoglutaric acid	17.4782	18.2319	17.0807	18.4863	17.0697	17.2768	20.0355	17.9235	20.5865	20.2999	20.1156	17.6223	17.8581	16.8887	21.4791	18.4494	17.8504	17.0803	20.0324	19.3536	20.6406	17.1819	18.3759	17.8198	17.1759	20.8397	17.0607	19.5009	16.8403	20.3239	20.7078	17.5067	20.3683	20.0067	21.6831	18.5281
Glucose	24.6983	23.1909	24.664	25.006	24.7516	24.6496	22.6833	25.3678	22.6344	24.5655	25.2469	25.1334	24.5202	24.9181	22.8611	24.8694	23.3581	24.1959	22.922	24.7858	23.9702	26.2673	24.1299	26.2232	24.0168	23.3934	23.6892	25.5737	24.3091	22.9991	25.5545	24.5291	24.3846	26.0699	23.5315	22.6677
GDP	19.8893	19.9344	18.1977	20.9411	19.6823	19.3158	19.0416	19.6112	19.7937	17.6311	19.2485	15.7496	19.7989	17.8222	19.2805	16.8473	18.4548	16.9337	16.9463	16.3435	19.805	18.8296	20.4177	20.0742	18.0329	19.0205	18.536	19.4163	18.7061	18.5586	19.4614	17.6029	20.3535	20.0963	19.4047	18.3824
Guanosine 5'-diphosphate (GDP)	21.9153	21.1198	20.5393	20.3606	21.5026	21.6119	22.0662	21.3948	21.3957	21.3992	22.8107	21.1093	21.9517	21.7071	21.3944	20.8841	21.947	20.7717	21.6354	21.7427	23.4507	21.9899	19.8654	22.6744	21.5367	22.6746	23.1431	22.7599	22.5767	20.8742	22.8814	22.6531	22.9416	22.9436	22.0208	23.1077
glycine	25.0242	24.358	25.4409	23.6374	24.2737	24.8647	24.1102	24.305	23.4879	24.7879	23.8612	25.3991	23.424	24.8606	24.7949	25.1553	24.1815	25.2018	25.5592	25.3749	25.3463	24.1364	23.8717	23.6552	24.7783	25.5327	24.3433	22.8528	24.4711	23.9342	24.2325	24.7375	23.3452	24.1011	24.2215	24.2745
Succinate	26.9272	26.4313	26.6052	27.4319	26.7666	25.7449	26.765	26.6885	27.4632	28.8847	28.4145	28.4757	27.7582	28.1478	27.3102	28.1148	26.5371	28.3049	26.8361	28.5505	26.3954	28.1241	27.2956	27.5889	25.7032	26.9112	26.7697	27.1983	27.6355	26.5653	27.835	25.9739	27.3701	27.5521	26.8264	27.2938
UDP-N-acetylglucosamine	27.4206	26.2241	25.7918	26.81	27.3854	27.2531	26.5602	26.6602	25.7402	25.9234	26.744	26.5075	26.7578	26.2537	26.0302	25.8315	25.154	26.18	26.0354	26.5198	28.0607	25.1344	24.8875	26.0787	25.2323	26.8973	25.9294	23.8598	26.9917	26.9136	27.688	25.7913	27.1443	28.3244	26.3074	25.6866
GTP	17.8574	13.9501	17.5769	17.4367	18.3349	18.0297	15.4911	NA	15.8387	16.6557	18.639	18.1461	15.5509	17.0923	18.639	17.071	16.803	16.6834	18.5463	18.1178	17.6885	17.488	18.6703	14.3678	15.8136	17.2263	16.8256	17.5478	15.6748	17.2654	18.5432	18.712	16.8984	18.7971	14.4494	19.3388
Glutathione (reduced)	22.6605	28.4059	19.7483	30.5172	21.932	21.3663	18.8652	19.6471	22.606	22.1654	29.4914	18.4471	21.7149	18.4863	18.5778	22.2349	19.0875	16.7695	17.7438	17.7159	23.2293	19.3531	18.3369	18.6405	19.4971	27.2985	19.4003	23.5022	16.5283	26.6104	26.6066	22.9221	23.3639	22.3145	18.9445	20.34
Uridine 5'-diphosphogalactose	23.3846	23.4405	23.5271	24.2662	22.7483	22.8388	21.7566	22.2136	22.1628	21.7365	22.9054	23.5963	23.0977	22.7018	24.1004	21.2024	23.2922	20.2552	24.3524	23.3878	24.8483	22.066	22.7735	24.7121	24.7454	22.5658	24.5499	25.6097	24.8193	21.7704	24.396	24.7298	24.9269	24.514	23.1214	22.999
CMP	24.0336	23.0043	22.6874	24.3487	24.8388	24.2809	22.8245	23.1967	22.9332	23.4238	23.1999	24.5357	22.9066	23.0974	24.4542	23.6553	23.7662	23.1375	25.8346	24.1042	23.7034	22.9809	23.6519	23.2685	22.9377	23.0541	24.302	23.3251	23.3231	23.2892	25.7432	26.4199	24.1569	24.8721	22.1156	24.1822
Cytidine 5'-monophosphate (hydrate)	24.163	23.3453	23.352	24.5891	24.8348	24.3897	23.0032	23.2547	22.8254	23.6806	22.8337	23.5252	23.0485	23.0404	24.6179	23.5352	23.8272	22.9969	25.5264	23.6156	23.6343	22.7581	23.6598	23.3174	22.9818	23.1483	24.3008	23.1057	23.4369	23.3211	25.6257	25.4276	24.0692	24.1805	22.5598	24.2205
CTP	17.7475	16.6624	NA	18.0152	18.1321	17.8627	19.4179	18.3353	17.3514	17.2079	18.2966	16.4063	17.8302	17.6122	18.4916	17.564	17.5944	16.7189	17.1725	17.355	18.4275	16.5105	16.6073	19.0852	18.6038	18.8882	NA	NA	NA	18.52	18.3874	17.9642	18.1065	18.8554	19.0477	17.7373
Ascorbic acid	18.0638	22.8666	18.1636	24.8694	17.3228	18.1305	23.2257	17.7173	25.6044	23.9251	26.7618	20.7918	19.3482	17.1252	26.3319	23.1717	17.1709	16.6731	25.1389	24.9793	26.11	17.3487	17.8135	17.2136	16.9962	27.1688	17.0903	23.353	16.4735	24.5462	24.7751	17.6652	25.5466	20.8112	23.6144	19.398
Phosphoenolpyruvate	20.4245	19.702	19.6772	17.7351	22.1868	20.1795	21.4807	20.6477	20.2047	19.3218	19.6532	20.4924	19.8126	20.135	20.6164	20.6021	20.1414	21.2309	21.1348	20.6232	19.1678	20.6056	20.7476	22.9867	21.7071	20.8347	20.7295	22.8726	21.1651	20.8391	20.5113	20.9218	20.5337	21.3049	22.3023	21.3775
UTP	16.0598	14.8677	18.3495	16.2003	15.7058	16.6517	15.3244	16.0087	15.4193	15.9009	15.6508	14.8799	15.2448	15.191	16.2924	15.4736	15.5011	15.0286	16.3567	15.2122	16.0339	15.2471	17.0787	15.6226	14.9673	16.0146	14.9997	15.5785	14.5218	15.6332	16.0103	15.7087	15.7964	16.5153	14.7899	15.7001
Glucose 6-phosphate	24.0634	24.0896	24.7671	25.1656	23.4932	24.5304	24.3731	24.4341	23.11	23.4625	23.6233	23.3764	25.209	24.9471	25.0404	23.9278	23.2647	23.9664	24.1848	23.4184	23.0113	22.5231	23.7796	25.6875	24.985	23.6955	23.9905	25.3255	25.1549	23.6611	24.3159	23.5971	24.6277	24.9731	24.6926	24.7497
Glycerol 3-phosphate	27.9789	25.9102	26.2053	29.4083	27.3029	25.718	27.4182	28.0189	28.8111	29.2515	30.9756	30.1696	28.7437	29.5475	27.4546	28.9371	26.8554	29.6329	27.7075	30.0641	27.196	28.4979	26.4847	28.6715	26.8458	28.0946	27.8467	28.7792	28.4222	28.298	29.3392	27.7912	28.1933	29.1621	26.9109	29.0478
Guanosine 5'-diphospho-D-mannose	19.0552	22.1842	18.2736	22.2856	20.551	19.4022	22.2801	20.03	21.4789	20.1132	20.4008	19.4578	20.7027	19.9189	22.004	19.6614	21.2764	19.5561	20.6064	20.5708	22.2495	19.9865	22.7145	22.1454	20.1179	21.2452	20.5794	20.9708	20.0111	20.2944	20.3749	19.52	21.0562	21.0507	21.4098	19.8093
Î²-Alanine	24.7172	26.4573	25.942	27.5925	25.7012	25.0695	22.6089	26.4221	24.6491	25.0888	27.9761	25.3124	27.014	25.1827	23.6477	24.6026	23.564	24.4175	26.1758	25.3608	24.9586	25.0171	22.4821	28.3656	23.9357	25.0542	24.0548	29.3391	27.5968	24.3796	24.4471	24.3586	26.4613	28.2464	23.4797	23.5544
UMP	21.4393	19.7487	21.2327	20.3961	20.2968	21.4908	18.2472	19.8824	20.4844	20.0298	21.2962	22.3708	18.9464	19.7453	21.3876	21.0212	19.4143	20.1839	23.4323	21.7229	22.7107	20.3193	20.7282	21.4027	21.9648	20.7576	20.2681	21.0539	18.3908	20.3188	21.4137	23.1819	20.0666	21.5451	18.3848	20.8306
Uridine monophosphate (UMP)	25.198	24.1313	24.8867	24.7478	24.7118	24.9989	23.4833	24.3406	25.1142	24.4198	27.0186	27.0139	23.9486	24.9248	25.0179	24.9735	23.8391	24.0606	27.7532	26.4914	27.1288	24.6393	23.9801	26.0301	25.9707	25.4916	24.82	25.2027	24.1649	24.8713	26.5821	28.1049	24.6793	26.3986	23.522	25.4199
Uracil	21.5179	23.4546	23.0969	20.8665	21.1573	23.1797	23.6068	22.731	23.518	24.6945	22.5078	25.1449	23.5092	23.3933	23.0251	23.9627	19.7835	24.1991	22.7763	25.6141	21.7139	24.336	21.9929	22.8549	23.1882	21.8921	23.6407	23.8239	21.8439	23.4901	20.6838	23.5164	21.8354	21.0033	23.4674	24.6816
CDP	21.7245	17.0821	21.1836	18.7982	20.1435	20.9461	21.11	18.8179	19.5191	18.3765	19.3324	18.6288	19.2941	20.3041	19.0922	18.7585	20.3738	19.0902	21.369	18.2621	22.3045	19.5556	17.9603	22.9458	21.7567	20.807	22.5843	23.3327	21.7886	18.0953	20.4743	22.8284	20.5655	20.736	20.36	20.9939
Choline	30.3565	29.3799	32.698	30.7134	31.0583	30.1307	30.009	31.2233	30.1693	31.2384	31.099	30.1076	30.1617	31.034	30.499	30.6169	29.9376	30.9484	29.7892	30.3136	28.93	30.8016	29.9152	29.6903	31.4981	30.7199	30.9972	29.3718	31.1412	29.7282	30.6793	30.8254	29.45	29.9342	29.5873	32.1688
Ribose-5-Phosphate	24.1347	21.7981	21.8673	24.37	24.4591	22.402	23.3045	24.4382	23.7322	23.6421	27.179	25.7429	23.3117	23.3147	23.7327	24.1093	22.5353	23.0894	26.0095	25.2918	22.4772	24.0841	22.8167	23.9606	22.3704	23.3905	23.0747	24.5346	23.8564	24.9234	24.3686	25.7473	24.7577	24.7423	21.5145	24.4911
PRPP	20.412	18.9981	16.4511	22.3791	20.9049	18.3268	20.7026	20.8433	21.4918	22.8366	23.9668	22.0751	20.2569	22.2705	20.7411	22.4282	20.6984	22.4711	20.9725	22.4256	21.5251	21.2589	19.4548	21.5848	18.2193	21.5809	20.4283	21.5461	20.3385	21.8001	22.857	20.4947	21.505	22.7104	18.7669	22.2821
Fumarate	23.1314	20.7195	21.803	21.2133	24.0732	22.8301	22.7857	22.8352	21.9441	23.4451	22.9609	22.7752	23.2373	23.2508	21.6448	23.4681	21.7071	24.2397	22.5889	23.4738	21.7003	22.5392	22.0193	23.8431	23.7399	23.1937	22.3457	23.2198	24.0341	23.1394	23.2907	21.3414	24.0307	24.1244	23.0773	23.6396
Glutathione oxidized	30.3752	27.7409	28.7252	28.2101	30.275	29.6031	28.4031	28.0413	29.112	26.7927	29.1515	19.6732	29.1117	26.3545	27.4039	24.5916	27.5708	23.7096	21.2406	21.9195	29.4772	26.7265	26.9435	28.9066	29.3792	28.6133	28.7736	28.651	28.207	29.0306	30.2216	27.0701	28.9523	29.816	28.1316	29.5498
CMP-Neu5Ac	23.3651	22.8579	21.605	23.7794	24.4084	23.56	22.3499	21.8572	21.5928	22.4418	21.3767	22.5874	22.2368	22.3204	23.6637	22.331	23.0765	21.9705	24.8112	22.6383	22.9916	21.9044	22.6644	22.2061	21.3372	22.3239	23.5438	21.8674	22.7816	22.9687	24.9968	23.6035	23.6543	24.3537	21.9303	23.3257
Inosine-5'-monophosphate (IMP)	27.3958	22.2947	23.4837	25.2179	28.2163	25.3188	23.54	25.0847	24.5973	24.9428	25.9109	27.1651	25.6758	26.8181	22.8468	24.5853	22.6459	24.0157	25.7125	26.3606	24.9022	26.1403	21.4539	25.3639	25.2633	25.2106	25.5161	23.7738	27.3106	25.7839	28.1795	28.2777	26.5081	27.5578	23.4157	27.3026
Putrescine	15.6902	20.8108	20.6204	19.7207	15.2128	16.9482	20.9546	17.9076	19.604	17.773	15.7639	15.3126	15.7598	15.2586	19.4679	17.0498	18.4889	15.9038	21.0733	16.1797	20.4856	17.6681	21.2788	17.8376	18.9877	19.9908	19.7118	17.8789	14.4828	16.6668	15.3519	20.3798	17.7046	16.9086	19.9045	18.9579
N-Acetyl-Î±-D-glucosamine	20.7179	18.5897	19.1527	20.6798	20.041	20.4665	19.3845	20.1032	20.6699	20.8597	20.5975	19.5353	19.8862	19.0343	19.6097	20.6245	19.0305	20.3946	19.7012	19.1043	19.4163	19.8086	18.8699	22.371	20.9916	19.6586	19.5092	20.6218	19.3441	19.7111	20.5823	19.4488	20.4032	20.5017	19.1475	19.7867
GMP	25.1499	23.3241	22.5142	25.4368	26.4109	24.784	23.6069	24.352	24.4178	25.59	26.8438	26.6229	24.2366	26.4074	24.5146	24.9012	24.1738	24.7515	26.2935	26.7905	25.884	25.0357	24.0677	24.1575	23.8951	25.4391	24.2351	23.6595	23.4929	24.6067	26.2325	26.1023	24.1187	26.0793	23.1805	25.9578
Guanosine monophosphate (GMP)	25.4252	23.6031	22.3836	25.7563	26.5844	25.0033	24.2443	24.694	24.8152	25.8398	27.6211	27.3966	24.7734	26.5184	24.9998	25.4473	24.768	25.0818	26.9568	27.267	26.301	25.5423	24.3162	24.7419	24.4777	25.9516	25.0297	24.3538	24.1942	24.9718	26.7639	27.3744	24.739	26.5331	23.8193	26.3565
Adenine	25.1077	25.2351	24.5679	28.4417	26.0593	25.1741	25.1884	26.8727	26.5027	26.4079	28.5001	25.7537	26.4381	25.7441	25.5922	25.8242	25.5755	24.4571	25.6496	26.0319	25.1491	25.3828	24.1633	24.4496	23.6601	26.1584	24.1391	24.7133	24.6755	26.5466	27.3886	25.0286	26.0805	27.3789	26.1066	25.4633
Nicotinamide	25.9775	24.3454	26.0655	26.957	25.9862	25.5077	25.684	27.3505	27.3508	25.5505	27.1801	26.1508	26.0725	25.0438	26.57	26.4694	26.0697	26.881	25.9846	25.0585	25.4659	25.998	26.6713	27.8061	27.7924	26.7215	26.7005	27.4794	25.9198	27.9843	26.5528	26.0783	26.1411	25.8387	25.379	26.9688
Citric acid	26.9053	25.2292	27.1285	23.7176	25.4259	25.9843	25.2952	26.0987	24.7941	23.3	24.111	25.0936	25.0148	25.0524	25.479	24.0503	23.3273	24.6647	24.5067	24.7538	24.0611	25.392	25.1787	26.6045	25.8326	24.867	26.4421	26.4999	28.9693	23.267	25.8004	26.1153	27.1026	26.9316	25.1035	25.7926
5'-S-Methyl-5'-thioadenosine	25.1507	25.0399	24.3153	25.7508	24.7693	24.7257	24.1951	24.3863	25.5164	23.7729	26.0061	24.3884	24.9992	24.0767	25.9835	23.745	25.1578	23.678	24.4282	24.414	25.4539	24.3529	26.0106	24.7766	24.3587	25.5149	24.5937	24.7615	24.5617	24.2607	25.2489	23.715	24.399	25.5298	24.7427	24.8689
Thymine	18.9144	20.682	19.3433	15.615	18.2302	17.484	15.1483	17.9775	17.5931	18.7731	18.4693	19.1034	16.4902	18.1387	20.5085	18.7774	19.9355	19.1357	19.3615	19.8061	16.6076	18.0852	18.478	13.8875	17.2571	16.4465	17.7427	15.3617	18.3403	17.7154	17.0068	20.3307	17.5395	15.1037	18.8891	19.5599
Benzoic acid	19.3372	18.4351	17.7972	17.9413	17.3872	17.7184	16.23	17.2744	19.276	18.3976	16.5064	17.0908	16.6455	18.6504	17.346	20.2658	14.0932	17.7923	15.2537	22.2846	17.0176	16.8623	17.5691	14.3013	15.6364	16.5394	14.1099	16.4067	15.5759	14.2751	17.0027	17.3251	14.8363	17.2477	15.801	15.7724
Threonine	25.5929	26.6527	27.4926	26.359	25.6658	26.041	26.8371	27.2193	26.5063	26.5162	25.9171	26.0518	26.3066	26.1201	27.1269	26.08	26.468	26.5253	26.5642	25.8549	26.8112	25.6546	26.8195	25.8527	26.6006	26.9292	26.4313	25.3982	24.9717	25.1509	25.5192	27.0073	25.0144	25.7225	25.5875	26.5134
Ribulose 5-phosphate	24.2133	21.835	21.9448	24.6359	24.5458	22.5313	23.2265	24.5779	23.8542	23.6908	27.2578	25.871	23.4377	22.7684	23.7779	24.2081	22.5981	23.1977	26.143	25.3869	22.515	24.1285	23.0315	23.8794	22.6154	23.4293	23.1235	24.5384	23.8315	25.0137	24.4474	25.9155	24.8594	24.7017	21.5803	24.595
Adenosine	27.495	20.93	24.5629	29.0877	22.2195	27.0287	25.2596	28.0842	26.7071	25.9787	28.956	26.5073	23.1487	19.9495	21.1355	26.8453	25.3774	26.0284	27.1738	29.4172	22.997	24.5489	22.8037	25.1469	23.6931	19.759	24.8528	21.8279	26.4513	25.2106	26.9662	28.3265	27.9722	27.8617	21.847	26.5551
Arachidonic acid	21.5422	19.5056	20.5104	22.9917	22.5378	21.4999	20.0052	26.0053	20.9564	23.0273	24.6824	27.0061	23.3684	23.5671	23.2308	23.8378	20.232	24.2218	22.6527	24.028	19.0116	23.5932	21.8122	22.7814	22.9391	19.8432	21.6894	20.7205	22.202	26.3375	23.0693	23.9003	22.8608	24.0134	18.4554	21.987
dCMP	16.9188	14.9783	15.559	16.7973	16.5146	16.8183	15.8339	15.9989	16.9474	15.7258	16.1439	14.9195	15.6516	15.3837	16.3459	15.6477	15.6503	14.6919	16.6631	15.2296	16.9032	15.526	15.7404	16.5197	15.5097	16.7074	16.0915	16.6204	15.6071	16.3718	16.9185	16.1942	16.8111	17.4492	15.6804	16.1646
Guanine	20.3253	21.0498	23.3362	21.7381	21.0597	22.023	20.3948	22.3668	21.8097	22.037	25.9128	20.9398	24.785	22.0485	22.6627	20.0565	20.4146	20.0271	20.8611	20.4063	25.9064	24.1113	20.2054	25.2031	21.375	21.5815	21.3995	24.3682	22.0999	21.2363	20.6393	20.5306	22.2959	21.1492	23.915	22.9835
Taurine	27.4118	28.3033	31.9433	28.5605	28.1664	29.6646	30.3377	29.4977	30.6173	30.3018	29.5091	30.697	29.813	30.593	30.8275	29.931	30.4571	30.2973	31.0366	30.5404	29.5533	30.0911	30.7999	30.1979	31.2281	29.7364	31.6877	31.0062	28.901	27.3332	30.7639	30.9389	26.4454	27.8166	30.1692	31.3243
Gluconic acid	30.457	30.2545	28.4142	29.1414	29.6965	28.1575	26.5888	28.0781	26.0548	25.7956	25.707	26.3228	25.717	25.9398	27.3185	25.8713	26.1815	25.8704	26.5085	30.13	25.5114	27.1068	26.2248	28.5925	29.4946	29.3863	29.0101	27.375	29.5533	28.8055	27.7912	28.9733	26.6031	26.5311	28.5221	26.4709
(2R)-2,3-Dihydroxypropanoic acid	22.6267	18.6826	25.7772	20.1328	21.8921	23.5119	19.4801	21.3581	21.8516	21.168	19.0146	20.5467	22.3697	22.1265	21.7377	20.655	20.5755	21.7071	19.944	19.9605	19.992	22.0609	23.5102	22.1656	24.8876	19.8565	22.5522	21.1268	23.3347	21.4937	19.6857	21.1473	19.9171	22.8354	21.7571	23.5961
Hypoxanthine	26.1296	27.307	23.8729	28.0896	28.1151	25.2422	28.3192	28.6927	29.5946	29.4873	29.8306	29.1242	24.6845	29.4512	28.76	29.4543	28.5269	29.5934	25.1911	29.5783	27.3533	29.0591	28.8706	27.6155	28.4401	28.5589	27.6994	28.6494	28.4742	28.497	26.7005	28.4674	25.894	25.923	28.1333	29.8449
N-Acetylneuraminic acid	26.4517	23.2093	22.6646	25.1857	27.4928	26.4972	22.9906	24.1344	20.0163	22.3899	21.7122	22.508	24.0943	21.8583	26.9322	22.9886	24.7095	22.4701	26.0085	21.3051	20.7972	22.7815	24.986	21.6887	21.7384	21.664	23.9118	21.0659	24.5093	26.2172	27.7063	24.4407	25.503	26.2073	21.7506	25.3183
Neu5Ac	28.9264	25.6467	24.7945	27.3246	29.7094	28.5866	25.6498	28.1863	24.5161	25.2401	25.8935	25.8832	27.3045	24.4979	28.6561	25.8069	26.7305	25.3384	28.2169	24.9206	23.3385	26.3828	26.3078	24.1856	23.3354	24.1857	26.8036	23.4981	27.1735	28.424	30.2632	27.3056	28.1925	28.8831	24.2888	27.5771
Erythrose-4-phosphate	17.7753	20.6358	18.3096	21.8537	17.9607	17.7251	21.3689	19.7283	20.1528	18.5669	20.9056	19.3208	20.6871	17.538	21.493	18.4332	20.66	17.1224	23.4611	17.8302	19.5968	18.6152	21.7071	22.3823	18.803	20.2807	19.7081	21.6515	20.1442	20.1786	19.8031	22.3698	21.9631	20.2935	21.3674	18.2766
Inosine	26.2793	25.054	27.5633	27.0369	26.9368	26.0678	26.3783	27.7189	27.2913	27.0619	29.3056	28.1278	26.8037	26.991	27.5288	27.3125	26.6406	26.854	28.5308	27.0339	25.5263	27.1632	27.4365	28.2414	26.8183	26.405	26.1238	28.7729	26.9978	27.2841	27.7005	27.7291	26.8011	27.1142	24.7627	27.8657
Orotate	16.0183	17.2383	14.1173	19.1902	15.3668	15.4981	18.5973	18.4014	19.4995	16.0719	14.841	17.3086	15.724	17.2644	19.331	18.6595	16.3902	17.0142	20.2427	17.6158	20.1663	15.665	14.9149	17.3122	15.5386	18.7654	14.5613	17.2428	14.4657	17.5683	15.6156	15.5545	18.4985	16.6878	17.4701	17.8072
Quinic acid	23.5897	21.0323	17.9976	19.5578	22.265	22.3569	19.4783	22.5341	18.8448	17.3163	19.2202	20.9684	17.1739	17.4624	17.9327	19.3673	20.1836	23.8411	19.8976	22.1277	18.8988	21.2774	23.2749	19.9987	21.9034	19.9941	18.8771	19.5507	18.7589	17.6515	21.3854	20.1284	17.979	18.4034	17.2526	17.6679
Uridine	22.5687	24.5724	25.2141	21.5379	21.19	23.6	24.572	24.1289	24.2012	25.6094	24.6343	25.8305	23.8253	25.4094	23.867	25.6791	22.0153	24.7757	24.8268	25.9831	22.6362	25.2291	23.3882	25.9735	24.9273	22.8327	24.4526	26.1635	23.4342	24.1941	21.5697	24.4274	22.9315	21.2136	24.6975	25.0935
Creatine	29.91	31.8315	32.068	32.5191	30.6968	30.0368	28.2772	31.4785	30.0911	30.1065	33.0902	30.5296	32.1201	30.482	29.2887	29.6831	28.9089	30.0902	30.7582	30.4244	29.6548	30.2632	28.4372	33.117	29.9485	30.1084	29.5038	33.674	32.7039	29.2271	29.6671	29.5155	30.8192	32.7224	29.04	29.3497
Glutamate	30.1674	28.6236	29.9957	29.5341	30.1356	29.0627	29.4642	28.9481	29.4661	29.4773	31.023	30.383	28.9462	29.8275	29.8821	29.2727	28.9504	29.2014	30.0205	30.1037	29.9395	29.6299	29.0827	29.4721	29.5319	29.8967	30.2158	29.302	29.702	28.9618	30.4423	30.0332	28.9133	29.536	28.9817	30.3677
Glutamine	29.1045	29.1417	30.6205	28.551	28.615	28.7418	29.1121	28.3401	28.9028	26.9889	28.3304	27.8743	28.5061	27.8591	28.6352	27.042	28.2991	26.4174	29.4519	27.46	29.2101	28.2923	28.5752	29.1513	29.2916	27.6936	28.9061	29.049	28.3842	27.7039	28.2506	30.1464	26.5663	28.8714	28.0584	28.6429
Cytidine 5'-diphosphocholine	23.0333	25.9231	24.0213	25.2761	23.9502	23.041	25.8654	23.7544	25.5863	24.5142	24.9007	23.2899	24.3034	23.939	27.116	24.474	26.376	23.8203	26.429	24.0505	26.5462	22.8642	26.5017	24.9159	22.9598	26.4132	25.013	23.6609	22.5866	22.7059	24.2834	24.4686	23.6613	24.808	25.6079	24.6629
Citrulline	25.9128	21.0972	25.6185	23.2739	25.8505	24.8256	22.5521	24.2696	22.0281	22.1975	22.4242	21.0257	24.3356	21.36	23.818	21.0451	21.9643	21.3663	23.3468	20.3525	25.204	21.7071	24.6703	22.0081	24.2947	22.0107	22.6864	21.3071	22.843	24.1941	24.3472	22.4494	23.3371	24.5376	21.5674	23.4138
Glucosamine	21.2652	17.7672	23.1446	23.1487	20.1474	21.9852	20.3792	22.786	19.0673	18.5989	19.6065	21.232	22.1981	21.0518	18.6287	19.5404	22.5951	20.3069	22.2257	21.2539	18.407	21.4689	22.5188	20.9945	20.0617	18.775	21.3781	20.8434	21.485	20.4709	19.6377	22.1238	22.2562	21.5868	22.1873	18.8145
Deoxyguanosine	28.078	25.3927	29.3005	29.7376	28.1706	28.4915	26.0192	29.234	26.8381	27.7741	30.7333	28.8889	29.0317	27.1264	22.4879	27.4975	27.9984	27.0077	28.5433	28.6059	23.4841	27.5897	24.4694	25.7909	26.4759	20.1775	27.5635	27.3362	28.4012	27.3216	29.4835	28.821	28.4217	29.4211	24.4246	27.1696
Î¥-Aminobutyric acid (GABA)	26.8574	25.348	26.3196	26.3189	26.9194	25.8434	26.2912	25.6545	26.0372	26.2771	27.4675	26.9541	25.5081	26.4162	26.7739	26.0385	25.7926	25.7192	26.8403	26.817	26.9892	26.2943	25.9325	26.2876	26.0213	26.8346	26.9052	26.0052	26.2543	25.5453	27.0944	26.6536	25.8417	26.4459	25.6874	26.6725
6-Phospho-gluconate	22.4906	25.1827	21.3414	23.6083	24.2061	21.0489	25.7418	22.7314	22.4482	21.4121	26.1824	24.238	22.9721	21.9221	27.153	22.2884	23.9419	21.6376	28.0555	24.6345	22.4997	21.4594	23.0064	27.0645	23.4532	27.3838	24.4993	27.5938	25.1695	23.5633	24.0503	26.9468	25.2728	25.3577	26.4143	21.8082
O-Phosphorylethanolamine	28.7332	25.8805	28.6385	28.516	28.0266	27.4159	27.0578	27.9452	27.7535	27.9163	29.198	28.5496	28.3841	28.107	28.0391	27.7377	27.25	27.7929	28.1547	28.3191	27.6233	27.8223	27.4103	27.411	27.556	28.0094	27.9444	26.5203	28.0721	26.8099	28.7344	28.8164	27.8517	28.8689	27.1656	28.0144
Glucosamine 6-phosphate	21.2059	20.1106	22.5872	22.1272	21.4368	21.7114	20.3128	20.503	19.9395	21.0162	20.4261	19.3911	20.442	20.6114	22.517	20.8795	20.6425	20.1955	21.0513	19.8939	22.8242	20.9418	22.9637	20.1689	21.2936	21.6978	20.8196	20.1714	20.5847	19.926	20.9246	20.5479	20.9896	21.5239	25.5706	21.343
N-acetylglucosamine-6-P	19.6061	20.4842	18.73	20.8021	19.7649	19.3016	20.6009	21.1873	23.6834	19.698	20.6701	19.5069	19.1233	19.1246	21.4489	20.8647	21.1321	20.0797	21.6238	19.7018	20.6758	19.4854	21.8229	20.4013	20.3659	20.931	19.5462	20.074	19.1238	21.71	19.998	20.0473	20.2353	20.3924	19.8635	20.2462
dGDP	28.0181	26.3381	27.1468	26.4217	27.1535	26.8063	26.4502	26.396	26.206	25.4413	26.1642	24.6588	26.8033	26.5648	26.5762	24.9436	25.7401	25.2248	25.6974	24.9463	27.0735	25.986	24.6871	27.9427	26.9375	26.5027	27.1957	27.795	27.0433	25.0572	27.4486	25.608	26.7109	27.6086	26.8876	26.7966
dGMP	26.2901	24.1117	23.4183	27.2969	26.8349	25.1126	24.4845	25.4444	25.2356	25.4199	27.9873	26.9107	25.0049	25.9001	24.9169	25.01	24.9968	24.3078	26.8694	26.8355	26.0947	25.4414	24.5321	24.3965	24.1864	25.5493	24.8834	24.6765	24.2661	25.3005	27.9348	27.4504	25.591	27.1723	24.0653	26.11
dTDP	16.982	15.5524	19.7116	21.878	21.6226	18.0305	16.8781	19.0101	17.7265	22.6504	19.3175	22.6381	21.4104	23.0998	17.3444	22.3179	16.9266	21.0714	17.6492	19.1116	21.8427	22.0941	16.7555	17.2025	17.7534	19.8646	18.6377	17.6818	20.8357	16.9828	17.2861	18.6972	16.9003	25.201	16.6628	20.3014
dUMP	18.4576	16.813	17.3358	18.0877	18.0749	18.3	17.5504	17.334	17.1964	17.643	17.827	18.3244	16.762	17.3948	18.1187	19.441	18.0667	19.4353	18.3558	18.3023	19.8668	17.2492	17.5293	19.4081	18.9832	18.8308	17.8174	17.5553	16.931	17.779	18.2476	19.0053	17.8557	18.4342	17.0697	17.9883
Uric acid	26.8178	27.5275	28.4222	26.2155	26.4633	26.9592	25.3151	27.0788	27.1555	26.9172	27.3814	27.4322	26.2537	26.3628	27.589	26.5257	26.2398	27.3526	25.658	26.6343	25.5987	26.9216	26.5756	25.2365	27.6844	26.3357	26.3349	26.163	25.6259	25.7066	26.2572	25.81	24.8434	25.6743	25.855	27.2367
Cytosine	18.7067	22.3724	23.6289	19.816	18.0001	19.126	24.522	17.5103	23.9581	22.7387	19.8923	21.4891	19.764	23.887	22.08	22.1534	22.2947	21.8737	21.9756	20.6078	24.7073	22.2083	20.6192	22.4822	23.0351	23.0585	24.8414	23.8147	24.0351	18.8936	18.3178	24.9361	21.5423	18.8555	24.8303	25.6692
Xanthine	21.6907	23.9747	21.8717	22.7884	21.8458	21.2357	22.8992	23.5663	23.1545	23.8164	20.838	22.054	19.7429	22.5134	25.2572	23.8286	23.2573	23.6815	22.9175	22.606	17.4239	21.881	23.7441	20.8589	23.1642	23.1662	21.5943	19.7654	21.5131	23.2585	22.3003	21.5887	21.7071	21.6339	20.9953	23.7755
Carnosine	18.5069	19.4622	17.9655	18.2858	19.9177	18.9619	19.3865	19.9603	20.2218	22.7658	18.1234	19.8185	18.7825	20.8803	19.0161	20.1689	18.8245	21.3983	20.2519	21.6446	19.6612	18.8002	19.5307	20.3174	21.1123	20.6449	19.8458	21.8856	18.2267	20.0495	18.762	19.5323	17.9321	21.7815	19.1531	19.9134
Guanosine	19.7834	18.5605	22.2749	21.1674	20.6545	22.2509	20.5559	21.8216	20.4359	20.7478	22.4844	20.4616	23.086	21.1702	21.6562	21.4597	19.378	21.0199	21.894	21.1339	21.7852	21.8552	19.5809	23.1663	21.8856	21.5301	20.2967	24.2068	20.5756	22.4876	21.5399	20.8777	22.0662	21.6602	20.2837	21.9479
Histamine	21.7071	23.4579	30.926	25.4983	21.9985	23.9859	27.2045	25.7598	26.0266	25.8844	26.6353	27.136	28.286	24.2164	28.53	25.2165	28.0011	25.8026	27.2803	24.2847	28.3435	26.092	26.4711	22.1867	25.987	24.5925	28.0353	24.2492	26.5125	23.6263	20.0904	28.291	23.1186	21.3204	29.1427	29.4985
Mannitol	28.9338	19.9461	28.1683	25.0665	27.0709	28.8281	22.2035	22.2972	23.3256	21.6903	22.0839	20.5231	21.7965	20.6708	22.2357	21.0738	25.1996	20.5853	22.2695	19.7054	22.4965	27.2031	24.0085	25.6354	27.8881	25.4121	28.0062	28.7585	28.1487	25.776	21.4105	21.53	23.8965	21.9823	26.8776	19.9938
Pipecolinic acid	25.3311	25.258	26.4748	26.0152	25.1145	25.0024	25.6212	27.2102	26.2993	26.2473	26.0118	26.1025	25.6934	25.5655	26.8136	25.782	26.0454	26.2743	27.0037	25.5835	25.5039	25.4523	26.5442	25.5502	25.8858	25.3584	25.8451	25.7832	24.4578	24.8176	25.7054	26.6251	25.0848	25.5393	24.3589	26.1637
N-Carbamoyl-L-aspartate	NA	NA	NA	NA	NA	NA	NA	NA	NA	NA	NA	NA	NA	NA	NA	NA	NA	NA	NA	NA	20.1647	NA	NA	15.4843	NA	NA	NA	15.021	13.9764	NA	NA	NA	NA	NA	NA	NA
Saccharopine	25.2135	17.4684	19.2617	20.5058	18.771	23.8191	18.1852	21.3434	18.6528	20.452	27.6334	24.0498	23.8272	20.2471	19.0573	20.8155	20.5446	20.5671	23.8172	19.715	19.6842	21.8628	17.8605	26.0923	17.6711	22.47	18.7279	26.41	22.0984	25.1296	24.6262	19.8114	21.5924	24.8944	17.6466	24.2748
Î²-Nicotinamide mononucleotide	23.2637	17.3625	19.3346	21.0558	21.6522	20.9194	18.0854	21.1582	21.2095	21.9589	20.7594	23.2655	21.1803	21.7879	20.277	22.8884	20.3774	23.2969	20.5265	23.825	18.9573	19.4556	20.6142	20.3163	18.7977	22.1537	18.7533	19.3637	19.1884	22.6621	22.236	18.0894	21.1651	22.4335	18.5364	21.1433
Cytidine	18.2853	19.6742	20.4088	18.2166	17.3803	17.8649	21.8401	16.9049	20.8148	19.7094	17.5607	18.2981	16.9238	20.5703	19.0715	19.4024	19.4492	18.9245	19.4684	17.7393	21.6091	19.2321	18.0986	19.5048	19.774	20.1131	21.7071	20.0179	20.2931	17.4503	17.8018	21.7248	19.152	18.1926	21.8526	23.0148
Carnitine	31.3075	30.0895	32.6329	31.6905	31.6532	29.9309	30.5673	30.5405	31.4935	31.3153	33.4817	31.3044	31.8158	31.7933	32.1474	30.7952	30.0141	31.5193	30.7827	31.4587	29.8099	32.2189	30.7024	30.7788	31.4904	31.453	31.0952	31.1982	31.7417	30.1692	31.9453	31.7926	30.2082	31.4924	30.46	31.2575
Acrylic acid	19.6198	17.3007	17.4888	17.7406	20.6996	19.5484	19.3412	18.9709	18.1961	20.0108	18.7225	19.382	19.2187	19.4974	18.1466	20.0503	17.8352	20.5661	19.3736	19.6278	17.9195	18.5487	18.2205	20.3125	19.7499	19.3103	18.639	19.8378	20.3062	19.2595	19.1914	17.9026	20.6506	20.5507	19.6108	19.874
Cystathionine	21.4029	20.6116	17.6227	19.3768	19.0708	20.8672	18.0178	18.6981	18.3193	19.0712	19.0037	19.1299	18.4347	19.6382	18.4073	18.2651	18.0328	19.075	18.4342	17.7442	24.6271	19.1676	17.5712	17.6909	17.8842	20.3286	17.8189	17.7106	17.9048	18.4174	19.9354	18.2074	19.2175	19.2499	17.6073	18.3659
Deoxyadenosine	15.2297	14.5796	14.8232	21.7574	16.0461	16.3149	15.366	18.0462	14.879	15.1057	16.3863	14.9896	18.891	14.8735	17.2449	14.9673	15.9337	14.7773	17.5539	15.3038	16.2965	14.2764	16.1314	14.5112	15.3275	16.086	15.1986	14.5787	16.0536	15.2841	16.149	15.9479	17.9539	19.5939	14.7299	15.3519
3-Phosphoglyceric acid	26.4507	23.5184	23.962	23.9971	28.4492	25.4313	24.3917	25.8944	25.0625	22.6515	24.037	25.0132	24.6249	24.4198	25.068	26.1949	24.7751	25.9656	24.4122	24.5529	23.2507	24.101	24.7479	27.3306	25.5583	25.0793	24.3279	27.5103	26.0665	26.2445	25.7944	24.643	25.3935	26.3432	25.041	25.5069
3-phospho-glycerate	23.1865	21.2307	21.7702	20.7642	26.055	22.6985	21.4821	23.1313	21.7044	19.958	20.2115	20.6507	21.6373	21.2476	22.7982	23.0455	22.1612	22.6342	21.3839	20.7694	20.3557	20.7077	22.5666	24.3361	23.5166	22.067	21.6803	24.6394	23.0562	23.2946	22.4122	21.0908	22.1972	22.6372	22.3318	22.8346
Cysteinesulfinic acid	21.9478	24.1728	26.9999	21.6742	21.9252	25.1064	25.3541	22.2902	26.4552	24.4137	24.602	23.1896	24.0996	23.9376	26.0576	24.3332	26.5724	23.4328	24.9562	23.2819	25.054	23.3459	24.5553	24.3576	27.0414	26.7227	26.0312	26.4287	23.3824	24.8959	25.6555	24.4055	23.1115	23.4063	26.4353	25.3935
N-Acetyl-DL-glutamic acid	18.4676	17.6846	20.8268	18.6105	17.7315	18.4326	16.693	17.382	18.4867	23.3367	20.1068	22.4506	19.0854	22.7638	18.2094	20.5562	20.6484	22.5929	17.4645	23.0363	25.2503	22.0676	16.9873	18.9512	18.9664	19.5934	18.8129	17.8091	19.6725	16.8051	17.0912	16.9973	16.7223	19.6488	16.3526	17.9349
4-Hydroxybenzaldehyde	23.8623	24.8474	24.4824	25.3053	23.3885	23.2449	24.046	25.442	24.648	25.3401	23.5607	23.6429	24.0527	24.3082	25.1541	25.0825	25.026	24.672	24.8837	23.7441	25.3624	23.7101	25.8351	23.4642	25.288	25.2728	25.0537	23.5292	23.4163	24.1784	24.0115	23.7499	23.4975	23.5505	23.5577	24.5773
Î±-D-Mannose 1-phosphate	26.1783	28.0415	27.0073	29.3213	25.9157	26.0584	27.9804	27.2545	28.0975	26.1025	28.7962	26.6397	28.2953	26.8346	28.7578	26.2232	27.3506	26.0807	29.5749	26.1975	26.1625	27.1636	28.5168	29.1311	27.2372	27.0341	27.2938	29.1168	28.1576	26.7999	27.6979	28.8007	28.4333	27.8222	28.3419	26.6711
ManNAc	20.9627	16.9127	16.6454	20.4315	21.8454	20.8936	16.7731	19.8146	16.67	19.4551	16.3277	18.2153	18.7855	18.0763	20.7984	19.119	19.4523	19.0021	20.2018	17.6754	16.4824	16.9605	19.489	14.7387	18.6894	14.3465	18.9093	14.9269	18.2942	21.0915	21.9637	19.0023	20.6056	21.5015	15.2643	19.2105
XMP	17.1917	15.9561	14.5775	16.3628	19.3971	19.159	19.6293	18.3337	18.9657	20.3972	21.086	20.2874	19.7797	19.9247	19.2861	19.5595	17.4786	20.1234	19.6613	20.4773	18.4374	18.7092	16.1064	19.0072	16.8037	20.1893	16.3514	18.9573	19.1056	19.532	19.9673	18.2081	20.3505	20.8681	19.2962	19.5487
Dihydroxyacetone Phosphate/Glyceraldehyde 3-phosphate	21.5334	22.3006	20.0019	21.5576	21.0371	20.2264	22.2029	22.0101	22.1743	20.2699	23.4373	21.0505	21.9902	20.9026	21.6078	20.1528	21.0417	20.1834	23.2155	20.6126	21.4663	21.8654	20.6768	23.5069	21.3156	22.502	21.6828	23.6665	21.3834	21.1805	22.1481	22.1511	21.8182	23.2055	22.0571	21.3298
Diaminopimelic acid	18.9286	18.7917	17.3896	18.5897	18.0299	18.0285	18.6826	17.763	17.9098	18.2107	17.5806	18.3008	17.1978	18.2247	18.7021	18.0477	18.0575	18.6827	19.9673	19.7558	20.1323	18.2013	17.7028	19.5398	19.0391	18.6674	19.1448	19.3114	17.2983	17.7868	18.1248	17.9051	18.0499	18.2443	19.5905	18.0639
Î¥-Glutamylcysteine	17.74	20.406	16.4824	25.1871	17.8619	17.2901	17.2741	17.3486	18.5412	19.4706	21.4235	18.5016	16.3429	17.8364	18.6701	19.7226	18.1152	17.9428	19.151	19.491	18.138	17.3137	18.2148	17.5091	16.4967	21.4301	17.0062	17.5293	18.2635	19.5283	19.1097	18.4338	18.3601	18.4282	17.7639	17.6783
dCDP	15.1227	15.7678	14.0858	17.9359	14.3661	15.0237	14.4323	15.0819	14.4971	15.0416	17.3545	13.9663	14.1472	14.4334	15.5317	14.7771	14.7159	14.1204	15.5244	14.3559	15.2863	14.3521	15.0226	15.089	13.8785	16.7567	14.2633	15.3871	14.0238	17.4925	15.0883	14.8356	15.1545	16.0275	14.1753	14.7912
Malic acid	26.0321	23.7443	21.0495	25.191	25.6073	22.8059	25.7571	25.3304	25.2607	25.7876	26.2013	26.0448	24.4976	25.3636	25.0662	25.5391	25.3924	26.0077	26.6318	25.9901	25.2256	25.0494	24.2117	25.9547	23.7232	25.6028	25.6092	26.1599	25.4881	24.0586	26.2824	26.0127	26.1278	26.4878	25.165	25.2024
Serine	25.0187	24.9716	25.8862	25.577	24.3742	24.8811	26.5498	26.1846	25.3923	25.5052	24.9671	26.3293	25.3218	25.981	26.2194	25.2344	26.4146	25.5025	27.2198	25.7216	25.7647	25.5113	26.1689	24.8913	25.3077	25.4684	26.0913	24.1384	24.5095	24.0496	24.418	28.0887	24.0861	24.8506	25.9399	25.4182
Betaine	29.9904	28.3066	30.6078	29.8089	29.6885	29.1817	30.3318	29.5684	32.296	30.1118	31.3348	30.0856	29.7869	31.2944	31.8944	30.0195	29.7215	30.2049	29.7757	29.5479	28.9411	32.4669	29.0598	28.8851	30.757	31.2274	30.7431	28.7572	31.3199	28.6136	30.1988	31.6691	28.9103	30.2582	29.5706	31.069
Cysteine	19.2542	17.5654	18.4637	20.1629	18.5679	19.3343	17.888	18.6932	18.2033	18.5895	18.4027	22.2334	17.9431	19.5857	18.6177	21.0306	18.0584	21.981	22.4224	22.3969	18.3853	18.3725	18.3425	18.2837	17.9695	18.4458	18.5485	18.6313	17.9082	18.2885	19.0096	18.4679	18.6067	19.0107	18.16	18.6591
Cortisone	18.9729	14.271	15.0978	20.1517	20.4622	18.357	19.165	19.7105	15.6873	19.5797	21.213	20.7644	17.6876	18.5288	15.5154	20.6741	15.5197	19.9003	19.1778	20.4783	15.3785	19.1526	15.4208	15.151	14.2674	15.3874	16.831	15.2054	19.2066	20.4984	19.9423	19.2193	19.8752	20.0678	16.2067	20.2932
Histidine	26.2411	25.8282	26.6918	26.7054	26.3206	25.5394	26.0302	27.2138	26.3142	26.4459	26.2227	26.5227	26.1256	26.0105	26.7924	25.9512	26.2215	26.3461	26.7826	26.2473	26.0709	25.9374	26.6898	25.6473	26.8924	25.3995	26.4566	25.6041	25.0279	24.9189	26.0017	27.3798	25.1461	26.0247	25.3327	26.5121
Serotonin	NA	NA	NA	NA	NA	23.1617	NA	16.6227	NA	NA	NA	16.4714	NA	17.5448	20.5469	NA	NA	NA	21.42	20.7389	NA	NA	NA	22.1099	NA	NA	NA	NA	NA	NA	NA	14.9343	NA	17.0058	15.3803	NA
Urocanic acid	28.1752	24.1457	27.0787	26.6183	26.3124	26.1198	25.1894	25.3616	25.6394	25.4999	22.6835	23.2802	25.3452	25.2762	25.5964	24.9585	24.893	24.7267	23.8626	20.7433	25.0712	25.5762	25.4585	25.1954	24.9718	24.4458	25.3107	25.775	24.6234	24.2729	23.6777	23.6631	25.0803	25.5789	24.9311	24.8584
Creatinine	28.9004	29.9123	29.8308	27.434	28.4481	27.9526	26.6071	27.3591	26.6639	28.0993	28.2617	29.2341	27.0712	28.385	26.6727	28.6398	27.2178	29.1673	26.1695	29.492	26.4967	28.9745	27.519	26.426	28.2255	26.3471	28.2185	26.8209	26.5296	26.8279	27.1371	26.8026	26.5554	26.7511	27.4847	27.2156
Salicylic acid	26.4741	25.4767	26.4296	25.9749	25.7533	25.681	24.6928	25.9762	25.7919	25.6626	26.3009	25.5139	25.7318	25.4727	25.9704	25.1294	24.8758	24.8701	26.1155	25.818	25.3381	25.73	25.528	25.3447	25.634	25.1925	25.7138	25.9114	25.3797	24.7882	26.4841	26.3804	25.4788	26.2347	24.851	25.9417
Tryptophan	21.346	21.7736	22.4811	22.9109	20.7065	23.0423	22.0737	23.702	23.4031	23.3958	22.5241	22.4783	22.8669	21.9804	23.5407	22.5648	22.5173	23.1602	23.077	22.6649	22.9057	21.8989	23.033	22.4086	23.5381	23.1007	22.7957	15.8106	21.7071	16.9029	21.9974	21.9017	21.9371	22.3373	22.1406	23.0094
(-)-Camphor	21.7439	19.5875	21.1379	20.911	20.8192	21.3723	20.0119	20.1617	19.8201	20.036	20.1444	18.9425	19.7024	20.0781	20.529	19.7701	19.646	18.8952	20.3549	19.6536	20.0969	20.149	17.9747	19.529	19.2816	19.4672	19.8793	20.0356	19.5145	19.4302	20.3609	20.5595	20.1347	20.6212	18.5353	20.3273
Saccharic acid	24.087	20.374	24.572	21.315	21.7913	22.9816	23.6832	21.101	21.7954	21.72	22.1392	21.5592	21.7071	21.8219	20.3791	22.2018	21.7473	21.5815	22.3434	22.5926	21.2722	21.7927	22.937	21.6519	22.8354	21.787	22.5238	19.3746	22.088	21.0664	22.4446	21.5687	23.2542	22.7544	22.7988	20.0949
4-Pyridoxic acid	16.0185	20.7793	15.8512	17.6424	16.152	18.1371	16.8322	17.3658	20.0799	20.6437	15.1688	19.8693	15.6384	17.9013	16.2574	20.0161	14.7267	19.9414	17.8444	20.1972	18.8238	18.578	18.3668	15.3555	16.5248	17.2234	16.4229	14.5783	16.1075	16.784	14.22	15.4083	17.4395	16.722	16.4663	16.9065
Pantothenic acid	22.5864	21.7878	22.7372	21.6056	23.8636	21.4712	22.8884	21.7906	22.8128	24.0854	23.1349	22.1692	21.7074	23.4087	22.1704	24.3244	21.8442	24.5478	20.4029	23.1703	22.2263	21.9822	21.5485	23.7853	23.0239	21.8755	22.989	26.1253	22.8417	23.6918	25.5564	20.1151	21.8609	23.1825	23.1714	21.5485
Deoxycytidine	18.6549	21.0108	19.5358	21.3882	18.7111	18.6133	21.9894	19.7892	22.707	21.4953	19.4181	18.8117	17.8619	19.2053	22.16	20.8486	23.3521	20.7959	21.0591	18.8941	20.3515	19.8315	22.9966	16.7559	19.9663	20.6575	19.9354	17.6421	16.6125	18.7826	18.6799	19.7529	18.4345	18.4706	21.3573	20.0796
3'-Dephosphocoenzyme A	14.8599	16.2678	13.7	20.3821	14.8358	14.8965	13.7427	14.6527	13.8297	17.1794	18.2134	14.8063	13.7663	13.6539	14.7772	16.8282	14.0716	13.3759	14.9798	14.7382	14.6851	13.8717	14.3606	14.1443	13.3438	17.7989	13.9118	14.5494	13.0575	18.688	14.8089	14.4943	14.7339	15.2772	13.4739	14.1209
2-Aminoadipic acid	21.7073	19.1131	23.1983	21.179	19.6485	22.1714	21.7378	21.8854	20.1469	21.4855	23.5784	23.1689	20.7595	21.538	20.9839	21.7271	22.1226	21.2313	26.3487	21.4715	23.6804	23.0805	19.3975	26.3653	19.5351	21.3824	21.6349	26.0863	21.6509	22.3114	21.6785	23.9074	20.3254	22.5966	20.1856	23.1447
4-Hydroxybutyric acid (GHB)	23.7606	23.6838	26.5395	24.1888	22.4354	25.3204	23.6533	24.6816	23.6379	24.7656	23.4512	23.7373	23.9995	24.456	24.4915	23.816	23.7587	25.0392	23.4612	24.0115	24.0771	25.099	24.7751	22.7001	25.491	23.9302	23.2762	21.9448	24.0368	23.5225	23.2256	22.563	22.644	23.4411	24.2611	25.282
Trigonelline	25.2718	25.6618	23.638	25.4191	25.8784	25.3775	25.3474	24.8107	23.784	24.493	24.3624	23.6529	24.3096	24.6968	24.5834	24.6937	23.9208	24.8735	23.5128	24.186	26.0421	23.3728	23.7591	25.1181	23.9858	25.4364	24.438	24.6541	25.2957	25.5923	25.2596	22.5112	24.6787	25.8128	25.132	24.5865
O-phosphoserine	19.3746	18.3461	16.5962	19.875	19.5538	17.2964	19.5868	16.4094	14.4926	17.0868	18.8449	17.8673	16.0327	16.8064	17.8182	17.175	17.6627	16.2612	19.5302	17.9497	20.6306	15.5315	15.2227	18.9219	16.5871	19.6259	19.4551	18.2556	17.9271	19.1344	19.768	18.1747	18.9819	18.8038	18.784	18.1999
5-Hydroxytryptophan	18.5223	18.2016	17.5279	19.2128	17.8712	19.2472	19.9193	19.2632	19.3535	18.7128	18.8211	17.5142	18.5524	18.5372	19.4567	18.6918	18.8781	18.5346	19.1194	17.32	19.1543	18.0089	17.764	18.1305	17.9611	18.046	17.9858	18.4614	16.9583	18.891	18.9659	18.9819	19.032	19.3937	19.6798	18.1026
4-Guanidinobutyric acid	21.4761	23.2828	21.2455	19.9052	21.4679	19.2365	24.6828	19.8048	21.9686	23.6455	21.2353	20.5101	18.382	21.9208	19.7613	22.1312	23.4411	23.2368	25.1107	21.1109	19.1406	22.878	21.2973	19.0571	22.245	22.6268	23.3351	19.431	19.9058	18.6573	18.4778	28.4618	17.8195	19.5996	26.5863	21.2436
N-Acetylaspartic acid	20.0209	19.0063	23.6391	26.0061	23.6525	21.0605	21.9583	22.6047	22.8414	27.0195	24.3544	27.3158	26.3307	28.0116	23.5008	26.7931	22.8145	25.956	21.1696	27.2563	24.7641	28.2941	21.5673	21.6442	22.7789	24.594	24.3439	20.8768	25.9686	20.9483	20.5541	23.5386	20.998	29.436	23.3764	24.5885
3-Hydroxybutyric acid	24.4767	21.8796	24.6686	22.8747	21.1334	25.4866	21.6763	23.4425	24.4177	23.7203	24.1497	21.9393	23.6865	20.9287	22.7494	22.5826	21.7203	23.7879	21.2398	21.9994	25.5957	25.8162	22.22	20.1248	24.4343	21.7071	20.5245	18.3719	24.031	23.7637	20.919	19.8889	22.5607	23.3512	22.8424	24.5749
1-Methylhistidine	24.7155	25.8088	26.2332	23.4741	24.7809	23.6059	25.4981	23.1491	24.7881	26.1907	22.8405	24.9821	23.0474	25.2208	24.2831	25.3541	24.8613	26.4716	22.6218	25.1642	24.4957	24.6906	24.4012	21.5151	24.7751	23.4438	25.2008	21.4715	22.6094	23.2218	23.516	22.9571	22.6887	22.777	25.0941	24.0585
3-Methylhistidine	18.9716	25.4318	23.763	23.3499	23.6604	21.7933	24.7694	21.8341	23.6381	24.4483	21.9722	22.1719	22.2212	23.0114	20.0269	20.0254	23.3906	24.3213	20.6333	20.9215	20.8274	19.9945	21.8798	20.2905	22.1184	19.8599	23.6358	20.1567	22.7958	21.2947	18.9321	18.2948	22.822	21.1152	21.9789	21.0051
Î±-D-Glucose-1,6-bisphosphate	25.4986	23.504	22.7406	23.3954	25.387	23.7612	25.8647	24.046	25.2789	20.6811	26.5047	23.9016	24.5889	22.8865	24.7144	22.8784	24.2041	22.8526	28.6728	21.7539	24.0662	22.8657	23.1127	27.2868	24.8088	24.7598	25.2571	28.6626	26.7938	25.5812	26.7744	27.6349	25.9648	26.9108	27.1298	23.9103
6-Phosphogluconolactone	20.136	23.2198	19.2048	21.4033	22.1804	19.176	23.6387	20.6326	19.5388	19.0163	22.4914	20.5975	20.7709	19.2526	25.2639	19.9227	21.7353	18.9909	25.4502	21.5695	19.8884	19.2758	20.7934	24.6912	21.1857	25.1244	22.0209	25.0312	22.5728	21.1561	21.2247	23.7271	22.6516	22.484	24.2163	19.5057
Anserine	16.8284	19.1591	15.5789	16.4744	16.1647	16.6791	22.9347	16.3301	16.1511	20.4039	16.5244	15.8803	15.9295	20.3939	16.535	17.4189	16.1147	18.5013	16.934	18.1736	16.1929	15.7491	15.8812	19.0389	15.01	16.2182	20.3699	18.9515	18.3966	16.518	17.2012	17.5177	16.1007	19.1193	16.2965	16.1384
Alanine	26.6262	27.131	27.6161	27.0139	26.8148	26.1125	27.673	27.1258	26.0442	27.4876	26.4989	26.7349	26.4659	26.8602	27.0202	26.9539	27.0925	27.5486	27.4763	26.7093	26.45	26.5055	27.7769	25.6659	26.695	27.8255	26.9313	25.4691	25.4343	26.0712	26.2344	27.4357	26.3831	26.5718	27.1195	26.8258
Cysteinylglycine	17.3777	24.6136	17.2701	27.0293	17.2686	17.5258	17.1106	18.2363	16.915	17.7466	24.8908	16.5469	17.5188	17.2482	17.783	17.5155	17.1798	17.2026	18.3348	17.6948	17.7945	16.8322	17.204	18.8351	16.513	23.5784	16.7968	19.2693	17.4476	23.1608	21.2701	17.2423	17.7358	19.0907	16.9981	17.2863
Cystine	19.8603	17.7763	22.2977	20.7025	19.152	20.6439	21.3214	23.9526	21.1809	24.1353	19.6164	27.7465	19.9293	25.4034	24.9292	26.7239	24.2877	27.8498	28.0592	28.3708	21.6303	22.3354	23.9342	19.3644	24.6845	19.9706	23.6645	19.3356	22.8234	18.873	19.647	18.5407	19.5552	19.7169	24.5276	22.6083
Lactic acid	29.652	30.4562	30.8629	31.2646	29.8207	28.7222	30.1265	30.7367	31.873	30.344	32.2262	30.4356	30.8272	29.9115	31.6838	30.0859	30.6995	30.8196	30.7774	29.8835	30.0313	30.4941	31.2041	30.7222	30.8536	30.8022	30.3621	30.6387	30.6457	30.0095	30.9401	30.2825	29.7911	30.7941	30.4065	31.1111
Salicin	14.8966	17.8497	13.5569	14.6309	13.9406	14.821	13.5803	14.4568	13.822	14.4419	14.0083	13.4764	13.6095	13.6796	14.6976	14.1212	13.955	13.1356	14.9192	13.8501	14.7082	13.9011	14.4111	14.0909	13.4494	14.3301	13.8562	14.3286	13.0176	13.965	14.7087	14.5795	14.6754	15.1626	13.3898	14.2049
4-Methylphenol	18.0265	18.1896	15.5277	14.9925	18.787	16.789	14.4469	17.2249	17.8843	18.1975	16.2403	18.1633	15.8681	16.0815	16.9097	17.2006	14.0949	15.2175	15.9296	17.335	14.8682	15.6179	18.1332	14.3244	13.6278	14.4097	15.9786	14.5541	14.3898	18.0232	15.3362	15.2366	14.8437	15.3894	15.3835	16.1692
Tyrosine	23.6494	24.6815	26.6847	26.1582	24.9381	24.7663	25.5531	27.0333	26.0924	25.818	21.2985	25.1224	24.8952	25.4685	26.8858	25.1888	25.3489	25.7428	25.4269	24.3698	25.8701	24.345	26.1382	23.1547	25.6699	22.4345	21.6323	23.1297	21.5399	24.7982	24.5607	24.7184	21.8503	23.897	23.1494	24.9859
Hippuric acid	24.0427	28.1127	22.8132	21.1855	24.2834	24.9229	21.4951	22.0841	26.4342	27.8146	20.4115	26.2391	23.5379	27.3423	21.8379	26.4275	23.0827	28.7196	21.4038	28.3673	20.3443	25.1798	23.9574	16.5969	20.8505	22.3302	25.3269	20.788	24.5146	20.2601	20.1834	22.6368	18.9421	20.0219	23.0488	20.5243
Ornithine	23.6969	18.3443	22.9752	21.2627	23.4426	22.9332	20.4854	22.5749	20.6778	19.7834	20.3146	18.59	22.6747	19.2364	22.0022	18.8977	19.4927	19.2126	20.9605	17.4745	21.9019	20.73	22.3183	19.2312	21.9647	19.6928	20.0524	18.6467	20.7573	21.6736	21.8218	20.7358	21.6001	22.6295	18.7129	20.9978
N-Acetyl-L-tyrosine	15.8629	17.7725	16.8464	14.7805	14.1611	16.9279	16.9867	15.4114	21.0621	18.1241	14.3739	19.9167	13.8454	19.0116	18.1441	17.3003	22.8927	18.7151	17.1713	19.9562	14.9724	16.7495	17.9754	14.2224	17.1974	16.5038	19.2756	14.5784	16.2226	14.532	15.0685	15.6437	14.7932	15.2989	15.0792	16.3212
Kynurenic acid	16.8955	19.3462	15.7863	16.6805	16.2462	18.1731	15.4252	16.2862	18.6879	18.2109	15.671	18.6616	15.6226	17.2424	16.6352	18.5792	15.7896	19.3738	16.4929	17.6455	16.3398	16.8899	16.3147	15.9449	15.8687	16.0277	17.0701	16.2273	15.9372	15.9368	16.4257	16.1347	16.4565	16.989	15.6487	16.0978
Kynurenine	21.3304	21.9359	22.5132	21.8797	21.8857	22.3654	21.3242	21.7903	20.4508	20.4874	22.9731	22.1513	20.7326	21.4263	22.1072	20.9909	20.5315	21.4557	22.8586	21.4551	23.3832	21.5533	21.5494	20.6935	21.8574	21.9301	21.2604	19.5738	19.1661	22.0106	23.0732	23.2787	20.2406	22.0754	22.3064	20.3603
Methionine	24.4609	24.8988	26.6625	25.2218	24.4221	24.5928	25.6457	26.4349	25.3859	25.5414	24.5575	25.5888	25.1436	24.7961	26.0025	25.498	24.7375	26.1571	26.1742	25.3481	25.5484	24.1597	25.6859	24.7081	25.9105	26.24	25.7944	23.7011	23.0963	24.9825	24.6282	25.5784	24.5145	24.3742	24.2475	25.4323
2-Hydroxycinnamic acid	24.1873	24.1155	26.2176	25.6283	23.9431	24.7009	25.1194	26.6167	25.2101	25.6426	24.6681	25.6505	25.1967	25.3425	26.4724	25.1	26.159	26.7244	26.353	24.7645	26.0421	23.9642	26.1645	24.7964	27.0211	26.4694	25.7705	23.7361	24.5882	24.6806	25.2565	24.9675	25.1281	24.5765	25.2597	25.7842
4-Oxoproline	27.6826	26.159	27.3492	27.0759	27.6822	26.7734	27.0792	26.4719	26.8784	27.0757	28.293	27.6849	26.3428	27.2374	27.5318	26.8211	26.5318	26.62	27.6386	27.6163	27.6784	27.0979	26.6812	27.0625	26.9353	27.5699	27.7076	26.9153	27.0779	26.6351	27.8267	27.6058	26.5766	27.2279	26.462	27.8115
Pyroglutamic acid	30.3569	29.3443	30.8278	29.529	30.4337	29.3192	29.6099	28.8553	29.3423	29.2759	30.4094	29.9961	29.6719	29.5584	30.1209	28.8469	29.3572	28.6472	30.4437	29.8638	30.3318	29.1616	29.633	29.6773	30.3411	29.7785	30.089	29.4152	29.5593	28.9213	30.3366	30.2123	28.5473	29.5195	28.9936	30.3273
Glycocholic acid	17.7947	15.6957	19.1807	15.6386	22.7556	18.8331	14.4382	19.8525	20.337	20.4309	14.7964	14.3021	17.9203	19.2299	17.7377	15.9106	21.1892	15.1029	15.6797	17.9691	19.1256	20.831	21.5178	15.5484	18.253	16.0321	14.8416	15.2371	15.9962	15.6784	15.4823	15.3323	15.7372	16.107	14.1389	16.3186
Guanidinoethyl sulfonate	19.6013	17.4126	19.9229	19.6773	18.9949	19.4807	21.9828	19.0371	18.5909	18.8795	19.3385	18.7873	18.7827	18.9112	19.4765	17.8175	22.5523	19.2256	21.0024	18.607	18.442	18.6151	23.2693	17.9544	21.5387	20.681	24.4326	19.6311	18.2973	18.6731	19.4489	19.9295	19.4121	19.5362	23.6443	19.962
Mandelic acid	16.8522	14.4706	15.6864	20.7493	16.0372	16.678	15.3907	16.369	15.9648	16.3558	16.0203	15.4719	15.7822	15.6345	17.5575	15.9837	15.8085	15.1333	16.716	15.8134	16.4332	15.9377	16.2453	15.9814	15.5198	16.5501	15.8015	16.2836	15.0473	15.741	16.5758	16.4691	17.2328	17.1028	15.1169	16.1976
Acetylcholine	28.292	26.3	28.7995	27.3543	29.1546	27.1361	28.0696	26.8891	29.8344	26.103	28.7828	26.0466	27.359	27.299	27.4303	25.429	26.0945	26.6196	26.1621	26.1333	26.8338	29.0331	25.3284	26.0927	27.7263	29.2038	27.4516	26.5643	28.9389	27.3615	27.7121	27.4503	26.3031	28.2539	28.0896	27.5557
4-Hydroxyindole	17.6229	19.5195	18.9499	17.1519	17.3171	15.4298	14.898	16.2837	17.2542	18.9837	16.266	18.8701	15.2281	16.6571	16.3518	17.5065	14.166	17.2101	17.542	18.5367	14.9172	15.8944	17.3501	14.5495	17.6581	15.6775	18.6391	17.9136	14.6733	15.588	16.8786	16.9156	15.0184	15.7303	14.2327	14.7124
Indole-3-lactic acid	20.991	20.9867	20.6519	20.1771	19.5532	20.7053	17.3304	22.7982	23.0817	20.2065	19.7031	20.8857	20.2607	20.0364	21.5401	18.6185	19.8083	21.4997	18.5129	21.1505	18.9942	18.6851	21.4862	16.3217	23.2798	19.7827	18.6415	17.3076	20.2013	19.7399	17.8728	18.3151	18.3768	18.4881	17.8484	20.4532
Phenylalanine	27.3544	28.028	29.4232	28.2532	27.6864	27.5161	28.0169	29.6556	28.9195	28.1803	27.3079	27.7408	28.1681	27.7128	29.0621	27.825	28.1708	28.6449	27.9389	27.4381	28.2687	27.3044	29.1505	27.2449	29.2396	28.1284	28.4559	26.4503	26.6879	27.5059	27.2339	27.4994	26.6213	27.4668	27.4924	28.5123
Glycyl-L-leucine	17.5438	17.9401	18.6193	20.0244	18.4047	18.5783	21.1072	19.2135	20.0646	16.996	20.8694	19.6703	18.4855	16.559	20.152	17.2967	20.4256	17.3878	21.0751	18.4528	20.2451	17.1385	20.2309	18.0066	19.6266	19.6366	18.6788	17.2911	16.9386	18.8735	21.003	21.2944	18.3407	19.2969	20.0051	19.206
Methylmalonic acid	26.8857	26.4809	26.592	27.3929	26.7644	25.7159	26.6918	26.6723	27.5768	28.8465	28.2767	28.3061	27.7287	28.2198	27.2256	28.0656	26.4438	28.3735	26.7547	28.3951	26.2999	28.0682	27.2208	27.5008	25.654	26.8135	26.6434	27.107	27.5644	26.4293	27.6893	25.7803	27.2964	27.4324	26.7002	27.2089
Phloroglucinol	21.0764	23.5226	21.7071	24.3306	20.944	21.0509	24.0575	22.2241	22.6503	20.9103	23.2658	19.3543	23.6698	20.9902	24.4029	21.0897	22.776	20.0558	25.1744	19.6569	21.8226	21.6117	24.2371	24.8222	21.6911	22.3236	22.4639	24.3632	22.7119	22.0069	21.7677	23.6231	24.1171	22.6227	24.2369	20.7379
Citraconic acid	20.4492	20.3371	21.7007	18.638	18.68	21.1963	19.7634	19.9676	20.7277	19.2546	17.2363	17.8383	19.4058	19.5798	20.6954	17.8952	18.2966	18.1951	19.2525	17.2985	18.9158	20.7561	19.9179	20.6867	20.7854	19.3219	20.6266	20.1819	22.2758	17.9599	19.1357	19.4446	21.374	20.2814	19.3437	20.0176
7-Methylguanine	19.7544	22.5851	20.2783	19.4792	20.8678	19.4664	17.4403	19.2467	18.1995	21.1446	19.2558	21.4244	18.9189	21.3752	20.1883	22.1142	19.2612	22.1546	18.7808	22.8269	20.2824	21.9624	19.8135	19.1151	19.8093	20.3305	20.452	18.0875	18.0854	19.5749	18.6427	18.5449	18.408	19.228	20.1032	19.25
Arginine	27.8107	27.4449	29.7522	28.3896	27.8728	27.5556	28.1527	29.5233	28.279	28.5548	27.8844	28.2655	28.0798	28.2015	29.0026	28.0633	28.375	28.5319	29.3803	28.1347	27.9099	27.6926	28.1133	28.2828	29.1371	27.8769	28.1402	27.9748	26.8411	27.4148	28.129	28.8217	26.9699	27.7154	27.262	28.5617
Acetyl-L-carnitine	20.3994	28.1536	19.1117	16.3129	21.1725	28.891	13.9126	14.7158	13.7046	15.4731	18.491	16.711	14.0249	14.7012	16.3052	14.8033	13.7421	13.8775	18.5188	16.4721	14.5725	14.1528	14.3744	19.484	13.4949	24.9439	26.8391	19.9783	20.2536	14.343	18.5156	18.618	14.9602	15.3016	21.1725	14.2657
Dodecanedioic acid	21.6549	19.3555	21.0896	20.5005	20.4885	20.8416	21.8678	20.4237	21.4047	20.8578	20.0981	20.0115	20.1961	20.1094	20.7841	20.1218	19.6391	19.7619	20.1959	20.0067	20.1637	20.2504	21.201	22.2563	20.3881	21.9628	20.1163	20.4617	21.2934	22.0685	20.8625	19.9397	20.2245	20.7057	18.4532	20.6327
N6-Acetyl-L-lysine	19.2684	19.4084	18.1361	18.742	19.1608	18.9666	18.2216	18.2463	21.4427	23.4225	18.6485	22.1996	18.0829	21.3718	19.3229	24.0391	21.9617	24.2127	20.8566	24.1891	19.0323	19.7908	18.0279	18.4176	18.0305	18.8522	20.7315	18.5262	18.4975	18.639	19.1609	20.3439	18.7098	19.5867	17.7766	18.5585
Imidazoleacetic acid	18.446	18.9068	19.2317	18.8867	18.3397	17.4652	17.3808	17.5265	17.3339	17.8465	18.2535	19.4057	16.4587	17.3062	19.2263	18.545	19.9156	19.2565	19.5002	19.4885	17.2102	17.2764	17.5535	17.618	17.1091	17.6025	17.8343	17.6392	18.3896	17.8803	17.6728	20.3475	17.3656	18.0266	18.8767	19.411
Cytarabine	17.128	18.8713	20.0542	17.0324	16.3635	16.8845	21.3127	16.3615	20.1208	19.5911	16.3593	18.2524	16.506	20.5031	18.9711	19.054	18.8384	18.0088	18.9843	17.7412	21.0336	19.0827	17.4147	18.8685	19.0192	19.9811	21.0659	20.1601	20.3076	16.0955	17.0338	21.5309	18.2977	17.4635	21.4568	22.2809
Methionine sulfoxide	21.3855	20.2074	22.3379	20.7705	20.7659	22.1684	21.5595	22.6093	21.6141	21.6999	20.7002	21.0439	21.0046	22.4106	22.5355	21.2549	22.0189	23.1993	21.1041	20.7345	21.1266	21.1204	23.2864	21.4984	22.887	20.323	22.5497	20.419	19.527	21.4872	19.549	20.5831	19.6783	21.0536	21.1011	21.7071
Palmitoylcarnitine	20.69	14.0092	19.2611	21.4128	15.4226	21.1622	18.413	18.6024	20.7301	17.7773	22.4896	20.6262	21.2681	21.6197	22.9923	15.4695	14.9168	19.5717	21.4625	20.4351	15.8752	16.9224	16.2986	20.9325	21.3877	15.31	21.605	22.6462	14.4825	20.9353	15.8124	22.494	20.4328	21.1361	18.6292	22.2588
5-Phosphoribosylamine (5-PRA)	17.9373	NA	18.9098	18.506	NA	18.1839	NA	NA	NA	14.0494	14.9962	13.0747	NA	13.3037	14.1813	13.8248	13.1987	NA	NA	NA	14.8207	13.6124	NA	NA	18.2169	NA	17.3177	NA	15.1612	NA	14.232	14.6753	NA	15.1702	13.7253	15.6209
Mono(2-ethylhexyl) phthalate (MEHP)	19.4553	16.7969	18.6003	18.639	18.4113	20.3425	16.9274	18.7133	18.1493	19.3232	18.1607	17.7277	17.9461	17.6007	18.8365	18.9483	17.8962	18.639	18.8099	17.6468	18.7588	19.6383	18.3765	18.329	17.6088	18.1786	18.3997	17.9766	18.2161	17.8411	18.45	18.289	18.3559	18.8797	17.1568	18.3196
Argininosuccinic acid	20.0907	16.8597	18.639	17.6921	20.032	17.6084	20.5363	21.6909	19.628	22.0704	18.9789	21.3486	18.2469	20.2389	19.0975	21.6871	19.2359	22.3608	22.7673	21.6721	19.7972	18.9923	18.1572	21.0432	17.9533	18.8316	19.6608	21.1858	19.0564	18.5356	20.3244	21.2235	20.1916	20.2142	18.6489	20.009
cis-4-Hydroxy-D-proline	23.3483	23.9212	25.8087	21.6482	23.4426	22.9923	26.4312	22.5057	23.8378	24.5365	21.7071	22.9214	22.445	22.8784	24.8698	23.3329	24.9483	23.9029	25.1291	22.7096	26.0524	25.8911	24.1391	22.7459	24.3825	24.7532	24.0218	22.7279	22.2455	23.1237	21.7692	24.0229	21.8026	22.1204	24.3304	23.8078
N-Acetyl-L-phenylalanine	16.6841	19.429	18.1682	15.6595	16.5173	17.2608	17.4266	16.7232	20.9545	18.074	13.8859	19.0873	15.7019	18.9518	18.6065	17.5392	23.1336	18.5901	16.3654	19.2426	16.6716	17.3432	18.7217	15.4307	19.4349	17.4272	19.348	15.4754	16.3876	15.8059	14.5795	15.1688	15.5344	16.3518	15.9378	17.1836
4-Hydroxyphenyllactic acid	21.8256	21.4233	22.4633	22.24	20.9808	21.0844	20.2998	23.7852	24.0239	20.2521	20.3122	19.9014	22.204	20.2514	22.6962	21.089	21.2088	21.3199	19.9797	22.5571	21.9226	20.2011	22.329	20.1141	23.6252	22.0164	21.4047	20.2055	21.2429	21.4732	20.468	20.2292	20.8074	20.8548	19.1871	20.5564
3-Hydroxy-3-methylglutaric acid	18.3728	20.7268	17.5094	19.1626	18.0534	20.9787	18.281	18.639	18.3151	19.4693	18.503	20.0314	19.0778	19.3763	18.2914	19.5689	17.8958	19.743	16.8018	19.5339	22.2447	19.5697	17.7979	24.0852	19.6224	21.5177	19.2656	22.0533	18.0885	19.6417	19.6421	17.6098	18.8264	18.7311	17.5709	18.1718
N6,N6,N6-Trimethyl-L-lysine	24.7841	25.5915	23.8034	22.965	23.6416	23.9836	23.7715	22.958	23.7927	24.1481	22.7064	23.1885	23.7481	23.7282	24.2277	24.8376	22.7919	22.7174	23.5678	23.9938	24.2521	23.2444	23.7742	22.4941	23.2926	23.1696	23.356	21.8546	21.0768	22.7011	23.4324	23.3482	21.9564	23.4602	23.445	22.4954
Adenylosuccinate	22.7678	21.0679	16.633	21.9934	23.7051	21.0313	22.2544	21.6848	21.2237	22.4888	25.0096	25.4657	20.0244	23.6721	21.4828	22.9492	22.7008	23.4723	24.4941	25.3024	23.2544	21.9927	22.6734	21.7254	19.6178	22.5738	21.5784	21.9585	24.5396	21.6999	23.7844	24.2003	22.9094	24.1713	20.9134	23.2554
GAR	18.9478	12.8589	NA	19.2669	NA	17.4487	NA	NA	NA	NA	NA	NA	NA	NA	NA	NA	16.6949	NA	NA	NA	NA	NA	NA	18.8171	NA	16.4515	13.0224	21.2865	NA	13.3757	14.9453	17.4091	NA	NA	NA	NA
Piperine	22.3889	20.5247	22.9494	20.9314	19.5506	20.7243	19.5458	21.8604	25.4807	22.7213	21.0383	20.8521	22.3581	22.4402	23.2454	21.5135	22.1705	21.7507	19.1414	18.3367	20.0511	19.0028	22.8844	19.6965	25.2838	20.9882	22.1933	22.6058	19.6259	22.8955	20.4113	19.4824	21.9222	21.2152	21.1249	21.5543
N-Isovalerylglycine	19.2733	16.505	20.5148	17.7979	18.2594	20.1207	19.2704	19.5	21.7097	18.3001	19.2546	16.9321	19.4303	18.064	21	17.676	19.7122	17.4918	19.2588	17.627	20.6859	18.3118	20.2565	17.9375	21.9708	21.8661	18.8001	17.8284	18.2128	20.9637	19.1314	18.7492	20.2777	20.0165	18.8163	18.8883
ManNAc-6-P	23.1223	23.6652	22.9939	23.9066	23.4	23.4439	25.1614	25.425	25.2113	23.391	23.3301	24.7168	23.0114	22.9986	25.2415	25.1379	25.0653	25.3266	24.739	24.5554	23.8399	22.8065	25.1005	23.1185	23.7326	24.8143	24.8163	23.0773	23.0014	25.6203	24.2178	24.5337	23.8488	23.8219	25.7229	24.1665
FGAR	18.4343	17.3535	17.1891	18.854	18.1987	17.9785	17.8126	18.0605	18.2328	18.3997	18.9456	17.9927	17.7203	17.9591	18.5514	18.2715	17.9883	17.5935	18.9815	18.2864	18.6686	17.7577	17.9834	18.5992	17.0257	18.5154	17.6534	18.9643	17.4486	18.1172	18.9949	18.6523	18.639	19.3002	17.8348	18.4469
N-Acetyl-Î±-D-glucosamine 1-phosphate	23.2252	23.7782	23.1362	24.023	23.5408	23.6458	25.2582	25.5493	25.4302	23.5214	23.4641	24.999	23.158	23.1587	25.3221	25.2785	25.1542	25.581	24.8768	24.7295	23.9456	22.9026	25.2841	23.2061	23.9138	24.9103	24.9048	23.1737	23.1425	25.8507	24.3189	24.7884	23.9297	23.9171	25.873	24.2391
AICAR	17.7765	17.4096	16.4315	19.4852	18.7218	17.3134	16.8401	16.6482	16.3788	16.9662	17.0583	16.6612	15.9937	16.6823	17.4395	16.8789	18.0028	15.9777	17.6922	17.0201	17.858	16.4809	17.0444	18.825	16.1939	17.4824	17.0389	19.6076	16.869	17.0385	17.5476	18.3682	17.2164	17.7587	16.2915	17.6914
FAICAR	15.6275	15.6648	15.5221	16.6633	15.1619	15.815	15.7022	16.0634	15.9536	15.9071	15.7016	14.9368	16.4878	16.2035	16.9446	15.8657	16.0857	15.5315	16.1441	15.1017	16.4023	16.2361	16.6363	16.1984	15.3911	16.4628	15.0901	16.3294	18.2271	16.0828	15.7768	15.5636	15.9681	21.5357	15.3597	15.8533
CAIR	NA	NA	NA	NA	16.4127	NA	15.8333	NA	17.0147	NA	14.0158	NA	NA	NA	NA	NA	NA	NA	NA	NA	14.0379	16.6328	NA	NA	13.8887	17.9101	13.1027	NA	15.8188	15.5972	NA	NA	NA	15.73	15.6462	14.5102
SAICAR	20.2555	16.0393	16.3337	18.3576	21.2951	18.4926	16.6961	20.0719	16.8271	17.1894	17.3704	16.6279	18.1693	16.774	17.3435	17.029	16.8361	16.1278	17.9518	17.3196	17.6184	16.9819	18.3182	17.5697	16.1232	17.3085	16.9821	17.5571	17.8835	19.6288	18.8449	17.9861	20.4172	20.3433	16.5151	17.0993
Imidazolelactic acid	25.4791	22.8065	23.2759	22.0085	25.3379	21.3601	23.15	20.129	21.9373	21.397	19.6289	22.4732	19.9107	22.555	19.6965	22.3049	23.6947	23.8114	22.0645	23.0985	21.5827	23.8767	21.0823	18.2827	21.2654	23.002	22.0049	20.7793	19.7868	20.3102	21.7071	23.3254	20.4786	19.7341	23.8512	22.6647
Î¥-L-Glutamyl-L-glutamic acid	19.8433	19.3333	22.2381	18.5472	21.4086	18.9607	23.611	19.836	21.5859	24.1846	21.0314	24.9557	17.3557	25.0237	23.3801	24.1174	22.856	23.7063	25.9791	26.2049	23.7147	23.3041	21.5131	19.9013	23.4421	24.276	24.9501	19.2478	24.2357	20.834	19.0242	24.7294	17.7631	19.2414	24.0054	23.9612
Nicotinuric acid	15.5126	20.6172	15.2751	15.4513	15.8003	15.3075	14.2516	14.8893	16.9229	17.3396	17.4867	16.1392	13.8292	16.5354	15.1311	16.2972	13.7842	13.1348	17.947	16.8596	14.6968	17.7022	15.943	14.0986	16.5778	14.3445	14.0454	14.2772	12.9626	14.8315	17.6823	17.9188	14.8379	15.2959	14.3858	14.1533
Sedoheptulose-7-phosphate	22.6988	24.7383	22.3403	26.4741	22.3883	20.8667	24.8177	23.8614	23.7527	23.1317	25.5212	23.9352	24.4142	21.9244	25.2746	23.9187	24.9983	22.548	25.5438	23.9097	23.5275	23.0771	25.4707	25.7208	22.8636	22.8043	23.9763	25.1948	24.3647	23.4751	23.8777	25.7128	25.9098	24.8424	25.0466	21.9624
Cholecalciferol	16.7795	14.1179	15.0872	16.1905	15.959	16.2352	15.6854	16.3827	19.7078	15.986	16.0939	15.604	15.0535	15.1365	23.4749	16.8978	17.771	15.1682	19.2447	15.4027	16.3487	15.2018	20.8923	16.1684	22.285	16.7409	17.8205	15.7153	14.3989	16.0162	16.3244	19.3446	15.9459	16.441	15.4005	19.3197
Glycodeoxycholic acid	16.1035	16.9154	17.6164	15.7196	25.1699	17.1632	14.4211	18.41	15.7164	17.5451	14.8211	14.6813	15.5058	15.5086	17.802	15.4301	15.3517	14.9129	15.6473	15.413	15.5364	16.3636	17.993	15.1724	14.7516	15.2381	14.8255	15.6761	14.0866	15.7835	15.4278	15.3537	15.7758	16.1448	14.4899	16.3355
Taurochenodeoxycholic acid	15.9148	15.2449	18.0509	15.5458	20.5965	18.4491	14.3466	18.6224	17.7282	16.4645	14.3139	14.9618	15.4381	15.3625	18.0517	16.9608	20.8216	16.4113	15.1655	14.7834	17.9137	18.8328	20.105	15.8043	16.746	15.2721	14.7384	15.2372	13.9019	15.073	14.9271	14.7966	15.4791	16.0905	14.2928	15.1097
Tetrahydrocortisone	16.6342	18.3093	16.3247	16.4526	16.2045	16.1958	15.2778	15.9909	14.9636	17.8816	21.6179	20.6521	15.333	16.3272	15.8527	17.7463	14.6893	18.575	21.7498	20.0646	15.2654	17.1066	15.1751	15.4149	15.1838	15.9504	14.9775	14.9107	15.2076	16.8636	21.9713	21.778	16.4107	16.5067	14.599	15.7142
Ergothioneine	18.1125	16.6003	17.7658	22.2742	19.4117	18.145	19.4385	18.4754	21.5332	19.6151	21.4459	17.0091	18.8163	18.7203	22.0808	18.4629	19.5634	18.7258	19.8964	17.0003	19.0518	18.2791	17.5581	17.2695	18.6778	21.7878	18.806	17.9616	21.1709	17.2264	19.9606	18.8853	18.6626	20.7554	16.9678	21.0817
Methylimidazoleacetic acid	19.1983	24.744	20.2234	17.3603	20.3391	18.2119	19.1384	18.2941	19.75	20.8908	18.969	22.1541	16.9882	19.8777	18.6536	22.1028	19.5963	22.0109	20.3857	21.9092	17.548	21.0377	18.3764	17.4452	18.9372	20.617	19.4974	16.9595	17.1001	18.1215	17.0325	19.8083	16.7537	17.7419	22.2231	19.6473
Coumarin	22.7334	22.6631	24.6154	24.2766	21.3942	23.3189	23.1796	25.3834	23.1847	23.8343	22.2651	23.2869	22.4487	22.3533	25.2875	23.2387	23.7664	24.6747	23.3848	22.5349	23.463	21.5309	24.9506	22.3708	24.8111	24.5661	23.2674	21.6547	21.413	23.4573	22.2343	22.2896	22.7037	22.4102	23.2437	23.6127
Pyrrole-2-carboxylic acid	21.8898	17.5833	21.3353	20.5087	21.0049	21.8024	22.7502	21.2288	21.4027	20.681	20.0102	20.5214	20.5587	20.6202	21.5971	20.7946	21.7524	20.3834	22.764	20.7115	20.8648	20.0412	21.4064	22.9121	20.2505	21.6572	22.2277	22.4051	20.5457	21.4923	22.715	22.6479	21.4895	21.7403	22.1645	21.3893
Thromboxane B2	18.5949	15.3572	15.6636	16.5318	16.0696	16.5644	15.3202	21.5667	16.3054	16.2768	15.8996	15.3473	15.6779	15.858	17.4195	16.9219	15.8056	15.8662	16.635	15.7938	16.3815	15.9843	16.2441	16.3521	16.6739	16.1158	15.7774	16.2179	19.2136	19.4845	16.4662	16.2831	16.6201	17.05	15.053	16.3387
Neu5Ac-9-P	18.7409	17.4167	17.5312	19.1541	20.1497	18.5423	19.1875	19.517	20.2449	20.0284	19.2818	19.3296	19.2646	18.639	19.4675	18.5731	18.2869	18.0691	19.2801	18.6043	18.9526	18.4362	18.2856	18.9043	18.1699	18.8091	17.9708	19.2722	19.342	18.4045	20.5494	18.9699	19.736	22.5231	18.1448	19.1471
Quinoline	16.5773	15.161	15.4907	20.2812	20.5423	24.3496	18.7734	16.4669	18.5227	16.7064	21.4086	19.9317	15.5728	16.9418	17.1036	14.9959	18.1818	14.4368	21.6455	19.129	15.528	16.0702	16.9481	15.0965	17.1299	16.9818	23.3045	14.8195	22.1232	19.3918	22.0039	21.5846	16.2664	16.2743	21.1777	16.5854
Caprolactam	23.2724	23.043	24.0014	23.6901	25.2915	23.2722	25.0374	24.0649	23.204	23.1888	23.7563	23.7788	23.9535	24.5303	23.7584	23.3888	22.633	26.3664	28.0499	25.6135	23.9085	24.2427	23.7462	25.459	24.4119	25.3705	23.9325	24.1262	24.9865	23.136	25.0857	25.3443	23.4165	24.457	23.2715	24.1259
Theophylline	15.7853	17.046	18.4643	16.8532	18.1965	18.3088	15.876	18.2537	15.334	14.4061	19.4185	18.9558	19.1623	19.3049	17.8699	17.5765	13.7873	14.0733	16.3981	16.4173	17.8553	17.6111	17.8394	14.0229	18.0249	18.147	14.6498	16.1484	18.067	16.8802	19.1283	18.9385	15.8036	16.0165	13.2295	15.9476
1,5-Anhydro-D-glucitol	23.1949	17.7563	21.7462	19.184	21.1174	23.2112	18.2456	18.7821	18.5064	18.6295	18.7042	18.2706	18.2662	18.4249	19.1291	18.3917	18.4651	17.7688	19.294	18.6596	18.7842	20.7356	18.7426	19.3325	21.6273	19.2958	21.6869	22.8957	21.9624	20.3568	19.402	18.9338	18.8615	19.5512	19.4613	18.9625
Theobromine	21.2217	19.8475	22.1458	21.0177	24.4399	20.1849	20.9948	20.858	20.1449	19.8353	22.2536	21.6123	18.6173	19.5368	20.7047	20.0945	19.1283	19.6791	18.6781	20.2842	20.8966	21.0088	23.732	19.1603	20.4686	20.7975	21.5123	23.5176	21.3854	22.2966	22.0198	22.0097	20.07	18.6045	18.7813	19.7997
2-Hydroxyhippuric acid	17.7967	22.4679	16.4075	15.4222	17.1287	17.1764	16.1704	18.2405	15.7377	18.5018	15.1891	18.3904	13.9101	17.3785	16.3433	20.6166	14.6176	20.087	16.9896	18.7108	15.3659	17.6381	16.7627	15.9923	18.0079	16.704	18.2228	14.6539	17.9479	15.7834	15.8934	15.8579	14.4977	15.0863	14.826	14.53
Azelaic acid	26.1946	23.991	25.8038	25.4387	25.1376	25.1539	24.1506	25.5415	25.8702	25.3619	25.5998	25.092	25.3849	25.1654	25.6954	24.8678	24.5022	24.6156	25.3534	25.1926	24.7991	25.3551	25.2018	24.9281	24.9238	24.6692	25.1702	25.23	24.8159	24.1816	25.6971	25.4228	24.8791	25.6118	24.2371	25.4251
Suberic acid	24.2905	22.023	23.9423	23.8178	23.4546	23.4853	22.6156	23.7608	24.0805	23.6326	23.2416	22.8105	23.4952	23.5109	24.0482	23.2132	22.911	22.8478	23.1691	23.3312	23.2961	23.9371	23.4849	23.278	23.0794	23.0072	23.4414	23.6362	22.8452	22.5702	23.6414	23.2484	23.3288	24.0031	22.5351	23.7154
Î²-D-Glucopyranuronic acid	21.947	20.541	17.9764	20.5863	19.1574	18.2719	18.761	21.2408	17.5565	21.7142	20.5761	24.4248	19.0917	24.2681	19.0154	21.9849	17.5748	21.1192	19.3987	24.9636	18.0608	23.4551	19.6859	18.9252	17.9623	18.4035	19.8519	18.0778	20.6739	18.6445	18.3466	19.1936	18.0306	19.6565	18.5055	17.8691
Ribose	21.1297	21.7512	20.4893	20.3127	21.2783	19.5548	19.5538	20.3907	20.2159	21.3123	19.4181	21.5229	19.077	20.494	20.4413	22.6399	19.7608	22.5163	18.9138	21.7421	18.7375	21.384	20.6856	17.8842	20.0527	19.9681	20.2163	18.7834	18.7833	19.4923	18.9655	18.738	19.2113	19.0492	19.6751	18.639
Stachydrine	28.5296	24.5302	21.1735	21.8086	21.9547	24.2897	23.8393	22.2171	26.0744	25.4861	22.5638	21.5864	23.5264	23.4929	23.2198	20.5741	27.7688	28.8437	21.0977	21.1547	26.533	27.8939	23.5399	20.6178	26.3174	25.9491	27.3777	25.2064	26.3468	24.2797	23.1634	21.2588	24.3417	22.5732	24.6495	22.6778
Cytisine	18.0102	14.7347	15.9002	16.874	16.0396	20.0706	15.2759	15.4987	14.5766	15.4992	16.8128	15.5794	15.6381	15.4745	16.8549	15.2615	14.5778	14.8389	17.9193	16.9767	15.3039	14.9394	15.655	14.9593	15.7838	16.0485	16.0467	15.8231	15.0893	14.996	17.2766	17.3167	15.3184	16.0994	14.6244	14.9321
Ecgonine	25.6574	24.1183	25.5367	26.238	25.5586	25.2421	25.4742	25.6343	23.9283	24.1792	23.3604	19.4149	21.9768	21.1511	26.2483	25.2605	23.4456	24.7021	21.6654	22.0532	19.9513	21.0707	24.2979	24.6662	25.2926	27.2994	23.9445	24.5517	26.8002	24.7015	22.5808	22.1638	22.2655	23.7562	23.9138	22.1188
Androsterone glucuronide	18.3025	20.2088	16.3399	17.0861	17.4091	18.6039	15.0265	17.6964	16.4738	18.5173	15.9224	21.2875	15.5315	17.0892	16.3818	19.3266	15.721	21.2123	16.1869	20.4003	16.6823	20.5861	15.8651	15.9134	16.3137	15.7305	16.4673	16.505	15.9533	16.7855	16.2692	16.8743	16.7303	16.7095	15.4923	18.1565
Apocynin	21.1247	18.1907	20.0712	19.8608	19.9191	20.0019	17.021	20.9271	19.3703	19.8065	19.9269	19.7702	18.7776	19.1514	20.209	19.542	19.1807	18.4581	20.1405	20.3945	20.8376	19.593	19.5689	19.6875	19.0921	19.224	19.4293	20.2382	18.682	18.8987	20.7622	20.4444	19.6998	20.5946	18.73	19.7722
Kanosamine	23.5976	23.7489	25.3601	21.7877	24.1819	22.7674	26.2509	24.7362	26.4604	28.0979	24.8493	27.4477	23.5365	28.4813	27.6045	27.8368	26.3427	28.2076	26.5243	27.9991	24.8787	27.5769	25.9383	24.7511	26.562	26.5986	27.1067	24.2284	27.0443	23.695	24.3851	26.4308	23.6233	24.67	27.5235	25.8075
NAAG	20.942	27.4548	22.1223	24.3227	23.5033	20.1908	17.1175	20.8792	22.2176	24.404	28.838	21.8698	23.4814	24.8543	19.85	24.3721	19.0305	22.9763	17.493	24.5194	24.0934	23.9618	18.7336	20.1533	19.7934	26.6924	20.5476	22.7019	23.2457	26.5268	25.5564	20.7751	22.3473	27.1134	18.6556	22.0668
N-Acetyl-1-aspartylglutamic acid	22.6835	28.338	19.1718	26.9	23.3471	21.485	19.2158	19.4661	22.5054	23.0054	29.2162	22.4207	22.6754	23.9209	19.1444	22.7706	19.4475	21.6607	16.9931	22.8606	23.0645	23.124	19.0641	19.6133	19.7592	20.2646	19.9646	23.1702	22.0882	26.5208	26.5405	22.5045	23.342	26.1457	19.7967	21.1217
Cyclic ADP-ribose	26.0177	24.0167	23.008	25.7473	26.3421	24.7155	24.2261	25.0717	25.4457	24.7464	27.1436	25.1151	25.5921	24.8558	24.2782	24.2762	24.2554	24.1905	25.2083	25.1218	24.8779	24.4302	23.227	24.9931	23.8037	24.9586	24.6517	25.4827	24.6776	24.7538	27.0097	25.0325	25.4196	26.4478	24.4833	25.2706
Paraxanthine	19.582	21.0239	22.0795	20.6347	23.3078	20.9909	19.4926	21.5502	17.7424	18.2617	23.1335	22.8565	20.2635	20.4036	21.7071	21.5756	18.6451	18.6753	19.5786	21.0147	21.2489	21.6292	21.0324	18.426	21.3119	21.026	18.6344	19.7894	21.0973	20.6363	22.9543	23.0008	20.1419	17.4464	18.495	19.3581
2-Mercaptobenzothiazole	16.5899	14.5398	15.4251	16.361	15.7919	16.4204	20.9713	16.5727	15.7451	16.0949	15.8367	16.573	15.4763	15.4742	16.472	15.7345	15.584	14.8327	16.4941	15.6576	16.3672	15.7401	16.0906	21.0928	15.3144	22.8034	15.5988	16.0616	20.3524	15.5239	16.7616	16.2653	16.3196	16.9085	14.8745	16.189
9-Oxo-ODE	22.119	19.0298	20.8376	20.694	20.0838	20.671	21.619	19.8606	19.9159	19.9009	20.0007	19.2394	19.5032	19.1313	20.044	19.3367	19.1971	18.7097	19.5945	18.693	19.8194	19.1417	19.9904	21.5621	19.5695	21.2536	19.8175	20.1993	21.2926	18.9301	19.5982	19.3201	19.0551	20.7447	19.2324	20.0767
Phenol	23.9408	23.3103	23.7172	23.5877	23.1665	23.1559	22.2636	23.4235	23.1279	23.09	23.3703	22.7257	23.0595	22.7749	23.437	22.6191	22.4792	22.2216	23.7164	23.3045	23.0946	23.3695	23.0111	22.8745	22.901	22.8464	23.2326	23.2791	22.502	22.5304	23.9551	23.7992	23.0525	23.9237	22.1857	23.4089
1,7-Dimethyluric acid	15.2015	18.3392	15.0054	15.8759	14.6999	15.834	15.3769	16.5188	15.3137	15.3951	15.1976	20.0109	14.5539	14.6929	16.9363	16.9276	15.544	14.8591	17.2054	16.9989	16.4172	16.4796	16.1121	14.643	15.3643	16.0019	15.1226	14.301	13.274	15.2933	15.7229	15.8804	14.9541	15.562	14.5893	15.2298
1-Methylxanthine	15.3532	18.6465	14.4183	15.4304	16.6517	15.2969	14.1844	14.9491	18.4276	14.9322	15.2797	16.1484	14.194	14.4876	15.5031	16.771	14.4895	15.5995	15.3967	17.9862	15.5269	17.8098	16.008	14.6385	14.1204	14.7379	14.9569	15.0413	13.9388	14.6416	15.8332	15.0638	15.1135	15.748	13.9698	14.609
Aspartic acid	29.0296	25.75	28.1051	28.8143	27.8896	27.4884	27.023	28.4987	28.5332	27.0465	29.2195	27.4753	27.8857	26.9941	28.6967	26.9832	27.5664	26.9295	28.5176	26.9502	28.0632	27.3321	26.6348	28.6204	27.9912	27.8527	27.5339	28.2734	28.5954	27.5047	29.1608	28.9137	28.2653	28.4844	27.7163	28.4528
Isoleucine	26.507	27.384	28.5949	27.6988	26.7675	27.06	26.9118	28.3432	28.0477	27.359	27.2534	26.7545	27.2243	26.757	28.0455	26.8995	26.7955	27.7828	27.0762	26.3144	27.6765	26.6992	27.9806	26.4298	27.4595	27.3099	27.1228	25.8413	25.7836	26.2743	26.855	26.5072	25.9414	26.5345	26.9259	27.5661
Proline	28.0367	27.3809	28.2187	27.0029	26.6899	26.8983	27.173	27.668	27.1584	26.8315	26.8724	26.5751	26.7471	26.4277	28.5522	26.2943	27.2489	27.0131	27.5436	26.0388	28.4353	27.2418	27.3783	25.9648	27.1875	28.2465	27.1834	25.2909	25.3784	26.1761	26.8802	27.2095	26.241	26.7033	26.3931	27.4766
Valine	27.3968	27.7975	29.562	28.2719	27.1148	28.1274	27.7725	28.9148	28.533	28.0267	27.7893	27.7805	27.7804	27.6385	28.623	27.5547	27.7354	28.2999	27.7419	27.2766	28.0316	27.4295	28.8217	27.0092	28.9823	28.0652	27.9977	26.667	26.8235	27.1839	27.7691	27.4223	26.7837	27.0739	27.1967	28.3105
Asparagine	25.3657	25.1285	26.0664	25.4329	25.071	25.3862	23.6256	25.7059	24.9338	24.9229	24.1455	24.7733	25.029	24.5474	26.1906	24.6372	24.9989	25.0004	25.9329	24.5132	25.8757	24.1945	25.2806	24.6352	25.7907	25.7081	24.8762	24.0999	23.7173	24.1177	25.3734	26.0247	23.341	24.837	23.5806	25.5
Leucine	27.7689	28.6406	29.7541	28.8504	27.9057	28.2784	28.5337	29.9945	29.3619	28.6445	28.7684	28.6414	28.4945	28.1162	29.5325	28.2221	28.5561	29.1226	28.8891	27.9802	28.7377	27.9556	29.3927	27.6583	29.7676	29.0119	28.9091	26.9712	27.2344	27.7558	28.2228	28.3674	27.1787	27.7528	28.0994	28.9819
Lysine	25.7314	25.6343	26.8761	26.4055	25.4708	25.299	25.8628	27.5476	26.6807	26.5973	26.4436	26.493	26.0975	25.9119	27.1515	26.1189	26.1216	26.4805	27.3931	25.9481	25.63	25.5668	26.8816	25.921	26.3264	25.6858	26.1697	26.122	24.7751	25.1435	26.0774	26.9435	25.4222	25.779	24.6797	26.4861
Sedanolide	19.1327	22.7924	17.9439	18.9461	15.8314	17.1394	15.0729	16.0831	15.0638	18.9756	21.5575	20.5801	15.9033	18.8998	15.9273	19.7148	14.7084	17.1664	21.7488	19.7572	15.7345	18.519	15.2565	16.9894	18.9075	15.9828	14.966	16.7012	15.1004	20.1604	21.986	21.8876	16.1755	16.387	18.981	15.3997
Shikonin	16.4547	14.5334	15.1896	16.1733	15.6869	16.1793	14.9173	21.5996	14.9226	16.6876	19.5108	18.0673	14.8216	14.9588	15.8846	15.0131	15.0836	14.1573	19.7784	16.1381	15.6776	15.2221	15.8914	18.4101	14.7406	15.7351	14.969	15.3071	19.5473	17.595	18.8672	19.7728	16.396	16.3333	14.5527	15.2049
16-Hydroxyhexadecanoic acid	21.6641	18.4641	21.1874	20.3442	20.6903	21.3891	21.6146	21.2542	20.3664	21.1048	20.0093	20.5019	20.8802	19.8801	21.1944	20.2712	20.0732	19.999	20.9896	20.3542	20.6275	21.23	21.3002	22.8257	20.9083	21.8604	20.8579	20.9834	21.3936	20.1919	21.3079	21.0861	20.6263	21.3988	19.7768	21.0917
1-Nitrosopiperidine (NPIP)	17.9874	17.61	17.2241	18.5882	17.424	17.5056	18.2543	18.0505	20.3308	18.1531	18.2531	17.1255	17.8308	17.7725	20.7496	18.3047	18.7881	18.017	20.5674	17.7502	16.954	17.9898	20.4291	18.9614	17.4742	18.1062	17.379	19.2416	17.5242	17.3956	17.7604	18.399	17.5998	19.1372	16.4616	17.9183
8-Hydroxyquinoline	21.2767	17.2565	20.3382	19.0812	20.5732	22.9345	18.7742	22.2676	20.4952	19.1591	18.8009	18.7387	19.2153	22.1587	19.2774	18.0123	19.7029	19.3446	19.6915	18.1666	18.4681	18.7182	21.8238	21.0104	21.1246	17.6803	20.6144	18.0675	20.1595	18.556	18.772	19.7654	18.3449	19.6161	19.3658	19.4943
Hexadecanedioic acid	20.3114	16.3521	19.4883	18.663	18.8456	20.8431	19.9405	20.2973	18.879	19.5775	18.7644	18.9713	19.5734	18.4139	21.5637	19.0818	18.2614	18.5908	18.7918	18.4111	19.48	19.9515	20.7266	20.6363	19.7459	19.7984	18.7473	18.6477	19.4534	20.0975	18.4624	18.6011	18.9043	19.7791	17.6552	19.8991
Oleamide	20.4661	18.7991	20.1252	20.3327	19.5527	20.9904	19.0212	19.9553	19.1935	20.7084	21.2061	20.568	20.1008	20.1529	21.1821	19.063	19.7228	19.3688	20.9344	19.9758	20.3372	20.092	20.7245	21.9672	19.4934	20.3072	20.5249	21.7948	20.5657	19.7733	20.9352	21.419	21.2487	20.9791	19.4978	21.9318

## Sheet: ccrcc_DE
ID	log2fc	t.ord	t.mod	p.ord	p.mod	q.ord	q.mod	df.r	df.0	s2.0	s2	s2.post	notNA1	notNA2
Tyrosine	-5.74929	-23.9023	-22.4992	9.93285e-31	1.29196e-30	3.35739e-29	3.94183e-29	55	3.92136	1.04183	0.355257	0.40095	50	7
Arginine	-5.55667	-19.8824	-19.1494	8.81959e-27	5.58203e-27	1.49055e-25	8.51551e-26	55	3.92136	1.04183	0.479606	0.517024	50	7
Ornithine	5.68596	17.5797	17.2268	3.10583e-24	1.12252e-24	3.49933e-23	1.14162e-23	55	3.92136	1.04183	0.642358	0.668944	50	7
Uridine	-2.76642	-11.9778	-11.1931	5.90115e-17	3.24664e-16	4.98661e-16	2.47641e-15	55	3.92136	1.04183	0.327551	0.375088	50	7
Phloroglucinol	3.67937	9.37226	9.34095	5.39987e-13	3.14156e-13	3.65041e-12	1.91701e-12	55	3.92136	1.04183	0.946352	0.952706	50	7
Cytosine	2.74452	8.83124	8.61691	3.93852e-12	5.04738e-12	2.21876e-11	2.56663e-11	55	3.92136	1.04183	0.59304	0.622908	50	7
FGAR	4.51023	8.46016	8.57596	1.56087e-11	5.91238e-12	7.53698e-11	2.57699e-11	55	3.92136	1.04183	1.74515	1.69835	50	7
Urocanic acid	-3.99921	-7.92249	-8.01208	1.16661e-10	5.26659e-11	4.92908e-10	2.00858e-10	55	3.92136	1.04183	1.56466	1.52986	50	7
2-Mercaptobenzothiazole	6.87809	7.7192	7.92946	2.50526e-10	7.26407e-11	9.40891e-10	2.46256e-10	55	3.92136	1.04183	4.87511	4.62	50	7
Putrescine	4.40468	7.66964	7.79665	3.0191e-10	1.21858e-10	1.02048e-09	3.71794e-10	55	3.92136	1.04183	2.02522	1.95977	50	7
Glutathione oxidized	4.95307	7.42994	7.58767	7.44999e-10	2.75239e-10	2.28924e-09	7.63425e-10	55	3.92136	1.04183	2.7288	2.61653	50	7
Caprolactam	2.58902	7.38975	7.29751	8.66892e-10	8.5363e-10	2.44181e-09	2.17039e-09	55	3.92136	1.04183	0.753712	0.772887	50	7
Erythrose-4-phosphate	4.09249	7.01729	7.13732	3.53393e-09	1.59423e-09	9.18846e-09	3.7416e-09	55	3.92136	1.04183	2.08848	2.01882	50	7
N-Acetyl-DL-glutamic acid	-4.3169	-6.93597	-7.06944	4.80245e-09	2.07706e-09	1.08218e-08	4.52658e-09	55	3.92136	1.04183	2.3786	2.28963	50	7
dCDP	2.44256	7.03588	6.9374	3.94861e-09	4.07118e-09	9.53333e-09	8.28091e-09	53	3.92136	1.04183	0.736257	0.757308	48	7
Saccharic acid	2.60566	6.91223	6.86804	5.2523e-09	4.54993e-09	1.10958e-08	8.67628e-09	55	3.92136	1.04183	0.872555	0.883821	50	7
Adenosine 5'-monophosphate	-3.00209	-6.68094	-6.71673	1.25562e-08	8.19177e-09	2.49653e-08	1.4702e-08	55	3.92136	1.04183	1.23984	1.22666	50	7
6-Phospho-gluconate	4.53315	6.47083	6.61649	2.76684e-08	1.20861e-08	5.19566e-08	2.04862e-08	55	3.92136	1.04183	3.01352	2.8823	50	7
Benzoic acid	-3.46734	-6.15113	-6.24879	9.16117e-08	5.00233e-08	1.40753e-07	7.73282e-08	55	3.92136	1.04183	1.95109	1.89057	50	7
Dodecanedioic acid	2.59766	6.24107	6.24535	6.54618e-08	5.06896e-08	1.05365e-07	7.73282e-08	55	3.92136	1.04183	1.06375	1.0623	50	7
Citrulline	2.07747	6.25895	6.14942	6.12252e-08	7.32822e-08	1.03473e-07	1.0647e-07	55	3.92136	1.04183	0.676489	0.700804	50	7
Nicotinamide adenine dinucleotide (NAD+)	-1.7128	-6.30036	-6.0451	5.24347e-08	1.09289e-07	9.32812e-08	1.51566e-07	55	3.92136	1.04183	0.453811	0.492945	50	7
Glucosamine 6-phosphate	2.15123	6.07419	6.00413	1.22059e-07	1.2782e-07	1.79378e-07	1.69559e-07	55	3.92136	1.04183	0.770176	0.788255	50	7
GMP	-2.76552	-5.93376	-5.97746	2.05783e-07	1.41524e-07	2.89819e-07	1.79915e-07	55	3.92136	1.04183	1.33378	1.31435	50	7
6-Phosphogluconolactone	4.0127	5.8378	5.96643	2.93702e-07	1.47611e-07	3.81823e-07	1.80147e-07	55	3.92136	1.04183	2.90114	2.7774	50	7
Cholecalciferol	3.87862	5.62789	5.75227	6.37023e-07	3.33169e-07	7.9748e-07	3.90967e-07	55	3.92136	1.04183	2.91646	2.7917	50	7
Î²-Alanine	1.59826	5.89509	5.65407	2.37535e-07	4.82834e-07	3.21156e-07	5.45611e-07	55	3.92136	1.04183	0.451342	0.490641	50	7
(2R)-2,3-Dihydroxypropanoic acid	2.34433	5.52675	5.53727	9.23056e-07	7.49168e-07	1.11429e-06	8.16338e-07	55	3.92136	1.04183	1.10482	1.10063	50	7
Ergothioneine	3.57172	5.34884	5.46263	1.76564e-06	9.907e-07	1.92517e-06	1.0423e-06	55	3.92136	1.04183	2.73796	2.62508	50	7
Kynurenine	2.0224	5.43087	5.39092	1.31013e-06	1.29459e-06	1.50163e-06	1.31662e-06	55	3.92136	1.04183	0.851504	0.864171	50	7
16-Hydroxyhexadecanoic acid	1.62021	5.42616	5.27011	1.33277e-06	2.02707e-06	1.50163e-06	1.99506e-06	55	3.92136	1.04183	0.547457	0.580359	50	7
Cystine	-4.69984	-5.094	-5.2354	4.42697e-06	2.30453e-06	4.40105e-06	2.19726e-06	55	3.92136	1.04183	5.22687	4.94834	50	7
Trigonelline	2.60417	5.16098	5.21924	3.48111e-06	2.44612e-06	3.5656e-06	2.26158e-06	55	3.92136	1.04183	1.56339	1.52868	50	7
ManNAc	-2.87814	-4.99853	-5.08178	6.22583e-06	4.05288e-06	5.84553e-06	3.63692e-06	55	3.92136	1.04183	2.03579	1.96964	50	7
Uridine 5'-diphosphogalactose	2.02836	5.07956	5.06877	4.66177e-06	4.25023e-06	4.50206e-06	3.70504e-06	55	3.92136	1.04183	0.97911	0.983284	50	7
Hexadecanedioic acid	1.58887	5.16441	5.03337	3.4384e-06	4.83648e-06	3.5656e-06	4.09898e-06	55	3.92136	1.04183	0.581207	0.611862	50	7
Ribose	-1.95146	-4.97126	-4.95462	6.86041e-06	6.4401e-06	6.26725e-06	5.31055e-06	55	3.92136	1.04183	0.946198	0.952563	50	7
Orotate	-2.37954	-5.36799	-5.37197	1.015e-05	6.77991e-06	9.02841e-06	5.44364e-06	28	3.92136	1.04183	1.05455	1.05299	23	7
Arachidonic acid	-2.06489	-4.72501	-4.74265	1.63488e-05	1.38094e-05	1.38151e-05	1.08033e-05	55	3.92136	1.04183	1.17269	1.16398	50	7
Hypoxanthine	-1.38224	-4.8471	-4.68083	1.06486e-05	1.72099e-05	9.22906e-06	1.3127e-05	55	3.92136	1.04183	0.499338	0.535442	50	7
9-Oxo-ODE	1.83479	4.59488	4.58511	2.57083e-05	2.41459e-05	2.06896e-05	1.79684e-05	55	3.92136	1.04183	0.979072	0.983248	50	7
Paraxanthine	-4.3937	-4.32976	-4.45536	6.37005e-05	3.80419e-05	4.78475e-05	2.71941e-05	55	3.92136	1.04183	6.32307	5.97159	50	7
5'-S-Methyl-5'-thioadenosine	1.64703	4.49187	4.45322	3.66656e-05	3.83261e-05	2.81666e-05	2.71941e-05	55	3.92136	1.04183	0.825549	0.839943	50	7
Lysine	1.24249	4.63436	4.43781	2.24207e-05	4.04371e-05	1.84839e-05	2.80399e-05	55	3.92136	1.04183	0.44137	0.481332	50	7
Succinate	-1.39665	-4.53995	-4.42472	3.10789e-05	4.23187e-05	2.44301e-05	2.86925e-05	55	3.92136	1.04183	0.58112	0.611782	50	7
Guanosine	-1.97787	-3.95847	-4.00136	0.000218457	0.000178368	0.000155048	0.000118307	55	3.92136	1.04183	1.53297	1.50028	50	7
Creatinine	-1.53862	-4.00939	-3.98925	0.000185021	0.000185678	0.000135954	0.000120535	55	3.92136	1.04183	0.904276	0.913431	50	7
Adenylosuccinate	-2.39839	-3.90293	-3.97648	0.00026156	0.000193698	0.000180428	0.000123121	55	3.92136	1.04183	2.31874	2.23376	50	7
Theobromine	-3.25955	-3.82327	-3.92469	0.000337936	0.000229781	0.000228451	0.000143076	55	3.92136	1.04183	4.46312	4.23543	50	7
Acetyl-L-carnitine	1.26215	3.95605	3.87108	0.00022018	0.000273919	0.000155048	0.000167148	55	3.92136	1.04183	0.625011	0.652752	50	7
Stachydrine	4.89955	3.71648	3.83337	0.00047452	0.000309729	0.000302627	0.000185294	55	3.92136	1.04183	10.6719	10.031	50	7
Hippuric acid	-3.64994	-3.69123	-3.79713	0.000513824	0.000348346	0.000315777	0.000204388	55	3.92136	1.04183	6.00376	5.67353	50	7
1-Methylhistidine	-1.60739	-3.77982	-3.78761	0.000388205	0.000359232	0.000257288	0.000206799	55	3.92136	1.04183	1.11044	1.10588	50	7
Oleamide	1.48862	3.77249	3.76128	0.000397362	0.00039107	0.000258293	0.000220958	55	3.92136	1.04183	0.956104	0.961809	50	7
3-Hydroxybutyric acid	2.59471	3.60731	3.69079	0.000668068	0.000490158	0.000389333	0.000269155	55	3.92136	1.04183	3.17691	3.03481	50	7
Glycerol 3-phosphate	-1.41347	-3.70892	-3.68834	0.000485966	0.000494017	0.000304187	0.000269155	55	3.92136	1.04183	0.891808	0.901792	50	7
N6,N6,N6-Trimethyl-L-lysine	-1.46947	-3.66735	-3.66044	0.000553841	0.000539858	0.000334292	0.000288971	55	3.92136	1.04183	0.985841	0.989567	50	7
Pyrrole-2-carboxylic acid	1.47551	3.65612	3.65105	0.000573682	0.00055618	0.000340193	0.000292574	55	3.92136	1.04183	1.00009	1.00287	50	7
O-phosphoserine	1.58707	3.54527	3.5635	0.000809558	0.000732831	0.000463793	0.000378966	55	3.92136	1.04183	1.23051	1.21796	50	7
CMP	1.3129	3.52622	3.50023	0.000858474	0.000892511	0.00048362	0.000453848	55	3.92136	1.04183	0.851219	0.863905	50	7
N-Acetylneuraminic acid	2.45058	3.2971	3.37585	0.00171544	0.00130761	0.000935219	0.000654029	55	3.92136	1.04183	3.39209	3.23567	50	7
ManNAc-6-P	1.379	3.35308	3.35273	0.00145183	0.00140265	0.000804477	0.000690251	55	3.92136	1.04183	1.03858	1.03879	50	7
CTP	1.96312	3.28755	3.35022	0.00183423	0.00146541	0.000984104	0.000709686	51	3.92136	1.04183	2.16636	2.08607	46	7
Cysteinesulfinic acid	-1.54484	-3.17916	-3.20936	0.00242584	0.00215402	0.00128118	0.00102688	55	3.92136	1.04183	1.4499	1.42274	50	7
Cysteinylglycine	3.06426	3.10499	3.194	0.00300567	0.00225392	0.00149404	0.00105797	55	3.92136	1.04183	5.98032	5.65166	50	7
Citraconic acid	1.87366	3.10922	3.16585	0.00296938	0.00244833	0.00149404	0.00112834	55	3.92136	1.04183	2.22984	2.15077	50	7
Cytidine	1.73178	3.11391	3.16177	0.0029296	0.0024778	0.00149404	0.00112834	55	3.92136	1.04183	1.89919	1.84213	50	7
Ecgonine	2.29745	3.04994	3.12367	0.00351744	0.00276936	0.00169847	0.00123043	55	3.92136	1.04183	3.48421	3.32166	50	7
FAICAR	1.7934	3.09669	3.16109	0.00348042	0.00278263	0.00169847	0.00123043	42	3.92136	1.04183	1.97427	1.89464	37	7
Î¥-L-Glutamyl-L-glutamic acid	-1.767	-2.97744	-3.03015	0.00431619	0.00362688	0.00203791	0.00158083	55	3.92136	1.04183	2.16263	2.08804	50	7
CDP	1.3925	2.97539	2.99796	0.00434099	0.00397539	0.00203791	0.00170833	55	3.92136	1.04183	1.34492	1.32475	50	7
Glutamic acid	0.742955	3.16082	2.9632	0.00255852	0.00438649	0.00133047	0.0018588	55	3.92136	1.04183	0.339249	0.386008	50	7
N-Acetyl-Î±-D-glucosamine 1-phosphate	1.27089	2.73813	2.75769	0.00830931	0.00773954	0.00379544	0.00323475	55	3.92136	1.04183	1.32282	1.30412	50	7
CMP-Neu5Ac	1.30289	2.7035	2.72808	0.00911076	0.00838233	0.00410603	0.00345606	55	3.92136	1.04183	1.42612	1.40054	50	7
Alpha-ketoglutaric acid	1.76889	2.6636	2.71987	0.0101221	0.00856902	0.00444334	0.00348593	55	3.92136	1.04183	2.70807	2.59717	50	7
Coumarin	0.70539	2.76165	2.62535	0.00780232	0.0110101	0.00361268	0.00442004	55	3.92136	1.04183	0.400603	0.443278	50	7
Tryptophan	1.15392	2.5811	2.59417	0.0125454	0.0119449	0.00523514	0.00473304	55	3.92136	1.04183	1.22725	1.21491	50	7
Adenine	0.732884	2.6917	2.5832	0.00939981	0.0122907	0.00418056	0.00480761	55	3.92136	1.04183	0.455209	0.49425	50	7
Cytidine 5'-monophosphate (hydrate)	0.7975	2.62473	2.55448	0.0112047	0.0132394	0.00479406	0.00511317	55	3.92136	1.04183	0.566871	0.598481	50	7
Ribulose 5-phosphate	1.0789	2.54375	2.54857	0.0138072	0.0134425	0.0056278	0.00512671	55	3.92136	1.04183	1.1046	1.10042	50	7
Acetylcholine	0.95192	2.53502	2.51804	0.0141183	0.0145382	0.00568109	0.00544356	55	3.92136	1.04183	0.865829	0.877542	50	7
Asparagine	0.698627	2.62782	2.5133	0.0111151	0.0147155	0.00479406	0.00544356	55	3.92136	1.04183	0.434003	0.474456	50	7
Guanidinoethyl sulfonate	1.11433	2.49852	2.51083	0.0154888	0.0148085	0.00615924	0.00544356	55	3.92136	1.04183	1.22139	1.20944	50	7
Pyroglutamic acid	0.735747	2.59732	2.50605	0.0120308	0.0149902	0.00508313	0.00544475	55	3.92136	1.04183	0.492718	0.529263	50	7
Creatine	0.840822	2.5434	2.4979	0.0138194	0.0153047	0.0056278	0.00549359	55	3.92136	1.04183	0.671075	0.695749	50	7
Histamine	1.28799	2.44455	2.4768	0.017736	0.0161463	0.00681244	0.00572825	55	3.92136	1.04183	1.7046	1.66049	50	7
Apocynin	0.789404	2.47387	2.42078	0.016481	0.0185876	0.0064662	0.00651858	55	3.92136	1.04183	0.625227	0.652953	50	7
Glutamine	1.1654	2.33647	2.36159	0.0231379	0.0215217	0.00878744	0.00746177	55	3.92136	1.04183	1.52765	1.49532	50	7
Cysteine	-1.80945	-2.25462	-2.32786	0.0294307	0.0243805	0.0106989	0.00835799	42	3.92136	1.04183	3.79134	3.55656	37	7
Glycocholic acid	-1.69129	-2.24713	-2.30142	0.0286639	0.0249221	0.0106469	0.00844871	55	3.92136	1.04183	3.47834	3.31619	50	7
Histidine	0.531009	2.46997	2.27595	0.0166433	0.0264995	0.0064662	0.00885087	55	3.92136	1.04183	0.283801	0.33425	50	7
Carnitine	0.811597	2.30028	2.27299	0.0252505	0.0266885	0.00948322	0.00885087	55	3.92136	1.04183	0.764386	0.782851	50	7
Piperine	-2.06218	-2.19885	-2.2604	0.0321126	0.0275059	0.0114256	0.00902385	55	3.92136	1.04183	5.40077	5.11067	50	7
Cytarabine	1.30488	2.20977	2.24852	0.0313018	0.0282966	0.0112556	0.0091845	55	3.92136	1.04183	2.14112	2.06796	50	7
Salicylic acid	-0.877202	-2.23588	-2.22831	0.0294369	0.0296893	0.0106989	0.00946024	55	3.92136	1.04183	0.945136	0.951571	50	7
2-Aminoadipic acid	1.60857	2.1755	2.22722	0.0339076	0.0297663	0.0119386	0.00946024	55	3.92136	1.04183	3.35701	3.20293	50	7
UDP	-1.21653	-2.13406	-2.16883	0.0373114	0.0341435	0.012869	0.0107395	55	3.92136	1.04183	1.99538	1.93192	50	7
Pantothenic acid	-0.95064	-2.10554	-2.11739	0.039824	0.0384574	0.0135968	0.011973	55	3.92136	1.04183	1.25169	1.23772	50	7
4-Guanidinobutyric acid	1.18852	2.02302	2.05814	0.047943	0.0440086	0.0162052	0.0134966	55	3.92136	1.04183	2.11938	2.04767	50	7
UTP	0.548737	2.16526	2.05585	0.0347229	0.044236	0.0120997	0.0134966	55	3.92136	1.04183	0.394369	0.43746	50	7
Deoxyguanosine	-2.19531	-1.96979	-2.02894	0.0539071	0.0469904	0.0178638	0.0141017	55	3.92136	1.04183	7.62685	7.1886	50	7
Serotonin	3.33934	1.93415	2.10329	0.0689734	0.0471437	0.0213887	0.0141017	18	3.92136	1.04183	7.60113	6.42778	17	3
N-Acetyl-L-phenylalanine	1.05177	1.98826	2.01483	0.0517688	0.0484931	0.0173251	0.0143645	55	3.92136	1.04183	1.71827	1.67325	50	7
Neu5Ac	1.33261	1.92081	1.96359	0.0599451	0.0543025	0.0192971	0.0159307	55	3.92136	1.04183	2.9555	2.82814	50	7
dUMP	1.23003	1.88635	1.9352	0.0661742	0.059138	0.0209042	0.0171841	42	3.92136	1.04183	2.50283	2.37807	37	7
Aspartic acid	0.694702	1.89958	1.88283	0.0627368	0.0646635	0.0200053	0.0186124	55	3.92136	1.04183	0.821249	0.83593	50	7
Lactic acid	0.563582	1.93592	1.87443	0.0580242	0.0658315	0.0188584	0.0187715	55	3.92136	1.04183	0.520396	0.555099	50	7
Valine	0.518801	1.95237	1.86716	0.0559913	0.0668569	0.0183744	0.0188874	55	3.92136	1.04183	0.43358	0.474061	50	7
Glutathione (reduced)	3.05836	1.79712	1.85621	0.0778076	0.0684259	0.0236934	0.0191533	55	3.92136	1.04183	17.7835	16.6693	50	7
Indole-3-lactic acid	-0.896357	-1.80528	-1.82431	0.0765049	0.0731771	0.0235085	0.020297	55	3.92136	1.04183	1.51378	1.48237	50	7
Isoleucine	0.471947	1.86979	1.77417	0.0668402	0.0812015	0.0209191	0.0223198	55	3.92136	1.04183	0.391198	0.4345	50	7
Neu5Ac-9-P	-0.784424	-1.74693	-1.75621	0.0862325	0.0842483	0.0260244	0.0229066	55	3.92136	1.04183	1.23807	1.22501	50	7
8-Hydroxyquinoline	0.837349	1.73699	1.7528	0.0879874	0.084838	0.0263191	0.0229066	55	3.92136	1.04183	1.42697	1.40133	50	7
Saccharopine	1.34392	1.63235	1.67466	0.108319	0.0993011	0.0310273	0.0265765	55	3.92136	1.04183	4.16211	3.95445	50	7
NAAG	-2.0601	-1.60904	-1.6593	0.113334	0.10237	0.0319233	0.0271596	55	3.92136	1.04183	10.0656	9.46502	50	7
GDP	-0.787697	-1.6396	-1.65424	0.106797	0.103396	0.0310273	0.0271953	55	3.92136	1.04183	1.41722	1.39223	50	7
dGMP	-0.698126	-1.63748	-1.64112	0.10724	0.106101	0.0310273	0.0276682	55	3.92136	1.04183	1.11612	1.11117	50	7
Methionine sulfoxide	-0.696929	-1.62803	-1.63206	0.109235	0.108001	0.0310273	0.0279252	55	3.92136	1.04183	1.12525	1.1197	50	7
Gluconic acid	1.21276	1.58632	1.62516	0.118401	0.109466	0.0328037	0.028066	55	3.92136	1.04183	3.58891	3.41939	50	7
Leucine	0.435615	1.66537	1.58896	0.101526	0.117421	0.0301023	0.0298547	55	3.92136	1.04183	0.420123	0.461499	50	7
Phenylalanine	0.443983	1.63007	1.56444	0.108802	0.12307	0.0310273	0.0307145	55	3.92136	1.04183	0.455529	0.494549	50	7
4-Oxoproline	0.522485	1.59388	1.56403	0.116694	0.123165	0.0325981	0.0307145	55	3.92136	1.04183	0.659826	0.68525	50	7
Guanine	0.814759	1.54067	1.56124	0.129131	0.123823	0.0354858	0.0307145	55	3.92136	1.04183	1.71724	1.67229	50	7
Phosphoenolpyruvate	-0.727867	-1.52844	-1.54154	0.132239	0.128631	0.0355042	0.0316499	54	3.92136	1.04183	1.38903	1.36552	49	7
Cyclic ADP-ribose	-0.571978	-1.52757	-1.517	0.132349	0.134614	0.0355042	0.032857	55	3.92136	1.04183	0.860889	0.872931	50	7
5-Phosphoribosylamine (5-PRA)	0.891537	1.47434	1.4952	0.146919	0.140916	0.0387969	0.0341224	48	3.92136	1.04183	1.6455	1.5999	45	5
Proline	-0.367247	-1.53538	-1.44384	0.130424	0.154081	0.0355042	0.0370163	55	3.92136	1.04183	0.3513	0.397257	50	7
Choline	0.44231	1.4739	1.43237	0.14621	0.157323	0.0387969	0.0375	55	3.92136	1.04183	0.552981	0.585515	50	7
Glucose	-0.499646	-1.43934	-1.42019	0.155722	0.160824	0.0408028	0.0380373	55	3.92136	1.04183	0.739933	0.760025	50	7
Xanthine	0.862449	1.38585	1.41251	0.171387	0.163059	0.0445617	0.0382694	55	3.92136	1.04183	2.37809	2.28915	50	7
Cytidine 5'-diphosphocholine	0.734785	1.36546	1.38468	0.177666	0.171373	0.0458419	0.0399135	55	3.92136	1.04183	1.77809	1.72909	50	7
Taurine	0.392154	1.35218	1.30861	0.181851	0.195748	0.0465662	0.0452451	55	3.92136	1.04183	0.51646	0.551424	50	7
4-Hydroxybenzaldehyde	-0.304833	-1.2897	-1.21027	0.202551	0.231009	0.0514768	0.0529939	55	3.92136	1.04183	0.343036	0.389542	50	7
1,5-Anhydro-D-glucitol	0.72369	1.17739	1.19958	0.244111	0.235103	0.0611199	0.0535306	55	3.92136	1.04183	2.31986	2.2348	50	7
Threonine	0.348915	1.21863	1.17744	0.228187	0.243755	0.0575591	0.0550895	55	3.92136	1.04183	0.503372	0.539208	50	7
UMP	-0.485804	-1.15484	-1.15643	0.253147	0.252172	0.0629162	0.0565727	55	3.92136	1.04183	1.0866	1.08362	50	7
Mannitol	1.32223	1.10517	1.13909	0.273896	0.259276	0.0670864	0.0577417	55	3.92136	1.04183	8.78912	8.27352	50	7
S-Adenosylhomocysteine	0.514959	1.07777	1.0871	0.285841	0.28142	0.0695086	0.0622193	55	3.92136	1.04183	1.4018	1.37785	50	7
Serine	-0.279549	-1.14403	-1.07977	0.257564	0.284643	0.0635468	0.0624461	55	3.92136	1.04183	0.366632	0.411568	50	7
Theophylline	-0.862398	-1.04833	-1.07549	0.299071	0.286539	0.0716941	0.0624461	55	3.92136	1.04183	4.15538	3.94817	50	7
Uric acid	-0.518893	-1.05512	-1.06576	0.295983	0.290881	0.0714608	0.0629426	55	3.92136	1.04183	1.48506	1.45557	50	7
N-Acetyl-L-tyrosine	-0.830042	-0.997771	-1.02382	0.32276	0.310106	0.0768281	0.0666302	55	3.92136	1.04183	4.24944	4.03597	50	7
Ascorbic acid	-1.25661	-0.988333	-1.01915	0.327318	0.312297	0.0773682	0.0666316	55	3.92136	1.04183	9.92625	9.33497	50	7
Cystathionine	-0.255646	-0.895385	-0.864807	0.374483	0.390652	0.087902	0.0823574	55	3.92136	1.04183	0.500554	0.536578	50	7
Methionine	-0.292227	-0.878637	-0.863433	0.383421	0.391401	0.0893791	0.0823574	55	3.92136	1.04183	0.679227	0.703359	50	7
CAIR	-1.10042	-0.813981	-0.829893	0.420598	0.411192	0.097374	0.0859291	39	3.92136	1.04183	1.78304	1.71533	40	1
O-Phosphorylethanolamine	-0.224173	-0.771361	-0.746701	0.443794	0.458214	0.102045	0.0951041	55	3.92136	1.04183	0.518614	0.553436	50	7
Azelaic acid	0.236742	0.754793	0.737224	0.453593	0.463912	0.103594	0.0954587	55	3.92136	1.04183	0.604073	0.633207	50	7
Betaine	0.242075	0.748502	0.733471	0.457346	0.466179	0.10375	0.0954587	55	3.92136	1.04183	0.642256	0.668848	50	7
Acrylic acid	0.457995	0.703487	0.71796	0.48472	0.475619	0.109227	0.0967424	55	3.92136	1.04183	2.60258	2.4987	50	7
UDP-N-acetylglucosamine	0.484099	0.690654	0.706209	0.492688	0.482841	0.110287	0.097561	55	3.92136	1.04183	3.01676	2.88533	50	7
NADH	0.377825	0.670329	0.68097	0.505453	0.498558	0.1124	0.100074	55	3.92136	1.04183	1.95074	1.89025	50	7
Adenosine	-0.477942	-0.648112	-0.66348	0.519609	0.509611	0.114263	0.101624	55	3.92136	1.04183	3.3392	3.18631	50	7
Malic acid	0.280289	0.646584	0.648683	0.52059	0.519063	0.114263	0.102837	55	3.92136	1.04183	1.15387	1.14641	50	7
Quinoline	0.38085	0.631229	0.642752	0.530505	0.522878	0.115649	0.102924	55	3.92136	1.04183	2.23526	2.15583	50	7
Imidazolelactic acid	-0.328592	-0.626235	-0.634388	0.533751	0.528283	0.115649	0.103231	55	3.92136	1.04183	1.69057	1.64739	50	7
GTP	-0.359471	-0.617963	-0.630945	0.539936	0.531204	0.116244	0.103231	42	3.92136	1.04183	1.99181	1.91069	37	7
Citric acid	-0.494465	-0.5317	-0.546519	0.597075	0.586773	0.127239	0.113308	55	3.92136	1.04183	5.31046	5.02637	50	7
Pyruvic acid	0.311667	0.529581	0.538806	0.598534	0.59205	0.127239	0.113608	55	3.92136	1.04183	2.12672	2.05452	50	7
Glucose 6-phosphate	0.140515	0.500625	0.482446	0.618632	0.631277	0.13069	0.120378	55	3.92136	1.04183	0.483739	0.520882	50	7
Deoxycytidine	0.271235	0.463835	0.471813	0.644596	0.638803	0.135329	0.121057	55	3.92136	1.04183	2.0997	2.0293	50	7
Inosine	-0.136581	-0.390469	-0.385539	0.697698	0.701226	0.145573	0.132066	55	3.92136	1.04183	0.751282	0.770619	50	7
Nicotinamide	0.263616	0.339829	0.348252	0.73528	0.728892	0.152473	0.136435	55	3.92136	1.04183	3.69503	3.51845	50	7
dGDP	-0.113579	-0.254107	-0.255391	0.800361	0.79931	0.164957	0.148703	55	3.92136	1.04183	1.22675	1.21444	50	7
3-Phosphoglyceric acid	-0.122845	-0.231186	-0.234319	0.818028	0.81555	0.167045	0.150805	55	3.92136	1.04183	1.73374	1.68769	50	7
Uracil	0.116082	0.221801	0.224664	0.82529	0.823018	0.167045	0.151269	55	3.92136	1.04183	1.6819	1.6393	50	7
Fumarate	-0.101113	-0.213976	-0.215706	0.831357	0.829962	0.167266	0.151632	55	3.92136	1.04183	1.37112	1.34921	50	7
2-Hydroxycinnamic acid	0.052901	0.221764	0.208444	0.825319	0.835601	0.167045	0.151753	55	3.92136	1.04183	0.349413	0.395495	50	7
4-Hydroxyphenyllactic acid	-0.0863816	-0.177386	-0.17909	0.859857	0.858482	0.171976	0.154986	55	3.92136	1.04183	1.45612	1.42855	50	7
Taurochenodeoxycholic acid	0.110464	0.167161	0.170669	0.867857	0.865068	0.172514	0.155257	55	3.92136	1.04183	2.68143	2.57231	50	7
NAD	-0.0548779	-0.160912	-0.15851	0.872752	0.874597	0.172514	0.156049	55	3.92136	1.04183	0.714188	0.735993	50	7
Argininosuccinic acid	0.085894	0.126519	0.129267	0.899782	0.897587	0.176067	0.158715	55	3.92136	1.04183	2.83012	2.7111	50	7
3-phospho-glycerate	-0.0638238	-0.124788	-0.126274	0.901146	0.899945	0.176067	0.158715	55	3.92136	1.04183	1.60624	1.56867	50	7
Thymine	-0.0239069	-0.0741035	-0.0725968	0.941197	0.942373	0.182835	0.165243	55	3.92136	1.04183	0.639088	0.665891	50	7
Alanine	0.0129676	0.0391764	0.0384803	0.968892	0.969435	0.18714	0.169017	55	3.92136	1.04183	0.672767	0.697329	50	7
N-Carbamoyl-L-aspartate	NA	NA	NA	NA	NA	NA	NA	49	3.92136	1.04183	1.89378	1.83065	50	0

## Sheet: prcc_DE
ID	log2fc	t.ord	t.mod	p.ord	p.mod	q.ord	q.mod	df.r	df.0	s2.0	s2	s2.post	notNA1	notNA2
N-Acetylaspartic acid	-4.55395	-8.64354	-8.92595	1.68826e-06	2.0035e-07	7.63903e-05	2.56267e-05	12	3.16057	0.68132	0.971543	0.911039	7	7
NAAG	-4.94352	-7.50469	-7.97717	7.18837e-06	8.30042e-07	0.000195156	5.30852e-05	12	3.16057	0.68132	1.51871	1.34414	7	7
dTDP	-4.39657	-7.14205	-7.53417	1.17711e-05	1.67418e-06	0.000217858	5.93243e-05	12	3.16057	0.68132	1.32633	1.19186	7	7
N-Acetyl-DL-glutamic acid	-4.69257	-7.01714	-7.47065	1.40036e-05	1.8552e-06	0.000217858	5.93243e-05	12	3.16057	0.68132	1.5652	1.38093	7	7
Putrescine	3.80659	6.99501	7.25909	1.44442e-05	2.62151e-06	0.000217858	6.70634e-05	12	3.16057	0.68132	1.03649	0.962447	7	7
Phloroglucinol	3.27143	6.91099	7.00753	1.6256e-05	3.98535e-06	0.000220666	8.49608e-05	12	3.16057	0.68132	0.784263	0.762802	7	7
Î²-D-Glucopyranuronic acid	-4.13692	-6.40456	-6.79343	3.3796e-05	5.73077e-06	0.000417055	0.000104717	12	3.16057	0.68132	1.46031	1.29791	7	7
Methylmalonic acid	-1.71996	-8.95392	-6.5107	1.16555e-06	9.34717e-06	7.63903e-05	0.000118091	12	3.16057	0.68132	0.129145	0.244259	7	7
Erythrose-4-phosphate	3.31654	6.21836	6.43366	4.46152e-05	1.07004e-05	0.000504688	0.000118091	12	3.16057	0.68132	0.995604	0.930084	7	7
Androsterone glucuronide	-3.82656	-6.06865	-6.41979	5.59701e-05	1.09649e-05	0.000566695	0.000118091	12	3.16057	0.68132	1.39156	1.24349	7	7
Glycerol 3-phosphate	-2.15515	-7.09115	-6.3916	1.26312e-05	1.1524e-05	0.000217858	0.000118091	12	3.16057	0.68132	0.323289	0.397929	7	7
Guanidinoethyl sulfonate	3.70998	6.0403	6.37022	5.84462e-05	1.19679e-05	0.000566695	0.000118091	12	3.16057	0.68132	1.32037	1.18714	7	7
Succinate	-1.65694	-8.95341	-6.36861	1.16626e-06	1.20021e-05	7.63903e-05	0.000118091	12	3.16057	0.68132	0.119869	0.236917	7	7
Hippuric acid	-4.16267	-5.89512	-6.30966	7.30785e-05	1.33247e-05	0.000619999	0.00012174	12	3.16057	0.68132	1.74512	1.52335	7	7
Pyrrole-2-carboxylic acid	1.70853	7.76441	6.08223	5.09911e-06	2.00337e-05	0.000173043	0.000170833	12	3.16057	0.68132	0.169472	0.276179	7	7
7-Methylguanine	-2.65806	-5.90919	-5.93269	7.15031e-05	2.62957e-05	0.000619999	0.000210217	12	3.16057	0.68132	0.708177	0.702578	7	7
PRPP	-2.0354	-5.72303	-5.42628	9.56004e-05	6.75628e-05	0.000720955	0.000504615	12	3.16057	0.68132	0.442706	0.492451	7	7
Glycyl-L-leucine	2.75941	5.2277	5.40006	0.000212018	7.10117e-05	0.00120304	0.000504615	12	3.16057	0.68132	0.975169	0.91391	7	7
4-Pyridoxic acid	-3.01134	-4.96686	-5.22993	0.000326984	9.8303e-05	0.00158522	0.00064644	12	3.16057	0.68132	1.28654	1.16036	7	7
3-Hydroxy-3-methylglutaric acid	-1.72424	-5.81185	-5.19289	8.31791e-05	0.000105567	0.00066418	0.00064644	12	3.16057	0.68132	0.308059	0.385874	7	7
N-Acetyl-1-aspartylglutamic acid	-3.25379	-4.87614	-5.19012	0.000381002	0.000106132	0.00178341	0.00064644	12	3.16057	0.68132	1.55846	1.3756	7	7
Ribose	-2.00974	-5.28892	-5.10684	0.000191783	0.000124665	0.00118334	0.000724812	12	3.16057	0.68132	0.505376	0.542056	7	7
6-Phosphogluconolactone	3.27951	4.59184	4.9199	0.000619608	0.000179464	0.00280361	0.000899784	12	3.16057	0.68132	1.7853	1.55515	7	7
Creatinine	-1.71041	-5.36373	-4.91566	0.000169778	0.000180964	0.00115232	0.000899784	12	3.16057	0.68132	0.355903	0.423744	7	7
Cytidine 5'-diphosphocholine	1.90135	5.11578	4.9106	0.000255037	0.000182769	0.00138479	0.000899784	12	3.16057	0.68132	0.48347	0.524716	7	7
Î±-D-Mannose 1-phosphate	1.80247	5.22574	4.91024	0.000212701	0.000182898	0.00120304	0.000899784	12	3.16057	0.68132	0.416396	0.471625	7	7
Sedoheptulose-7-phosphate	1.87446	5.09027	4.87381	0.000266071	0.000196456	0.00138914	0.000918311	12	3.16057	0.68132	0.474613	0.517706	7	7
Kynurenic acid	-1.96108	-4.99311	-4.86213	0.000312902	0.000201022	0.00157313	0.000918311	12	3.16057	0.68132	0.539906	0.569387	7	7
N-Isovalerylglycine	1.49436	5.30218	4.646	0.000187673	0.000308312	0.00118334	0.00135986	12	3.16057	0.68132	0.278017	0.362095	7	7
Î²-Nicotinamide mononucleotide	-3.07077	-4.31613	-4.62286	0.00100293	0.000322851	0.00412552	0.00137652	12	3.16057	0.68132	1.77163	1.54433	7	7
Kanosamine	-1.36143	-5.52945	-4.57471	0.000129975	0.000355413	0.000928598	0.00146647	12	3.16057	0.68132	0.212176	0.30998	7	7
Histamine	2.2562	4.40972	4.53251	0.000850776	0.000386712	0.00360899	0.00154576	12	3.16057	0.68132	0.916225	0.867253	7	7
Î±-D-Glucose-1,6-bisphosphate	3.43661	4.09441	4.44328	0.00148716	0.00046253	0.00550613	0.00179279	12	3.16057	0.68132	2.46573	2.09373	7	7
Cysteinesulfinic acid	1.76788	4.5619	4.42726	0.000652575	0.000477684	0.00285752	0.00179707	12	3.16057	0.68132	0.525632	0.558089	7	7
2-Hydroxyhippuric acid	-2.55375	-3.88777	-4.1313	0.00215731	0.000869793	0.00732105	0.00317871	12	3.16057	0.68132	1.51016	1.33737	7	7
Glutamine	1.51644	4.16607	3.97613	0.00130858	0.001194	0.00507519	0.00424234	12	3.16057	0.68132	0.463733	0.509094	7	7
UDP	1.52617	4.04661	3.89958	0.00162014	0.00139675	0.00570192	0.00475285	12	3.16057	0.68132	0.497843	0.536093	7	7
Nicotinamide adenine dinucleotide phosphate (NADP+)	-1.354	-4.25088	-3.89429	0.00112554	0.001412	0.00449369	0.00475285	12	3.16057	0.68132	0.355096	0.423105	7	7
6-Phospho-gluconate	3.00198	3.54442	3.84877	0.00403785	0.00155025	0.0133686	0.00499969	12	3.16057	0.68132	2.51069	2.12932	7	7
Glucose	-1.41318	-4.0893	-3.84462	0.00150082	0.00156351	0.00550613	0.00499969	12	3.16057	0.68132	0.417992	0.472888	7	7
Arachidonic acid	-2.93344	-3.46664	-3.76408	0.00465973	0.00184494	0.01471	0.00575574	12	3.16057	0.68132	2.50613	2.12571	7	7
N6-Acetyl-L-lysine	-3.04366	-3.38805	-3.69269	0.00538737	0.00213692	0.0158977	0.00650791	12	3.16057	0.68132	2.82463	2.3778	7	7
Cortisone	-2.5054	-3.38621	-3.63949	0.00540577	0.00238437	0.0158977	0.00699746	12	3.16057	0.68132	1.916	1.6586	7	7
Benzoic acid	-2.99452	-3.33512	-3.63488	0.00594147	0.00240708	0.0164596	0.00699746	12	3.16057	0.68132	2.82162	2.37543	7	7
Uridine	-1.44809	-3.50468	-3.45455	0.00434423	0.0034909	0.0140406	0.00992266	12	3.16057	0.68132	0.597531	0.614999	7	7
Citrulline	1.45465	3.29014	3.29156	0.00645766	0.00488462	0.0175318	0.0135824	12	3.16057	0.68132	0.68416	0.683568	7	7
N-Acetylneuraminic acid	1.78516	3.12965	3.26954	0.00869756	0.00511122	0.0227047	0.0136797	12	3.16057	0.68132	1.13876	1.0434	7	7
Cholecalciferol	2.39456	3.02343	3.26743	0.0105952	0.0051335	0.026634	0.0136797	12	3.16057	0.68132	2.19544	1.87978	7	7
Hypoxanthine	-1.5057	-3.15948	-3.20762	0.00822873	0.00580581	0.021902	0.0148628	12	3.16057	0.68132	0.794905	0.771225	7	7
Uric acid	-0.908304	-4.04044	-3.1997	0.00163819	0.00590113	0.00570192	0.0148628	12	3.16057	0.68132	0.176878	0.28204	7	7
Quinoline	3.34339	2.8992	3.19765	0.0133462	0.0059261	0.0301944	0.0148628	12	3.16057	0.68132	4.65463	3.8263	7	7
Uracil	-1.79438	-2.9735	-3.12919	0.0116253	0.0068211	0.0276854	0.0167785	12	3.16057	0.68132	1.27457	1.15089	7	7
XMP	-1.82107	-2.95531	-3.11793	0.0120251	0.00698061	0.0281436	0.0168469	12	3.16057	0.68132	1.32897	1.19395	7	7
CDP	1.94431	2.87828	3.06745	0.0138748	0.00774199	0.0308759	0.0183384	12	3.16057	0.68132	1.5971	1.40619	7	7
Fumarate	-1.04665	-3.35599	-3.05247	0.00571645	0.0079833	0.0161661	0.0185662	12	3.16057	0.68132	0.340431	0.411498	7	7
Guanosine 5'-diphospho-D-mannose	1.30315	2.99647	2.98738	0.0111396	0.00912062	0.0274934	0.0208324	12	3.16057	0.68132	0.661966	0.666001	7	7
Cystathionine	-0.914524	-3.39251	-2.91983	0.00534317	0.0104685	0.0158977	0.0234772	12	3.16057	0.68132	0.254341	0.343355	7	7
Methylimidazoleacetic acid	-1.56538	-2.79393	-2.9116	0.016226	0.0106456	0.0349616	0.0234772	12	3.16057	0.68132	1.0987	1.01169	7	7
Glucosamine	1.42217	2.82984	2.89999	0.0151802	0.0109001	0.0332359	0.023631	12	3.16057	0.68132	0.883993	0.841741	7	7
Creatine	-1.01974	-3.05182	-2.83968	0.0100506	0.012322	0.0257417	0.026154	12	3.16057	0.68132	0.390779	0.451349	7	7
Dihydroxyacetone Phosphate/Glyceraldehyde 3-phosphate	1.14154	2.9112	2.83368	0.013052	0.0124728	0.0300292	0.026154	12	3.16057	0.68132	0.538153	0.568	7	7
4-Guanidinobutyric acid	2.49739	2.53843	2.78051	0.0260133	0.0138915	0.0526054	0.0286589	12	3.16057	0.68132	3.38773	2.82352	7	7
Serine	0.955384	2.98241	2.73743	0.0114344	0.0151545	0.0276854	0.0307684	12	3.16057	0.68132	0.359161	0.426322	7	7
Pantothenic acid	-1.53262	-2.52007	-2.65455	0.0269056	0.0179041	0.0526054	0.035783	12	3.16057	0.68132	1.29453	1.16669	7	7
GDP	1.46385	2.52222	2.6411	0.0267996	0.0183935	0.0526054	0.0361955	12	3.16057	0.68132	1.17894	1.0752	7	7
Carnosine	-1.27885	-2.43583	-2.51404	0.031396	0.0236959	0.0600257	0.0451968	12	3.16057	0.68132	0.964749	0.905662	7	7
dCMP	0.675643	3.37643	2.51315	0.00550441	0.0237377	0.0158977	0.0451968	12	3.16057	0.68132	0.140148	0.252968	7	7
Acrylic acid	-0.965742	-2.61071	-2.50279	0.0227717	0.0242298	0.0475557	0.0451968	12	3.16057	0.68132	0.47893	0.521123	7	7
1-Methylxanthine	-1.3808	-2.38837	-2.49965	0.034237	0.0243811	0.0636641	0.0451968	12	3.16057	0.68132	1.16984	1.068	7	7
Deoxyadenosine	0.938259	2.58491	2.46512	0.0238807	0.0261033	0.0491162	0.0476981	12	3.16057	0.68132	0.461129	0.507033	7	7
Î²-Alanine	-1.17972	-2.40575	-2.45499	0.0331688	0.0266304	0.0625343	0.0479758	12	3.16057	0.68132	0.841631	0.808211	7	7
Deoxycytidine	1.50861	2.27266	2.41769	0.0422343	0.0286584	0.0774738	0.0509123	12	3.16057	0.68132	1.54224	1.36277	7	7
Uridine 5'-diphosphogalactose	1.3757	2.251	2.37253	0.0439179	0.0313103	0.0791409	0.0548615	12	3.16057	0.68132	1.30726	1.17677	7	7
Adenosine triphosphate (ATP)	2.78218	2.08329	2.30868	0.0592761	0.0354564	0.0924871	0.0612866	12	3.16057	0.68132	6.24219	5.0829	7	7
Cytidine	1.46638	2.14534	2.28903	0.0530832	0.0368322	0.0858458	0.0621464	12	3.16057	0.68132	1.63519	1.43633	7	7
Ornithine	1.26192	2.18608	2.28747	0.0493533	0.0369436	0.0848028	0.0621464	12	3.16057	0.68132	1.16626	1.06516	7	7
Carnitine	-0.712978	-2.65119	-2.27954	0.0211324	0.0375147	0.0448218	0.0621464	12	3.16057	0.68132	0.253126	0.342393	7	7
3-Hydroxybutyric acid	-1.52318	-2.12164	-2.27429	0.055373	0.0378972	0.0884301	0.0621464	12	3.16057	0.68132	1.80395	1.56991	7	7
GMP	-1.20561	-2.14978	-2.24062	0.0526638	0.0404395	0.0858458	0.065476	12	3.16057	0.68132	1.10076	1.01332	7	7
O-phosphoserine	1.39119	2.06664	2.20169	0.0610501	0.0435762	0.0931145	0.0691397	12	3.16057	0.68132	1.58604	1.39743	7	7
Mannitol	2.66332	1.98278	2.19765	0.0707579	0.0439147	0.100738	0.0691397	12	3.16057	0.68132	6.31485	5.14041	7	7
1-Methylhistidine	-1.06282	-2.14492	-2.1928	0.0531223	0.044324	0.0858458	0.0691397	12	3.16057	0.68132	0.859337	0.822225	7	7
N-acetylglucosamine-6-P	0.882243	2.22084	2.16868	0.0463682	0.0464115	0.0817431	0.0715237	12	3.16057	0.68132	0.552344	0.579232	7	7
Cysteine	-1.75743	-1.97352	-2.14983	0.0719136	0.0481062	0.100738	0.0732529	12	3.16057	0.68132	2.7755	2.33892	7	7
CMP-Neu5Ac	0.826543	2.19214	2.11234	0.04882	0.0516484	0.0848028	0.0777215	12	3.16057	0.68132	0.497579	0.535884	7	7
ManNAc-6-P	0.886633	2.10797	2.08627	0.0567358	0.0542521	0.0895529	0.0806903	12	3.16057	0.68132	0.619194	0.632146	7	7
Cystine	-2.60425	-1.86552	-2.0698	0.0867346	0.0559576	0.110812	0.0822602	12	3.16057	0.68132	6.82074	5.54083	7	7
Glutathione oxidized	2.62368	1.85959	2.06378	0.0876242	0.0565939	0.110812	0.0822602	12	3.16057	0.68132	6.96716	5.65673	7	7
Indole-3-lactic acid	-1.30568	-1.91649	-2.0442	0.0794224	0.0587074	0.103665	0.0843735	12	3.16057	0.68132	1.62454	1.4279	7	7
4-Hydroxybutyric acid (GHB)	-0.73943	-2.15053	-2.01878	0.052593	0.0615594	0.0858458	0.0872907	12	3.16057	0.68132	0.41378	0.469555	7	7
Neu5Ac	1.0333	1.94835	2.01406	0.0751441	0.0621021	0.102776	0.0872907	12	3.16057	0.68132	0.984436	0.921245	7	7
CTP	0.913796	2.00183	1.99914	0.0705822	0.0651612	0.100738	0.090595	11	3.16057	0.68132	0.673209	0.675019	6	7
N-Acetyl-Î±-D-glucosamine 1-phosphate	0.852715	1.96004	1.95425	0.0736267	0.0693733	0.101984	0.0953759	12	3.16057	0.68132	0.662436	0.666373	7	7
AICAR	0.658668	2.15724	1.94762	0.0519673	0.0702241	0.0858458	0.0953759	12	3.16057	0.68132	0.326292	0.400306	7	7
4-Methylphenol	-1.22999	-1.82333	-1.9429	0.0932454	0.0708369	0.115068	0.0953759	12	3.16057	0.68132	1.59271	1.40271	7	7
Proline	0.52964	2.5156	1.92541	0.0271273	0.073147	0.0526054	0.0974604	12	3.16057	0.68132	0.155148	0.264841	7	7
4-Hydroxyindole	-1.41643	-1.74716	-1.89142	0.106128	0.0778309	0.128627	0.101977	12	3.16057	0.68132	2.30036	1.96284	7	7
Choline	-0.571365	-2.24608	-1.88576	0.0443092	0.0786366	0.0791409	0.101977	12	3.16057	0.68132	0.226488	0.321308	7	7
S-Adenosylmethionine	0.89273	1.8472	1.88013	0.0895101	0.0794458	0.111472	0.101977	12	3.16057	0.68132	0.817489	0.789102	7	7
Guanosine	-0.711638	-1.97295	-1.87819	0.0719854	0.0797256	0.100738	0.101977	12	3.16057	0.68132	0.455358	0.502465	7	7
5'-S-Methyl-5'-thioadenosine	0.630761	2.07371	1.86968	0.0602905	0.080966	0.0930009	0.102538	12	3.16057	0.68132	0.323818	0.398348	7	7
cis-4-Hydroxy-D-proline	0.97855	1.79096	1.85967	0.0985377	0.0824474	0.120504	0.10339	12	3.16057	0.68132	1.04487	0.969083	7	7
5-Hydroxytryptophan	0.715537	1.91898	1.84363	0.0790808	0.084872	0.103665	0.105397	12	3.16057	0.68132	0.486623	0.527212	7	7
N-Acetyl-Î±-D-glucosamine	-0.609946	-2.04705	-1.83194	0.0632004	0.0866774	0.0942756	0.106297	12	3.16057	0.68132	0.310739	0.387995	7	7
Saccharic acid	0.618902	2.01156	1.82101	0.0672762	0.0883983	0.0990971	0.106297	12	3.16057	0.68132	0.33132	0.404286	7	7
Glucosamine 6-phosphate	1.28274	1.68276	1.81312	0.118237	0.0896574	0.139309	0.106297	12	3.16057	0.68132	2.03377	1.75182	7	7
Cytosine	1.2945	1.67866	1.81039	0.119046	0.0900974	0.139309	0.106297	12	3.16057	0.68132	2.08135	1.78948	7	7
Uridine 5'-diphosphate (UDP)	1.24077	1.6841	1.80941	0.117972	0.0902564	0.139309	0.106297	12	3.16057	0.68132	1.89982	1.6458	7	7
Acetyl-L-carnitine	2.99808	1.61999	1.80739	0.131199	0.0905828	0.14966	0.106297	12	3.16057	0.68132	11.9876	9.63053	7	7
Cytarabine	1.19578	1.65227	1.77243	0.124385	0.0964131	0.144312	0.111269	12	3.16057	0.68132	1.83319	1.59306	7	7
glycine	-0.555845	-2.05585	-1.77158	0.0622255	0.096559	0.0938527	0.111269	12	3.16057	0.68132	0.255854	0.344552	7	7
Saccharopine	-1.58799	-1.60749	-1.76115	0.133923	0.0983622	0.151494	0.111656	12	3.16057	0.68132	3.41557	2.84555	7	7
9-Oxo-ODE	0.659801	1.85602	1.75956	0.0881636	0.098641	0.110812	0.111656	12	3.16057	0.68132	0.442312	0.492139	7	7
Aspartic acid	0.599233	1.92874	1.75199	0.0777512	0.0999723	0.103665	0.11193	12	3.16057	0.68132	0.33784	0.409446	7	7
Phosphoenolpyruvate	0.63531	1.86883	1.74826	0.0862418	0.100633	0.110812	0.11193	12	3.16057	0.68132	0.404483	0.462196	7	7
Argininosuccinic acid	-1.16289	-1.54677	-1.66471	0.147875	0.116497	0.160585	0.128457	12	3.16057	0.68132	1.97833	1.70794	7	7
NADH	0.837961	1.60048	1.65115	0.135474	0.119266	0.151982	0.130387	12	3.16057	0.68132	0.959434	0.901455	7	7
Cytidine 5'-monophosphate (hydrate)	0.736111	1.64002	1.64582	0.126934	0.12037	0.146021	0.130479	12	3.16057	0.68132	0.705113	0.700153	7	7
Citraconic acid	0.832505	1.55977	1.61395	0.144787	0.127155	0.158679	0.136324	12	3.16057	0.68132	0.997062	0.931239	7	7
Pyruvic acid	0.620104	1.68139	1.61057	0.118506	0.127894	0.139309	0.136324	12	3.16057	0.68132	0.476056	0.518848	7	7
Guanosine monophosphate (GMP)	-0.940645	-1.49326	-1.57948	0.16119	0.13486	0.173656	0.142561	12	3.16057	0.68132	1.38884	1.24134	7	7
dGDP	0.64293	1.55907	1.53608	0.144951	0.145125	0.158679	0.152155	12	3.16057	0.68132	0.595201	0.613155	7	7
Inosine-5'-monophosphate (IMP)	-1.35231	-1.3833	-1.51473	0.191769	0.15041	0.200243	0.156402	12	3.16057	0.68132	3.34497	2.78967	7	7
Taurine	0.425051	1.92321	1.50992	0.0785019	0.151621	0.103665	0.156402	12	3.16057	0.68132	0.17096	0.277357	7	7
Threonine	0.41599	1.94402	1.50082	0.075713	0.153939	0.102776	0.157522	12	3.16057	0.68132	0.160263	0.268889	7	7
5-Phosphoribosylamine (5-PRA)	1.15624	1.39633	1.5345	0.205295	0.155436	0.211118	0.157792	7	3.16057	0.68132	1.52372	1.26168	4	5
Alanine	0.386455	2.00636	1.46121	0.0678927	0.164375	0.0990971	0.165552	12	3.16057	0.68132	0.129852	0.244818	7	7
Adenylosuccinate	-0.932644	-1.32665	-1.41936	0.209316	0.176029	0.213635	0.175905	12	3.16057	0.68132	1.72975	1.51118	7	7
Adenine	-0.535838	-1.46535	-1.40033	0.168531	0.181547	0.178964	0.180013	12	3.16057	0.68132	0.468008	0.512478	7	7
Î¥-Glutamylcysteine	-0.61709	-1.36112	-1.3687	0.198487	0.191035	0.205675	0.187963	12	3.16057	0.68132	0.719397	0.711459	7	7
Pyroglutamic acid	0.426998	1.57682	1.35966	0.140821	0.193816	0.156685	0.188704	12	3.16057	0.68132	0.256659	0.345189	7	7
Deoxyguanosine	-0.950101	-1.26029	-1.35669	0.231523	0.194739	0.224484	0.188704	12	3.16057	0.68132	1.98916	1.71651	7	7
3'-Dephosphocoenzyme A	-0.774119	-1.27777	-1.34532	0.225497	0.1983	0.224484	0.19071	12	3.16057	0.68132	1.28464	1.15886	7	7
SAICAR	0.462281	1.46452	1.33757	0.168754	0.200757	0.178964	0.191633	12	3.16057	0.68132	0.348731	0.418067	7	7
Sedanolide	-1.57026	-1.20127	-1.33042	0.25282	0.203047	0.233461	0.192383	12	3.16057	0.68132	5.98036	4.87565	7	7
1-Nitrosopiperidine (NPIP)	0.737928	1.26211	1.32288	0.230887	0.205484	0.224484	0.19326	12	3.16057	0.68132	1.19647	1.08907	7	7
8-Hydroxyquinoline	0.777114	1.20266	1.27574	0.252299	0.221249	0.233461	0.206569	12	3.16057	0.68132	1.46133	1.29872	7	7
Mono(2-ethylhexyl) phthalate (MEHP)	-0.524053	-1.26247	-1.24574	0.230763	0.23177	0.224484	0.214824	12	3.16057	0.68132	0.603084	0.619394	7	7
Guanosine 5'-diphosphate (GDP)	0.532427	1.24624	1.23769	0.236457	0.234658	0.227643	0.215936	12	3.16057	0.68132	0.63883	0.647688	7	7
CAIR	-1.77203	-1.00606	-1.33621	0.420324	0.237371	0.326114	0.216871	2	3.16057	0.68132	2.32677	1.31902	3	1
Kynurenine	0.512744	1.22988	1.21478	0.242309	0.243031	0.230014	0.220468	12	3.16057	0.68132	0.608336	0.623551	7	7
Adenosine diphosphate (ADP)	0.516728	1.20736	1.19954	0.250554	0.248731	0.233461	0.22405	12	3.16057	0.68132	0.641092	0.649478	7	7
Tetrahydrocortisone	-1.44383	-1.03769	-1.15122	0.319872	0.267474	0.278339	0.238364	12	3.16057	0.68132	6.77586	5.50531	7	7
Ecgonine	1.01052	1.05019	1.14903	0.314321	0.268349	0.27783	0.238364	12	3.16057	0.68132	3.24056	2.70703	7	7
UTP	0.403686	1.23486	1.14102	0.240515	0.271567	0.229919	0.239559	12	3.16057	0.68132	0.374041	0.4381	7	7
2-Mercaptobenzothiazole	0.824512	1.04378	1.12779	0.317161	0.276942	0.27783	0.240508	12	3.16057	0.68132	2.18398	1.87071	7	7
3-phospho-glycerate	0.526232	1.10796	1.12413	0.289595	0.278441	0.263831	0.240508	12	3.16057	0.68132	0.789548	0.766986	7	7
1,7-Dimethyluric acid	-0.790498	-1.04359	-1.12386	0.317242	0.278552	0.27783	0.240508	12	3.16057	0.68132	2.0082	1.73158	7	7
Citric acid	0.52316	1.10267	1.11855	0.291793	0.280743	0.264061	0.240508	12	3.16057	0.68132	0.78785	0.765641	7	7
O-Phosphorylethanolamine	-0.34939	-1.29589	-1.11541	0.219384	0.282045	0.222239	0.240508	12	3.16057	0.68132	0.25442	0.343417	7	7
Alpha-ketoglutaric acid	0.809806	1.00784	1.09035	0.333422	0.292588	0.287675	0.247846	12	3.16057	0.68132	2.25968	1.93064	7	7
Theophylline	-1.08948	-0.981327	-1.08076	0.345803	0.296695	0.29338	0.249672	12	3.16057	0.68132	4.31398	3.55667	7	7
1,5-Anhydro-D-glucitol	0.5641	1.00097	1.04397	0.336601	0.31286	0.287675	0.261554	12	3.16057	0.68132	1.11158	1.02188	7	7
Leucine	0.294986	1.28892	1.02988	0.22172	0.319218	0.222943	0.265137	12	3.16057	0.68132	0.183325	0.287144	7	7
Lactic acid	0.269205	1.42228	1.0253	0.180416	0.321305	0.189848	0.265149	12	3.16057	0.68132	0.125391	0.241287	7	7
Nicotinuric acid	-0.818852	-0.918988	-1.00113	0.376205	0.332478	0.308655	0.272331	12	3.16057	0.68132	2.77881	2.34154	7	7
Xanthine	-0.48352	-0.960866	-0.984901	0.355582	0.340131	0.294464	0.272331	12	3.16057	0.68132	0.88628	0.843551	7	7
Gluconic acid	0.710344	0.912002	0.984341	0.379725	0.340397	0.308655	0.272331	12	3.16057	0.68132	2.12331	1.8227	7	7
Paraxanthine	-0.791116	-0.895613	-0.975143	0.388072	0.344793	0.311707	0.272331	12	3.16057	0.68132	2.73091	2.30363	7	7
Suberic acid	-0.268246	-1.26877	-0.973271	0.228581	0.345692	0.224484	0.272331	12	3.16057	0.68132	0.156447	0.265869	7	7
16-Hydroxyhexadecanoic acid	0.33672	1.06318	0.97212	0.30863	0.346246	0.275623	0.272331	12	3.16057	0.68132	0.351072	0.41992	7	7
Nicotinamide adenine dinucleotide (NAD+)	-0.315948	-1.09585	-0.968707	0.294649	0.347893	0.26488	0.272331	12	3.16057	0.68132	0.290935	0.372319	7	7
CMP	0.568573	0.912511	0.963986	0.379467	0.350179	0.308655	0.272331	12	3.16057	0.68132	1.35883	1.21758	7	7
dCDP	0.274642	1.21216	0.963716	0.248777	0.35031	0.233461	0.272331	12	3.16057	0.68132	0.179673	0.284253	7	7
Salicin	0.297894	1.12566	0.96137	0.282319	0.35145	0.25894	0.272331	12	3.16057	0.68132	0.24512	0.336056	7	7
Tyrosine	-0.584013	-0.902314	-0.957311	0.384644	0.353428	0.310793	0.272331	12	3.16057	0.68132	1.46622	1.30259	7	7
2-Hydroxycinnamic acid	0.372131	0.9605	0.932093	0.355758	0.365896	0.294464	0.280249	12	3.16057	0.68132	0.52537	0.557881	7	7
Glucose 6-phosphate	0.322977	0.965962	0.898996	0.353128	0.382712	0.294464	0.290375	12	3.16057	0.68132	0.391283	0.451748	7	7
Ergothioneine	0.471848	0.864087	0.897164	0.404482	0.383657	0.321088	0.290375	12	3.16057	0.68132	1.04365	0.968118	7	7
Ribose-5-Phosphate	-0.610271	-0.828452	-0.890082	0.423586	0.387329	0.326114	0.29143	12	3.16057	0.68132	1.89923	1.64533	7	7
Î¥-L-Glutamyl-L-glutamic acid	-0.550386	-0.825439	-0.878522	0.425228	0.393371	0.326114	0.294245	12	3.16057	0.68132	1.55608	1.37372	7	7
Inosine	-0.420355	-0.854785	-0.872713	0.409412	0.396432	0.323112	0.294811	12	3.16057	0.68132	0.846424	0.812004	7	7
Phenylalanine	0.26835	0.966785	0.842035	0.352732	0.412855	0.294464	0.305249	12	3.16057	0.68132	0.269657	0.355478	7	7
Betaine	-0.408482	-0.814059	-0.834022	0.431469	0.417217	0.327203	0.306701	12	3.16057	0.68132	0.881254	0.839573	7	7
dUMP	-0.3422	-0.818305	-0.808821	0.429133	0.431129	0.327203	0.315117	12	3.16057	0.68132	0.612063	0.626501	7	7
Azelaic acid	-0.230325	-1.00019	-0.801617	0.33696	0.435159	0.287675	0.316256	12	3.16057	0.68132	0.185603	0.288946	7	7
Coumarin	0.37548	0.759902	0.776485	0.461982	0.449408	0.346471	0.323017	12	3.16057	0.68132	0.854529	0.81842	7	7
N6,N6,N6-Trimethyl-L-lysine	-0.257612	-0.869127	-0.776301	0.401827	0.449514	0.320857	0.323017	12	3.16057	0.68132	0.307492	0.385425	7	7
Cytisine	0.406613	0.732999	0.762794	0.477634	0.457292	0.356242	0.326771	12	3.16057	0.68132	1.07702	0.994529	7	7
UDP-N-acetylglucosamine	-0.240726	-0.828294	-0.734418	0.423672	0.473901	0.326114	0.335441	12	3.16057	0.68132	0.295627	0.376034	7	7
Shikonin	0.674431	0.667938	0.73257	0.516814	0.474995	0.377175	0.335441	12	3.16057	0.68132	3.56838	2.96651	7	7
Cyclic ADP-ribose	-0.235957	-0.826389	-0.727791	0.42471	0.477832	0.326114	0.335441	12	3.16057	0.68132	0.285342	0.367893	7	7
Ribulose 5-phosphate	-0.519005	-0.671469	-0.724294	0.514641	0.479915	0.377175	0.335441	12	3.16057	0.68132	2.09103	1.79714	7	7
Urocanic acid	0.463929	0.650569	0.696951	0.527585	0.496382	0.378923	0.345065	12	3.16057	0.68132	1.77986	1.55084	7	7
N-Acetyl-L-tyrosine	-0.678412	-0.619936	-0.682355	0.546892	0.505307	0.384714	0.349371	12	3.16057	0.68132	4.19142	3.45966	7	7
Glycocholic acid	-0.948388	-0.606902	-0.675109	0.555225	0.509772	0.388497	0.349588	12	3.16057	0.68132	8.54678	6.90704	7	7
Oleamide	0.273659	0.689266	0.672984	0.503766	0.511087	0.371648	0.349588	12	3.16057	0.68132	0.551715	0.578734	7	7
Histidine	0.204594	0.784778	0.665971	0.4478	0.515436	0.337701	0.349919	12	3.16057	0.68132	0.237881	0.330326	7	7
Apocynin	-0.31443	-0.652026	-0.66339	0.526676	0.517042	0.378923	0.349919	12	3.16057	0.68132	0.813925	0.78628	7	7
Neu5Ac-9-P	-0.222031	-0.692744	-0.635953	0.501657	0.53429	0.371648	0.359689	12	3.16057	0.68132	0.359543	0.426625	7	7
dGMP	-0.363373	-0.598519	-0.630325	0.560622	0.537868	0.390262	0.360201	12	3.16057	0.68132	1.29008	1.16317	7	7
Asparagine	0.247217	0.638267	0.619345	0.535291	0.544885	0.382435	0.363	12	3.16057	0.68132	0.525071	0.557645	7	7
Imidazoleacetic acid	0.326276	0.558551	0.585374	0.58674	0.566908	0.400234	0.375588	12	3.16057	0.68132	1.1943	1.08736	7	7
Nicotinamide	0.202214	0.631148	0.579335	0.539779	0.570872	0.383622	0.375588	12	3.16057	0.68132	0.359275	0.426413	7	7
Adenosine 5'-monophosphate	-0.338298	-0.54219	-0.572867	0.597612	0.575133	0.405612	0.375588	12	3.16057	0.68132	1.36259	1.22056	7	7
4-Hydroxybenzaldehyde	0.236013	0.577801	0.568014	0.574081	0.578342	0.395574	0.375588	12	3.16057	0.68132	0.583962	0.604258	7	7
Diaminopimelic acid	0.232412	0.580348	0.567832	0.572417	0.578462	0.395574	0.375588	12	3.16057	0.68132	0.561319	0.586336	7	7
Mandelic acid	0.173974	0.659609	0.562539	0.521963	0.581972	0.378895	0.375959	12	3.16057	0.68132	0.24348	0.334758	7	7
Theobromine	0.397918	0.512234	0.55275	0.617783	0.588492	0.415151	0.37826	12	3.16057	0.68132	2.11212	1.81383	7	7
Glutamate	-0.163878	-0.619792	-0.529137	0.546983	0.604372	0.384714	0.386525	12	3.16057	0.68132	0.24469	0.335715	7	7
Serotonin	-1.00685	-0.410457	-0.533496	0.702505	0.609843	0.441486	0.388083	4	3.16057	0.68132	9.0258	5.34267	3	3
NAD	-0.163341	-0.571154	-0.503318	0.578435	0.621974	0.396562	0.393844	12	3.16057	0.68132	0.286254	0.368615	7	7
Acetylcholine	0.283222	0.46536	0.490237	0.650005	0.630985	0.432522	0.397582	12	3.16057	0.68132	1.29641	1.16818	7	7
Glycodeoxycholic acid	-0.253185	-0.4296	-0.450749	0.675099	0.65855	0.437721	0.410869	12	3.16057	0.68132	1.21567	1.10427	7	7
Quinic acid	-0.46687	-0.408552	-0.450455	0.690065	0.658757	0.437721	0.410869	12	3.16057	0.68132	4.57053	3.75973	7	7
Trigonelline	-0.1925	-0.449012	-0.446271	0.661424	0.661709	0.435847	0.410869	12	3.16057	0.68132	0.643297	0.651224	7	7
Glutamic acid	-0.12732	-0.513492	-0.426194	0.61693	0.675956	0.415151	0.415945	12	3.16057	0.68132	0.215177	0.312355	7	7
Thymine	-0.276243	-0.39782	-0.42512	0.697749	0.676722	0.440537	0.415945	12	3.16057	0.68132	1.68764	1.47785	7	7
Adenosine	-0.519223	-0.373807	-0.414686	0.715068	0.68418	0.443847	0.415945	12	3.16057	0.68132	6.75275	5.48702	7	7
Thromboxane B2	-0.132817	-0.47302	-0.41387	0.644687	0.684765	0.431096	0.415945	12	3.16057	0.68132	0.275941	0.360452	7	7
Malic acid	-0.143213	-0.449692	-0.411946	0.660948	0.686145	0.435847	0.415945	12	3.16057	0.68132	0.354982	0.423015	7	7
N-Acetyl-L-phenylalanine	-0.389443	-0.366408	-0.402804	0.72044	0.692715	0.443847	0.416061	12	3.16057	0.68132	3.9539	3.27166	7	7
Pipecolinic acid	0.148029	0.417784	0.395692	0.683484	0.697845	0.437721	0.416061	12	3.16057	0.68132	0.439401	0.489835	7	7
GTP	-0.250931	-0.370786	-0.395229	0.71726	0.69818	0.443847	0.416061	12	3.16057	0.68132	1.60299	1.41084	7	7
Guanine	-0.272212	-0.366065	-0.393614	0.720689	0.699346	0.443847	0.416061	12	3.16057	0.68132	1.93538	1.67394	7	7
Arginine	0.114424	0.419701	0.362904	0.68212	0.721686	0.437721	0.425994	12	3.16057	0.68132	0.26015	0.347953	7	7
FAICAR	0.11415	0.410938	0.358019	0.688362	0.725265	0.437721	0.425994	12	3.16057	0.68132	0.270064	0.3558	7	7
Isoleucine	0.10763	0.426843	0.35697	0.677052	0.726034	0.437721	0.425994	12	3.16057	0.68132	0.222536	0.31818	7	7
Lysine	0.133616	0.363423	0.347817	0.722611	0.73276	0.443847	0.427977	12	3.16057	0.68132	0.473105	0.516512	7	7
Valine	0.0973958	0.412133	0.334484	0.687509	0.742597	0.437721	0.429686	12	3.16057	0.68132	0.195468	0.296755	7	7
Orotate	-0.266919	-0.307214	-0.334148	0.763946	0.742845	0.462952	0.429686	12	3.16057	0.68132	2.64206	2.2333	7	7
FGAR	0.0922277	0.424125	0.330206	0.678979	0.745763	0.437721	0.429686	12	3.16057	0.68132	0.165502	0.273036	7	7
UMP	-0.248038	-0.282842	-0.30782	0.782118	0.762408	0.470348	0.437306	12	3.16057	0.68132	2.69164	2.27254	7	7
Methionine	0.11062	0.315365	0.297812	0.757901	0.769889	0.462833	0.439626	12	3.16057	0.68132	0.430636	0.482897	7	7
2-Aminoadipic acid	0.233111	0.249986	0.273051	0.806826	0.788499	0.478262	0.446945	12	3.16057	0.68132	3.04342	2.55098	7	7
Tryptophan	-0.086352	-0.312075	-0.271465	0.76034	0.789695	0.462833	0.446945	12	3.16057	0.68132	0.267976	0.354147	7	7
4-Hydroxyphenyllactic acid	-0.13337	-0.25165	-0.26011	0.80557	0.798279	0.478262	0.449813	12	3.16057	0.68132	0.983092	0.920181	7	7
Phenol	0.0832132	0.281554	0.251216	0.783082	0.805021	0.470348	0.451622	12	3.16057	0.68132	0.305723	0.384025	7	7
Methionine sulfoxide	0.105616	0.217203	0.221318	0.831699	0.827798	0.488737	0.462373	12	3.16057	0.68132	0.827557	0.79707	7	7
4-Oxoproline	-0.0638635	-0.250594	-0.210563	0.806367	0.836032	0.478262	0.464941	12	3.16057	0.68132	0.227317	0.321964	7	7
Î¥-Aminobutyric acid (GABA)	-0.0591062	-0.235702	-0.196632	0.817639	0.846728	0.482564	0.466851	12	3.16057	0.68132	0.220094	0.316247	7	7
Ascorbic acid	-0.328013	-0.172933	-0.193007	0.865586	0.849515	0.499769	0.466851	12	3.16057	0.68132	12.5919	10.1089	7	7
(-)-Camphor	-0.0804283	-0.194612	-0.191838	0.848953	0.850415	0.496726	0.466851	12	3.16057	0.68132	0.597787	0.615201	7	7
Uridine monophosphate (UMP)	-0.145808	-0.16865	-0.183378	0.868881	0.856931	0.499769	0.467023	12	3.16057	0.68132	2.61612	2.21277	7	7
(2R)-2,3-Dihydroxypropanoic acid	0.105962	0.169203	0.178853	0.868456	0.860422	0.499769	0.467023	12	3.16057	0.68132	1.37264	1.22852	7	7
3-Phosphoglyceric acid	-0.0800068	-0.172946	-0.174599	0.865577	0.863705	0.499769	0.467023	12	3.16057	0.68132	0.749033	0.734916	7	7
Caprolactam	0.129367	0.159316	0.17249	0.87607	0.865334	0.501778	0.467023	12	3.16057	0.68132	2.3078	1.96872	7	7
Palmitoylcarnitine	0.199605	0.145049	0.160872	0.88708	0.874318	0.505949	0.469889	12	3.16057	0.68132	6.62803	5.3883	7	7
ManNAc	0.0840232	0.1127	0.121208	0.912132	0.905118	0.518061	0.484407	12	3.16057	0.68132	1.94546	1.68192	7	7
Imidazolelactic acid	-0.0490939	-0.0957034	-0.0984103	0.925336	0.922896	0.519045	0.490279	12	3.16057	0.68132	0.921017	0.871046	7	7
Dodecanedioic acid	0.0419559	0.0965701	0.0962567	0.924662	0.924578	0.519045	0.490279	12	3.16057	0.68132	0.660646	0.664956	7	7
S-Adenosylhomocysteine	-0.0320819	-0.100934	-0.0924015	0.921269	0.927589	0.519045	0.490279	12	3.16057	0.68132	0.353599	0.42192	7	7
Hexadecanedioic acid	-0.0391475	-0.0866179	-0.0870454	0.932404	0.931775	0.520857	0.490465	12	3.16057	0.68132	0.714926	0.70792	7	7
Taurochenodeoxycholic acid	0.0699329	0.0582217	0.0643086	0.95453	0.949565	0.529777	0.49732	12	3.16057	0.68132	5.04966	4.13897	7	7
Anserine	-0.0674781	-0.0546928	-0.060465	0.957283	0.952575	0.529777	0.49732	12	3.16057	0.68132	5.32762	4.35899	7	7
Stachydrine	0.0713831	0.0444188	0.0494385	0.965301	0.961215	0.529777	0.499477	12	3.16057	0.68132	9.0391	7.29672	7	7
3-Methylhistidine	-0.044514	-0.0411084	-0.0452277	0.967886	0.964516	0.529777	0.499477	12	3.16057	0.68132	4.10394	3.39041	7	7
Cysteinylglycine	0.0113715	0.0452195	0.0377715	0.964676	0.970363	0.529777	0.500479	12	3.16057	0.68132	0.221337	0.317231	7	7
Glutathione (reduced)	0.0183015	0.0178884	0.0196315	0.986022	0.984593	0.535387	0.504239	12	3.16057	0.68132	3.66354	3.04182	7	7
Salicylic acid	-0.00559305	-0.0198088	-0.0173696	0.984521	0.986368	0.535387	0.504239	12	3.16057	0.68132	0.27903	0.362896	7	7
Piperine	-0.0106182	-0.0123296	-0.013403	0.990365	0.989481	0.535603	0.504239	12	3.16057	0.68132	2.5958	2.19669	7	7
N-Carbamoyl-L-aspartate	NA	NA	NA	NA	NA	NA	NA	0	3.16057	0.68132	NA	0.68132	0	0
GAR	NA	NA	NA	NA	NA	NA	NA	2	3.16057	0.68132	5.54024	2.56441	3	0

## Sheet: onco_DE
ID	log2fc	t.ord	t.mod	p.ord	p.mod	q.ord	q.mod	df.r	df.0	s2.0	s2	s2.post	notNA1	notNA2
Kanosamine	-4.11258	-14.9211	-13.0217	4.12788e-09	1.02388e-09	2.55626e-07	5.80652e-08	12	3.38536	0.644104	0.265885	0.349107	7	7
Citrulline	3.19623	8.87806	8.49434	1.27487e-06	3.38385e-07	3.94742e-05	5.32556e-06	12	3.38536	0.644104	0.453635	0.495546	7	7
Î¥-L-Glutamyl-L-glutamic acid	-5.27273	-7.88231	-8.4485	4.37452e-06	3.62696e-07	5.69373e-05	5.32556e-06	12	3.38536	0.644104	1.56615	1.36326	7	7
N-Acetyl-DL-glutamic acid	-4.4696	-8.04199	-8.42542	3.56354e-06	3.75629e-07	5.69373e-05	5.32556e-06	12	3.38536	0.644104	1.08113	0.984967	7	7
Cystine	-6.4354	-7.39997	-8.10543	8.27487e-06	6.14576e-07	5.69373e-05	6.97061e-06	12	3.38536	0.644104	2.64703	2.20631	7	7
N-Acetylneuraminic acid	3.91668	7.68837	7.94689	5.63375e-06	7.88034e-07	5.69373e-05	7.44833e-06	12	3.38536	0.644104	0.908312	0.850176	7	7
Î²-D-Glucopyranuronic acid	-4.3901	-7.15257	-7.59259	1.16012e-05	1.38944e-06	7.18425e-05	9.98987e-06	12	3.38536	0.644104	1.31854	1.17014	7	7
Neu5Ac	3.32764	7.53711	7.58388	6.88379e-06	1.40924e-06	5.69373e-05	9.98987e-06	12	3.38536	0.644104	0.682229	0.67384	7	7
NADH	3.03917	7.42	7.3421	8.05425e-06	2.09521e-06	5.69373e-05	1.32023e-05	12	3.38536	0.644104	0.58718	0.599705	7	7
Pyruvic acid	2.70011	7.49193	7.17033	7.31222e-06	2.79021e-06	5.69373e-05	1.5273e-05	12	3.38536	0.644104	0.454614	0.496309	7	7
Ornithine	3.2644	7.01605	7.13471	1.40249e-05	2.96246e-06	7.89563e-05	1.5273e-05	12	3.38536	0.644104	0.757687	0.732694	7	7
Methylimidazoleacetic acid	-3.54206	-6.26737	-6.58179	4.14508e-05	7.67352e-06	0.000183351	3.41664e-05	12	3.38536	0.644104	1.11792	1.01366	7	7
7-Methylguanine	-2.55654	-6.77943	-6.57017	1.95964e-05	7.83208e-06	0.000101128	3.41664e-05	12	3.38536	0.644104	0.497722	0.529932	7	7
N-Acetyl-L-tyrosine	-3.59236	-5.97955	-6.33066	6.41506e-05	1.19875e-05	0.000263512	4.85586e-05	12	3.38536	0.644104	1.26325	1.12701	7	7
N6-Acetyl-L-lysine	-3.84556	-5.76826	-6.18042	8.90477e-05	1.57191e-05	0.000306357	5.94293e-05	12	3.38536	0.644104	1.5556	1.35504	7	7
SAICAR	2.73451	5.94092	6.02869	6.80834e-05	2.07331e-05	0.000263512	7.34867e-05	12	3.38536	0.644104	0.741517	0.720083	7	7
UDP	1.94785	6.6153	5.92396	2.48203e-05	2.51451e-05	0.000118234	8.38823e-05	12	3.38536	0.644104	0.303444	0.378402	7	7
Hippuric acid	-5.41977	-5.24284	-5.79734	0.000206811	3.18141e-05	0.000506486	0.000100233	12	3.38536	0.644104	3.7402	3.05895	7	7
Uridine	-2.85601	-5.55505	-5.75057	0.000124763	3.47211e-05	0.000367913	0.000103635	12	3.38536	0.644104	0.925151	0.86331	7	7
Hypoxanthine	-2.95594	-5.42668	-5.66868	0.000153326	4.04946e-05	0.000412826	0.000109474	12	3.38536	0.644104	1.03846	0.951688	7	7
N-Acetyl-L-phenylalanine	-2.4395	-5.65341	-5.66068	0.000106702	4.11097e-05	0.000330385	0.000109474	12	3.38536	0.644104	0.651702	0.65003	7	7
Glutathione oxidized	5.32039	5.10159	5.64343	0.000261111	4.24686e-05	0.000538992	0.000109474	12	3.38536	0.644104	3.80666	3.11078	7	7
GDP	2.44425	5.49937	5.54123	0.000136395	5.15381e-05	0.000383932	0.000125705	12	3.38536	0.644104	0.69141	0.681001	7	7
Î±-D-Glucose-1,6-bisphosphate	3.0212	5.22589	5.50515	0.000212648	5.52014e-05	0.000506486	0.000125705	12	3.38536	0.644104	1.16978	1.05411	7	7
4-Pyridoxic acid	-3.15056	-5.19136	-5.50312	0.00022508	5.54151e-05	0.00050902	0.000125705	12	3.38536	0.644104	1.28908	1.14716	7	7
1-Methylhistidine	-2.06232	-5.67856	-5.44665	0.000102542	6.17241e-05	0.000330385	0.000134632	12	3.38536	0.644104	0.461642	0.501791	7	7
4-Guanidinobutyric acid	-3.11325	-4.98799	-5.30544	0.0003156	8.09719e-05	0.000571876	0.000170073	12	3.38536	0.644104	1.36347	1.20518	7	7
Cytosine	-2.92266	-4.9747	-5.25174	0.00032271	8.98372e-05	0.000571876	0.000181955	12	3.38536	0.644104	1.20806	1.08397	7	7
Ribose	-2.14045	-5.17334	-5.13116	0.000231869	0.000113589	0.00050902	0.000213313	12	3.38536	0.644104	0.599148	0.60904	7	7
ManNAc	2.59758	4.92653	5.12065	0.000349934	0.000115944	0.000601951	0.000213313	12	3.38536	0.644104	0.973028	0.900652	7	7
2-Hydroxyhippuric acid	-3.12104	-4.78793	-5.11775	0.000442541	0.000116604	0.000721188	0.000213313	12	3.38536	0.644104	1.48721	1.30169	7	7
N-Isovalerylglycine	1.97099	5.1566	5.01532	0.000238372	0.000142539	0.00050902	0.00025261	12	3.38536	0.644104	0.511339	0.540552	7	7
S-Adenosylmethionine	1.32018	5.78557	4.63564	8.66666e-05	0.000303261	0.000306357	0.000521156	12	3.38536	0.644104	0.18224	0.283867	7	7
Creatinine	-1.60695	-4.97439	-4.60279	0.000322876	0.000323969	0.000571876	0.000540369	12	3.38536	0.644104	0.365251	0.42661	7	7
Androsterone glucuronide	-2.91147	-4.22969	-4.54668	0.00116863	0.00036275	0.00176511	0.000587766	12	3.38536	0.644104	1.65835	1.43518	7	7
Uracil	-2.35512	-4.30497	-4.49984	0.00102288	0.000398745	0.00158358	0.000628143	12	3.38536	0.644104	1.0475	0.958739	7	7
dCMP	1.34443	5.26645	4.44886	0.000198962	0.000442105	0.000506486	0.000677624	12	3.38536	0.644104	0.228092	0.319631	7	7
Cytarabine	-1.94125	-4.18818	-4.25586	0.00125806	0.000654848	0.00181718	0.000977287	12	3.38536	0.644104	0.751933	0.728207	7	7
UDP-N-acetylglucosamine	1.30232	4.83415	4.17934	0.000409091	0.000765867	0.000684693	0.00111366	12	3.38536	0.644104	0.254017	0.339851	7	7
CTP	1.18848	5.0439	4.10561	0.000287427	0.000890952	0.000571876	0.00126316	12	3.38536	0.644104	0.194321	0.29329	7	7
Methylmalonic acid	-1.31694	-4.41643	-3.9735	0.000840831	0.00116938	0.00133513	0.00161748	12	3.38536	0.644104	0.311211	0.38446	7	7
Serine	-1.11481	-4.97377	-3.94943	0.000323215	0.00122891	0.000571876	0.00165934	12	3.38536	0.644104	0.175833	0.278871	7	7
Thymine	-1.74994	-3.88548	-3.92574	0.00216628	0.0012905	0.00298113	0.00170198	12	3.38536	0.644104	0.70995	0.695461	7	7
Glutathione (reduced)	4.1052	3.49258	3.88239	0.00444215	0.00141139	0.00529015	0.00181911	12	3.38536	0.644104	4.83552	3.91325	7	7
Deoxyadenosine	2.27705	3.61462	3.84882	0.00354943	0.00151284	0.0043961	0.00190654	12	3.38536	0.644104	1.38896	1.22506	7	7
Succinate	-1.28719	-4.18652	-3.80857	0.00126179	0.00164422	0.00181718	0.00202706	12	3.38536	0.644104	0.330864	0.399789	7	7
CMP-Neu5Ac	1.42641	3.84533	3.71007	0.00232983	0.0020164	0.00313649	0.00243302	12	3.38536	0.644104	0.481605	0.517361	7	7
Deoxycytidine	-1.4755	-3.50011	-3.4865	0.00438101	0.00320654	0.00529015	0.00378845	12	3.38536	0.644104	0.621992	0.626858	7	7
Uridine 5'-diphosphate (UDP)	1.54631	3.41965	3.45789	0.00508189	0.00340271	0.00582787	0.00393816	12	3.38536	0.644104	0.715644	0.699903	7	7
Adenosine triphosphate (ATP)	1.58541	3.37006	3.43431	0.00556963	0.00357333	0.00613299	0.00404337	12	3.38536	0.644104	0.774604	0.745889	7	7
Aspartic acid	0.9954	4.1703	3.41561	0.00129874	0.00371473	0.00182788	0.00404337	12	3.38536	0.644104	0.199401	0.297253	7	7
dGDP	1.40326	3.4519	3.40955	0.00478817	0.00376174	0.00559463	0.00404337	12	3.38536	0.644104	0.578401	0.592858	7	7
Kynurenic acid	-1.53621	-3.36278	-3.40737	0.00564507	0.0037788	0.00613299	0.00404337	12	3.38536	0.644104	0.730415	0.711423	7	7
4-Hydroxyindole	-1.78118	-3.2172	-3.36871	0.0073928	0.00409435	0.0076302	0.00429989	12	3.38536	0.644104	1.07282	0.978487	7	7
Phloroglucinol	1.78717	3.18084	3.33767	0.00790879	0.00436666	0.00789944	0.00450248	12	3.38536	0.644104	1.10487	1.00349	7	7
N-Acetylaspartic acid	-3.95232	-2.97851	-3.32394	0.0115175	0.00449276	0.0106792	0.00454978	12	3.38536	0.644104	6.16273	4.94842	7	7
Argininosuccinic acid	-1.88817	-3.04449	-3.23582	0.0101886	0.00539268	0.00985854	0.00536531	12	3.38536	0.644104	1.34624	1.19174	7	7
Pyrrole-2-carboxylic acid	1.00714	3.68465	3.2047	0.00312219	0.0057514	0.00394586	0.00562355	12	3.38536	0.644104	0.261493	0.345682	7	7
S-Adenosylhomocysteine	-1.12925	-3.39559	-3.1718	0.00531279	0.0061563	0.00598189	0.00586991	12	3.38536	0.644104	0.387097	0.443648	7	7
Taurine	-1.77839	-2.99646	-3.1675	0.0111397	0.00621134	0.010613	0.00586991	12	3.38536	0.644104	1.23284	1.1033	7	7
glycine	-0.962955	-3.71539	-3.15958	0.00295159	0.00631387	0.00380796	0.00586991	12	3.38536	0.644104	0.235109	0.325104	7	7
NAD	1.1506	3.25562	3.09827	0.00688427	0.007166	0.00722577	0.00655466	12	3.38536	0.644104	0.437169	0.482703	7	7
Cysteine	-1.91841	-2.82399	-3.03163	0.0153459	0.00822085	0.0133848	0.00740017	12	3.38536	0.644104	1.6152	1.40152	7	7
Cytidine	-1.30148	-2.94339	-2.9626	0.0122943	0.00947424	0.0111963	0.00839518	12	3.38536	0.644104	0.684302	0.675457	7	7
Trigonelline	0.991449	3.20464	2.92174	0.00756717	0.0103023	0.00768213	0.00898848	12	3.38536	0.644104	0.335005	0.403019	7	7
Benzoic acid	-2.31872	-2.61751	-2.87039	0.0224879	0.0114438	0.018568	0.00969947	12	3.38536	0.644104	2.74656	2.28394	7	7
5'-S-Methyl-5'-thioadenosine	0.786383	3.73379	2.86973	0.00285413	0.0114593	0.00376057	0.00969947	12	3.38536	0.644104	0.155252	0.262818	7	7
Cyclic ADP-ribose	1.07779	2.97681	2.85275	0.0115541	0.0118636	0.0106792	0.009894	12	3.38536	0.644104	0.458811	0.499583	7	7
6-Phosphogluconolactone	1.57406	2.68777	2.83626	0.0197512	0.0122696	0.0165288	0.0100843	12	3.38536	0.644104	1.2004	1.07799	7	7
O-phosphoserine	1.55615	2.57007	2.72364	0.0245422	0.0154263	0.0199976	0.0124977	12	3.38536	0.644104	1.28315	1.14254	7	7
Erythrose-4-phosphate	1.5978	2.51924	2.68456	0.026947	0.0166953	0.0208785	0.0133352	12	3.38536	0.644104	1.4079	1.23984	7	7
3-phospho-glycerate	1.70269	2.45688	2.64276	0.0302106	0.0181636	0.022272	0.0139886	12	3.38536	0.644104	1.68101	1.45285	7	7
5-Phosphoribosylamine (5-PRA)	2.28904	2.53961	2.854	0.0441041	0.0182042	0.0287497	0.0139886	6	3.38536	0.644104	1.52325	1.20614	3	5
Glycerol 3-phosphate	-1.33479	-2.54186	-2.64032	0.0258499	0.0182533	0.0207896	0.0139886	12	3.38536	0.644104	0.96514	0.8945	7	7
Glycyl-L-leucine	1.35451	2.51873	2.62599	0.0269719	0.0187871	0.0208785	0.0142058	12	3.38536	0.644104	1.01221	0.93121	7	7
Uric acid	-0.855517	-2.85308	-2.57221	0.0145393	0.020928	0.0128624	0.0156163	12	3.38536	0.644104	0.3147	0.387181	7	7
Xanthine	-1.23669	-2.39932	-2.4848	0.03356	0.0249127	0.0241658	0.0179725	12	3.38536	0.644104	0.929847	0.866973	7	7
cis-4-Hydroxy-D-proline	-1.21101	-2.40943	-2.4848	0.0329471	0.024913	0.0240036	0.0179725	12	3.38536	0.644104	0.884171	0.831347	7	7
Adenosine diphosphate (ADP)	1.09702	2.46234	2.48231	0.0299101	0.0250362	0.022272	0.0179725	12	3.38536	0.644104	0.694702	0.683569	7	7
Cytidine 5'-monophosphate (hydrate)	0.902514	2.51936	2.40704	0.0269407	0.0290554	0.0208785	0.0204872	12	3.38536	0.644104	0.449154	0.49205	7	7
Histamine	-2.31522	-2.1705	-2.40345	0.0507493	0.0292618	0.0302731	0.0204872	12	3.38536	0.644104	3.98228	3.24776	7	7
Guanosine	0.842428	2.47815	2.33087	0.0290562	0.0337386	0.0219434	0.0231774	12	3.38536	0.644104	0.404462	0.457192	7	7
UTP	0.660596	2.91631	2.3281	0.0129287	0.0339216	0.0116034	0.0231774	12	3.38536	0.644104	0.179586	0.281798	7	7
Alanine	-0.592332	-3.27325	-2.30504	0.00666297	0.0354816	0.00711407	0.0239546	12	3.38536	0.644104	0.114615	0.231123	7	7
Saccharopine	2.13579	2.07939	2.29863	0.0596869	0.0359271	0.0333395	0.0239701	12	3.38536	0.644104	3.69244	3.02169	7	7
Betaine	-1.0133	-2.2588	-2.28036	0.0433047	0.0372255	0.0285289	0.0245475	12	3.38536	0.644104	0.704355	0.691097	7	7
Cysteinylglycine	1.82625	2.07365	2.27315	0.0602975	0.0377496	0.0333395	0.024607	12	3.38536	0.644104	2.71468	2.25907	7	7
Uridine 5'-diphosphogalactose	1.33517	2.12316	2.26027	0.0552238	0.0387041	0.0322625	0.0248968	12	3.38536	0.644104	1.38413	1.2213	7	7
CDP	1.03984	2.21384	2.25538	0.046955	0.0390723	0.029977	0.0248968	12	3.38536	0.644104	0.772158	0.743981	7	7
Nicotinamide adenine dinucleotide (NAD+)	0.888498	2.29907	2.24249	0.0402656	0.0400577	0.0277057	0.0252411	12	3.38536	0.644104	0.52273	0.549437	7	7
3-Phosphoglyceric acid	1.34031	2.08362	2.2239	0.0592413	0.0415207	0.0333395	0.0258755	12	3.38536	0.644104	1.44824	1.2713	7	7
Pipecolinic acid	-0.578602	-3.07043	-2.21573	0.00970899	0.0421789	0.00954359	0.026	12	3.38536	0.644104	0.124288	0.238667	7	7
Dihydroxyacetone Phosphate/Glyceraldehyde 3-phosphate	0.938404	2.18988	2.18935	0.0490188	0.0443723	0.0302681	0.0268925	12	3.38536	0.644104	0.642701	0.64301	7	7
Mandelic acid	0.688509	2.51144	2.18697	0.0273354	0.0445753	0.0208987	0.0268925	12	3.38536	0.644104	0.263052	0.346898	7	7
4-Hydroxybutyric acid (GHB)	-0.905149	-2.14622	-2.13808	0.0529999	0.0489393	0.0312582	0.0292146	12	3.38536	0.644104	0.622531	0.627278	7	7
Mannitol	2.75844	1.89746	2.12259	0.0820835	0.050402	0.0406823	0.0297743	12	3.38536	0.644104	7.39687	5.91101	7	7
1,5-Anhydro-D-glucitol	1.41226	1.95857	2.11463	0.0738162	0.0511693	0.0388246	0.029916	12	3.38536	0.644104	1.81977	1.56108	7	7
Carnosine	-1.32707	-1.93399	-2.07828	0.0770454	0.0548121	0.0394312	0.0315446	12	3.38536	0.644104	1.64796	1.42708	7	7
Deoxyguanosine	0.83592	2.11646	2.07582	0.0558855	0.0550675	0.032344	0.0315446	12	3.38536	0.644104	0.545979	0.56757	7	7
Imidazolelactic acid	-1.52543	-1.89722	-2.06684	0.0821179	0.0560065	0.0406823	0.0317617	12	3.38536	0.644104	2.26263	1.90649	7	7
Methionine	-0.633028	-2.37863	-2.04592	0.0348494	0.0582534	0.0248058	0.0327089	12	3.38536	0.644104	0.24789	0.335072	7	7
Lysine	-0.546741	-2.70295	-2.03186	0.0192041	0.0598084	0.0162911	0.0329038	12	3.38536	0.644104	0.143203	0.253421	7	7
5-Hydroxytryptophan	0.661989	2.274	2.02763	0.0421324	0.0602845	0.0282579	0.0329038	12	3.38536	0.644104	0.296612	0.373073	7	7
Arginine	-0.529538	-2.79236	-2.02263	0.0162733	0.0608509	0.0139965	0.0329038	12	3.38536	0.644104	0.12587	0.239901	7	7
(-)-Camphor	0.702349	2.19084	2.02201	0.0489343	0.0609213	0.0302681	0.0329038	12	3.38536	0.644104	0.35971	0.422288	7	7
Adenine	0.780609	2.07681	2.01094	0.0599603	0.0621932	0.0333395	0.0332285	12	3.38536	0.644104	0.494469	0.527395	7	7
dCDP	0.893285	1.98674	2.00664	0.0702697	0.0626945	0.0375136	0.0332285	12	3.38536	0.644104	0.707567	0.693602	7	7
4-Hydroxybenzaldehyde	-0.653718	-2.19766	-1.97547	0.0483394	0.0664354	0.0302681	0.0340998	12	3.38536	0.644104	0.309691	0.383275	7	7
Salicin	0.611012	2.27001	1.96182	0.042437	0.0681362	0.0282579	0.0340998	12	3.38536	0.644104	0.253577	0.339508	7	7
Guanosine 5'-diphospho-D-mannose	0.595385	2.30897	1.95917	0.0395496	0.068471	0.0275189	0.0340998	12	3.38536	0.644104	0.232715	0.323236	7	7
Imidazoleacetic acid	-0.845104	-1.94985	-1.95423	0.0749477	0.0690987	0.0390022	0.0340998	12	3.38536	0.644104	0.657487	0.654542	7	7
AICAR	0.703249	2.07813	1.95186	0.0598212	0.0694012	0.0333395	0.0340998	12	3.38536	0.644104	0.400814	0.454347	7	7
Î±-D-Mannose 1-phosphate	0.825855	1.95731	1.95009	0.0739793	0.0696291	0.0388246	0.0340998	12	3.38536	0.644104	0.623101	0.627722	7	7
N-Acetyl-1-aspartylglutamic acid	1.47053	1.78224	1.94523	0.100008	0.0702557	0.048384	0.0340998	12	3.38536	0.644104	2.38277	2.0002	7	7
Dodecanedioic acid	0.609725	2.23943	1.9446	0.0448433	0.0703375	0.028927	0.0340998	12	3.38536	0.644104	0.259455	0.344092	7	7
Tyrosine	-0.907088	-1.89787	-1.93981	0.0820266	0.0709618	0.0406823	0.0340998	12	3.38536	0.644104	0.799533	0.765333	7	7
Guanosine 5'-diphosphate (GDP)	0.728996	2.02374	1.93659	0.0658507	0.0713837	0.0360878	0.0340998	12	3.38536	0.644104	0.454162	0.495957	7	7
Citric acid	1.03142	1.84588	1.93537	0.0897125	0.0715437	0.0440921	0.0340998	12	3.38536	0.644104	1.09277	0.994047	7	7
Glucose 6-phosphate	0.74128	2.0087	1.9353	0.067614	0.0715538	0.0364805	0.0340998	12	3.38536	0.644104	0.476652	0.513498	7	7
Neu5Ac-9-P	1.06996	1.82455	1.92569	0.0930512	0.0728287	0.0453729	0.0344181	12	3.38536	0.644104	1.20363	1.08052	7	7
Glutamine	0.760155	1.94419	1.90201	0.0756895	0.0760611	0.03906	0.0356486	12	3.38536	0.644104	0.535049	0.559045	7	7
dTDP	-2.22135	-1.69782	-1.89395	0.115299	0.0771908	0.0532204	0.0358815	12	3.38536	0.644104	5.99125	4.81467	7	7
1,7-Dimethyluric acid	-1.24913	-1.74707	-1.88482	0.106144	0.0784878	0.0509546	0.0361878	12	3.38536	0.644104	1.78923	1.53726	7	7
Diaminopimelic acid	-0.565968	-2.18044	-1.85545	0.0498548	0.0827925	0.0302681	0.0378647	12	3.38536	0.644104	0.235811	0.325651	7	7
9-Oxo-ODE	0.633375	2.0076	1.84284	0.0677454	0.0847042	0.0364805	0.0382319	12	3.38536	0.644104	0.348366	0.41344	7	7
Choline	-0.559741	-2.1695	-1.84128	0.0508408	0.0849436	0.0302731	0.0382319	12	3.38536	0.644104	0.232984	0.323446	7	7
6-Phospho-gluconate	1.26844	1.67468	1.81587	0.119838	0.0889275	0.0542167	0.0397026	12	3.38536	0.644104	2.00791	1.70782	7	7
PRPP	-1.05785	-1.70433	-1.81161	0.114051	0.0896114	0.0531037	0.0397026	12	3.38536	0.644104	1.34837	1.1934	7	7
Guanidinoethyl sulfonate	0.497886	2.31258	1.79839	0.0392924	0.0917618	0.0275189	0.0403402	12	3.38536	0.644104	0.162232	0.268262	7	7
Threonine	-0.483221	-2.28926	-1.7616	0.0409866	0.0979914	0.0278919	0.0424453	12	3.38536	0.644104	0.155945	0.263359	7	7
Acetylcholine	0.945233	1.67416	1.7579	0.119943	0.0986369	0.0542167	0.0424453	12	3.38536	0.644104	1.11571	1.01194	7	7
Quinoline	2.31273	1.57016	1.757	0.142359	0.0987958	0.0616492	0.0424453	12	3.38536	0.644104	7.59333	6.06424	7	7
Methionine sulfoxide	-0.822336	-1.69409	-1.73644	0.11602	0.102461	0.0532204	0.0436891	12	3.38536	0.644104	0.824692	0.784956	7	7
Histidine	-0.483435	-2.1853	-1.72365	0.0494222	0.104801	0.0302681	0.0440195	12	3.38536	0.644104	0.171285	0.275324	7	7
Thromboxane B2	0.840649	1.6672	1.72029	0.12134	0.105425	0.0544507	0.0440195	12	3.38536	0.644104	0.889863	0.835787	7	7
CMP	0.736122	1.72055	1.71954	0.11099	0.105565	0.0524268	0.0440195	12	3.38536	0.644104	0.640669	0.641425	7	7
Î²-Alanine	0.905319	1.62852	1.70623	0.129366	0.108065	0.0576348	0.0447333	12	3.38536	0.644104	1.08164	0.985367	7	7
Inosine-5'-monophosphate (IMP)	1.03032	1.58634	1.69495	0.138647	0.110224	0.0610398	0.0452964	12	3.38536	0.644104	1.47645	1.2933	7	7
Anserine	-1.25839	-1.51617	-1.65552	0.155367	0.11807	0.0650094	0.0480679	12	3.38536	0.644104	2.41104	2.02225	7	7
Citraconic acid	1.03076	1.54198	1.65263	0.149026	0.118664	0.0636717	0.0480679	12	3.38536	0.644104	1.56396	1.36156	7	7
Acetyl-L-carnitine	3.00256	1.44375	1.62504	0.174405	0.124459	0.0702969	0.0500579	12	3.38536	0.644104	15.1379	11.9487	7	7
Glucosamine 6-phosphate	0.575027	1.71842	1.60832	0.111388	0.128089	0.0524268	0.0511551	12	3.38536	0.644104	0.391911	0.447403	7	7
Adenylosuccinate	-1.14536	-1.46637	-1.59394	0.168257	0.131282	0.0685502	0.0520637	12	3.38536	0.644104	2.13532	1.80719	7	7
1-Methylxanthine	-0.893676	-1.49647	-1.58314	0.160363	0.133726	0.0666492	0.0526646	12	3.38536	0.644104	1.24822	1.11529	7	7
Sedanolide	-1.43285	-1.42236	-1.57086	0.180393	0.136551	0.0716099	0.0531016	12	3.38536	0.644104	3.55182	2.91202	7	7
Tryptophan	-1.19329	-1.43804	-1.57018	0.175987	0.136708	0.0703116	0.0531016	12	3.38536	0.644104	2.41	2.02144	7	7
Indole-3-lactic acid	-0.869395	-1.47591	-1.55864	0.16572	0.139412	0.0679637	0.0537833	12	3.38536	0.644104	1.21446	1.08896	7	7
Leucine	-0.441993	-1.89879	-1.53644	0.0818954	0.144738	0.0406823	0.0554607	12	3.38536	0.644104	0.189646	0.289644	7	7
Cytisine	0.981297	1.3838	1.49176	0.19162	0.15598	0.0755821	0.0593675	12	3.38536	0.644104	1.76005	1.5145	7	7
16-Hydroxyhexadecanoic acid	0.449037	1.71648	1.4656	0.11175	0.162895	0.0524268	0.0615858	12	3.38536	0.644104	0.239526	0.328549	7	7
Oleamide	0.521592	1.52143	1.43474	0.154057	0.171376	0.0648995	0.0643632	12	3.38536	0.644104	0.411362	0.462574	7	7
Nicotinamide adenine dinucleotide phosphate (NADP+)	0.489869	1.54173	1.41865	0.149086	0.175941	0.0636717	0.0656432	12	3.38536	0.644104	0.353353	0.417329	7	7
2-Hydroxycinnamic acid	-0.529475	-1.44227	-1.38755	0.174815	0.185044	0.0702969	0.0685883	12	3.38536	0.644104	0.471702	0.509637	7	7
Nicotinuric acid	-0.91761	-1.26939	-1.37085	0.228368	0.190089	0.0878389	0.0696361	12	3.38536	0.644104	1.82891	1.56821	7	7
Tetrahydrocortisone	-1.26682	-1.2397	-1.37007	0.238783	0.190327	0.0907181	0.0696361	12	3.38536	0.644104	3.65482	2.99235	7	7
Ergothioneine	0.737942	1.29414	1.36074	0.21997	0.193196	0.0851375	0.0702327	12	3.38536	0.644104	1.13803	1.02934	7	7
Alpha-ketoglutaric acid	0.962169	1.23223	1.3394	0.241461	0.199892	0.091176	0.0722038	12	3.38536	0.644104	2.13395	1.80613	7	7
2-Mercaptobenzothiazole	0.44219	1.48149	1.33338	0.164251	0.201814	0.0678104	0.0724368	12	3.38536	0.644104	0.311809	0.384926	7	7
Phenol	0.391165	1.58487	1.31857	0.138981	0.206604	0.0610398	0.0736896	12	3.38536	0.644104	0.213207	0.30802	7	7
FAICAR	1.00653	1.19245	1.30356	0.256132	0.211554	0.0944131	0.0738906	12	3.38536	0.644104	2.49367	2.0867	7	7
Urocanic acid	0.903736	1.20139	1.30192	0.252777	0.212099	0.093878	0.0738906	12	3.38536	0.644104	1.98055	1.68648	7	7
Ecgonine	1.17855	1.17902	1.30162	0.26124	0.2122	0.0951632	0.0738906	12	3.38536	0.644104	3.49723	2.86944	7	7
FGAR	0.383991	1.5708	1.30108	0.142209	0.212379	0.0616492	0.0738906	12	3.38536	0.644104	0.209154	0.304859	7	7
Glycodeoxycholic acid	1.58803	1.14829	1.28292	0.273225	0.218511	0.097803	0.0755606	12	3.38536	0.644104	6.69398	5.36278	7	7
Phenylalanine	-0.378273	-1.53502	-1.27618	0.150714	0.220819	0.0639264	0.075896	12	3.38536	0.644104	0.212546	0.307505	7	7
Hexadecanedioic acid	0.501079	1.30333	1.26955	0.216915	0.223112	0.0844831	0.076222	12	3.38536	0.644104	0.517335	0.545229	7	7
Glucosamine	0.689938	1.20035	1.2635	0.253164	0.225219	0.093878	0.0764811	12	3.38536	0.644104	1.15631	1.0436	7	7
Shikonin	0.805008	1.1443	1.23266	0.27481	0.236208	0.0978051	0.0797354	12	3.38536	0.644104	1.73215	1.49274	7	7
Gluconic acid	0.895036	1.1222	1.22179	0.28373	0.240177	0.100032	0.0805954	12	3.38536	0.644104	2.22643	1.87826	7	7
2-Aminoadipic acid	-0.601612	-1.1498	-1.19365	0.272628	0.250696	0.097803	0.0836305	12	3.38536	0.644104	0.958208	0.889093	7	7
Orotate	-0.662901	-1.12081	-1.18426	0.284298	0.254284	0.100032	0.0843314	12	3.38536	0.644104	1.22434	1.09666	7	7
Carnitine	-0.455731	-1.22064	-1.17978	0.245665	0.256007	0.0922014	0.0844091	12	3.38536	0.644104	0.487875	0.522251	7	7
Arachidonic acid	-0.79917	-1.05862	-1.14755	0.310617	0.268686	0.104605	0.0880774	12	3.38536	0.644104	1.99464	1.69747	7	7
Cholecalciferol	0.36831	1.2439	1.11622	0.237288	0.281456	0.0907065	0.0917333	12	3.38536	0.644104	0.306849	0.381058	7	7
Saccharic acid	0.389975	1.18204	1.1013	0.260085	0.287696	0.0951632	0.0922642	12	3.38536	0.644104	0.380961	0.438862	7	7
Creatine	0.530083	1.07034	1.10101	0.305522	0.287819	0.10414	0.0922642	12	3.38536	0.644104	0.858441	0.811279	7	7
Guanosine monophosphate (GMP)	-0.532069	-1.06909	-1.10066	0.306064	0.287966	0.10414	0.0922642	12	3.38536	0.644104	0.866917	0.81789	7	7
Valine	-0.310453	-1.36494	-1.09188	0.197316	0.291689	0.0773363	0.0929321	12	3.38536	0.644104	0.181063	0.28295	7	7
Malic acid	-0.559277	-1.03728	-1.08188	0.320054	0.295971	0.104867	0.0931131	12	3.38536	0.644104	1.01748	0.935324	7	7
Coumarin	-0.498064	-1.05819	-1.07847	0.310807	0.297445	0.104605	0.0931131	12	3.38536	0.644104	0.775378	0.746493	7	7
Cystathionine	0.443095	1.09237	1.0784	0.296116	0.297472	0.101875	0.0931131	12	3.38536	0.644104	0.575866	0.590881	7	7
N6,N6,N6-Trimethyl-L-lysine	-0.419208	-1.10875	-1.07528	0.289265	0.298825	0.101061	0.0931131	12	3.38536	0.644104	0.500334	0.531969	7	7
GMP	-0.518633	-1.03955	-1.0707	0.319043	0.300813	0.104867	0.0932203	12	3.38536	0.644104	0.871166	0.821204	7	7
Î²-Nicotinamide mononucleotide	-0.604211	-0.980515	-1.04133	0.346187	0.313809	0.112242	0.0967192	12	3.38536	0.644104	1.32904	1.17832	7	7
Nicotinamide	0.418778	1.03803	1.02342	0.319721	0.321933	0.104867	0.0986869	12	3.38536	0.644104	0.569661	0.586041	7	7
Kynurenine	0.409073	0.986869	0.979245	0.343188	0.342607	0.111855	0.10446	12	3.38536	0.644104	0.601382	0.610782	7	7
Salicylic acid	0.279338	1.1499	0.949663	0.272588	0.356964	0.097803	0.108118	12	3.38536	0.644104	0.206543	0.302823	7	7
N-Acetyl-Î±-D-glucosamine	0.318673	1.04299	0.946714	0.317511	0.358418	0.104867	0.108118	12	3.38536	0.644104	0.326739	0.396572	7	7
Î¥-Glutamylcysteine	-0.479642	-0.878556	-0.918045	0.396893	0.372764	0.126042	0.11183	12	3.38536	0.644104	1.04319	0.955375	7	7
Isoleucine	-0.272801	-1.09362	-0.914299	0.295588	0.374667	0.101875	0.11183	12	3.38536	0.644104	0.217784	0.31159	7	7
3-Hydroxy-3-methylglutaric acid	-0.334478	-0.926098	-0.886881	0.372646	0.388796	0.119569	0.115439	12	3.38536	0.644104	0.456551	0.49782	7	7
Inosine	-0.262325	-1.05327	-0.879937	0.312965	0.392431	0.104762	0.115571	12	3.38536	0.644104	0.217105	0.311061	7	7
Phosphoenolpyruvate	0.336693	0.910397	0.877648	0.380537	0.393634	0.121471	0.115571	12	3.38536	0.644104	0.478713	0.515106	7	7
Serotonin	1.83202	0.647682	0.911062	0.563338	0.395354	0.162038	0.115571	3	3.38536	0.644104	9.60107	4.85231	2	3
Theophylline	0.735888	0.78098	0.859534	0.449947	0.40324	0.139319	0.117201	12	3.38536	0.644104	3.1075	2.56546	7	7
CAIR	-0.719459	-1.42389	-0.903085	0.290487	0.405062	0.101061	0.117201	2	3.38536	0.644104	0.191479	0.47601	3	1
(2R)-2,3-Dihydroxypropanoic acid	0.497282	0.794729	0.845559	0.442206	0.410757	0.138305	0.118245	12	3.38536	0.644104	1.37036	1.21056	7	7
Glutamate	-0.271101	-0.936401	-0.833197	0.36753	0.417481	0.118541	0.119574	12	3.38536	0.644104	0.293363	0.370539	7	7
dGMP	0.446488	0.788297	0.828096	0.445817	0.420276	0.138734	0.11977	12	3.38536	0.644104	1.12281	1.01748	7	7
dUMP	-0.333787	-0.827232	-0.81562	0.424251	0.427165	0.134043	0.121124	12	3.38536	0.644104	0.569841	0.586182	7	7
4-Hydroxyphenyllactic acid	0.328645	0.798101	0.790715	0.44032	0.441129	0.138305	0.124462	12	3.38536	0.644104	0.593479	0.604619	7	7
Theobromine	0.597444	0.69692	0.762647	0.499132	0.457208	0.150779	0.12836	12	3.38536	0.644104	2.57215	2.14791	7	7
Adenosine 5'-monophosphate	0.429242	0.708395	0.750791	0.492232	0.464108	0.149423	0.129655	12	3.38536	0.644104	1.28506	1.14402	7	7
N-acetylglucosamine-6-P	0.294918	0.762954	0.744224	0.460227	0.467956	0.141793	0.130089	12	3.38536	0.644104	0.522967	0.549621	7	7
Sedoheptulose-7-phosphate	0.475622	0.686527	0.738444	0.505431	0.47136	0.15194	0.130396	12	3.38536	0.644104	1.67988	1.45197	7	7
Apocynin	0.276885	0.754431	0.725754	0.465139	0.478885	0.141894	0.131811	12	3.38536	0.644104	0.471443	0.509435	7	7
8-Hydroxyquinoline	0.530549	0.659643	0.718636	0.521942	0.483137	0.155395	0.131811	12	3.38536	0.644104	2.26413	1.90766	7	7
Guanine	0.508831	0.661444	0.718118	0.520826	0.483448	0.155395	0.131811	12	3.38536	0.644104	2.07123	1.75721	7	7
Caprolactam	-0.35669	-0.644519	-0.674834	0.531367	0.509796	0.157323	0.137717	12	3.38536	0.644104	1.07196	0.977815	7	7
Fumarate	0.21914	0.758854	0.67456	0.462586	0.509966	0.141814	0.137717	12	3.38536	0.644104	0.291874	0.369378	7	7
Quinic acid	-0.735054	-0.583158	-0.649782	0.570584	0.525417	0.162084	0.141111	12	3.38536	0.644104	5.56075	4.4789	7	7
GTP	0.309355	0.629258	0.646454	0.540975	0.527512	0.158772	0.141111	12	3.38536	0.644104	0.845911	0.801506	7	7
Cysteinesulfinic acid	0.323673	0.610203	0.634843	0.553108	0.534859	0.160808	0.142405	12	3.38536	0.644104	0.984763	0.909805	7	7
Cortisone	-0.312492	-0.600701	-0.623034	0.559214	0.542388	0.161824	0.143735	12	3.38536	0.644104	0.947173	0.880486	7	7
Stachydrine	-0.700454	-0.53544	-0.597289	0.602128	0.559003	0.168723	0.147449	12	3.38536	0.644104	5.9897	4.81347	7	7
4-Methylphenol	-0.396671	-0.548032	-0.591904	0.593718	0.562513	0.167123	0.147525	12	3.38536	0.644104	1.83365	1.5719	7	7
Glucose	-0.257993	-0.585474	-0.58887	0.569076	0.564495	0.162084	0.147525	12	3.38536	0.644104	0.679627	0.671811	7	7
Î¥-Aminobutyric acid (GABA)	-0.188354	-0.641117	-0.573636	0.5335	0.574504	0.157323	0.148894	12	3.38536	0.644104	0.302095	0.37735	7	7
Pyroglutamic acid	0.199962	0.619248	0.572909	0.54733	0.574985	0.159879	0.148894	12	3.38536	0.644104	0.364949	0.426374	7	7
Ascorbic acid	0.923663	0.496712	0.558254	0.628366	0.584704	0.17461	0.150723	12	3.38536	0.644104	12.1028	9.58146	7	7
Acrylic acid	0.205134	0.563939	0.54115	0.583182	0.596154	0.164907	0.152979	12	3.38536	0.644104	0.463103	0.502931	7	7
Pantothenic acid	-0.336314	-0.496115	-0.53248	0.628775	0.602	0.17461	0.153783	12	3.38536	0.644104	1.6084	1.39622	7	7
3-Methylhistidine	-0.436457	-0.478425	-0.525578	0.640946	0.606674	0.176408	0.154282	12	3.38536	0.644104	2.91289	2.41367	7	7
N-Acetyl-Î±-D-glucosamine 1-phosphate	-0.258542	-0.489896	-0.509273	0.633041	0.617787	0.17501	0.156262	12	3.38536	0.644104	0.974814	0.902045	7	7
4-Oxoproline	-0.155492	-0.591464	-0.506085	0.565186	0.619971	0.162038	0.156262	12	3.38536	0.644104	0.241895	0.330396	7	7
Piperine	0.35145	0.453828	0.492976	0.658051	0.628991	0.17952	0.157834	12	3.38536	0.644104	2.09901	1.77887	7	7
3'-Dephosphocoenzyme A	0.364709	0.441597	0.482014	0.666634	0.636581	0.179765	0.159035	12	3.38536	0.644104	2.38732	2.00374	7	7
Palmitoylcarnitine	0.53539	0.409408	0.456694	0.689453	0.654272	0.184829	0.162283	12	3.38536	0.644104	5.98544	4.81014	7	7
ManNAc-6-P	-0.22408	-0.440526	-0.455224	0.667387	0.655306	0.179765	0.162283	12	3.38536	0.644104	0.905587	0.848051	7	7
Lactic acid	-0.152734	-0.467313	-0.434069	0.648648	0.670264	0.177737	0.165266	12	3.38536	0.644104	0.373875	0.433335	7	7
UMP	-0.18787	-0.363569	-0.376677	0.722504	0.711558	0.192855	0.174688	12	3.38536	0.644104	0.934561	0.870649	7	7
Taurochenodeoxycholic acid	0.325192	0.336472	0.370823	0.742326	0.715826	0.197295	0.174979	12	3.38536	0.644104	3.26927	2.69163	7	7
Suberic acid	0.0993315	0.440139	0.35071	0.66766	0.730561	0.179765	0.177814	12	3.38536	0.644104	0.178264	0.280766	7	7
NAAG	0.251704	0.249002	0.275046	0.80757	0.786941	0.211013	0.190718	12	3.38536	0.644104	3.57635	2.93115	7	7
Glutamic acid	-0.0907431	-0.292502	-0.266938	0.774899	0.793062	0.205072	0.191383	12	3.38536	0.644104	0.336851	0.404458	7	7
Asparagine	0.0809198	0.268491	0.242509	0.792881	0.811589	0.208939	0.195025	12	3.38536	0.644104	0.31792	0.389693	7	7
Mono(2-ethylhexyl) phthalate (MEHP)	0.10038	0.222315	0.224734	0.827808	0.825144	0.214491	0.197445	12	3.38536	0.644104	0.713551	0.69827	7	7
Paraxanthine	0.18923	0.195282	0.215248	0.84844	0.832401	0.218921	0.198345	12	3.38536	0.644104	3.28642	2.70501	7	7
1-Nitrosopiperidine (NPIP)	-0.0656518	-0.241455	-0.20955	0.813279	0.836768	0.211612	0.198551	12	3.38536	0.644104	0.258755	0.343547	7	7
Azelaic acid	0.0565208	0.258112	0.202515	0.800694	0.842168	0.210103	0.199	12	3.38536	0.644104	0.16783	0.272628	7	7
XMP	-0.060711	-0.187604	-0.173691	0.854322	0.864373	0.219524	0.203399	12	3.38536	0.644104	0.366536	0.427611	7	7
Putrescine	-0.0846691	-0.158934	-0.165463	0.876364	0.870734	0.224258	0.20405	12	3.38536	0.644104	0.993305	0.916467	7	7
Glycocholic acid	-0.180373	-0.128173	-0.143265	0.900135	0.887941	0.229393	0.207225	12	3.38536	0.644104	6.9314	5.54796	7	7
Adenosine	0.161752	0.115527	0.129114	0.909938	0.89894	0.23094	0.208933	12	3.38536	0.644104	6.86115	5.49317	7	7
Uridine monophosphate (UMP)	-0.0475168	-0.0858435	-0.0898836	0.933006	0.929539	0.234522	0.214458	12	3.38536	0.644104	1.07238	0.978142	7	7
Ribose-5-Phosphate	-0.0442352	-0.0858945	-0.0889423	0.932967	0.930275	0.234522	0.214458	12	3.38536	0.644104	0.928268	0.865741	7	7
Ribulose 5-phosphate	0.0407861	0.0750377	0.078359	0.941421	0.938553	0.234522	0.215163	12	3.38536	0.644104	1.03403	0.948231	7	7
Cytidine 5'-diphosphocholine	-0.0284126	-0.0786608	-0.0753319	0.938599	0.940921	0.234522	0.215163	12	3.38536	0.644104	0.45664	0.49789	7	7
O-Phosphorylethanolamine	-0.0219038	-0.0730319	-0.0658472	0.942984	0.948347	0.234522	0.21599	12	3.38536	0.644104	0.314834	0.387286	7	7
Proline	-0.0123504	-0.0636448	-0.0467256	0.950301	0.963333	0.235396	0.218525	12	3.38536	0.644104	0.131797	0.244524	7	7
3-Hydroxybutyric acid	0.0180882	0.021047	0.0230358	0.983554	0.981918	0.242663	0.221854	12	3.38536	0.644104	2.58511	2.15801	7	7
N-Carbamoyl-L-aspartate	NA	NA	NA	NA	NA	NA	NA	0	3.38536	0.644104	NA	0.644104	0	0
GAR	NA	NA	NA	NA	NA	NA	NA	2	3.38536	0.644104	4.21986	1.97206	3	0

## Sheet: aml_DE
ID	log2fc	t.ord	t.mod	p.ord	p.mod	q.ord	q.mod	df.r	df.0	s2.0	s2	s2.post	notNA1	notNA2
N-Acetylaspartic acid	-5.97473	-9.97847	-10.3166	2.17003e-05	1.26114e-06	0.000216194	4.41934e-05	7	2.93255	0.4359	0.557692	0.521733	2	7
Adenosine triphosphate (ATP)	5.9644	9.58781	10.0039	2.82167e-05	1.6705e-06	0.000216194	4.41934e-05	7	2.93255	0.4359	0.601977	0.552943	2	7
Î²-Alanine	3.85492	11.422	9.5479	8.84976e-06	2.55095e-06	0.000135613	4.49906e-05	7	2.93255	0.4359	0.177188	0.253572	2	7
Kanosamine	-3.45986	-11.9428	-9.18531	6.56551e-06	3.61508e-06	0.000135613	4.78188e-05	7	2.93255	0.4359	0.130554	0.220707	2	7
Creatine	3.16989	12.6751	8.9015	4.40025e-06	4.78684e-06	0.000135613	5.06548e-05	7	2.93255	0.4359	0.0972916	0.197265	2	7
1-Methylhistidine	-3.94585	-8.18381	-7.9464	7.88202e-05	1.30091e-05	0.000425596	0.000103145	7	2.93255	0.4359	0.361623	0.383553	2	7
Cortisone	-4.69012	-7.53677	-7.86448	0.00013313	1.42339e-05	0.000470004	0.000103145	7	2.93255	0.4359	0.602397	0.553239	2	7
Thymine	-4.20674	-7.70464	-7.77383	0.000115805	1.57368e-05	0.000470004	0.000103145	7	2.93255	0.4359	0.463737	0.455518	2	7
CDP	4.14273	7.61639	7.6765	0.000124573	1.75448e-05	0.000470004	0.000103145	7	2.93255	0.4359	0.460216	0.453037	2	7
6-Phosphogluconolactone	5.05759	7.00066	7.53469	0.000211431	2.05948e-05	0.000591005	0.000104047	7	2.93255	0.4359	0.811887	0.700878	2	7
Hippuric acid	-8.46326	-6.50354	-7.49164	0.000333023	2.16312e-05	0.000662303	0.000104047	7	2.93255	0.4359	2.63428	1.98521	2	7
2-Aminoadipic acid	4.26826	7.05732	7.31441	0.000201082	2.65342e-05	0.000591005	0.000111797	7	2.93255	0.4359	0.568994	0.529698	2	7
Î±-D-Glucose-1,6-bisphosphate	5.42903	6.62518	7.28103	0.000297277	2.75861e-05	0.000658445	0.000111797	7	2.93255	0.4359	1.04456	0.864857	2	7
Î¥-L-Glutamyl-L-glutamic acid	-4.92499	-6.68601	-7.22134	0.000281031	2.95812e-05	0.000658445	0.000111797	7	2.93255	0.4359	0.844037	0.723536	2	7
3-Hydroxy-3-methylglutaric acid	3.45606	7.45071	7.13886	0.000143133	3.26e-05	0.000470004	0.000114992	7	2.93255	0.4359	0.334697	0.364577	2	7
Methylimidazoleacetic acid	-4.22381	-6.55871	-6.89726	0.000316244	4.3535e-05	0.000660829	0.000142883	7	2.93255	0.4359	0.645144	0.583365	2	7
Î±-D-Mannose 1-phosphate	2.66084	8.51094	6.8335	6.12596e-05	4.70433e-05	0.000402315	0.000142883	7	2.93255	0.4359	0.152044	0.235851	2	7
Erythrose-4-phosphate	3.81309	6.61255	6.77164	0.00030078	5.07408e-05	0.000658445	0.000142883	7	2.93255	0.4359	0.517251	0.493233	2	7
Phloroglucinol	4.06859	6.4637	6.76255	0.000345763	5.13099e-05	0.000662303	0.000142883	7	2.93255	0.4359	0.616327	0.563057	2	7
4-Pyridoxic acid	-4.62554	-6.21056	-6.72089	0.0004407	5.40094e-05	0.000750359	0.000142883	7	2.93255	0.4359	0.862875	0.736812	2	7
AICAR	2.54955	8.11318	6.53237	8.33202e-05	6.82955e-05	0.000425596	0.000161896	7	2.93255	0.4359	0.153615	0.236958	2	7
7-Methylguanine	-3.25619	-6.71393	-6.53196	0.000273912	6.8331e-05	0.000658445	0.000161896	7	2.93255	0.4359	0.365891	0.386561	2	7
UDP	3.01979	6.96347	6.50853	0.00021855	7.03757e-05	0.000591005	0.000161896	7	2.93255	0.4359	0.292542	0.334868	2	7
Uridine 5'-diphosphate (UDP)	3.99915	6.01418	6.36835	0.000534648	8.40748e-05	0.000877808	0.000185351	7	2.93255	0.4359	0.687807	0.613432	2	7
Pyrrole-2-carboxylic acid	2.12242	9.68775	6.21662	2.63604e-05	0.000102214	0.000216194	0.000216328	7	2.93255	0.4359	0.0746622	0.181316	2	7
Acetyl-L-carnitine	4.56101	5.55384	6.1056	0.00085645	0.00011815	0.0011931	0.000240436	7	2.93255	0.4359	1.04911	0.868062	2	7
N-Acetyl-DL-glutamic acid	-4.02042	-5.59782	-6.01831	0.000817816	0.000132557	0.00117488	0.000259764	7	2.93255	0.4359	0.8024	0.694192	2	7
Dihydroxyacetone Phosphate/Glyceraldehyde 3-phosphate	2.86712	6.25072	5.96528	0.000423856	0.000142224	0.000749435	0.000268755	7	2.93255	0.4359	0.327279	0.359349	2	7
Ribose	-3.32501	-5.7196	-5.86953	0.000720621	0.000161659	0.00106865	0.000294946	7	2.93255	0.4359	0.525704	0.49919	2	7
Guanosine	2.56535	6.34131	5.76414	0.000388447	0.000186402	0.000714301	0.000328753	7	2.93255	0.4359	0.254578	0.308113	2	7
ManNAc	-3.52491	-5.34605	-5.65075	0.00106875	0.000217641	0.00144507	0.000371466	7	2.93255	0.4359	0.676265	0.605298	2	7
Saccharopine	5.14984	4.75654	5.40191	0.00206775	0.000307719	0.00237644	0.000498443	7	2.93255	0.4359	1.82344	1.41377	2	7
6-Phospho-gluconate	4.81599	4.76899	5.37958	0.0020381	0.000317567	0.00237644	0.000498443	7	2.93255	0.4359	1.58637	1.2467	2	7
Phosphoenolpyruvate	2.49954	5.74001	5.37352	0.000705623	0.000320297	0.00106865	0.000498443	7	2.93255	0.4359	0.294972	0.33658	2	7
N-Acetyl-L-phenylalanine	-2.95094	-5.21398	-5.31309	0.00123392	0.000348946	0.00157571	0.000527511	7	2.93255	0.4359	0.498275	0.479859	2	7
Creatinine	-2.2325	-5.86537	-5.19277	0.000620846	0.000414485	0.000984182	0.000609183	7	2.93255	0.4359	0.22536	0.287521	2	7
N-Acetyl-L-tyrosine	-4.13863	-4.51902	-5.04173	0.00273535	0.000515961	0.00269953	0.00073783	7	2.93255	0.4359	1.3047	1.04819	2	7
dTDP	-4.41258	-4.32732	-4.88621	0.00344914	0.000648693	0.00317125	0.000900234	7	2.93255	0.4359	1.61746	1.26861	2	7
dGDP	2.47375	4.96163	4.87094	0.00163458	0.000663558	0.00203092	0.000900234	7	2.93255	0.4359	0.386679	0.401211	2	7
Cystine	-6.7307	-4.06627	-4.74316	0.00477164	0.000803194	0.00387084	0.00106243	7	2.93255	0.4359	4.26199	3.13235	2	7
Î²-D-Glucopyranuronic acid	-4.63134	-4.06167	-4.63356	0.00479944	0.000947902	0.00387084	0.00122326	7	2.93255	0.4359	2.0225	1.55406	2	7
Adenosine diphosphate (ADP)	2.33789	4.66721	4.58877	0.002295	0.0010148	0.0024536	0.00127842	7	2.93255	0.4359	0.390317	0.403776	2	7
Cysteinylglycine	1.79696	5.24078	4.41592	0.00119823	0.00132383	0.00157384	0.00162894	7	2.93255	0.4359	0.182881	0.257584	2	7
4-Hydroxybutyric acid (GHB)	-2.09532	-4.61136	-4.38586	0.00245102	0.00138706	0.00250394	0.00166795	7	2.93255	0.4359	0.321165	0.35504	2	7
Tyrosine	-2.00856	-4.51154	-4.25889	0.00275992	0.00169157	0.00269953	0.00195172	7	2.93255	0.4359	0.308321	0.345988	2	7
Imidazolelactic acid	-3.25712	-3.85654	-4.25691	0.00623934	0.00169682	0.00470217	0.00195172	7	2.93255	0.4359	1.10957	0.910674	2	7
Indole-3-lactic acid	-3.34	-3.81244	-4.22939	0.00660694	0.00177194	0.0047458	0.00199477	7	2.93255	0.4359	1.19392	0.970115	2	7
3-phospho-glycerate	3.20016	3.7983	4.19119	0.00672963	0.00188207	0.00475957	0.00207461	7	2.93255	0.4359	1.1042	0.906888	2	7
Aspartic acid	1.3453	7.68021	4.16444	0.00011816	0.00196348	0.000470004	0.00212017	7	2.93255	0.4359	0.0477285	0.162335	2	7
2-Hydroxyhippuric acid	-3.43735	-3.68464	-4.12002	0.00781163	0.00210693	0.0053599	0.0022182	7	2.93255	0.4359	1.35376	1.08277	2	7
Xanthine	-2.59939	-3.87511	-4.11079	0.00609135	0.00213811	0.00466715	0.0022182	7	2.93255	0.4359	0.699942	0.621984	2	7
glycine	-1.73399	-4.67824	-4.09212	0.0022655	0.00220264	0.0024536	0.0022412	7	2.93255	0.4359	0.213705	0.279307	2	7
Oleamide	1.89114	4.25853	4.01627	0.00375341	0.0024867	0.00331827	0.0024825	7	2.93255	0.4359	0.306772	0.344897	2	7
Sedoheptulose-7-phosphate	2.25138	3.82583	3.93837	0.00649289	0.0028188	0.00473791	0.00276192	7	2.93255	0.4359	0.538682	0.508336	2	7
N6-Acetyl-L-lysine	-4.27459	-3.39235	-3.89935	0.0115624	0.0030023	0.00718298	0.00288823	7	2.93255	0.4359	2.46987	1.86935	2	7
Guanosine 5'-diphospho-D-mannose	1.66319	4.38893	3.87797	0.00319954	0.00310816	0.0030018	0.00293667	7	2.93255	0.4359	0.223383	0.286128	2	7
4-Guanidinobutyric acid	-2.96071	-3.49405	-3.85858	0.0100735	0.00320749	0.00643186	0.00297736	7	2.93255	0.4359	1.11691	0.915844	2	7
9-Oxo-ODE	1.71609	4.06888	3.7619	0.00475595	0.00375492	0.00387084	0.00342542	7	2.93255	0.4359	0.276704	0.323706	2	7
Deoxycytidine	-2.7842	-3.40621	-3.74199	0.0113462	0.00387926	0.00714522	0.00347887	7	2.93255	0.4359	1.0393	0.861151	2	7
Uridine 5'-diphosphogalactose	3.02577	3.32897	3.71056	0.0126088	0.00408446	0.00747589	0.00360184	7	2.93255	0.4359	1.2851	1.03438	2	7
Alanine	-1.40395	-4.69574	-3.67766	0.00221954	0.00431138	0.0024536	0.00373962	7	2.93255	0.4359	0.139052	0.226696	2	7
GDP	2.57996	3.3472	3.6434	0.0122979	0.0045617	0.00743884	0.00385977	7	2.93255	0.4359	0.924165	0.780007	2	7
Citric acid	1.93694	3.63055	3.63889	0.00839171	0.0045958	0.00567324	0.00385977	7	2.93255	0.4359	0.442762	0.440736	2	7
Androsterone glucuronide	-3.56497	-3.08152	-3.51956	0.0177774	0.00559992	0.0096724	0.00462959	7	2.93255	0.4359	2.08194	1.59595	2	7
Guanine	3.41045	3.07313	3.49777	0.0179883	0.00580669	0.0096724	0.00472668	7	2.93255	0.4359	1.91579	1.47886	2	7
Hypoxanthine	-1.26007	-4.62344	-3.42843	0.00241631	0.00651866	0.00250394	0.00522583	7	2.93255	0.4359	0.115542	0.210127	2	7
3-Hydroxybutyric acid	-3.71944	-2.96023	-3.40198	0.0210982	0.00681354	0.0108979	0.00525195	7	2.93255	0.4359	2.45578	1.85942	2	7
3-Phosphoglyceric acid	2.72061	3.06031	3.40152	0.0183155	0.00681877	0.00967809	0.00525195	7	2.93255	0.4359	1.22938	0.99511	2	7
Glutamine	1.681	3.50754	3.39888	0.00989211	0.00684902	0.00640501	0.00525195	7	2.93255	0.4359	0.357287	0.380497	2	7
dCMP	1.26662	4.44359	3.38524	0.00299471	0.00700729	0.00286816	0.00529655	7	2.93255	0.4359	0.126389	0.217771	2	7
Glucose 6-phosphate	1.84629	3.32462	3.37039	0.0126843	0.00718383	0.00747589	0.00534699	7	2.93255	0.4359	0.479733	0.466791	2	7
Nicotinamide	1.76387	3.37589	3.36278	0.0118249	0.00727614	0.0072481	0.00534699	7	2.93255	0.4359	0.424662	0.42798	2	7
CTP	2.03164	3.78418	3.39951	0.00913552	0.00796597	0.00599963	0.00577374	6	2.93255	0.4359	0.252207	0.312514	1	7
Guanosine 5'-diphosphate (GDP)	1.3451	3.88783	3.2906	0.00599212	0.00821453	0.00466715	0.00587343	7	2.93255	0.4359	0.1862	0.259923	2	7
Mannitol	5.56098	2.79224	3.27794	0.0268216	0.00839155	0.0129793	0.00592	7	2.93255	0.4359	6.16996	4.477	2	7
1-Nitrosopiperidine (NPIP)	1.22823	4.22006	3.25443	0.00393633	0.00873076	0.00341433	0.00607826	7	2.93255	0.4359	0.131767	0.221561	2	7
Kynurenic acid	-2.00011	-3.06894	-3.23578	0.0180944	0.00900988	0.0096724	0.00619112	7	2.93255	0.4359	0.660719	0.594342	2	7
Inosine	1.28654	3.83856	3.1974	0.00638647	0.00961345	0.00473542	0.00652117	7	2.93255	0.4359	0.174742	0.251848	2	7
S-Adenosylmethionine	1.19685	4.13227	3.17773	0.00439148	0.0099387	0.00373858	0.00665646	7	2.93255	0.4359	0.130493	0.220664	2	7
Neu5Ac	-1.59671	-3.22819	-3.16104	0.0144881	0.0102236	0.00820321	0.00676168	7	2.93255	0.4359	0.38056	0.396899	2	7
Tetrahydrocortisone	-3.17337	-2.73702	-3.12665	0.0290428	0.0108372	0.0136239	0.00707904	7	2.93255	0.4359	2.09108	1.60239	2	7
Choline	-1.19184	-3.87949	-3.08504	0.006057	0.0116301	0.00466715	0.00750431	7	2.93255	0.4359	0.146816	0.232167	2	7
Sedanolide	-2.24227	-2.76269	-3.03181	0.0279874	0.0127318	0.0132642	0.00811617	7	2.93255	0.4359	1.0247	0.850861	2	7
Methylmalonic acid	-1.02103	-4.75796	-3.00838	0.00206434	0.0132496	0.00237644	0.00834572	7	2.93255	0.4359	0.0716342	0.179182	2	7
Serine	-1.16875	-3.70033	-2.98756	0.00765161	0.013728	0.00532965	0.00854532	7	2.93255	0.4359	0.155183	0.238064	2	7
4-Methylphenol	-2.39123	-2.67577	-2.97611	0.0317333	0.0139985	0.0145883	0.00861237	7	2.93255	0.4359	1.24231	1.00422	2	7
Cysteinesulfinic acid	1.68816	2.87926	2.96121	0.0236765	0.0143586	0.0118309	0.00873243	7	2.93255	0.4359	0.534752	0.505566	2	7
GMP	-1.81991	-2.78476	-2.9379	0.027112	0.014941	0.0129831	0.00898332	7	2.93255	0.4359	0.664371	0.596916	2	7
Histamine	-2.301	-2.58983	-2.87836	0.0359539	0.0165393	0.0158929	0.00983259	7	2.93255	0.4359	1.22794	0.994093	2	7
NAAG	-2.42349	-2.53133	-2.83897	0.0391568	0.0176909	0.0171438	0.010294	7	2.93255	0.4359	1.42584	1.13356	2	7
Succinate	-0.97822	-4.29774	-2.83279	0.00357649	0.0178787	0.00322386	0.010294	7	2.93255	0.4359	0.0805893	0.185494	2	7
2-Mercaptobenzothiazole	2.84762	2.47828	2.82901	0.0423167	0.0179948	0.018181	0.010294	7	2.93255	0.4359	2.05376	1.57609	2	7
Uric acid	-1.17834	-3.26998	-2.82284	0.0136747	0.0181857	0.00795758	0.010294	7	2.93255	0.4359	0.201993	0.271053	2	7
N6,N6,N6-Trimethyl-L-lysine	-1.51963	-2.79409	-2.81607	0.0267504	0.0183973	0.0129793	0.010294	7	2.93255	0.4359	0.460131	0.452977	2	7
O-Phosphorylethanolamine	-1.06931	-3.61309	-2.81336	0.00858874	0.0184828	0.00572229	0.010294	7	2.93255	0.4359	0.136249	0.22472	2	7
Tryptophan	-3.48228	-2.36492	-2.74377	0.0499782	0.0208193	0.0205141	0.0114746	7	2.93255	0.4359	3.37271	2.50563	2	7
Glutathione oxidized	4.52629	2.25561	2.64854	0.0587101	0.024505	0.0223057	0.013256	7	2.93255	0.4359	6.26384	4.54316	2	7
Benzoic acid	-3.4094	-2.2788	-2.64599	0.0567361	0.0246118	0.0219181	0.013256	7	2.93255	0.4359	3.48199	2.58264	2	7
O-phosphoserine	1.63472	2.50444	2.64147	0.0407265	0.0248031	0.0176629	0.013256	7	2.93255	0.4359	0.662749	0.595773	2	7
1,5-Anhydro-D-glucitol	2.41686	2.3295	2.63491	0.0526528	0.0250831	0.0208667	0.0132716	7	2.93255	0.4359	1.67441	1.30875	2	7
16-Hydroxyhexadecanoic acid	1.42724	2.59214	2.62159	0.035833	0.0256615	0.0158929	0.0134432	7	2.93255	0.4359	0.471585	0.461049	2	7
Arachidonic acid	-2.43208	-2.28826	-2.59428	0.0559511	0.0268891	0.021798	0.0139482	7	2.93255	0.4359	1.75724	1.36712	2	7
Leucine	-1.06844	-3.02302	-2.58551	0.0193038	0.0272957	0.0100844	0.0140007	7	2.93255	0.4359	0.194315	0.265642	2	7
Kynurenine	-1.22638	-2.72173	-2.58073	0.0296913	0.0275196	0.0137874	0.0140007	7	2.93255	0.4359	0.315823	0.351275	2	7
Î²-Nicotinamide mononucleotide	-2.514	-2.25778	-2.5705	0.0585228	0.0280055	0.0223057	0.0141122	7	2.93255	0.4359	1.92864	1.48792	2	7
N-Acetyl-Î±-D-glucosamine	1.58765	2.40539	2.54306	0.0470916	0.0293513	0.0195034	0.0146509	7	2.93255	0.4359	0.677681	0.606296	2	7
Saccharic acid	-1.38242	-2.46267	-2.50394	0.0432958	0.0313813	0.0183536	0.0154587	7	2.93255	0.4359	0.490178	0.474153	2	7
Guanosine monophosphate (GMP)	-1.60833	-2.34717	-2.50072	0.0513009	0.031554	0.0206773	0.0154587	7	2.93255	0.4359	0.730379	0.643435	2	7
Dodecanedioic acid	1.19911	2.6014	2.48697	0.035353	0.0323044	0.0158929	0.0155621	7	2.93255	0.4359	0.330511	0.361627	2	7
Betaine	-1.71183	-2.29708	-2.48608	0.0552284	0.0323533	0.0217003	0.0155621	7	2.93255	0.4359	0.863885	0.737524	2	7
Proline	-1.00393	-2.91127	-2.46004	0.0226196	0.0338247	0.0115436	0.0161232	7	2.93255	0.4359	0.18498	0.259063	2	7
Valine	-0.87709	-3.22105	-2.38723	0.0146321	0.0382969	0.00820321	0.018092	7	2.93255	0.4359	0.11534	0.209984	2	7
Cystathionine	-1.16942	-2.45919	-2.3767	0.0435168	0.03899	0.0183536	0.0182564	7	2.93255	0.4359	0.351756	0.376599	2	7
S-Adenosylhomocysteine	-1.12918	-2.42897	-2.32912	0.045489	0.0422773	0.0190109	0.019622	7	2.93255	0.4359	0.336176	0.365619	2	7
Phenylalanine	-0.987566	-2.61438	-2.30669	0.0346918	0.0439195	0.0157905	0.0202069	7	2.93255	0.4359	0.221964	0.285128	2	7
Adenine	-1.07595	-2.34157	-2.23606	0.0517251	0.049506	0.0206773	0.0225809	7	2.93255	0.4359	0.32844	0.360167	2	7
dCDP	0.802792	2.85467	2.15737	0.0245239	0.0565392	0.0121226	0.0255685	7	2.93255	0.4359	0.123021	0.215397	2	7
Nicotinuric acid	-2.09892	-1.88682	-2.14799	0.101147	0.0574399	0.0352263	0.0257557	7	2.93255	0.4359	1.92494	1.48531	2	7
FGAR	0.74447	3.17631	2.13623	0.0155704	0.058587	0.00862402	0.0258382	7	2.93255	0.4359	0.0854542	0.188922	2	7
Citraconic acid	1.74605	1.91577	2.13609	0.0969309	0.0586007	0.0342774	0.0258382	7	2.93255	0.4359	1.29214	1.03934	2	7
Methionine	-1.09383	-2.09123	-2.08378	0.0748344	0.0639786	0.027522	0.0279763	7	2.93255	0.4359	0.42558	0.428627	2	7
Deoxyguanosine	-1.22076	-1.95512	-2.04172	0.0914745	0.0686398	0.0328533	0.0297685	7	2.93255	0.4359	0.606451	0.556097	2	7
Adenylosuccinate	-1.77848	-1.79694	-2.02272	0.1154	0.0708499	0.0381663	0.0304772	7	2.93255	0.4359	1.52376	1.20258	2	7
N-Acetylneuraminic acid	-0.951475	-2.13654	-2.01711	0.0699914	0.071516	0.0263739	0.0305156	7	2.93255	0.4359	0.308503	0.346116	2	7
5'-S-Methyl-5'-thioadenosine	0.70788	2.90415	2.00535	0.0228503	0.0729292	0.0115436	0.0308697	7	2.93255	0.4359	0.0924204	0.193832	2	7
Diaminopimelic acid	0.936469	2.11798	1.99423	0.0719362	0.0742899	0.0268864	0.0311961	7	2.93255	0.4359	0.30411	0.34302	2	7
Uracil	-1.13841	-1.92911	-1.98726	0.095047	0.0751557	0.0338718	0.0313111	7	2.93255	0.4359	0.541711	0.51047	2	7
Palmitoylcarnitine	2.87198	1.68616	1.96909	0.135629	0.0774561	0.0442204	0.0317787	7	2.93255	0.4359	4.51285	3.30915	2	7
Serotonin	3.85821	1.50519	2.22397	0.271213	0.0774791	0.0704411	0.0317787	2	2.93255	0.4359	4.9278	2.25723	1	3
Putrescine	1.40891	1.79895	1.96324	0.115061	0.0782113	0.0381663	0.0318322	7	2.93255	0.4359	0.954149	0.801138	2	7
XMP	-0.943306	-2.04722	-1.9569	0.0798572	0.0790364	0.0291362	0.0319225	7	2.93255	0.4359	0.330264	0.361452	2	7
Pantothenic acid	1.5713	1.73261	1.93068	0.126767	0.08254	0.0416262	0.033085	7	2.93255	0.4359	1.27938	1.03035	2	7
Cysteine	-2.14102	-1.66144	-1.91264	0.140581	0.0850332	0.0450423	0.0338281	7	2.93255	0.4359	2.58321	1.94923	2	7
UDP-N-acetylglucosamine	-1.08082	-1.81712	-1.87561	0.11204	0.090374	0.037596	0.0356845	7	2.93255	0.4359	0.55033	0.516545	2	7
Isoleucine	-0.802555	-2.1083	-1.86662	0.0729715	0.0917156	0.0270534	0.035946	7	2.93255	0.4359	0.225409	0.287556	2	7
Glucose	0.936225	1.86986	1.83817	0.103699	0.0960879	0.035594	0.0371997	7	2.93255	0.4359	0.389967	0.403528	2	7
SAICAR	0.699155	2.35402	1.83669	0.0507864	0.0963206	0.0206613	0.0371997	7	2.93255	0.4359	0.137219	0.225403	2	7
GTP	-1.36424	-1.65895	-1.82413	0.141089	0.0983164	0.0450423	0.0376954	7	2.93255	0.4359	1.05197	0.870076	2	7
Histidine	-0.583021	-3.22726	-1.79298	0.0145068	0.10343	0.00820321	0.0393707	7	2.93255	0.4359	0.0507676	0.164477	2	7
dGMP	-1.15286	-1.6381	-1.75442	0.145411	0.110097	0.045786	0.0416092	7	2.93255	0.4359	0.770466	0.671687	2	7
N-Acetyl-1-aspartylglutamic acid	-1.43153	-1.55977	-1.74064	0.162779	0.112574	0.0498881	0.0422435	7	2.93255	0.4359	1.31029	1.05213	2	7
1,7-Dimethyluric acid	-2.00855	-1.4823	-1.71182	0.181821	0.117918	0.053881	0.0439374	7	2.93255	0.4359	2.85615	2.14158	2	7
4-Hydroxybenzaldehyde	-0.860459	-1.66714	-1.6545	0.139424	0.129234	0.0450423	0.0475675	7	2.93255	0.4359	0.414384	0.420737	2	7
Î¥-Glutamylcysteine	-1.09204	-1.53787	-1.64988	0.167968	0.130189	0.050801	0.0475675	7	2.93255	0.4359	0.78437	0.681485	2	7
2-Hydroxycinnamic acid	-1.0464	-1.55311	-1.64906	0.164341	0.130358	0.0500332	0.0475675	7	2.93255	0.4359	0.706119	0.626338	2	7
PRPP	-0.686816	-1.86952	-1.62859	0.103751	0.134663	0.035594	0.048802	7	2.93255	0.4359	0.209945	0.276658	2	7
Adenosine 5'-monophosphate	-1.10939	-1.4913	-1.61351	0.179508	0.137916	0.0535862	0.0496409	7	2.93255	0.4359	0.86085	0.735385	2	7
1-Methylxanthine	-1.40793	-1.39596	-1.57448	0.205404	0.14666	0.0593883	0.0523457	7	2.93255	0.4359	1.58236	1.24387	2	7
3-Methylhistidine	-1.90418	-1.35784	-1.57123	0.216656	0.14741	0.0614817	0.0523457	7	2.93255	0.4359	3.05918	2.28467	2	7
NAD	0.578457	2.01435	1.54131	0.083826	0.154474	0.0303434	0.0544884	7	2.93255	0.4359	0.12828	0.219103	2	7
Glycerol 3-phosphate	-0.717601	-1.61404	-1.52288	0.150554	0.158971	0.0467649	0.0557034	7	2.93255	0.4359	0.307485	0.345399	2	7
N-Acetyl-Î±-D-glucosamine 1-phosphate	-1.12017	-1.384	-1.51818	0.208875	0.160135	0.0596418	0.0557421	7	2.93255	0.4359	1.01901	0.846849	2	7
Quinoline	-1.92939	-1.28318	-1.49031	0.240274	0.167197	0.0661425	0.0578199	7	2.93255	0.4359	3.51679	2.60717	2	7
Ecgonine	2.06157	1.26632	1.47609	0.245908	0.170904	0.066621	0.0587129	7	2.93255	0.4359	4.12281	3.03427	2	7
Uridine	0.566185	1.8583	1.47095	0.105475	0.172261	0.0359174	0.0587129	7	2.93255	0.4359	0.144402	0.230465	2	7
Coumarin	-1.05205	-1.34525	-1.46776	0.220491	0.173108	0.0621861	0.0587129	7	2.93255	0.4359	0.951378	0.799185	2	7
Cyclic ADP-ribose	0.561343	1.84809	1.46035	0.107066	0.175089	0.0361912	0.0590065	7	2.93255	0.4359	0.143514	0.22984	2	7
ManNAc-6-P	-1.03532	-1.33472	-1.45434	0.223744	0.17671	0.0627188	0.0591761	7	2.93255	0.4359	0.935954	0.788315	2	7
4-Hydroxyindole	-1.43397	-1.26498	-1.44239	0.24636	0.179974	0.066621	0.0598898	7	2.93255	0.4359	1.99893	1.53745	2	7
Paraxanthine	-1.52324	-1.2047	-1.38507	0.267466	0.196347	0.070028	0.0649301	7	2.93255	0.4359	2.48694	1.88138	2	7
Glycocholic acid	-2.28959	-1.17688	-1.38064	0.277706	0.197663	0.0715676	0.0649592	7	2.93255	0.4359	5.88755	4.27797	2	7
Cytosine	1.01164	1.24886	1.37011	0.251861	0.200824	0.0677102	0.0655906	7	2.93255	0.4359	1.02073	0.848061	2	7
Threonine	-0.489271	-1.90611	-1.36135	0.0983185	0.203484	0.0345027	0.0660515	7	2.93255	0.4359	0.102492	0.200929	2	7
Inosine-5'-monophosphate (IMP)	-1.14944	-1.20295	-1.34885	0.268099	0.207333	0.070028	0.0665015	7	2.93255	0.4359	1.42024	1.12962	2	7
FAICAR	0.580686	1.52121	1.34851	0.172015	0.207437	0.0516849	0.0665015	7	2.93255	0.4359	0.226667	0.288442	2	7
Pyruvic acid	0.540598	1.61568	1.34464	0.150198	0.20864	0.0467649	0.0665015	7	2.93255	0.4359	0.17415	0.251431	2	7
Theophylline	-1.82077	-1.14212	-1.33011	0.290963	0.213216	0.0743112	0.067553	7	2.93255	0.4359	3.95343	2.91489	2	7
Trigonelline	0.604864	1.38549	1.29829	0.208441	0.223523	0.0596418	0.0699992	7	2.93255	0.4359	0.296479	0.337643	2	7
cis-4-Hydroxy-D-proline	-1.00205	-1.17433	-1.29811	0.278663	0.223583	0.0715676	0.0699992	7	2.93255	0.4359	1.13263	0.926921	2	7
Nicotinamide adenine dinucleotide (NAD+)	0.48517	1.64897	1.27967	0.143142	0.229742	0.0453824	0.0715043	7	2.93255	0.4359	0.134662	0.223602	2	7
Nicotinamide adenine dinucleotide phosphate (NADP+)	0.526829	1.43269	1.2486	0.195054	0.240439	0.0567528	0.074396	7	2.93255	0.4359	0.210339	0.276935	2	7
Carnitine	-0.497948	-1.4634	-1.22835	0.186762	0.247625	0.0546863	0.0761741	7	2.93255	0.4359	0.180105	0.255628	2	7
Imidazoleacetic acid	-0.817792	-1.13018	-1.21675	0.295632	0.251821	0.0750867	0.0770169	7	2.93255	0.4359	0.814469	0.702698	2	7
Gluconic acid	1.26423	1.05684	1.21023	0.325688	0.254203	0.0813717	0.0772986	7	2.93255	0.4359	2.22597	1.69746	2	7
NADH	0.72281	1.11539	1.17457	0.301505	0.267556	0.0761575	0.0808943	7	2.93255	0.4359	0.653251	0.589079	2	7
Lactic acid	0.39843	1.57201	1.11362	0.159943	0.291666	0.0493479	0.0876827	7	2.93255	0.4359	0.0999255	0.199121	2	7
Adenosine	-2.12338	-0.937896	-1.10464	0.379522	0.295358	0.0911745	0.088291	7	2.93255	0.4359	7.97315	5.7478	2	7
Glutathione (reduced)	1.76099	0.931138	1.0914	0.382773	0.300864	0.0911745	0.0885861	7	2.93255	0.4359	5.56382	4.04982	2	7
Hexadecanedioic acid	0.642299	1.04913	1.09054	0.328985	0.301222	0.0817511	0.0885861	7	2.93255	0.4359	0.583045	0.539601	2	7
Theobromine	1.04595	0.959345	1.0902	0.369341	0.301368	0.0903148	0.0885861	7	2.93255	0.4359	1.84907	1.43184	2	7
Shikonin	1.10944	0.939074	1.07435	0.378957	0.308073	0.0911745	0.0900566	7	2.93255	0.4359	2.17118	1.65885	2	7
Urocanic acid	1.19079	0.913687	1.05261	0.391265	0.317454	0.091926	0.0922892	7	2.93255	0.4359	2.64216	1.99077	2	7
Methionine sulfoxide	-0.678926	-0.98198	-1.04808	0.358824	0.319433	0.0886865	0.092357	7	2.93255	0.4359	0.743575	0.652735	2	7
Salicin	0.408923	1.27683	1.0386	0.242382	0.323614	0.0663256	0.0930573	7	2.93255	0.4359	0.159551	0.241142	2	7
Deoxyadenosine	-0.354145	-1.47836	-1.00906	0.18284	0.336895	0.053881	0.0963528	7	2.93255	0.4359	0.0892659	0.191608	2	7
N-acetylglucosamine-6-P	0.457494	1.08849	1.00498	0.312431	0.338762	0.078486	0.0963658	7	2.93255	0.4359	0.274796	0.322362	2	7
Malic acid	0.374116	1.3109	0.999388	0.231258	0.341331	0.064044	0.0965773	7	2.93255	0.4359	0.126696	0.217987	2	7
4-Hydroxyphenyllactic acid	-0.636214	-0.919544	-0.981584	0.3884	0.349609	0.091926	0.0983933	7	2.93255	0.4359	0.744641	0.653486	2	7
Cytidine	0.636186	0.91234	0.975386	0.391927	0.352525	0.091926	0.0986891	7	2.93255	0.4359	0.756381	0.66176	2	7
Mandelic acid	0.371021	1.23888	0.971198	0.255317	0.354506	0.0678316	0.0987213	7	2.93255	0.4359	0.139516	0.227022	2	7
Ergothioneine	-0.643382	-0.889423	-0.957496	0.403305	0.361042	0.0941146	0.100015	7	2.93255	0.4359	0.813967	0.702344	2	7
UTP	0.324364	1.3168	0.915623	0.229375	0.381557	0.0639076	0.105147	7	2.93255	0.4359	0.0943866	0.195217	2	7
Apocynin	0.432035	0.93406	0.894062	0.381365	0.392437	0.0911745	0.107586	7	2.93255	0.4359	0.332793	0.363235	2	7
Cytarabine	0.623844	0.807766	0.879535	0.445802	0.39989	0.102471	0.109064	7	2.93255	0.4359	0.927826	0.782586	2	7
Cytidine 5'-diphosphocholine	0.438098	0.841323	0.8372	0.427969	0.422166	0.0990808	0.114549	7	2.93255	0.4359	0.421797	0.425961	2	7
Asparagine	-0.288029	-1.23481	-0.827753	0.256739	0.427251	0.0678316	0.115337	7	2.93255	0.4359	0.0846366	0.188346	2	7
Acrylic acid	0.406135	0.839552	0.816102	0.428897	0.433578	0.0990808	0.116451	7	2.93255	0.4359	0.364025	0.385246	2	7
CMP-Neu5Ac	-0.276625	-1.24254	-0.806434	0.254046	0.438875	0.0678316	0.117278	7	2.93255	0.4359	0.0770994	0.183034	2	7
Taurochenodeoxycholic acid	-0.733094	-0.698119	-0.790575	0.507623	0.447657	0.113835	0.118734	7	2.93255	0.4359	1.71532	1.33758	2	7
Glutamate	-0.312332	-0.962792	-0.788504	0.367724	0.448812	0.0903148	0.118734	7	2.93255	0.4359	0.163701	0.244067	2	7
Citrulline	0.364151	0.79886	0.760675	0.450621	0.464526	0.103064	0.121691	7	2.93255	0.4359	0.323227	0.356494	2	7
(2R)-2,3-Dihydroxypropanoic acid	0.471237	0.720882	0.760566	0.494347	0.464588	0.111402	0.121691	7	2.93255	0.4359	0.664715	0.597158	2	7
Anserine	0.920734	0.652919	0.755764	0.534656	0.467336	0.118112	0.121807	7	2.93255	0.4359	3.09339	2.30877	2	7
Taurine	0.251797	0.934768	0.688188	0.381024	0.507088	0.0911745	0.131521	7	2.93255	0.4359	0.11287	0.208243	2	7
UMP	0.457865	0.630676	0.679394	0.548281	0.512409	0.120026	0.132252	7	2.93255	0.4359	0.819875	0.706508	2	7
Thromboxane B2	0.278102	0.764171	0.662761	0.469735	0.522565	0.106903	0.134219	7	2.93255	0.4359	0.206021	0.273892	2	7
Cholecalciferol	0.313675	0.650863	0.631887	0.535907	0.54173	0.118112	0.138469	7	2.93255	0.4359	0.361299	0.383325	2	7
Alpha-ketoglutaric acid	0.535188	0.520332	0.588045	0.618879	0.56963	0.129322	0.144189	7	2.93255	0.4359	1.64565	1.28848	2	7
Glucosamine	0.425706	0.53359	0.584028	0.610141	0.572226	0.128078	0.144189	7	2.93255	0.4359	0.990121	0.826489	2	7
3'-Dephosphocoenzyme A	-0.575071	-0.507885	-0.579057	0.627143	0.575446	0.129868	0.144189	7	2.93255	0.4359	1.99433	1.53421	2	7
Mono(2-ethylhexyl) phthalate (MEHP)	-0.350637	-0.5523	-0.578961	0.597927	0.575509	0.126671	0.144189	7	2.93255	0.4359	0.626976	0.570561	2	7
CMP	-0.265315	-0.618278	-0.575536	0.555967	0.577734	0.121131	0.144189	7	2.93255	0.4359	0.286445	0.330571	2	7
Neu5Ac-9-P	0.276857	0.56244	0.54988	0.591364	0.594549	0.126347	0.147242	7	2.93255	0.4359	0.376917	0.394331	2	7
Stachydrine	-1.23533	-0.464176	-0.548396	0.656612	0.59553	0.134158	0.147242	7	2.93255	0.4359	11.0175	7.89335	2	7
Î¥-Aminobutyric acid (GABA)	-0.213096	-0.661502	-0.539753	0.529455	0.601258	0.118112	0.147966	7	2.93255	0.4359	0.161427	0.242464	2	7
Pipecolinic acid	-0.191503	-0.733063	-0.529446	0.487337	0.608126	0.110363	0.148566	7	2.93255	0.4359	0.106158	0.203513	2	7
Uridine monophosphate (UMP)	0.398792	0.475895	0.524716	0.648643	0.611291	0.133121	0.148566	7	2.93255	0.4359	1.09233	0.898525	2	7
Phenol	0.204591	0.649119	0.523485	0.536969	0.612116	0.118112	0.148566	7	2.93255	0.4359	0.15453	0.237603	2	7
Glucosamine 6-phosphate	-0.24835	-0.544979	-0.518874	0.60269	0.615211	0.127095	0.148635	7	2.93255	0.4359	0.323037	0.35636	2	7
Glutamic acid	-0.198818	-0.598595	-0.496299	0.568299	0.630482	0.122082	0.151556	7	2.93255	0.4359	0.171605	0.249637	2	7
Pyroglutamic acid	0.210584	0.558904	0.492558	0.593648	0.633031	0.126347	0.151556	7	2.93255	0.4359	0.220833	0.284331	2	7
Fumarate	0.218337	0.507896	0.473112	0.627135	0.646359	0.129868	0.15405	7	2.93255	0.4359	0.287469	0.331293	2	7
4-Oxoproline	-0.175878	-0.605793	-0.466506	0.563771	0.650917	0.121678	0.154441	7	2.93255	0.4359	0.131117	0.221103	2	7
Salicylic acid	0.171386	0.608809	0.460382	0.561879	0.655156	0.121678	0.154753	7	2.93255	0.4359	0.123275	0.215577	2	7
Caprolactam	0.348418	0.380483	0.424487	0.71487	0.680258	0.144309	0.159726	7	2.93255	0.4359	1.30442	1.04799	2	7
Acetylcholine	-0.337701	-0.379292	-0.421664	0.715715	0.682251	0.144309	0.159726	7	2.93255	0.4359	1.23312	0.997741	2	7
Glycodeoxycholic acid	-0.269255	-0.36828	-0.397235	0.723549	0.699596	0.145252	0.163066	7	2.93255	0.4359	0.831491	0.714694	2	7
Lysine	-0.138031	-0.484161	-0.368883	0.643052	0.719956	0.132566	0.166809	7	2.93255	0.4359	0.126433	0.217802	2	7
Quinic acid	-0.562515	-0.312877	-0.366107	0.76349	0.721963	0.150386	0.166809	7	2.93255	0.4359	5.02815	3.6723	2	7
Carnosine	0.319152	0.310149	0.350527	0.765478	0.733263	0.150386	0.168684	7	2.93255	0.4359	1.64718	1.28955	2	7
Suberic acid	0.13088	0.416945	0.335505	0.689208	0.744223	0.140195	0.169979	7	2.93255	0.4359	0.153276	0.236719	2	7
8-Hydroxyquinoline	0.353506	0.291362	0.334005	0.779219	0.745321	0.151459	0.169979	7	2.93255	0.4359	2.28988	1.7425	2	7
dUMP	0.225977	0.289176	0.315473	0.780823	0.758931	0.151459	0.172341	7	2.93255	0.4359	0.949925	0.798161	2	7
(-)-Camphor	0.135939	0.334886	0.304838	0.747522	0.766781	0.148124	0.173379	7	2.93255	0.4359	0.256318	0.309339	2	7
Orotate	0.191851	0.260786	0.281602	0.801763	0.784028	0.154867	0.176524	7	2.93255	0.4359	0.841874	0.722011	2	7
Ornithine	-0.193122	-0.254667	-0.27645	0.8063	0.78787	0.155092	0.176638	7	2.93255	0.4359	0.89455	0.759135	2	7
N-Isovalerylglycine	0.111085	0.301758	0.263119	0.771604	0.797837	0.150944	0.177902	7	2.93255	0.4359	0.210802	0.277262	2	7
Cytidine 5'-monophosphate (hydrate)	-0.0959072	-0.348359	-0.259919	0.737813	0.800234	0.147471	0.177902	7	2.93255	0.4359	0.117906	0.211792	2	7
5-Hydroxytryptophan	0.10743	0.246643	0.230917	0.812261	0.822066	0.155587	0.181991	7	2.93255	0.4359	0.295117	0.336683	2	7
Arginine	-0.0775498	-0.339564	-0.224342	0.744145	0.827039	0.148093	0.182329	7	2.93255	0.4359	0.0811339	0.185877	2	7
Cytisine	-0.118758	-0.213535	-0.216563	0.836996	0.832932	0.15966	0.182866	7	2.93255	0.4359	0.481141	0.467784	2	7
Guanidinoethyl sulfonate	0.100872	0.208013	0.202367	0.841141	0.843714	0.159788	0.184468	7	2.93255	0.4359	0.3658	0.386497	2	7
Piperine	0.205882	0.147625	0.170772	0.886801	0.867832	0.167768	0.18896	7	2.93255	0.4359	3.02553	2.26095	2	7
Ascorbic acid	-0.290273	-0.0989043	-0.117019	0.923987	0.909177	0.174087	0.197151	7	2.93255	0.4359	13.3989	9.57161	2	7
Argininosuccinic acid	-0.0812495	-0.0925357	-0.102686	0.928865	0.920255	0.174276	0.198739	7	2.93255	0.4359	1.19925	0.973871	2	7
Ribose-5-Phosphate	0.0655566	0.087696	0.0949632	0.932574	0.926233	0.174276	0.199217	7	2.93255	0.4359	0.869279	0.741325	2	7
Azelaic acid	-0.0138469	-0.065923	-0.0410419	0.949282	0.968076	0.17668	0.206798	7	2.93255	0.4359	0.0686301	0.177065	2	7
Ribulose 5-phosphate	0.0301441	0.0357697	0.039471	0.972465	0.969297	0.180265	0.206798	7	2.93255	0.4359	1.10474	0.907269	2	7
Glycyl-L-leucine	0.00585817	0.00727802	0.00797689	0.994396	0.993793	0.18359	0.211173	7	2.93255	0.4359	1.00782	0.838963	2	7
N-Carbamoyl-L-aspartate	NA	NA	NA	NA	NA	NA	NA	1	2.93255	0.4359	0.107287	0.352338	2	0
5-Phosphoribosylamine (5-PRA)	NA	NA	NA	NA	NA	NA	NA	4	2.93255	0.4359	0.153194	0.272782	0	5
GAR	NA	NA	NA	NA	NA	NA	NA	1	2.93255	0.4359	3.04903	1.10039	2	0
CAIR	NA	NA	NA	NA	NA	NA	NA	0	2.93255	0.4359	NA	0.4359	0	1

## Sheet: pathway_enrichment_analysis
pathway_name	onco_score	num_overlapping_metabolites.onco	overlapping_metabolites.onco	prcc_score	num_overlapping_metabolites.prcc	overlapping_metabolites.prcc	aml_score	num_overlapping_metabolites.aml	overlapping_metabolites.aml	ccrcc_score	num_overlapping_metabolites.ccrcc	overlapping_metabolites.ccrcc
TCA cycle	4.11976	6	C00158;C00008;C00004;C00002;C00003;C00035	-6.1986	2	C00042;C00122	NA	NA	NA	-6.5376	2	C00042;C00003
CMP-<i>N</i>-acetylneuraminate biosynthesis I (eukaryotes)	2.76955	7	C00015;C00008;C00063;C00002;C06241;C00128;C00043	NA	NA	NA	NA	NA	NA	NA	NA	NA
adenosine ribonucleotides <i>de novo</i> biosynthesis	2.41908	4	C00130;C00002;C00035;C00008	NA	NA	NA	NA	NA	NA	-3.9393	2	C00020;C03794
ethanol degradation IV	2.36151	3	C00004;C00002;C00003	NA	NA	NA	NA	NA	NA	-3.25259	2	C00020;C00003
glycolysis	2.23657	5	C00022;C00002;C00004;C00008;C00003	NA	NA	NA	2.10513	3	C00074;C00002;C00008	NA	NA	NA
UDP-<i>N</i>-acetyl-D-galactosamine biosynthesis II	2.14388	3	C00043;C00002;C00008	NA	NA	NA	NA	NA	NA	NA	NA	NA
ethanol degradation II	2.14388	3	C00004;C00002;C00003	NA	NA	NA	NA	NA	NA	-6.56067	2	C00020;C00003
purine nucleotides <i>de novo</i> biosynthesis	2.13966	9	C00361;C00008;C00004;C00002;C00003;C00035;C03090;C00130;C04823	-5.62709	3	C00655;C00119;C00122	NA	NA	NA	-2.12784	4	C00020;C03794;C00003;C00144
oxidative ethanol degradation III	2.06854	3	C00004;C00002;C00003	NA	NA	NA	NA	NA	NA	-3.08778	2	C00020;C00003
terminal <i>O</i>-glycans residues modification	2.04721	5	C00043;C00015;C00128;C00035;C00052	NA	NA	NA	NA	NA	NA	NA	NA	NA
gluconeogenesis	2.01773	6	C00008;C00022;C00002;C00003;C00035;C00004	NA	NA	NA	NA	NA	NA	NA	NA	NA
2-oxobutanoate degradation	2.01412	4	C00004;C00002;C00003;C00008	NA	NA	NA	NA	NA	NA	NA	NA	NA
cholesterol biosynthesis II (via 24_25-dihydrolanosterol)	2.00745	2	C00004;C00003	NA	NA	NA	NA	NA	NA	NA	NA	NA
cholesterol biosynthesis III (via desmosterol)	2.00745	2	C00004;C00003	NA	NA	NA	NA	NA	NA	NA	NA	NA
cholesterol biosynthesis I	2.00745	2	C00004;C00003	NA	NA	NA	NA	NA	NA	NA	NA	NA
pyrimidine deoxyribonucleosides salvage	2	8	C00361;C00015;C00008;C00112;C00063;C00002;C00035;C00239	NA	NA	NA	1.68194	8	C00361;C00015;C00008;C00112;C00063;C00002;C00035;C00239	NA	NA	NA
glycerol degradation	1.97062	2	C00002;C00008	NA	NA	NA	NA	NA	NA	NA	NA	NA
guanosine nucleotides <i>de novo</i> biosynthesis	1.76955	7	C00361;C00008;C00004;C00002;C00003;C00035;C00130	NA	NA	NA	NA	NA	NA	NA	NA	NA
ketolysis	1.76195	2	C00004;C00003	NA	NA	NA	NA	NA	NA	-3.66154	2	C00042;C00003
folate transformations	1.65956	4	C00004;C00002;C00003;C00008	NA	NA	NA	NA	NA	NA	NA	NA	NA
pyrimidine deoxyribonucleotides <i>de novo</i> biosynthesis	1.64207	5	C00015;C00002;C00008;C00112;C00063	NA	NA	NA	NA	NA	NA	NA	NA	NA
fatty acid &beta;-oxidation (peroxisome)	1.63827	3	C00004;C00002;C00003	NA	NA	NA	NA	NA	NA	-4.56225	2	C00020;C00003
fatty acid &beta;-oxidation	1.63827	3	C00004;C00002;C00003	NA	NA	NA	NA	NA	NA	-4.56225	2	C00020;C00003
leucine degradation	1.50169	4	C00004;C00002;C00003;C00008	NA	NA	NA	NA	NA	NA	NA	NA	NA
purine deoxyribonucleosides salvage	1.50169	4	C00361;C00002;C00559;C00008	NA	NA	NA	NA	NA	NA	NA	NA	NA
mucin core 1 and core 2 <i>O</i>-glycosylation	1.47366	4	C00043;C00015;C00128;C00052	NA	NA	NA	NA	NA	NA	NA	NA	NA
D-<i>myo</i>-inositol-5-phosphate metabolism	1.41117	2	C00002;C00008	NA	NA	NA	NA	NA	NA	NA	NA	NA
inositol pyrophosphates biosynthesis	1.39041	2	C00002;C00008	NA	NA	NA	NA	NA	NA	NA	NA	NA
NADH repair	1.38405	3	C00004;C00002;C00008	NA	NA	NA	NA	NA	NA	NA	NA	NA
D-galactose degradation V (Leloir pathway)	1.38405	3	C00002;C00008;C00052	NA	NA	NA	1.70115	3	C00002;C00008;C00052	NA	NA	NA
heparan sulfate biosynthesis	1.38405	3	C00043;C00015;C00052	NA	NA	NA	NA	NA	NA	NA	NA	NA
methylglyoxal degradation VI	1.38405	3	C00022;C00004;C00003	NA	NA	NA	NA	NA	NA	NA	NA	NA
glycerol-3-phosphate shuttle	1.35164	2	C00004;C00003	NA	NA	NA	NA	NA	NA	-1.32239	2	C00093;C00003
pyrimidine deoxyribonucleotides biosynthesis from CTP	1.33724	5	C00239;C00002;C00008;C00112;C00063	NA	NA	NA	NA	NA	NA	NA	NA	NA
guanosine ribonucleotides <i>de novo</i> biosynthesis	1.32057	6	C00008;C00004;C00002;C00003;C00035;C00130	NA	NA	NA	NA	NA	NA	NA	NA	NA
glycine betaine degradation	-3.49894	2	C00065;C00719	NA	NA	NA	-4.06803	4	C00037;C00073;C00065;C00719	NA	NA	NA
pyrimidine deoxyribonucleosides degradation	-1.35754	3	C00106;C00178;C00881	NA	NA	NA	NA	NA	NA	NA	NA	NA
pentose phosphate pathway	NA	NA	NA	1.90309	4	C00279;C00345;C05382;C01236	NA	NA	NA	NA	NA	NA
dermatan sulfate degradation (metazoa)	NA	NA	NA	1.66756	4	C00279;C00096;C05382;C00636	NA	NA	NA	NA	NA	NA
retinol biosynthesis	NA	NA	NA	-3.79588	2	C00006;C00219	NA	NA	NA	NA	NA	NA
L-kynurenine degradation	NA	NA	NA	-3.74473	2	C00006;C01717	-3.61261	3	C01718;C01717;C00078	NA	NA	NA
NAD <i>de novo</i> biosynthesis	NA	NA	NA	-3.36251	2	C00006;C00119	-2.24872	3	C00020;C01718;C00078	NA	NA	NA
the visual cycle I (vertebrates)	NA	NA	NA	-3.21112	2	C00006;C00219	NA	NA	NA	-3.01055	2	C00003;C00219
uracil degradation	NA	NA	NA	-2.8962	3	C00006;C00106;C00099	NA	NA	NA	NA	NA	NA
pyrimidine ribonucleosides degradation	NA	NA	NA	-2.64782	4	C00006;C00106;C00099;C00299	NA	NA	NA	NA	NA	NA
D-glucuronate degradation	NA	NA	NA	-1.96257	2	C00006;C08350	NA	NA	NA	NA	NA	NA
&beta;-alanine degradation	NA	NA	NA	-1.6968	2	C00006;C00099	NA	NA	NA	NA	NA	NA
GABA shunt	NA	NA	NA	-1.64207	2	C00006;C00042	NA	NA	NA	-2.04528	2	C00042;C00003
fatty acid biosynthesis initiation	NA	NA	NA	NA	NA	NA	3.4318	2	C00002;C00008	NA	NA	NA
biotin-carboxyl carrier protein assembly	NA	NA	NA	NA	NA	NA	2.05899	2	C00002;C00008	NA	NA	NA
purine ribonucleosides degradation to ribose-1-phosphate	NA	NA	NA	NA	NA	NA	1.91364	3	C00387;C00294;C00242	NA	NA	NA
GDP-glucose biosynthesis II	NA	NA	NA	NA	NA	NA	1.63639	2	C00002;C00008	NA	NA	NA
tryptophan degradation	NA	NA	NA	NA	NA	NA	-4.13549	2	C01718;C00078	NA	NA	NA
tryptophan degradation to 2-amino-3-carboxymuconate semialdehyde	NA	NA	NA	NA	NA	NA	-2.80967	2	C01718;C00078	NA	NA	NA
bile acid biosynthesis_ neutral pathway	NA	NA	NA	NA	NA	NA	-2.2161	2	C00020;C00037	-1.97062	3	C00020;C00003;C01921
serine and glycine biosynthesis	NA	NA	NA	NA	NA	NA	-1.72354	2	C00065;C00037	NA	NA	NA
methionine salvage	NA	NA	NA	NA	NA	NA	-1.64016	2	C00073;C00719	NA	NA	NA
leukotriene biosynthesis	NA	NA	NA	NA	NA	NA	-1.54975	6	C00065;C00073;C00037;C00078;C00082;C00219	NA	NA	NA
creatine biosynthesis	NA	NA	NA	NA	NA	NA	-1.52871	2	C00021;C00037	NA	NA	NA
histamine degradation	NA	NA	NA	NA	NA	NA	-1.35262	2	C00021;C00388	NA	NA	NA

## Sheet: high_vs_low_wGII_DE
ID	log2fc	log2FC_ori	t.ord	t.mod	p.ord	p.mod	q.ord	q.mod	df.r	df.0	s2.0	s2	s2.post	notNA1	notNA2
Adenosine triphosphate (ATP)	0.160013	-0.0142868	0.0941768	0.105081	0.926662	0.917778	0.999562	0.999509	11	3.23861	0.982015	7.27804	5.84599	4	10
NAD	0.0632474	0.132708	0.102676	0.102367	0.920068	0.919893	0.999562	0.999509	11	3.23861	0.982015	0.956625	0.9624	4	10
Nicotinamide adenine dinucleotide (NAD+)	0.0188439	0.0858258	0.0288841	0.0291668	0.977474	0.977136	0.999562	0.999509	11	3.23861	0.982015	1.07304	1.05233	4	10
NADH	1.94385	1.92572	2.50835	2.61503	0.0290716	0.0201533	0.751752	0.732136	11	3.23861	0.982015	1.51405	1.39304	4	10
Nicotinamide adenine dinucleotide phosphate (NADP+)	0.254792	0.601953	0.443738	0.434856	0.665834	0.670185	0.999562	0.999509	11	3.23861	0.982015	0.83121	0.865511	4	10
Adenosine diphosphate (ADP)	0.502071	0.671318	1.08715	0.997448	0.300219	0.335197	0.883338	0.889154	11	3.23861	0.982015	0.537705	0.638764	4	10
UDP	0.247969	0.434815	0.395675	0.396046	0.699911	0.697942	0.999562	0.999509	11	3.23861	0.982015	0.990171	0.988316	4	10
Uridine 5'-diphosphate (UDP)	1.17596	1.36554	1.21594	1.30567	0.249458	0.212367	0.878834	0.861823	11	3.23861	0.982015	2.35805	2.04507	4	10
S-Adenosylmethionine	0.0962382	0.258728	0.113835	0.120227	0.911419	0.905984	0.999562	0.999509	11	3.23861	0.982015	1.80191	1.61542	4	10
Adenosine 5'-monophosphate	0.198392	0.112124	0.233726	0.246985	0.81949	0.808445	0.999562	0.999509	11	3.23861	0.982015	1.81646	1.62666	4	10
S-Adenosylhomocysteine	1.56922	1.42785	2.39595	2.4214	0.0354862	0.0293693	0.751752	0.790852	11	3.23861	0.982015	1.08144	1.05883	4	10
Pyruvic acid	1.38268	0.829095	1.6272	1.71976	0.131974	0.107128	0.8419	0.843673	11	3.23861	0.982015	1.82034	1.62966	4	10
Glutamic acid	0.300665	0.410554	0.879348	0.710822	0.398016	0.488676	0.953398	0.989497	11	3.23861	0.982015	0.294738	0.451061	4	10
Alpha-ketoglutaric acid	1.2011	1.32961	1.18125	1.27508	0.262414	0.222695	0.878834	0.861823	11	3.23861	0.982015	2.60658	2.23707	4	10
Glucose	-0.749044	-0.451018	-1.6973	-1.53199	0.117718	0.147438	0.8419	0.861823	11	3.23861	0.982015	0.491011	0.602691	4	10
GDP	0.1328	0.37419	0.225141	0.222141	0.825998	0.827359	0.999562	0.999509	11	3.23861	0.982015	0.877164	0.901013	4	10
Guanosine 5'-diphosphate (GDP)	0.815051	0.74943	1.36299	1.34936	0.200134	0.198288	0.8419	0.861823	11	3.23861	0.982015	0.901519	0.919828	4	10
glycine	0.721406	0.671833	1.89575	1.61122	0.0845565	0.12907	0.8419	0.843673	11	3.23861	0.982015	0.365081	0.505405	4	10
Succinate	0.0818207	0.119188	0.179834	0.164128	0.860553	0.871937	0.999562	0.999509	11	3.23861	0.982015	0.521885	0.626543	4	10
UDP-N-acetylglucosamine	0.773581	0.830541	1.57942	1.47805	0.142545	0.161171	0.8419	0.861823	11	3.23861	0.982015	0.604793	0.690593	4	10
GTP	1.4608	1.24425	1.56722	1.67589	0.145361	0.115572	0.8419	0.843673	11	3.23861	0.982015	2.19036	1.91552	4	10
Glutathione (reduced)	0.723264	1.67193	0.325878	0.366518	0.750632	0.719367	0.999562	0.999509	11	3.23861	0.982015	12.4186	9.81734	4	10
Uridine 5'-diphosphogalactose	0.00547232	0.189445	0.00791369	0.00808603	0.993828	0.993661	0.999562	0.999509	11	3.23861	0.982015	1.20553	1.15469	4	10
CMP	0.44604	0.0499404	0.61285	0.632173	0.552435	0.537293	0.999562	0.999509	11	3.23861	0.982015	1.33546	1.25507	4	10
Cytidine 5'-monophosphate (hydrate)	0.583206	0.210711	1.03562	1.00974	0.322612	0.329473	0.883338	0.889154	11	3.23861	0.982015	0.799537	0.841042	4	10
CTP	0.266945	0.379943	0.495819	0.474753	0.630737	0.642699	0.999562	0.999509	10	3.23861	0.982015	0.716373	0.781358	4	9
Ascorbic acid	3.14897	3.64405	1.22235	1.37884	0.24712	0.189221	0.878834	0.861823	11	3.23861	0.982015	16.7315	13.1492	4	10
Phosphoenolpyruvate	-0.323639	-0.403228	-0.59478	-0.574518	0.564024	0.574583	0.999562	0.999509	11	3.23861	0.982015	0.746449	0.800029	4	10
UTP	0.529225	0.430603	1.34828	1.16145	0.204676	0.264559	0.8419	0.875725	11	3.23861	0.982015	0.388432	0.523444	4	10
Glucose 6-phosphate	0.0960457	0.164164	0.209177	0.191528	0.838134	0.850816	0.999562	0.999509	11	3.23861	0.982015	0.531522	0.633988	4	10
Glycerol 3-phosphate	0.0400602	0.18354	0.0509077	0.0532017	0.960312	0.95831	0.999562	0.999509	11	3.23861	0.982015	1.56117	1.42944	4	10
Guanosine 5'-diphospho-D-mannose	0.322409	0.288583	0.484286	0.491099	0.637682	0.630839	0.999562	0.999509	11	3.23861	0.982015	1.11739	1.0866	4	10
帣-Alanine	-0.346435	-0.024769	-0.368671	-0.394604	0.71937	0.698983	0.999562	0.999509	11	3.23861	0.982015	2.22616	1.94317	4	10
UMP	0.464038	0.681391	0.444174	0.480723	0.665528	0.638016	0.999562	0.999509	11	3.23861	0.982015	2.75164	2.34913	4	10
Uridine monophosphate (UMP)	0.220262	0.403954	0.212684	0.229992	0.835463	0.821369	0.999562	0.999509	11	3.23861	0.982015	2.70396	2.3123	4	10
Uracil	-0.0242186	0.0283821	-0.0297718	-0.0312707	0.976782	0.975488	0.999562	0.999509	11	3.23861	0.982015	1.66832	1.51222	4	10
CDP	0.282837	0.0799905	0.297072	0.318442	0.771946	0.754773	0.999562	0.999509	11	3.23861	0.982015	2.28528	1.98885	4	10
Choline	0.0932072	0.196686	0.163968	0.160266	0.87273	0.874923	0.999562	0.999509	11	3.23861	0.982015	0.81465	0.852718	4	10
Ribose-5-Phosphate	-0.15986	-0.305535	-0.148055	-0.160727	0.884978	0.874567	0.999562	0.999509	11	3.23861	0.982015	2.93914	2.49399	4	10
PRPP	1.16618	1.01267	1.27253	1.35804	0.229424	0.195582	0.850481	0.861823	11	3.23861	0.982015	2.11732	1.85909	4	10
Fumarate	-0.0466849	0.093582	-0.0903463	-0.0859718	0.929636	0.932686	0.999562	0.999509	11	3.23861	0.982015	0.67317	0.743418	4	10
Glutathione oxidized	0.432904	1.18344	0.350784	0.384868	0.732376	0.706023	0.999562	0.999509	11	3.23861	0.982015	3.83969	3.1897	4	10
CMP-Neu5Ac	0.968907	0.447553	1.95944	1.83931	0.0758865	0.0868118	0.8419	0.843673	11	3.23861	0.982015	0.61644	0.699591	4	10
Inosine-5'-monophosphate (IMP)	0.476919	0.432258	0.378948	0.41633	0.711939	0.683376	0.999562	0.999509	11	3.23861	0.982015	3.99321	3.3083	4	10
Putrescine	0.599306	0.110856	0.704834	0.744994	0.495567	0.468395	0.993109	0.98924	11	3.23861	0.982015	1.8227	1.63148	4	10
N-Acetyl-帢-D-glucosamine	-0.432291	-0.117235	-1.31722	-1.04294	0.214542	0.31436	0.8419	0.889154	11	3.23861	0.982015	0.271534	0.433135	4	10
GMP	0.82378	0.767221	1.10278	1.14272	0.293663	0.272005	0.883338	0.875725	11	3.23861	0.982015	1.4068	1.31018	4	10
Guanosine monophosphate (GMP)	0.64168	0.559993	0.775267	0.816354	0.454526	0.427745	0.956607	0.979925	11	3.23861	0.982015	1.72714	1.55766	4	10
Adenine	0.0460435	0.139369	0.0570426	0.0598453	0.955534	0.953111	0.999562	0.999509	11	3.23861	0.982015	1.64259	1.49234	4	10
Nicotinamide	-0.35373	-0.057501	-0.839859	-0.744671	0.418867	0.468584	0.954247	0.98924	11	3.23861	0.982015	0.447222	0.568862	4	10
Citric acid	-0.0575345	-0.0207168	-0.0973419	-0.0960934	0.924206	0.924786	0.999562	0.999509	11	3.23861	0.982015	0.880743	0.903778	4	10
5'-S-Methyl-5'-thioadenosine	0.380548	0.582858	0.88053	0.788554	0.397402	0.443305	0.953398	0.98924	11	3.23861	0.982015	0.470894	0.58715	4	10
Thymine	0.116295	-0.0398893	0.107593	0.116812	0.916256	0.90864	0.999562	0.999509	11	3.23861	0.982015	2.94543	2.49885	4	10
Benzoic acid	0.163837	0.488765	0.183906	0.195581	0.857433	0.847702	0.999562	0.999509	11	3.23861	0.982015	2.00089	1.76915	4	10
Threonine	0.45443	0.371289	1.83101	1.23142	0.0942955	0.238118	0.8419	0.861823	11	3.23861	0.982015	0.155289	0.343331	4	10
Ribulose 5-phosphate	-0.235407	-0.355253	-0.216413	-0.235089	0.832627	0.817487	0.999562	0.999509	11	3.23861	0.982015	2.98308	2.52793	4	10
Adenosine	-2.47632	-2.88802	-1.54823	-1.72326	0.149839	0.106478	0.8419	0.843673	11	3.23861	0.982015	6.4496	5.20598	4	10
Arachidonic acid	-1.04151	-0.714339	-0.854116	-0.936313	0.411255	0.364722	0.954247	0.905199	11	3.23861	0.982015	3.74872	3.11943	4	10
dCMP	0.508445	0.484804	1.77736	1.30492	0.103132	0.212617	0.8419	0.861823	11	3.23861	0.982015	0.206314	0.382749	4	10
Guanine	0.837999	1.60167	0.829999	0.895292	0.424186	0.385516	0.954247	0.9432	11	3.23861	0.982015	2.56994	2.20876	4	10
Taurine	-0.210579	-0.317791	-0.48312	-0.43405	0.638483	0.670757	0.999562	0.999509	11	3.23861	0.982015	0.478975	0.593393	4	10
Gluconic acid	-0.366819	-0.15476	-0.372698	-0.400958	0.716455	0.694403	0.999562	0.999509	11	3.23861	0.982015	2.4422	2.11008	4	10
(2R)-2,3-Dihydroxypropanoic acid	-0.618943	-0.176435	-0.546877	-0.596084	0.595383	0.560476	0.999562	0.999509	11	3.23861	0.982015	3.22934	2.71818	4	10
Hypoxanthine	0.0342219	0.321955	0.0452662	0.0470007	0.964706	0.963166	0.999562	0.999509	11	3.23861	0.982015	1.44096	1.33657	4	10
N-Acetylneuraminic acid	1.30431	0.451461	1.05898	1.16172	0.312307	0.264453	0.883338	0.875725	11	3.23861	0.982015	3.82448	3.17795	4	10
Neu5Ac	0.787705	0.0345438	0.785191	0.846408	0.448923	0.411325	0.956607	0.959758	11	3.23861	0.982015	2.53728	2.18353	4	10
Erythrose-4-phosphate	-0.747343	-1.1386	-0.923928	-0.969628	0.375347	0.348415	0.945874	0.895925	11	3.23861	0.982015	1.64951	1.49769	4	10
Inosine	-0.257155	-0.270267	-0.318114	-0.333818	0.756356	0.743382	0.999562	0.999509	11	3.23861	0.982015	1.64747	1.49611	4	10
Orotate	2.63937	2.25647	2.2453	2.45471	0.0462692	0.027539	0.832846	0.790852	11	3.23861	0.982015	3.48372	2.9147	4	10
Quinic acid	-1.41725	-1.28272	-1.40292	-1.51337	0.18823	0.152063	0.8419	0.861823	11	3.23861	0.982015	2.57286	2.21102	4	10
Uridine	-0.714388	-0.606888	-1.15478	-1.15245	0.272651	0.268119	0.878834	0.875725	11	3.23861	0.982015	0.964859	0.968761	4	10
Creatine	-0.55454	-0.156658	-0.764898	-0.788467	0.460428	0.443353	0.956607	0.98924	11	3.23861	0.982015	1.3251	1.24707	4	10
Glutamate	0.2854	0.344553	0.760197	0.642225	0.463119	0.530932	0.956607	0.999509	11	3.23861	0.982015	0.355343	0.497881	4	10
Glutamine	-0.308332	-0.361954	-0.750684	-0.658974	0.468598	0.520428	0.960054	0.999509	11	3.23861	0.982015	0.42532	0.551942	4	10
Cytidine 5'-diphosphocholine	1.1689	0.813724	1.82359	1.83447	0.0954751	0.0875637	0.8419	0.843673	11	3.23861	0.982015	1.03584	1.02359	4	10
Citrulline	0.580239	0.813242	0.841043	0.858973	0.418232	0.404585	0.954247	0.955077	11	3.23861	0.982015	1.19996	1.15039	4	10
Glucosamine	-2.09212	-2.55804	-3.30666	-3.31684	0.00699488	0.00498808	0.58757	0.732136	11	3.23861	0.982015	1.00922	1.00303	4	10
Deoxyguanosine	-3.64723	-3.8589	-2.49321	-2.7635	0.0298647	0.015046	0.751752	0.732136	11	3.23861	0.982015	5.39511	4.39134	4	10
峊-Aminobutyric acid (GABA)	0.436373	0.454643	1.3122	1.04602	0.216176	0.312983	0.8419	0.889154	11	3.23861	0.982015	0.278811	0.438756	4	10
6-Phospho-gluconate	-0.0755413	-0.357784	-0.0531636	-0.0588376	0.958555	0.953899	0.999562	0.999509	11	3.23861	0.982015	5.09017	4.15576	4	10
O-Phosphorylethanolamine	0.00798996	0.0909057	0.0196908	0.0171998	0.984643	0.986516	0.999562	0.999509	11	3.23861	0.982015	0.415101	0.544047	4	10
Glucosamine 6-phosphate	0.470506	0.738698	0.488334	0.524156	0.634902	0.608233	0.999562	0.999509	11	3.23861	0.982015	2.34039	2.03143	4	10
N-acetylglucosamine-6-P	-0.135103	-0.110144	-0.190349	-0.195457	0.852503	0.847797	0.999562	0.999509	11	3.23861	0.982015	1.27005	1.20453	4	10
dGDP	0.413173	0.579876	0.997379	0.878547	0.340015	0.394231	0.883338	0.946155	11	3.23861	0.982015	0.432649	0.557604	4	10
dGMP	0.287204	0.198617	0.346081	0.36456	0.73581	0.720797	0.999562	0.999509	11	3.23861	0.982015	1.73627	1.56471	4	10
dTDP	1.99276	2.13781	2.4916	2.6104	0.0299501	0.0203371	0.751752	0.732136	11	3.23861	0.982015	1.61266	1.46922	4	10
dUMP	0.675145	0.761016	1.43536	1.3253	0.179003	0.205946	0.8419	0.861823	11	3.23861	0.982015	0.557781	0.654274	4	10
Uric acid	-0.0985189	0.289082	-0.236309	-0.208684	0.817535	0.837651	0.999562	0.999509	11	3.23861	0.982015	0.438198	0.56189	4	10
Cytosine	1.15986	0.788255	1.02723	1.11944	0.326373	0.281483	0.883338	0.875725	11	3.23861	0.982015	3.2142	2.70649	4	10
Xanthine	0.287615	-0.00960678	0.229804	0.252378	0.822462	0.804356	0.999562	0.999509	11	3.23861	0.982015	3.94913	3.27425	4	10
Carnosine	0.153826	0.210689	0.296072	0.282197	0.77269	0.781853	0.999562	0.999509	11	3.23861	0.982015	0.680548	0.749118	4	10
Guanosine	0.686292	0.962562	1.28681	1.23593	0.22458	0.236485	0.850481	0.861823	11	3.23861	0.982015	0.717096	0.777353	4	10
Histamine	0.741545	0.433656	0.835452	0.888074	0.421239	0.389257	0.954247	0.9432	11	3.23861	0.982015	1.9862	1.7578	4	10
Mannitol	-2.50792	-1.80472	-1.6992	-1.88427	0.11735	0.0801105	0.8419	0.843673	11	3.23861	0.982015	5.49196	4.46616	4	10
Pipecolinic acid	0.0461175	-0.0641616	0.101427	0.0925476	0.921037	0.927553	0.999562	0.999509	11	3.23861	0.982015	0.521218	0.626028	4	10
N-Carbamoyl-L-aspartate	NA	NA	NA	NA	NA	NA	NA	NA	0	3.23861	0.982015	NA	0.982015	1	0
Saccharopine	1.53685	1.31648	0.764041	0.857205	0.460918	0.405529	0.956607	0.955077	11	3.23861	0.982015	10.2005	8.10369	4	10
帣-Nicotinamide mononucleotide	1.08311	1.05789	1.30919	1.37849	0.217157	0.189328	0.8419	0.861823	11	3.23861	0.982015	1.72558	1.55645	4	10
Cytidine	1.16118	0.723095	1.15845	1.24866	0.271212	0.231929	0.878834	0.861823	11	3.23861	0.982015	2.53298	2.18021	4	10
Carnitine	-0.347846	-0.0210322	-0.606672	-0.594307	0.556383	0.561632	0.999562	0.999509	11	3.23861	0.982015	0.828814	0.86366	4	10
Acrylic acid	0.0316547	0.053453	0.0619583	0.0587561	0.951708	0.953963	0.999562	0.999509	11	3.23861	0.982015	0.658064	0.731748	4	10
Cystathionine	2.13121	2.34256	2.17338	2.33726	0.0524668	0.0345213	0.8419	0.790852	11	3.23861	0.982015	2.42421	2.09618	4	10
Deoxyadenosine	0.589116	0.499411	1.09968	1.05755	0.294955	0.307872	0.883338	0.889154	11	3.23861	0.982015	0.723535	0.782327	4	10
3-Phosphoglyceric acid	-0.015438	0.0265542	-0.0373351	-0.0328626	0.970887	0.97424	0.999562	0.999509	11	3.23861	0.982015	0.431061	0.556377	4	10
3-phospho-glycerate	0.116701	0.200916	0.183974	0.184646	0.857382	0.856111	0.999562	0.999509	11	3.23861	0.982015	1.01445	1.00707	4	10
Cysteinesulfinic acid	-0.0167521	0.166088	-0.0285718	-0.0281489	0.977718	0.977934	0.999562	0.999509	11	3.23861	0.982015	0.866669	0.892905	4	10
N-Acetyl-DL-glutamic acid	1.62203	2.09541	1.20862	1.33328	0.252149	0.203378	0.878834	0.861823	11	3.23861	0.982015	4.54076	3.73132	4	10
4-Hydroxybenzaldehyde	0.49887	0.526766	1.07157	0.985907	0.306862	0.340637	0.883338	0.894172	11	3.23861	0.982015	0.546422	0.645499	4	10
帢-D-Mannose 1-phosphate	-0.982545	-1.0426	-1.72655	-1.68807	0.112186	0.113172	0.8419	0.843673	11	3.23861	0.982015	0.816464	0.854119	4	10
ManNAc	0.00338529	-0.368436	0.00261094	0.00287412	0.997964	0.997747	0.999562	0.999509	11	3.23861	0.982015	4.23828	3.49763	4	10
XMP	1.08654	1.00674	1.12743	1.21016	0.283555	0.245924	0.883338	0.861823	11	3.23861	0.982015	2.34156	2.03233	4	10
Dihydroxyacetone Phosphate/Glyceraldehyde 3-phosphate	-0.267067	-0.269017	-0.506198	-0.484664	0.622709	0.635286	0.999562	0.999509	11	3.23861	0.982015	0.701764	0.765508	4	10
Diaminopimelic acid	0.326087	0.333391	0.580964	0.565948	0.572975	0.58024	0.999562	0.999509	11	3.23861	0.982015	0.794258	0.836964	4	10
峊-Glutamylcysteine	0.66388	0.737059	0.696199	0.746412	0.50075	0.467564	0.993614	0.98924	11	3.23861	0.982015	2.29247	1.9944	4	10
dCDP	0.650726	0.721507	1.04269	1.04268	0.319468	0.314479	0.883338	0.889154	11	3.23861	0.982015	0.981931	0.98195	4	10
Malic acid	0.18489	-0.122261	0.429434	0.384021	0.675898	0.706637	0.999562	0.999509	11	3.23861	0.982015	0.467333	0.584399	4	10
Serine	-0.105761	-0.496323	-0.250112	-0.22211	0.807111	0.827383	0.999562	0.999509	11	3.23861	0.982015	0.450788	0.571617	4	10
Betaine	0.100581	0.257031	0.142132	0.145866	0.889545	0.886072	0.999562	0.999509	11	3.23861	0.982015	1.26251	1.19871	4	10
Cysteine	0.18558	-0.119324	0.258232	0.265768	0.800995	0.794227	0.999562	0.999509	11	3.23861	0.982015	1.30206	1.22927	4	10
Cortisone	0.00255672	-0.627175	0.0018126	0.00200526	0.998586	0.998428	0.999562	0.999509	11	3.23861	0.982015	5.01595	4.09842	4	10
Histidine	-0.236181	-0.238554	-0.631601	-0.532633	0.540551	0.602502	0.999562	0.999509	11	3.23861	0.982015	0.352531	0.495709	4	10
Serotonin	8.6124	3.30202	1.3717	2.50938	0.401033	0.0626254	0.953398	0.843673	1	3.23861	0.982015	11.9335	3.56575	1	3
Urocanic acid	0.355307	0.332625	0.63296	0.616616	0.539696	0.547221	0.999562	0.999509	11	3.23861	0.982015	0.794416	0.837086	4	10
Creatinine	-0.927086	-0.633997	-2.53423	-2.11585	0.0277636	0.0524421	0.751752	0.843673	11	3.23861	0.982015	0.337396	0.484016	4	10
Salicylic acid	-0.0667415	0.0222688	-0.18403	-0.153032	0.857339	0.880521	0.999562	0.999509	11	3.23861	0.982015	0.331595	0.479535	4	10
Tryptophan	0.267792	0.438719	0.89668	0.67477	0.389092	0.51063	0.951954	0.998344	11	3.23861	0.982015	0.22486	0.397077	4	10
(-)-Camphor	0.627504	0.484345	1.33206	1.23055	0.209782	0.238434	0.8419	0.861823	11	3.23861	0.982015	0.559474	0.655582	4	10
Saccharic acid	-1.58284	-1.55389	-3.50226	-3.18875	0.00495054	0.00644782	0.58757	0.732136	11	3.23861	0.982015	0.514954	0.621188	4	10
4-Pyridoxic acid	0.429452	0.518658	0.435826	0.468931	0.671392	0.646218	0.999562	0.999509	11	3.23861	0.982015	2.4479	2.11448	4	10
Pantothenic acid	-0.660772	-0.237948	-1.18974	-1.1557	0.259196	0.266829	0.878834	0.875725	11	3.23861	0.982015	0.777668	0.824147	4	10
Deoxycytidine	-0.134476	-0.441288	-0.159423	-0.168322	0.876225	0.868698	0.999562	0.999509	11	3.23861	0.982015	1.79382	1.60917	4	10
3'-Dephosphocoenzyme A	0.735963	0.903365	0.765631	0.821584	0.460009	0.424858	0.956607	0.979925	11	3.23861	0.982015	2.32951	2.02302	4	10
2-Aminoadipic acid	1.12755	0.438365	0.943023	1.0323	0.36592	0.31915	0.938697	0.889154	11	3.23861	0.982015	3.60427	3.00783	4	10
4-Hydroxybutyric acid (GHB)	0.378052	0.612359	0.810825	0.746397	0.434659	0.467573	0.956607	0.98924	11	3.23861	0.982015	0.548076	0.646776	4	10
Trigonelline	1.01649	1.08675	1.97605	1.87782	0.0737656	0.0810425	0.8419	0.843673	11	3.23861	0.982015	0.667122	0.738745	4	10
O-phosphoserine	1.6266	1.23458	1.5152	1.64402	0.157917	0.122062	0.8419	0.843673	11	3.23861	0.982015	2.90546	2.46797	4	10
5-Hydroxytryptophan	-0.0598349	-0.156504	-0.125978	-0.116702	0.902022	0.908726	0.999562	0.999509	11	3.23861	0.982015	0.568738	0.662739	4	10
4-Guanidinobutyric acid	-2.34031	-3.14333	-1.84884	-2.03201	0.0915162	0.0612455	0.8419	0.843673	11	3.23861	0.982015	4.03961	3.34415	4	10
N-Acetylaspartic acid	1.24045	1.48754	2.04431	2.03098	0.0656151	0.0613621	0.8419	0.843673	11	3.23861	0.982015	0.928236	0.940468	4	10
3-Hydroxybutyric acid	0.559126	1.34541	0.66593	0.702645	0.519177	0.493605	0.999562	0.989497	11	3.23861	0.982015	1.77727	1.59639	4	10
1-Methylhistidine	-0.261615	-0.233539	-0.415047	-0.415976	0.686088	0.683629	0.999562	0.999509	11	3.23861	0.982015	1.00167	0.997199	4	10
3-Methylhistidine	-1.72861	-1.8013	-1.63715	-1.77363	0.129861	0.0975042	0.8419	0.843673	11	3.23861	0.982015	2.81066	2.39473	4	10
帢-D-Glucose-1,6-bisphosphate	-1.2984	-1.48419	-1.36701	-1.46495	0.198909	0.164664	0.8419	0.861823	11	3.23861	0.982015	2.27441	1.98045	4	10
6-Phosphogluconolactone	0.336506	-0.0341555	0.236748	0.26202	0.817203	0.797058	0.999562	0.999509	11	3.23861	0.982015	5.09335	4.15821	4	10
Anserine	-0.296437	-1.10232	-0.24976	-0.273253	0.807376	0.788582	0.999562	0.999509	11	3.23861	0.982015	3.55149	2.96706	4	10
Alanine	0.186383	-0.0439424	0.611416	0.465395	0.55335	0.648687	0.999562	0.999509	11	3.23861	0.982015	0.234277	0.404352	4	10
Cysteinylglycine	0.772951	1.19206	0.457794	0.510673	0.656011	0.617405	0.999562	0.999509	11	3.23861	0.982015	7.18713	5.77576	4	10
Cystine	-0.515366	-0.697102	-0.297236	-0.331902	0.771824	0.744799	0.999562	0.999509	11	3.23861	0.982015	7.57914	6.0786	4	10
Lactic acid	-0.191445	0.0259555	-0.46141	-0.406692	0.653495	0.690281	0.999562	0.999509	11	3.23861	0.982015	0.434016	0.55866	4	10
Salicin	0.597603	0.488124	2.1235	1.54413	0.0572216	0.144488	0.8419	0.861823	11	3.23861	0.982015	0.19967	0.377617	4	10
4-Methylphenol	-0.155052	-0.106399	-0.167339	-0.178817	0.87014	0.860601	0.999562	0.999509	11	3.23861	0.982015	2.16449	1.89553	4	10
Tyrosine	0.699654	0.541277	0.582774	0.638136	0.571798	0.533515	0.999562	0.999509	11	3.23861	0.982015	3.63378	3.03063	4	10
Hippuric acid	-1.46237	-1.6056	-1.27233	-1.38854	0.229495	0.186312	0.850481	0.861823	11	3.23861	0.982015	3.33051	2.79634	4	10
Ornithine	0.346221	0.57715	0.516975	0.524886	0.615409	0.607739	0.999562	0.999509	11	3.23861	0.982015	1.13073	1.0969	4	10
N-Acetyl-L-tyrosine	-0.779918	-1.28044	-0.514676	-0.571464	0.616963	0.576596	0.999562	0.999509	11	3.23861	0.982015	5.78925	4.69583	4	10
Kynurenic acid	-0.0977905	-0.0351839	-0.176296	-0.171194	0.863265	0.86648	0.999562	0.999509	11	3.23861	0.982015	0.775709	0.822634	4	10
Kynurenine	-0.10669	0.106118	-0.158452	-0.161052	0.876972	0.874315	0.999562	0.999509	11	3.23861	0.982015	1.143	1.10638	4	10
Methionine	0.502329	0.434063	1.32401	1.1238	0.212352	0.279687	0.8419	0.875725	11	3.23861	0.982015	0.362897	0.503718	4	10
2-Hydroxycinnamic acid	0.453548	0.522759	1.04664	0.938263	0.31772	0.363753	0.883338	0.905199	11	3.23861	0.982015	0.473418	0.5891	4	10
4-Oxoproline	0.453589	0.466608	1.31535	1.06774	0.215152	0.303408	0.8419	0.889154	11	3.23861	0.982015	0.299805	0.454975	4	10
Pyroglutamic acid	0.238843	0.296488	0.785359	0.597017	0.448829	0.559871	0.956607	0.999509	11	3.23861	0.982015	0.233174	0.403501	4	10
Glycocholic acid	-0.000977621	0.25107	-0.000561192	-0.00062675	0.999562	0.999509	0.999562	0.999509	11	3.23861	0.982015	7.65084	6.13399	4	10
Guanidinoethyl sulfonate	-1.65295	-1.98772	-1.50164	-1.63292	0.16134	0.124396	0.8419	0.843673	11	3.23861	0.982015	3.0548	2.58334	4	10
Mandelic acid	0.823369	0.779312	2.42339	1.9528	0.0338031	0.070787	0.751752	0.843673	11	3.23861	0.982015	0.291027	0.448194	4	10
Acetylcholine	-0.0707728	0.256953	-0.0901417	-0.0941701	0.929795	0.926286	0.999562	0.999509	11	3.23861	0.982015	1.55408	1.42396	4	10
4-Hydroxyindole	-1.37177	-1.07747	-1.55772	-1.65416	0.147587	0.119963	0.8419	0.843673	11	3.23861	0.982015	1.95515	1.7338	4	10
Indole-3-lactic acid	-0.438625	0.391821	-0.424944	-0.459378	0.679071	0.652898	0.999562	0.999509	11	3.23861	0.982015	2.68606	2.29847	4	10
Phenylalanine	0.143662	0.273695	0.352796	0.308611	0.730908	0.762086	0.999562	0.999509	11	3.23861	0.982015	0.418047	0.546323	4	10
Glycyl-L-leucine	-0.392298	-0.527842	-0.836259	-0.771429	0.420804	0.453066	0.954247	0.98924	11	3.23861	0.982015	0.554808	0.651978	4	10
Methylmalonic acid	0.0662968	0.112713	0.142471	0.131061	0.889284	0.897561	0.999562	0.999509	11	3.23861	0.982015	0.545911	0.645104	4	10
Phloroglucinol	-0.869654	-1.09586	-1.15264	-1.1964	0.273491	0.251082	0.878834	0.866749	11	3.23861	0.982015	1.43514	1.33208	4	10
Citraconic acid	0.129635	0.198216	0.188892	0.192722	0.853617	0.849899	0.999562	0.999509	11	3.23861	0.982015	1.18744	1.14071	4	10
7-Methylguanine	0.549625	0.846747	1.11633	1.04644	0.288073	0.312797	0.883338	0.889154	11	3.23861	0.982015	0.61114	0.695496	4	10
Arginine	0.031078	-0.0168036	0.0790452	0.0681401	0.938416	0.946622	0.999562	0.999509	11	3.23861	0.982015	0.389714	0.524435	4	10
Acetyl-L-carnitine	0.426237	0.235008	0.143167	0.161841	0.888748	0.873706	0.999562	0.999509	11	3.23861	0.982015	22.3465	17.4871	4	10
Dodecanedioic acid	0.660764	0.555399	1.09658	1.08761	0.296253	0.294836	0.883338	0.889154	11	3.23861	0.982015	0.915392	0.930545	4	10
N6-Acetyl-L-lysine	-0.24504	-0.662675	-0.288402	-0.304804	0.778401	0.764925	0.999562	0.999509	11	3.23861	0.982015	1.81999	1.62939	4	10
Imidazoleacetic acid	0.365545	-0.0479909	0.544228	0.552886	0.597143	0.588917	0.999562	0.999509	11	3.23861	0.982015	1.1374	1.10206	4	10
Cytarabine	1.46824	0.956397	1.4228	1.53806	0.182528	0.145957	0.8419	0.861823	11	3.23861	0.982015	2.68469	2.29741	4	10
Methionine sulfoxide	-0.444475	-0.317357	-0.740528	-0.733781	0.47449	0.474992	0.964287	0.98924	11	3.23861	0.982015	0.908244	0.925023	4	10
Palmitoylcarnitine	-1.22546	-0.733581	-0.621017	-0.696367	0.547241	0.49741	0.999562	0.989497	11	3.23861	0.982015	9.817	7.80746	4	10
5-Phosphoribosylamine (5-PRA)	-0.825448	-0.48073	-0.676582	-0.77014	0.523883	0.460456	0.999562	0.98924	6	3.23861	0.982015	2.81371	2.1716	3	6
Mono(2-ethylhexyl) phthalate (MEHP)	0.552376	0.545918	1.57243	1.28797	0.144152	0.218294	0.8419	0.861823	11	3.23861	0.982015	0.311113	0.463711	4	10
Argininosuccinic acid	0.398139	-0.245203	0.611165	0.616956	0.55351	0.547003	0.999562	0.999509	11	3.23861	0.982015	1.0699	1.04991	4	10
cis-4-Hydroxy-D-proline	0.953348	0.575805	1.43392	1.45369	0.179405	0.167716	0.8419	0.861823	11	3.23861	0.982015	1.11441	1.0843	4	10
N-Acetyl-L-phenylalanine	-0.366168	-0.565531	-0.225965	-0.25165	0.825372	0.804907	0.999562	0.999509	11	3.23861	0.982015	6.62016	5.33775	4	10
4-Hydroxyphenyllactic acid	-0.0118499	0.537954	-0.0142601	-0.0150243	0.988878	0.988221	0.999562	0.999509	11	3.23861	0.982015	1.7409	1.56829	4	10
3-Hydroxy-3-methylglutaric acid	1.48071	1.89007	1.93665	2.0146	0.0788903	0.0632354	0.8419	0.843673	11	3.23861	0.982015	1.47377	1.36192	4	10
N6,N6,N6-Trimethyl-L-lysine	0.102333	0.151579	0.288736	0.23751	0.778152	0.815645	0.999562	0.999509	11	3.23861	0.982015	0.31668	0.468012	4	10
Adenylosuccinate	0.651657	0.175019	0.703184	0.751431	0.496555	0.464633	0.993109	0.98924	11	3.23861	0.982015	2.16517	1.89606	4	10
GAR	5.33292	0.742682	0.930396	1.54842	0.522945	0.192472	0.999562	0.861823	1	3.23861	0.982015	5.99717	2.16522	1	3
Piperine	-1.27979	-0.374824	-1.16361	-1.26525	0.2692	0.226095	0.878834	0.861823	11	3.23861	0.982015	3.04964	2.57935	4	10
N-Isovalerylglycine	0.336816	0.830205	0.512122	0.518017	0.618691	0.612401	0.999562	0.999509	11	3.23861	0.982015	1.09051	1.06584	4	10
ManNAc-6-P	0.00420517	-0.225762	0.0102	0.00896737	0.992044	0.99297	0.999562	0.999509	11	3.23861	0.982015	0.428512	0.554408	4	10
FGAR	0.540379	0.434529	1.60804	1.28866	0.136128	0.21806	0.8419	0.861823	11	3.23861	0.982015	0.284706	0.443311	4	10
N-Acetyl-帢-D-glucosamine 1-phosphate	-0.073138	-0.290522	-0.176193	-0.155327	0.863344	0.878744	0.999562	0.999509	11	3.23861	0.982015	0.434413	0.558966	4	10
AICAR	0.817723	0.526908	2.4284	1.94809	0.0335044	0.0713946	0.751752	0.843673	11	3.23861	0.982015	0.285866	0.444207	4	10
FAICAR	0.69218	0.652968	2.34569	1.75324	0.0387809	0.101053	0.751752	0.843673	11	3.23861	0.982015	0.219527	0.392957	4	10
CAIR	0.616143	0.569167	0.491298	0.563802	0.640668	0.586312	0.999562	0.999509	6	3.23861	0.982015	3.1326	2.37871	3	6
SAICAR	0.32569	0.181818	0.823171	0.711507	0.427897	0.488264	0.954247	0.989497	11	3.23861	0.982015	0.394658	0.528254	4	10
Imidazolelactic acid	0.152042	-0.46398	0.210252	0.216632	0.837314	0.831568	0.999562	0.999509	11	3.23861	0.982015	1.31837	1.24186	4	10
峊-L-Glutamyl-L-glutamic acid	0.955195	0.462638	1.14753	1.20933	0.275507	0.246235	0.878834	0.861823	11	3.23861	0.982015	1.74681	1.57286	4	10
Nicotinuric acid	-1.67809	-1.34493	-1.82739	-1.95065	0.0948701	0.0710632	0.8419	0.843673	11	3.23861	0.982015	2.12597	1.86578	4	10
Sedoheptulose-7-phosphate	-1.22127	-1.37815	-1.75711	-1.79715	0.106658	0.0935487	0.8419	0.843673	11	3.23861	0.982015	1.21792	1.16426	4	10
Cholecalciferol	0.0603177	0.546498	0.0368701	0.0410772	0.971249	0.967805	0.999562	0.999509	11	3.23861	0.982015	6.74735	5.43601	4	10
Glycodeoxycholic acid	0.930262	0.890845	1.32665	1.35916	0.211507	0.195235	0.8419	0.861823	11	3.23861	0.982015	1.23963	1.18103	4	10
Taurochenodeoxycholic acid	0.209155	0.281347	0.139165	0.154459	0.891835	0.879416	0.999562	0.999509	11	3.23861	0.982015	5.69465	4.62274	4	10
Tetrahydrocortisone	-1.11567	-1.3055	-0.602299	-0.674079	0.559186	0.511057	0.999562	0.998344	11	3.23861	0.982015	8.65039	6.9062	4	10
Ergothioneine	1.72004	1.72327	1.81529	1.94482	0.0968116	0.0718194	0.8419	0.843673	11	3.23861	0.982015	2.26349	1.97201	4	10
Methylimidazoleacetic acid	-0.366778	-0.551702	-0.506359	-0.521879	0.622599	0.609778	0.999562	0.999509	11	3.23861	0.982015	1.32276	1.24525	4	10
Coumarin	0.652139	0.798016	1.14983	1.1232	0.274599	0.279933	0.878834	0.875725	11	3.23861	0.982015	0.810969	0.849874	4	10
Pyrrole-2-carboxylic acid	0.17265	-0.360553	0.521257	0.414672	0.612521	0.684562	0.999562	0.999509	11	3.23861	0.982015	0.27658	0.437034	4	10
Thromboxane B2	0.454089	0.56413	1.31556	1.0684	0.215082	0.303118	0.8419	0.889154	11	3.23861	0.982015	0.300367	0.45541	4	10
Neu5Ac-9-P	0.342358	0.311815	0.806955	0.717538	0.436793	0.484649	0.956607	0.989497	11	3.23861	0.982015	0.453789	0.573936	4	10
Quinoline	-3.02877	-3.31798	-2.41488	-2.65249	0.0343164	0.0187256	0.751752	0.732136	11	3.23861	0.982015	3.9658	3.28713	4	10
Caprolactam	0.325289	-0.0478683	0.382022	0.403868	0.709722	0.69231	0.999562	0.999509	11	3.23861	0.982015	1.8279	1.6355	4	10
Theophylline	0.529993	1.10536	0.455274	0.497359	0.657767	0.626528	0.999562	0.999509	11	3.23861	0.982015	3.41654	2.8628	4	10
1,5-Anhydro-D-glucitol	-0.659568	-0.323803	-1.00011	-1.0122	0.338749	0.328333	0.883338	0.889154	11	3.23861	0.982015	1.09651	1.07047	4	10
Theobromine	-0.467358	-0.220712	-0.501493	-0.536254	0.625909	0.600061	0.999562	0.999509	11	3.23861	0.982015	2.18958	1.91492	4	10
2-Hydroxyhippuric acid	-0.685659	-0.502345	-0.896878	-0.932965	0.388991	0.36639	0.951954	0.905199	11	3.23861	0.982015	1.47347	1.36169	4	10
Azelaic acid	0.00529292	0.104035	0.0147998	0.0122265	0.988457	0.990415	0.999562	0.999509	11	3.23861	0.982015	0.322456	0.472475	4	10
Suberic acid	0.272285	0.336053	0.937206	0.694286	0.368774	0.498675	0.938697	0.989497	11	3.23861	0.982015	0.212799	0.387759	4	10
帣-D-Glucopyranuronic acid	-0.60721	-0.569418	-1.01056	-1.00162	0.33394	0.333248	0.883338	0.889154	11	3.23861	0.982015	0.910219	0.926549	4	10
Ribose	-0.448399	-0.276515	-1.05026	-0.936169	0.316124	0.364794	0.883338	0.905199	11	3.23861	0.982015	0.459541	0.578379	4	10
Stachydrine	-0.234125	0.146196	-0.159188	-0.176494	0.876406	0.862392	0.999562	0.999509	11	3.23861	0.982015	5.45342	4.43639	4	10
Cytisine	-0.0530927	-0.0740597	-0.0729834	-0.0752781	0.94313	0.941041	0.999562	0.999509	11	3.23861	0.982015	1.33418	1.25408	4	10
Ecgonine	-0.103263	0.155822	-0.0791099	-0.0871211	0.938366	0.931789	0.999562	0.999509	11	3.23861	0.982015	4.29558	3.5419	4	10
Androsterone glucuronide	0.701257	0.703435	1.53429	1.40256	0.153205	0.182174	0.8419	0.861823	11	3.23861	0.982015	0.526664	0.630235	4	10
Apocynin	0.568664	0.720295	0.999094	0.976867	0.33922	0.344941	0.883338	0.895925	11	3.23861	0.982015	0.816753	0.854342	4	10
Kanosamine	-0.1173	-0.176586	-0.213064	-0.206474	0.835174	0.839344	0.999562	0.999509	11	3.23861	0.982015	0.764135	0.813693	4	10
NAAG	1.74311	2.85546	0.913992	1.02386	0.380319	0.322985	0.948915	0.889154	11	3.23861	0.982015	9.16975	7.30743	4	10
N-Acetyl-1-aspartylglutamic acid	-0.977923	0.0521053	-0.552971	-0.617903	0.591343	0.546396	0.999562	0.999509	11	3.23861	0.982015	7.8849	6.31482	4	10
Cyclic ADP-ribose	0.0164664	0.0986185	0.0265222	0.0264905	0.979316	0.979234	0.999562	0.999509	11	3.23861	0.982015	0.971783	0.97411	4	10
Paraxanthine	0.23343	0.728352	0.221165	0.239595	0.829016	0.814059	0.999562	0.999509	11	3.23861	0.982015	2.80848	2.39304	4	10
2-Mercaptobenzothiazole	2.28132	1.68041	1.69841	1.8737	0.117502	0.0816429	0.8419	0.843673	11	3.23861	0.982015	4.54858	3.73735	4	10
9-Oxo-ODE	0.593171	0.472689	1.35071	1.21694	0.203919	0.243415	0.8419	0.861823	11	3.23861	0.982015	0.486211	0.598983	4	10
Phenol	0.183111	0.188013	0.549394	0.438451	0.593713	0.667639	0.999562	0.999509	11	3.23861	0.982015	0.280061	0.439723	4	10
1,7-Dimethyluric acid	0.69064	0.575667	1.51197	1.38187	0.158726	0.18831	0.8419	0.861823	11	3.23861	0.982015	0.526029	0.629744	4	10
1-Methylxanthine	-0.214504	-0.095419	-0.284006	-0.29484	0.781681	0.772371	0.999562	0.999509	11	3.23861	0.982015	1.43816	1.33441	4	10
Aspartic acid	0.150188	0.301415	0.320016	0.295251	0.754953	0.772064	0.999562	0.999509	11	3.23861	0.982015	0.555292	0.652351	4	10
Isoleucine	0.279279	0.441457	1.05686	0.739716	0.313232	0.471493	0.883338	0.98924	11	3.23861	0.982015	0.176047	0.359367	4	10
Proline	1.06622	1.04283	4.49205	2.93333	0.00091308	0.0107412	0.230096	0.732136	11	3.23861	0.982015	0.142035	0.333091	4	10
Valine	0.0802027	0.258301	0.257972	0.19849	0.801191	0.845468	0.999562	0.999509	11	3.23861	0.982015	0.243682	0.411618	4	10
Asparagine	0.873185	0.899685	1.68443	1.60441	0.120226	0.130568	0.8419	0.843673	11	3.23861	0.982015	0.677481	0.746748	4	10
Leucine	0.0314502	0.201446	0.114105	0.0819486	0.911211	0.935828	0.999562	0.999509	11	3.23861	0.982015	0.191527	0.371326	4	10
Lysine	-0.039636	-0.11191	-0.0824272	-0.0766737	0.935788	0.93995	0.999562	0.999509	11	3.23861	0.982015	0.582948	0.673717	4	10
Sedanolide	-2.50656	-2.05393	-1.44162	-1.60991	0.177268	0.129357	0.8419	0.843673	11	3.23861	0.982015	7.62164	6.11144	4	10
Shikonin	-0.627611	-0.788344	-0.48335	-0.532119	0.638325	0.602848	0.999562	0.999509	11	3.23861	0.982015	4.2506	3.50715	4	10
16-Hydroxyhexadecanoic acid	0.649719	0.495242	1.80442	1.49545	0.0985852	0.156628	0.8419	0.861823	11	3.23861	0.982015	0.326863	0.475879	4	10
1-Nitrosopiperidine (NPIP)	0.0226297	-0.201608	0.0239807	0.02568	0.981297	0.979869	0.999562	0.999509	11	3.23861	0.982015	2.24504	1.95776	4	10
8-Hydroxyquinoline	-1.4466	-1.28582	-2.37452	-2.36126	0.0368565	0.0329704	0.751752	0.790852	11	3.23861	0.982015	0.935701	0.946235	4	10
Hexadecanedioic acid	1.09711	1.17398	1.86339	1.83773	0.0893027	0.0870571	0.8419	0.843673	11	3.23861	0.982015	0.87395	0.89853	4	10
Oleamide	0.858387	0.76583	1.5364	1.49484	0.152691	0.156787	0.8419	0.861823	11	3.23861	0.982015	0.786955	0.831322	4	10
