# Supplementary material for: Comprehensive proteogenomic characterization of rare kidney tumors
Source: Cell Rep Med. 2024 May 3;5(5):101547. doi: 10.1016/j.xcrm.2024.101547 (PMC11148773; doi:10.1016/j.xcrm.2024.101547)
Supplement: Table S9. Papillary RCC characterization, related to Figure 6 — Differential expression analysis of pRCC using RNA, protein, and phosphorylation including external cohort comparison. [file mmc10.xlsx]

## Sheet: README
README for Supplementary Table 9
This supplementary table contains 5 tabs as follows:
Tab 1:
Note: Protein abundance and RNA seq expression DE analysis comparing PRCC type1 with other tumors
Tab 2:
Note: Protein abundance and RNA seq expression DE analysis comparing PRCC type1 with other tumors
Tab 3:
Note: Protein abundance DE analysis comparing PRCC with MTSCC in Xu et al .
Tab 4:
Note: Phosphorylation site level intensity DE analysis comparing Met mutant PRCC type1 with Met WT PRCC type1 samples.
Tab 5:
Note: PTM-SEA analysis results based on fold changes of phosphosites between Met mutant and WT PRCC type1 samples.

## Sheet: protDE_prcc1_other
ID	log2fc	log2FC_ori	t.ord	t.mod	p.ord	p.mod	q.ord	q.mod	df.r	df.0	s2.0	s2	s2.post	notNA1	notNA2
BPTF	0.970571	1.00807	11.7688	11.5211	6.05186e-23	2.15724e-22	2.89653e-19	1.02396e-18	147	2.82739	0.153015	0.0463213	0.0483347	8	142
VGLL4	1.38964	1.47615	10.7738	10.7384	2.59178e-20	2.63463e-20	6.20235e-17	6.25283e-17	147	2.82739	0.153015	0.113307	0.114057	8	142
CTSC	1.94472	1.82999	10.185	10.2221	9.13662e-19	6.14356e-19	1.09324e-15	9.72044e-16	147	2.82739	0.153015	0.248304	0.246506	8	142
EVPL	1.75245	1.83156	10.0803	10.1048	1.71667e-18	1.25252e-18	1.64325e-15	1.48632e-15	147	2.82739	0.153015	0.205842	0.204845	8	142
GTF3C1	0.725026	0.783237	10.3618	10.0277	3.14432e-19	1.99785e-18	5.01642e-16	1.89662e-15	147	2.82739	0.153015	0.0333449	0.0356032	8	142
BAZ1B	1.05288	0.985939	10.0258	9.92913	2.38173e-18	3.62921e-18	1.8999e-15	2.8711e-15	147	2.82739	0.153015	0.0751119	0.076582	8	142
XRCC4	0.772021	0.785853	9.36508	9.16773	1.23312e-16	3.49137e-16	8.43135e-14	2.36747e-13	147	2.82739	0.153015	0.0462834	0.0482975	8	142
DIDO1	0.699942	0.740345	9.3269	9.07447	1.54624e-16	6.07128e-16	9.25072e-14	3.57781e-13	147	2.82739	0.153015	0.0383565	0.0405202	8	142
C17orf49	1.16198	0.989136	9.08765	9.05573	6.35255e-16	6.7838e-16	3.37827e-13	3.57781e-13	147	2.82739	0.153015	0.111349	0.112135	8	142
NSMCE1	0.713577	0.725076	9.00528	8.7939	1.03105e-15	3.17742e-15	4.48618e-13	1.47311e-12	147	2.82739	0.153015	0.0427638	0.0448444	8	142
MLH1	0.737688	0.784095	8.9607	8.77116	1.33937e-15	3.63117e-15	5.34204e-13	1.47311e-12	147	2.82739	0.153015	0.0461584	0.0481749	8	142
UBTF	0.784427	0.784433	8.92322	8.76685	1.66842e-15	3.72417e-15	5.97651e-13	1.47311e-12	147	2.82739	0.153015	0.0526321	0.0545264	8	142
HMGB3	1.80112	1.91246	8.70252	8.74182	6.05135e-15	4.31285e-15	1.60905e-12	1.57474e-12	147	2.82739	0.153015	0.291732	0.289114	8	142
PMS2	0.7707	0.816281	8.89004	8.72772	2.02621e-15	4.68444e-15	6.46518e-13	1.58764e-12	147	2.82739	0.153015	0.0511862	0.0531078	8	142
NCBP3	0.719406	0.741888	8.91525	8.71601	1.74819e-15	5.01715e-15	5.97651e-13	1.58764e-12	147	2.82739	0.153015	0.0443477	0.0463983	8	142
DNAL1	1.07701	1.10824	8.74284	8.70346	4.78551e-15	5.39954e-15	1.34731e-12	1.60186e-12	147	2.82739	0.153015	0.103352	0.104289	8	142
PUM1	0.58394	0.601685	9.02861	8.67781	8.98975e-16	6.27407e-15	4.30265e-13	1.75181e-12	147	2.82739	0.153015	0.0284894	0.0308393	8	142
LRRFIP2	0.856795	0.879827	8.68044	8.5754	6.88021e-15	1.14081e-14	1.73315e-12	2.91071e-12	147	2.82739	0.153015	0.0663528	0.0679882	8	142
GPC4	1.91801	1.68669	8.5267	8.57179	1.67733e-14	1.16511e-14	3.82285e-12	2.91071e-12	147	2.82739	0.153015	0.344611	0.340995	8	142
SULF2	2.3301	2.08307	8.65348	8.72557	3.91736e-14	2.2796e-14	6.94414e-12	5.41024e-12	113	2.82739	0.153015	0.469502	0.461777	8	108
HNRNPA2B1	0.55319	0.604877	8.81305	8.44626	3.17779e-15	2.41685e-14	9.5059e-13	5.46282e-12	147	2.82739	0.153015	0.026834	0.0292152	8	142
RBMS2	1.18175	1.2154	8.41242	8.40145	3.24263e-14	3.13337e-14	6.20791e-12	6.4939e-12	147	2.82739	0.153015	0.1344	0.134752	8	142
NELFB	0.649294	0.726134	8.63307	8.40072	9.05873e-15	3.14664e-14	2.16783e-12	6.4939e-12	147	2.82739	0.153015	0.0385249	0.0406855	8	142
GTF2F1	0.79676	0.857832	8.46411	8.34409	2.40746e-14	4.36568e-14	5.00979e-12	8.52063e-12	147	2.82739	0.153015	0.0603505	0.0620992	8	142
C17orf97	1.56873	1.67733	8.33328	8.36299	5.87427e-14	4.48771e-14	9.69492e-12	8.52063e-12	143	2.82739	0.153015	0.241236	0.239525	8	138
PECAM1	-1.91406	-1.8758	-8.26972	-8.3154	7.35528e-14	5.1518e-14	1.1356e-11	9.4053e-12	147	2.82739	0.153015	0.364852	0.360854	8	142
SMARCA5	0.740106	0.708321	8.43471	8.28608	2.85214e-14	6.10082e-14	5.68784e-12	1.07253e-11	147	2.82739	0.153015	0.052437	0.054335	8	142
FLRT3	2.11581	2.09735	8.19084	8.24259	1.15436e-13	7.83606e-14	1.49324e-11	1.32839e-11	147	2.82739	0.153015	0.454449	0.448761	8	142
GTF3C3	0.608776	0.665998	8.48331	8.22631	2.15503e-14	8.60499e-14	4.68835e-12	1.40844e-11	147	2.82739	0.153015	0.0350731	0.0372988	8	142
PPP1R10	0.685411	0.707439	8.38184	8.20121	3.86642e-14	9.93952e-14	6.94414e-12	1.57265e-11	147	2.82739	0.153015	0.0455421	0.0475703	8	142
ARHGAP35	-0.663732	-0.506665	-8.31796	-8.12634	5.57954e-14	1.52667e-13	9.53737e-12	2.33761e-11	147	2.82739	0.153015	0.0433652	0.0454344	8	142
MAPKAPK3	0.859712	0.806975	8.20003	8.12044	1.09539e-13	1.5791e-13	1.49324e-11	2.34232e-11	147	2.82739	0.153015	0.0748625	0.0763373	8	142
ARHGAP29	1.31097	1.23338	8.08939	8.10045	2.05658e-13	1.77034e-13	2.52389e-11	2.51822e-11	147	2.82739	0.153015	0.178873	0.178385	8	142
MRTFB	0.714913	0.780962	8.24783	8.09717	8.33664e-14	1.80379e-13	1.24689e-11	2.51822e-11	147	2.82739	0.153015	0.05117	0.0530919	8	142
TOP2B	0.820632	0.796769	8.18014	8.08665	1.22703e-13	1.91557e-13	1.54547e-11	2.59787e-11	147	2.82739	0.153015	0.0685432	0.0701373	8	142
BIN1	1.52529	1.43218	8.05285	8.0814	2.53045e-13	1.97382e-13	2.97675e-11	2.60251e-11	147	2.82739	0.153015	0.244339	0.242615	8	142
KHDRBS1	0.593222	0.609866	8.29894	8.04509	6.22198e-14	2.42832e-13	9.92649e-12	3.11524e-11	147	2.82739	0.153015	0.0347999	0.0370308	8	142
NCBP1	0.682847	0.695911	8.20392	8.03562	1.0714e-13	2.56298e-13	1.49324e-11	3.20147e-11	147	2.82739	0.153015	0.0471838	0.049181	8	142
AHR	1.40309	1.19248	7.96277	7.98362	4.21291e-13	3.44575e-13	4.29015e-11	4.11945e-11	147	2.82739	0.153015	0.21146	0.210358	8	142
THUMPD1	0.870385	0.966841	8.0515	7.98231	2.54999e-13	3.47146e-13	2.97675e-11	4.11945e-11	147	2.82739	0.153015	0.07959	0.0809756	8	142
DENND6A	0.602126	0.557785	8.19851	7.96411	1.10496e-13	3.84981e-13	1.49324e-11	4.457e-11	147	2.82739	0.153015	0.0367362	0.0389305	8	142
GTF3C2	0.58176	0.622993	8.19118	7.93661	1.15217e-13	4.50024e-13	1.49324e-11	5.08597e-11	147	2.82739	0.153015	0.0343546	0.0365938	8	142
TAF15	0.877958	0.860947	7.96561	7.90253	4.1459e-13	5.45912e-13	4.29015e-11	6.02617e-11	147	2.82739	0.153015	0.0827367	0.084063	8	142
VWA5A	1.30048	1.11226	7.8807	7.89374	6.6911e-13	5.73765e-13	6.27937e-11	6.18968e-11	147	2.82739	0.153015	0.185466	0.184854	8	142
VWA1	-1.71187	-1.59817	-7.83779	-7.87721	8.51564e-13	6.30024e-13	7.69007e-11	6.64556e-11	147	2.82739	0.153015	0.324897	0.321653	8	142
CETN2	0.782896	0.886967	7.94564	7.84891	4.64082e-13	7.39316e-13	4.62745e-11	7.62886e-11	147	2.82739	0.153015	0.0661211	0.0677608	8	142
LUC7L3	0.640497	0.642929	8.0244	7.8397	2.9731e-13	7.7879e-13	3.30926e-11	7.8652e-11	147	2.82739	0.153015	0.0433908	0.0454595	8	142
RERE	1.26615	1.30813	7.82267	7.8332	9.26975e-13	8.07876e-13	8.21604e-11	7.98897e-11	147	2.82739	0.153015	0.178423	0.177943	8	142
PPIL1	0.661501	0.625717	7.93929	7.77689	4.80992e-13	1.10962e-12	4.69819e-11	1.05693e-10	147	2.82739	0.153015	0.047281	0.0492763	8	142
SYNCRIP	0.55829	0.543598	8.04035	7.7763	2.71627e-13	1.11334e-12	3.09537e-11	1.05693e-10	147	2.82739	0.153015	0.0328366	0.0351045	8	142
NELFA	0.584285	0.64519	7.99502	7.76358	3.51097e-13	1.19594e-12	3.81912e-11	1.11308e-10	147	2.82739	0.153015	0.0363747	0.0385758	8	142
CIAPIN1	0.986182	1.01739	7.7684	7.73968	1.25631e-12	1.36789e-12	1.07374e-10	1.24863e-10	147	2.82739	0.153015	0.109759	0.110575	8	142
SIPA1L1	0.929885	0.901209	7.77073	7.72935	1.24006e-12	1.44958e-12	1.07374e-10	1.29824e-10	147	2.82739	0.153015	0.0975267	0.0985738	8	142
XPO5	0.88891	0.819626	7.75664	7.70514	1.34175e-12	1.66045e-12	1.09829e-10	1.45955e-10	147	2.82739	0.153015	0.0894454	0.090645	8	142
BCLAF1	0.639038	0.659321	7.83943	7.66902	8.43748e-13	2.03283e-12	7.69007e-11	1.75439e-10	147	2.82739	0.153015	0.0452557	0.0472893	8	142
SCEL	3.2765	3.33085	8.40264	8.54198	5.04285e-12	2.07934e-12	3.17578e-10	1.76248e-10	66	2.82739	0.153015	0.720805	0.697481	6	63
GTF3C4	0.559775	0.624869	7.89585	7.64936	6.14422e-13	2.26916e-12	5.88146e-11	1.88963e-10	147	2.82739	0.153015	0.034231	0.0364725	8	142
EHD4	-1.36667	-1.37782	-7.62171	-7.64347	2.84581e-12	2.3452e-12	2.09547e-10	1.91681e-10	147	2.82739	0.153015	0.218983	0.217738	8	142
GRB7	1.31857	1.32139	7.62266	7.64064	2.8309e-12	2.38256e-12	2.09547e-10	1.91681e-10	147	2.82739	0.153015	0.203789	0.202831	8	142
ILF3	0.48726	0.532213	7.96548	7.61408	4.14899e-13	2.76345e-12	4.29015e-11	2.18619e-10	147	2.82739	0.153015	0.0254852	0.0278918	8	142
CDKN2AIP	0.670262	0.690658	7.75225	7.6096	1.37506e-12	2.83347e-12	1.09829e-10	2.20483e-10	147	2.82739	0.153015	0.0509123	0.052839	8	142
CUX1	0.663303	0.731145	7.75202	7.605	1.37683e-12	2.90702e-12	1.09829e-10	2.22558e-10	147	2.82739	0.153015	0.0498636	0.0518102	8	142
SYNE2	1.16174	1.37914	7.57141	7.57468	3.76128e-12	3.44221e-12	2.64737e-10	2.58447e-10	147	2.82739	0.153015	0.160345	0.160207	8	142
HEATR6	1.01719	1.02029	7.60982	7.59062	3.37719e-12	3.48491e-12	2.41251e-10	2.58447e-10	143	2.82739	0.153015	0.121328	0.121943	8	138
EHMT2	0.608632	0.581599	7.75416	7.56748	1.36049e-12	3.58309e-12	1.09829e-10	2.58447e-10	147	2.82739	0.153015	0.0419594	0.0440551	8	142
PAX8	1.28822	1.45525	7.55064	7.56695	4.21951e-12	3.59359e-12	2.8049e-10	2.58447e-10	147	2.82739	0.153015	0.198246	0.197392	8	142
FARP1	1.14296	1.21175	7.55173	7.5531	4.19421e-12	3.88149e-12	2.8049e-10	2.74986e-10	147	2.82739	0.153015	0.156012	0.155956	8	142
PPL	1.79393	1.99608	7.4823	7.52568	6.15396e-12	4.52052e-12	3.68174e-10	3.15549e-10	147	2.82739	0.153015	0.3915	0.386999	8	142
AMACR	2.17281	2.08711	7.45144	7.50371	7.29367e-12	5.10652e-12	4.20588e-10	3.51288e-10	147	2.82739	0.153015	0.579098	0.571058	8	142
NID1	-1.47152	-1.36229	-7.45994	-7.48986	6.96037e-12	5.51414e-12	4.06263e-10	3.7391e-10	147	2.82739	0.153015	0.265002	0.262888	8	142
PRRC2C	0.577871	0.51645	7.69058	7.4831	1.94006e-12	5.7246e-12	1.5222e-10	3.82714e-10	147	2.82739	0.153015	0.0384532	0.0406151	8	142
RDX	-0.836893	-0.709527	-7.52267	-7.46546	4.92512e-12	6.31219e-12	3.143e-10	4.16135e-10	147	2.82739	0.153015	0.0842917	0.0855886	8	142
KAT8	0.565252	0.652992	7.67737	7.45924	2.08823e-12	6.5333e-12	1.61203e-10	4.24812e-10	147	2.82739	0.153015	0.0369188	0.0391097	8	142
SERPINE2	2.52988	1.93995	7.39846	7.45551	9.7575e-12	6.66944e-12	5.29173e-10	4.27804e-10	147	2.82739	0.153015	0.796357	0.784216	8	142
DHX40	0.893566	0.938197	7.51166	7.46858	5.7896e-12	6.82938e-12	3.52919e-10	4.32222e-10	143	2.82739	0.153015	0.0958317	0.0969404	8	138
GRK6	-1.14415	-1.28511	-7.44466	-7.44809	7.57079e-12	6.94872e-12	4.31371e-10	4.33027e-10	147	2.82739	0.153015	0.160867	0.160719	8	142
MMRN2	-2.0176	-1.88752	-7.39692	-7.44613	9.8401e-12	7.02455e-12	5.29173e-10	4.33027e-10	147	2.82739	0.153015	0.50671	0.500035	8	142
KCP	2.01363	1.99374	7.36454	7.41363	1.17508e-11	8.40572e-12	5.92017e-10	5.11526e-10	147	2.82739	0.153015	0.509166	0.502445	8	142
RBM12B	0.52726	0.575418	7.6549	7.39856	2.36647e-12	9.13424e-12	1.79783e-10	5.48823e-10	147	2.82739	0.153015	0.0323117	0.0345895	8	142
OSBPL10	1.33159	1.18533	7.37373	7.39547	1.11739e-11	9.29127e-12	5.81309e-10	5.5128e-10	147	2.82739	0.153015	0.222102	0.220799	8	142
GTF2E2	0.698968	0.623711	7.46508	7.35738	6.76631e-12	1.14592e-11	3.99812e-10	6.6367e-10	147	2.82739	0.153015	0.0597085	0.0614692	8	142
SAFB2	0.53503	0.608042	7.59707	7.35602	3.26282e-12	1.15452e-11	2.36612e-10	6.6367e-10	147	2.82739	0.153015	0.0337795	0.0360296	8	142
PPHLN1	0.647556	0.681682	7.49316	7.35508	5.79626e-12	1.1605e-11	3.52919e-10	6.6367e-10	147	2.82739	0.153015	0.0508645	0.0527922	8	142
DVL2	0.79225	0.743172	7.41404	7.34727	8.95788e-12	1.21144e-11	4.98535e-10	6.758e-10	147	2.82739	0.153015	0.0777684	0.0791884	8	142
TP53BP2	0.57088	0.569421	7.54701	7.34687	4.30513e-12	1.2141e-11	2.82261e-10	6.758e-10	147	2.82739	0.153015	0.0389699	0.041122	8	142
HMGA1	1.74998	1.60849	7.30302	7.34533	1.64462e-11	1.22442e-11	8.11487e-10	6.758e-10	147	2.82739	0.153015	0.391068	0.386576	8	142
GDI1	-0.734844	-0.623235	-7.42381	-7.33486	8.49021e-12	1.29693e-11	4.78066e-10	7.07592e-10	147	2.82739	0.153015	0.0667309	0.0683591	8	142
NOVA2	-1.6151	-1.51396	-7.28886	-7.32646	1.77658e-11	1.35817e-11	8.44119e-10	7.27668e-10	147	2.82739	0.153015	0.334402	0.330979	8	142
PLVAP	-2.1777	-1.96532	-7.27364	-7.32562	1.93015e-11	1.36438e-11	8.93983e-10	7.27668e-10	147	2.82739	0.153015	0.610495	0.601862	8	142
TPK1	1.65665	1.63469	7.27247	7.31169	1.94256e-11	1.47279e-11	8.93983e-10	7.76756e-10	147	2.82739	0.153015	0.353417	0.349635	8	142
GTF2F2	0.695947	0.753508	7.40598	7.30037	9.36335e-12	1.56712e-11	5.15111e-10	8.17424e-10	147	2.82739	0.153015	0.0601419	0.0618945	8	142
NMNAT1	0.804685	0.911343	7.35294	7.29291	1.25208e-11	1.63248e-11	6.24236e-10	8.4226e-10	147	2.82739	0.153015	0.0815679	0.0829162	8	142
USP3	0.719502	0.732615	7.37557	7.28265	1.10617e-11	1.72683e-11	5.81309e-10	8.8136e-10	147	2.82739	0.153015	0.064813	0.0664775	8	142
GTF3C5	0.491633	0.544369	7.53582	7.24885	4.57993e-12	2.07749e-11	2.96221e-10	1.04905e-09	147	2.82739	0.153015	0.0289874	0.031328	8	142
HDHD2	-0.920445	-0.795001	-7.26612	-7.23885	2.01079e-11	2.1942e-11	9.16572e-10	1.09632e-09	147	2.82739	0.153015	0.10929	0.110115	8	142
IFT140	0.774433	0.833263	7.29834	7.23075	1.6871e-11	2.29342e-11	8.15633e-10	1.13396e-09	147	2.82739	0.153015	0.0766847	0.0781251	8	142
RTF1	0.505356	0.551212	7.49226	7.22846	5.82523e-12	2.3222e-11	3.52919e-10	1.13636e-09	147	2.82739	0.153015	0.0309856	0.0332884	8	142
TBC1D5	0.614223	0.61757	7.3669	7.2165	1.15995e-11	2.47883e-11	5.90948e-10	1.20063e-09	147	2.82739	0.153015	0.0473448	0.0493389	8	142
TNIK	1.1259	1.0703	7.17388	7.17983	3.31745e-11	3.0268e-11	1.3928e-09	1.45123e-09	147	2.82739	0.153015	0.167756	0.167478	8	142
DHX15	0.428544	0.459054	7.56505	7.16994	3.89618e-12	3.19412e-11	2.70258e-10	1.50831e-09	147	2.82739	0.153015	0.0218553	0.0243304	8	142
ERI1	0.85015	0.815386	7.21062	7.16906	2.71853e-11	3.2094e-11	1.16173e-09	1.50831e-09	147	2.82739	0.153015	0.0946749	0.0957758	8	142
DDX31	0.79509	0.740937	7.21694	7.15967	2.627e-11	3.37741e-11	1.13273e-09	1.57171e-09	147	2.82739	0.153015	0.0826639	0.0839915	8	142
POLR2A	0.427976	0.438881	7.55105	7.15711	4.21006e-12	3.42467e-11	2.8049e-10	1.57823e-09	147	2.82739	0.153015	0.0218783	0.024353	8	142
CRNKL1	0.630425	0.585679	7.28657	7.15275	1.79893e-11	3.50692e-11	8.44119e-10	1.60059e-09	147	2.82739	0.153015	0.0509812	0.0529067	8	142
AGPS	0.934257	0.831538	7.16069	7.13918	3.56266e-11	3.77494e-11	1.48274e-09	1.70651e-09	147	2.82739	0.153015	0.115934	0.116634	8	142
XAB2	0.501213	0.507156	7.38962	7.13287	1.0242e-11	3.9065e-11	5.44666e-10	1.74932e-09	147	2.82739	0.153015	0.0313321	0.0336284	8	142
TRA2B	0.513887	0.530092	7.3668	7.12756	1.16062e-11	4.02057e-11	5.90948e-10	1.78357e-09	147	2.82739	0.153015	0.0331411	0.0354033	8	142
DYSF	-1.52682	-1.5208	-7.07638	-7.11118	5.61364e-11	4.39368e-11	2.23899e-09	1.93104e-09	147	2.82739	0.153015	0.317062	0.313967	8	142
LUC7L2	0.600631	0.614757	7.25537	7.10425	2.132e-11	4.56172e-11	9.53656e-10	1.9865e-09	147	2.82739	0.153015	0.0466752	0.048682	8	142
DHX38	0.535129	0.574882	7.28755	7.0791	1.78934e-11	5.22672e-11	8.44119e-10	2.2554e-09	147	2.82739	0.153015	0.0367235	0.038918	8	142
CDC40	0.566872	0.543239	7.24215	7.06651	2.29083e-11	5.5947e-11	9.96754e-10	2.38767e-09	147	2.82739	0.153015	0.0417277	0.0438278	8	142
SPON1	2.08718	2.02503	7.01485	7.06477	7.81059e-11	5.64737e-11	2.92053e-09	2.38767e-09	147	2.82739	0.153015	0.602936	0.594446	8	142
HDAC2	0.618924	0.629886	7.19818	7.06357	2.9083e-11	5.68414e-11	1.23183e-09	2.38767e-09	147	2.82739	0.153015	0.0503522	0.0522895	8	142
HEXIM2	1.45334	1.4994	7.01841	7.05015	7.66305e-11	6.11111e-11	2.91085e-09	2.5445e-09	147	2.82739	0.153015	0.292043	0.289419	8	142
CDC16	0.494677	0.508355	7.29886	7.04479	1.68232e-11	6.29036e-11	8.15633e-10	2.59636e-09	147	2.82739	0.153015	0.031284	0.0335812	8	142
POGK	0.90364	0.871418	7.05415	7.02971	6.32606e-11	6.82313e-11	2.48177e-09	2.77342e-09	147	2.82739	0.153015	0.111761	0.11254	8	142
RBM15B	0.648863	0.638281	7.14269	7.02936	3.92678e-11	6.8362e-11	1.60635e-09	2.77342e-09	147	2.82739	0.153015	0.0562047	0.0580316	8	142
JUND	0.828368	0.814115	7.06898	7.02693	5.84155e-11	6.92608e-11	2.31064e-09	2.78608e-09	147	2.82739	0.153015	0.0935238	0.0946464	8	142
PARD3	0.664792	0.70041	7.11627	7.01285	4.52848e-11	7.47153e-11	1.83679e-09	2.98023e-09	147	2.82739	0.153015	0.0594368	0.0612028	8	142
PDS5A	0.502509	0.472195	7.24766	7.00879	2.22322e-11	7.63668e-11	9.76212e-10	3.02072e-09	147	2.82739	0.153015	0.0327402	0.0350099	8	142
SRSF10	0.586086	0.609137	7.15903	7.00524	3.59481e-11	7.78385e-11	1.48322e-09	3.05349e-09	147	2.82739	0.153015	0.0456461	0.0476723	8	142
HES1	2.64658	2.53727	7.02466	7.08895	1.19085e-10	7.94591e-11	4.10046e-09	3.09151e-09	126	2.82739	0.153015	0.862745	0.847168	7	122
PPT2	1.22399	1.30646	7.07379	7.09262	9.74955e-11	8.20872e-11	3.53508e-09	3.1678e-09	124	2.82739	0.153015	0.20077	0.199705	8	119
NR2F2	1.23073	1.25647	6.96612	6.98461	1.01365e-10	8.69678e-11	3.62051e-09	3.32908e-09	147	2.82739	0.153015	0.212586	0.211462	8	142
CARMIL1	0.83981	0.841003	7.00753	6.97051	8.12323e-11	9.3807e-11	3.01389e-09	3.56215e-09	147	2.82739	0.153015	0.0978186	0.0988602	8	142
EXOC3L2	-1.52444	-1.41275	-6.92499	-6.96031	1.26222e-10	9.90867e-11	4.31516e-09	3.73278e-09	147	2.82739	0.153015	0.330042	0.326701	8	142
HNRNPM	0.452576	0.466247	7.26257	6.9553	2.05009e-11	1.01784e-10	9.25669e-10	3.80421e-09	147	2.82739	0.153015	0.0264479	0.0288364	8	142
MITF	0.717799	0.73788	7.02248	6.94747	7.49781e-11	1.06142e-10	2.87087e-09	3.93609e-09	147	2.82739	0.153015	0.0711564	0.0727012	8	142
SPIRE1	-1.09989	-0.797074	-6.93617	-6.94316	1.18923e-10	1.08627e-10	4.10046e-09	3.99158e-09	147	2.82739	0.153015	0.171258	0.170914	8	142
TASOR	0.449114	0.423066	7.25333	6.94197	2.15577e-11	1.0932e-10	9.55362e-10	3.99158e-09	147	2.82739	0.153015	0.0261112	0.028506	8	142
CCDC12	0.694488	0.746692	7.01577	6.93172	7.7725e-11	1.15485e-10	2.92053e-09	4.18446e-09	147	2.82739	0.153015	0.0667373	0.0683654	8	142
SRPK2	0.796449	0.759193	6.96819	6.92135	1.00249e-10	1.22077e-10	3.60757e-09	4.38982e-09	147	2.82739	0.153015	0.0889743	0.0901828	8	142
BICC1	1.73406	1.59759	6.87266	6.91501	1.66703e-10	1.26285e-10	5.51322e-09	4.50699e-09	147	2.82739	0.153015	0.433579	0.428285	8	142
CHL1	1.71139	1.74432	6.84592	6.88767	1.92088e-10	1.46138e-10	6.12911e-09	5.15776e-09	147	2.82739	0.153015	0.425619	0.420475	8	142
CCAR2	0.560621	0.610616	7.0506	6.88662	6.44809e-11	1.46957e-10	2.50908e-09	5.15776e-09	147	2.82739	0.153015	0.0430603	0.0451353	8	142
YTHDF1	0.669413	0.681361	6.97862	6.88558	9.48182e-11	1.47779e-10	3.46425e-09	5.15776e-09	147	2.82739	0.153015	0.0626669	0.0643719	8	142
PRPF8	0.48811	0.516978	7.11122	6.87108	4.65356e-11	1.59657e-10	1.87166e-09	5.53164e-09	147	2.82739	0.153015	0.0320875	0.0343696	8	142
ADGRL4	-1.63219	-1.48976	-6.84155	-6.87927	2.15972e-10	1.67679e-10	6.71221e-09	5.72799e-09	142	2.82739	0.153015	0.347952	0.344147	7	138
PODXL	-1.74474	-1.73951	-6.81916	-6.86182	2.21309e-10	1.67737e-10	6.8337e-09	5.72799e-09	147	2.82739	0.153015	0.445852	0.440326	8	142
FMC1-LUC7L2	0.58139	0.635646	6.99845	6.85411	8.52745e-11	1.74764e-10	3.13953e-09	5.9253e-09	147	2.82739	0.153015	0.0470024	0.049003	8	142
UBE2E2	0.76819	0.680078	6.89721	6.84502	1.46327e-10	1.83425e-10	4.932e-09	6.17487e-09	147	2.82739	0.153015	0.0844851	0.0857783	8	142
SIRT2	-0.706444	-0.57155	-6.91657	-6.84249	1.32009e-10	1.8591e-10	4.48098e-09	6.21444e-09	147	2.82739	0.153015	0.0710498	0.0725966	8	142
XPC	0.840928	0.890686	6.83841	6.80729	1.99876e-10	2.24141e-10	6.33539e-09	7.43999e-09	147	2.82739	0.153015	0.10299	0.103934	8	142
TNRC18	0.795545	0.861323	6.8466	6.8041	1.91403e-10	2.27967e-10	6.12911e-09	7.51445e-09	147	2.82739	0.153015	0.0919538	0.0931061	8	142
PNKP	0.56136	0.572964	6.94543	6.79089	1.13198e-10	2.44499e-10	3.9613e-09	8.00381e-09	147	2.82739	0.153015	0.0444911	0.0465391	8	142
TUBA4A	-0.809664	-0.704679	-6.81452	-6.7768	2.26806e-10	2.63449e-10	6.95854e-09	8.56507e-09	147	2.82739	0.153015	0.0961454	0.0972186	8	142
ILKAP	0.620488	0.555271	6.87229	6.76118	1.67026e-10	2.86143e-10	5.51322e-09	9.23961e-09	147	2.82739	0.153015	0.0555204	0.0573602	8	142
PARVB	-1.24816	-1.14399	-6.71312	-6.7354	3.86837e-10	3.27895e-10	1.11534e-08	1.05162e-08	147	2.82739	0.153015	0.23544	0.233884	8	142
MCRIP1	0.743405	0.707051	6.78569	6.73054	2.64085e-10	3.36408e-10	7.94943e-09	1.06835e-08	147	2.82739	0.153015	0.0817433	0.0830883	8	142
ZNF688	1.07337	1.1411	6.74969	6.75681	3.696e-10	3.37611e-10	1.07864e-08	1.06835e-08	139	2.82739	0.153015	0.171101	0.17074	8	134
GIMAP8	-1.32065	-1.5087	-6.6998	-6.72663	4.14802e-10	3.43432e-10	1.18881e-08	1.07957e-08	147	2.82739	0.153015	0.264632	0.262526	8	142
RBM17	0.434253	0.458562	7.02545	6.7227	7.3793e-11	3.50626e-10	2.84828e-09	1.09493e-08	147	2.82739	0.153015	0.0260211	0.0284176	8	142
SHANK3	-1.38423	-1.34161	-6.688	-6.71821	4.41273e-10	3.59025e-10	1.25112e-08	1.10882e-08	147	2.82739	0.153015	0.291752	0.289134	8	142
FUBP1	0.60244	0.618115	6.83656	6.71761	2.01849e-10	3.6016e-10	6.35581e-09	1.10882e-08	147	2.82739	0.153015	0.0528862	0.0547757	8	142
LAMB2	-1.57427	-1.41797	-6.67874	-6.7166	4.6317e-10	3.62082e-10	1.28496e-08	1.10882e-08	147	2.82739	0.153015	0.378408	0.374155	8	142
U2SURP	0.568425	0.595047	6.84914	6.70749	1.88838e-10	3.79891e-10	6.12911e-09	1.1559e-08	147	2.82739	0.153015	0.0469097	0.048912	8	142
GIMAP7	-1.47187	-1.7012	-6.66785	-6.70202	4.90321e-10	3.90986e-10	1.33958e-08	1.1814e-08	147	2.82739	0.153015	0.331863	0.328488	8	142
SRCAP	0.468291	0.486306	6.94572	6.70092	1.1302e-10	3.93249e-10	3.9613e-09	1.1814e-08	147	2.82739	0.153015	0.0309589	0.0332622	8	142
SNRPA	0.463213	0.480396	6.94511	6.69398	1.13389e-10	4.07879e-10	3.9613e-09	1.21765e-08	147	2.82739	0.153015	0.0302964	0.0326123	8	142
PNPLA6	0.646816	0.633313	6.77767	6.68577	2.75485e-10	4.25886e-10	8.24073e-09	1.26346e-08	147	2.82739	0.153015	0.0620281	0.0637452	8	142
RBM25	0.547759	0.562943	6.82506	6.67027	2.14504e-10	4.6203e-10	6.71016e-09	1.36217e-08	147	2.82739	0.153015	0.0438686	0.0459283	8	142
SMARCA1	0.819089	0.900907	6.67821	6.64733	4.64458e-10	5.21138e-10	1.28496e-08	1.52695e-08	147	2.82739	0.153015	0.102454	0.103409	8	142
CEP41	0.842422	0.798392	6.64004	6.61538	5.66969e-10	6.1605e-10	1.51598e-08	1.79397e-08	147	2.82739	0.153015	0.109624	0.110443	8	142
BICD2	0.502904	0.452596	6.79674	6.60604	2.49126e-10	6.46908e-10	7.54659e-09	1.87235e-08	147	2.82739	0.153015	0.037287	0.0394709	8	142
CDK11B	0.439645	0.438276	6.87249	6.59863	1.66851e-10	6.72455e-10	5.51322e-09	1.93449e-08	147	2.82739	0.153015	0.0278719	0.0302334	8	142
CDH13	-2.07132	-1.93769	-6.54831	-6.59675	9.13529e-10	6.79072e-10	2.30122e-08	1.94176e-08	147	2.82739	0.153015	0.681435	0.671463	8	142
PAPSS1	0.676112	0.595137	6.66449	6.59133	4.99008e-10	6.98571e-10	1.34934e-08	1.98555e-08	147	2.82739	0.153015	0.0700959	0.0716607	8	142
SMARCC1	0.630061	0.591688	6.68278	6.58849	4.53493e-10	7.08992e-10	1.27676e-08	2.00318e-08	147	2.82739	0.153015	0.0605397	0.0622848	8	142
SNRNP200	0.443808	0.477891	6.84624	6.58164	1.91766e-10	7.34799e-10	6.12911e-09	2.06381e-08	147	2.82739	0.153015	0.0286204	0.0309678	8	142
METTL2B	0.748075	0.81436	6.6275	6.58027	6.05296e-10	7.40066e-10	1.59179e-08	2.06637e-08	147	2.82739	0.153015	0.086772	0.0880221	8	142
ANXA11	0.67237	0.743757	6.63516	6.56202	5.81598e-10	8.13951e-10	1.54646e-08	2.25938e-08	147	2.82739	0.153015	0.0699363	0.0715041	8	142
CFL2	-1.43514	-1.24529	-6.52555	-6.55877	1.02773e-09	8.27819e-10	2.54866e-08	2.28451e-08	147	2.82739	0.153015	0.329414	0.326085	8	142
PLS1	1.49763	1.46663	6.51828	6.5539	1.0671e-09	8.491e-10	2.60578e-08	2.30585e-08	147	2.82739	0.153015	0.35953	0.355633	8	142
MSI2	1.03884	1.33075	6.54723	6.55388	9.18647e-10	8.49168e-10	2.30199e-08	2.30585e-08	147	2.82739	0.153015	0.171462	0.171114	8	142
CD34	-2.03591	-1.87269	-6.50583	-6.55365	1.13803e-09	8.50197e-10	2.73709e-08	2.30585e-08	147	2.82739	0.153015	0.666961	0.657263	8	142
MAPK14	0.499493	0.391664	6.74103	6.55257	3.34085e-10	8.54981e-10	9.87029e-09	2.30585e-08	147	2.82739	0.153015	0.0373935	0.0395754	8	142
KRT19	2.62589	2.49747	6.49084	6.54433	1.22954e-09	8.92442e-10	2.91326e-08	2.39328e-08	147	2.82739	0.153015	1.11465	1.0965	8	142
API5	0.405074	0.415588	6.86651	6.53818	1.72233e-10	9.21468e-10	5.64615e-09	2.45724e-08	147	2.82739	0.153015	0.023702	0.0261423	8	142
SF3A3	0.439197	0.447266	6.79887	6.53397	2.46341e-10	9.41867e-10	7.50976e-09	2.49224e-08	147	2.82739	0.153015	0.0284206	0.0307718	8	142
MAP9	2.27293	2.10992	6.5168	6.56819	1.29118e-09	9.45094e-10	3.01454e-08	2.49224e-08	136	2.82739	0.153015	0.652107	0.641942	6	133
HNRNPDL	0.557193	0.627907	6.66697	6.53176	4.92599e-10	9.52739e-10	1.33958e-08	2.49852e-08	147	2.82739	0.153015	0.0475711	0.049561	8	142
PARN	0.677308	0.707793	6.58959	6.52064	7.3734e-10	1.00938e-09	1.89733e-08	2.6325e-08	147	2.82739	0.153015	0.0719523	0.073482	8	142
PITPNA	0.556632	0.538734	6.62858	6.49594	6.01915e-10	1.14734e-09	1.59164e-08	2.97596e-08	147	2.82739	0.153015	0.048027	0.0500082	8	142
SFPQ	0.512392	0.54535	6.6565	6.4878	5.20293e-10	1.19678e-09	1.399e-08	3.08735e-08	147	2.82739	0.153015	0.0403554	0.0424814	8	142
E2F4	0.496339	0.491861	6.6696	6.48517	4.8586e-10	1.21317e-09	1.33644e-08	3.10304e-08	147	2.82739	0.153015	0.0377178	0.0398936	8	142
ZFP36L2	0.78247	0.805214	6.51887	6.48473	1.06386e-09	1.21594e-09	2.60578e-08	3.10304e-08	147	2.82739	0.153015	0.098125	0.0991608	8	142
LIG3	0.561041	0.566545	6.61016	6.48184	6.62543e-10	1.23425e-09	1.71408e-08	3.13293e-08	147	2.82739	0.153015	0.0490632	0.0510248	8	142
GALNT11	1.77836	1.67171	6.43308	6.47637	1.65516e-09	1.26974e-09	3.71919e-08	3.20585e-08	147	2.82739	0.153015	0.520466	0.513532	8	142
SNRPB2	0.443726	0.466674	6.71354	6.46555	3.85968e-10	1.34278e-09	1.11534e-08	3.37234e-08	147	2.82739	0.153015	0.029752	0.0320781	8	142
CSNK1D	0.42757	0.433642	6.73163	6.45894	3.51001e-10	1.38943e-09	1.03065e-08	3.47114e-08	147	2.82739	0.153015	0.0274766	0.0298456	8	142
WIPI1	0.973003	0.94705	6.45705	6.45769	1.46333e-09	1.39844e-09	3.35108e-08	3.47535e-08	147	2.82739	0.153015	0.15465	0.154619	8	142
PTPRK	1.14893	1.1598	6.43463	6.45263	1.64205e-09	1.43547e-09	3.70714e-08	3.5488e-08	147	2.82739	0.153015	0.217134	0.215924	8	142
SRSF7	0.448432	0.461567	6.68778	6.44898	4.41772e-10	1.46279e-09	1.25112e-08	3.5976e-08	147	2.82739	0.153015	0.030621	0.0329307	8	142
KAT7	0.536703	0.564177	6.57989	6.43711	7.75472e-10	1.55523e-09	1.98478e-08	3.80521e-08	147	2.82739	0.153015	0.0453127	0.0473451	8	142
PSME3	0.751658	0.770021	6.47003	6.42983	1.36877e-09	1.61468e-09	3.16481e-08	3.93041e-08	147	2.82739	0.153015	0.0919215	0.0930744	8	142
PPIL2	0.483772	0.506817	6.61324	6.42226	6.51978e-10	1.6789e-09	1.69591e-08	4.03595e-08	147	2.82739	0.153015	0.0364454	0.0386451	8	142
RBP7	-1.80408	-1.45867	-6.37831	-6.42204	2.19129e-09	1.68084e-09	4.789e-08	4.03595e-08	147	2.82739	0.153015	0.544869	0.537474	8	142
PHIP	0.612028	0.547657	6.51471	6.42173	1.08701e-09	1.68354e-09	2.64092e-08	4.03595e-08	147	2.82739	0.153015	0.0601094	0.0618627	8	142
SRSF3	0.461672	0.504035	6.62461	6.40897	6.14502e-10	1.79784e-09	1.60717e-08	4.2878e-08	147	2.82739	0.153015	0.0330777	0.0353411	8	142
TUBB3	1.59047	1.37985	6.36922	6.40802	2.29547e-09	1.80666e-09	4.94888e-08	4.2878e-08	147	2.82739	0.153015	0.424685	0.419558	8	142
CPSF2	0.380914	0.372397	6.7582	6.40139	3.05233e-10	1.86933e-09	9.0739e-09	4.41445e-08	147	2.82739	0.153015	0.0216362	0.0241155	8	142
MAP2K1	-0.600192	-0.535333	-6.49322	-6.39563	1.21453e-09	1.9255e-09	2.89202e-08	4.5246e-08	147	2.82739	0.153015	0.05819	0.0599795	8	142
RIPOR1	-0.57424	-0.52215	-6.49742	-6.38536	1.1885e-09	2.02985e-09	2.84418e-08	4.73732e-08	147	2.82739	0.153015	0.0531978	0.0550815	8	142
KRTCAP2	-1.6436	-1.48725	-6.38578	-6.42737	2.63331e-09	2.03599e-09	5.57677e-08	4.73732e-08	133	2.82739	0.153015	0.402358	0.397168	7	129
SCAF4	0.52839	0.540171	6.52732	6.3827	1.0184e-09	2.05775e-09	2.53867e-08	4.7632e-08	147	2.82739	0.153015	0.0446302	0.0466755	8	142
OSBPL9	0.48516	0.443703	6.56605	6.38117	8.33219e-10	2.07396e-09	2.11002e-08	4.7632e-08	147	2.82739	0.153015	0.0371835	0.0393693	8	142
HNRNPLL	0.582233	0.613538	6.48771	6.38086	1.24954e-09	2.07722e-09	2.93162e-08	4.7632e-08	147	2.82739	0.153015	0.054853	0.0567054	8	142
IDUA	1.10218	1.01941	6.36079	6.37595	2.3965e-09	2.13031e-09	5.12057e-08	4.86147e-08	147	2.82739	0.153015	0.20449	0.203519	8	142
UBE2G1	0.561988	0.496061	6.48967	6.3708	1.23696e-09	2.18729e-09	2.91641e-08	4.95238e-08	147	2.82739	0.153015	0.0510737	0.0529975	8	142
HNF1B	1.01046	1.07492	6.36393	6.37047	2.35839e-09	2.19102e-09	5.06174e-08	4.95238e-08	147	2.82739	0.153015	0.171703	0.17135	8	142
UAP1L1	-1.19199	-1.00039	-6.34357	-6.36545	2.6165e-09	2.24819e-09	5.56578e-08	5.05752e-08	147	2.82739	0.153015	0.240472	0.238821	8	142
LAMA4	-1.628	-1.60117	-6.32376	-6.36357	2.89424e-09	2.26992e-09	6.04905e-08	5.08231e-08	147	2.82739	0.153015	0.451385	0.445754	8	142
POM121C	0.612473	0.610242	6.44898	6.36013	1.52534e-09	2.31032e-09	3.47645e-08	5.14849e-08	147	2.82739	0.153015	0.0614301	0.0631584	8	142
SLTM	0.510586	0.603394	6.51048	6.35339	1.11098e-09	2.39146e-09	2.68554e-08	5.30441e-08	147	2.82739	0.153015	0.041889	0.0439861	8	142
HNRNPC	0.446321	0.473354	6.57447	6.34652	7.97615e-10	2.47715e-09	2.0306e-08	5.4689e-08	147	2.82739	0.153015	0.031388	0.0336832	8	142
HNRNPH1	0.486827	0.480826	6.52366	6.34454	1.03784e-09	2.50239e-09	2.56046e-08	5.49906e-08	147	2.82739	0.153015	0.0379277	0.0400995	8	142
MAPK12	-2.17672	-2.13339	-6.33649	-6.38945	3.48452e-09	2.54888e-09	7.06674e-08	5.57541e-08	131	2.82739	0.153015	0.700019	0.688462	7	127
SLC39A10	0.912714	0.728207	6.33349	6.3286	2.75436e-09	2.71487e-09	5.78195e-08	5.90649e-08	147	2.82739	0.153015	0.14144	0.141659	8	142
SUMF2	1.00812	0.908485	6.32039	6.32738	2.94419e-09	2.73193e-09	6.1267e-08	5.90649e-08	147	2.82739	0.153015	0.173271	0.172889	8	142
SF3B1	0.375904	0.385212	6.68105	6.32697	4.57609e-10	2.73757e-09	1.28082e-08	5.90649e-08	147	2.82739	0.153015	0.0215603	0.024041	8	142
USP22	0.67521	0.678852	6.37508	6.3156	2.22783e-09	2.90138e-09	4.84671e-08	6.2316e-08	147	2.82739	0.153015	0.0764005	0.0778463	8	142
MIF	-0.90375	-0.76574	-6.31313	-6.3074	3.05499e-09	3.02533e-09	6.32974e-08	6.46856e-08	147	2.82739	0.153015	0.139571	0.139825	8	142
RFX2	1.83264	1.74571	6.44035	6.48843	4.19858e-09	3.09684e-09	8.37298e-08	6.58792e-08	100	2.82739	0.153015	0.330534	0.325653	5	98
RBM15	0.489072	0.471906	6.47436	6.30206	1.33856e-09	3.10892e-09	3.10999e-08	6.58792e-08	147	2.82739	0.153015	0.0388635	0.0410176	8	142
SET	0.579719	0.627968	6.40072	6.29822	1.9539e-09	3.17035e-09	4.30955e-08	6.68824e-08	147	2.82739	0.153015	0.0558683	0.0577016	8	142
KRT17	2.63745	2.28606	6.30499	6.36852	4.88426e-09	3.39087e-09	9.58071e-08	7.12179e-08	121	2.82739	0.153015	1.17194	1.14867	8	116
IFT43	1.43481	1.58055	6.25256	6.28452	4.39095e-09	3.59073e-09	8.72028e-08	7.50834e-08	143	2.82739	0.153015	0.320979	0.317723	7	139
TNS3	-0.719639	-0.768037	-6.31078	-6.26789	3.09172e-09	3.69986e-09	6.37824e-08	7.70261e-08	147	2.82739	0.153015	0.088563	0.0897792	8	142
SAFB	0.464081	0.503809	6.46044	6.26521	1.43804e-09	3.75055e-09	3.30899e-08	7.77404e-08	147	2.82739	0.153015	0.0351441	0.0373685	8	142
RREB1	0.494852	0.586489	6.42411	6.2616	1.73313e-09	3.82001e-09	3.85818e-08	7.88359e-08	147	2.82739	0.153015	0.0404124	0.0425373	8	142
XRCC6	0.512407	0.552553	6.39123	6.24587	2.05118e-09	4.13778e-09	4.50335e-08	8.50242e-08	147	2.82739	0.153015	0.0437774	0.0458389	8	142
ALDH7A1	-0.915345	-0.769438	-6.2257	-6.22339	4.7571e-09	4.63721e-09	9.36968e-08	9.48759e-08	147	2.82739	0.153015	0.147225	0.147335	8	142
IQCJ-SCHIP1	1.20717	1.28032	6.26632	6.29273	5.89196e-09	4.91398e-09	1.1235e-07	1.00107e-07	121	2.82739	0.153015	0.241641	0.239617	8	116
KRT7	2.50141	2.69613	6.15537	6.20617	6.77649e-09	5.05949e-09	1.26693e-07	1.02631e-07	147	2.82739	0.153015	1.12473	1.10639	8	142
SRSF12	3.0096	2.8617	8.00476	8.30447	2.32442e-08	5.14416e-09	3.73325e-07	1.03904e-07	25	2.82739	0.153015	0.506007	0.470141	5	23
PRPF6	0.514893	0.567557	6.34099	6.20168	2.65109e-09	5.17572e-09	5.58967e-08	1.04099e-07	147	2.82739	0.153015	0.0449065	0.0469467	8	142
ABCB1	1.5657	1.39335	6.15686	6.19513	6.72616e-09	5.35014e-09	1.26245e-07	1.07153e-07	147	2.82739	0.153015	0.440442	0.435018	8	142
EFTUD2	0.416754	0.439343	6.43479	6.18556	1.64074e-09	5.61488e-09	3.70714e-08	1.11983e-07	147	2.82739	0.153015	0.028568	0.0309165	8	142
PRPF38A	0.54452	0.551252	6.30004	6.18399	3.26519e-09	5.65965e-09	6.67854e-08	1.12081e-07	147	2.82739	0.153015	0.0508782	0.0528056	8	142
SNIP1	0.818699	0.754557	6.20055	6.18373	5.40007e-09	5.66706e-09	1.04638e-07	1.12081e-07	147	2.82739	0.153015	0.118735	0.119381	8	142
CDR2	1.05473	1.01829	6.16668	6.18022	6.40287e-09	5.76837e-09	1.21128e-07	1.13612e-07	147	2.82739	0.153015	0.199237	0.198365	8	142
ARMC9	0.875647	0.689194	6.18612	6.17905	5.80685e-09	5.80244e-09	1.1117e-07	1.1381e-07	147	2.82739	0.153015	0.136462	0.136774	8	142
LIG4	0.614009	0.585222	6.25466	6.17754	4.10961e-09	5.84693e-09	8.22984e-08	1.14211e-07	147	2.82739	0.153015	0.0656344	0.0672833	8	142
FGF2	1.67167	1.4385	6.12202	6.16278	8.00843e-09	6.29846e-09	1.46297e-07	1.22527e-07	147	2.82739	0.153015	0.507806	0.501111	8	142
SAP130	0.50389	0.50146	6.30497	6.16033	3.18437e-09	6.37672e-09	6.54117e-08	1.23469e-07	147	2.82739	0.153015	0.0435005	0.0455671	8	142
ZKSCAN1	0.669303	0.874634	6.21383	6.15964	5.05056e-09	6.39892e-09	9.82636e-08	1.23469e-07	147	2.82739	0.153015	0.0790161	0.0804125	8	142
EMSY	0.566226	0.623998	6.23615	6.13705	4.51277e-09	7.1695e-09	8.92517e-08	1.37778e-07	147	2.82739	0.153015	0.0561483	0.0579763	8	142
ARL15	-1.11794	-0.878937	-6.10739	-6.12647	8.616e-09	7.56097e-09	1.55614e-07	1.44715e-07	147	2.82739	0.153015	0.228202	0.226783	8	142
RGCC	-1.52341	-1.28797	-6.08741	-6.12458	9.51912e-09	7.63277e-09	1.70001e-07	1.45358e-07	147	2.82739	0.153015	0.42654	0.421378	8	142
NONO	0.411225	0.430901	6.37293	6.12398	2.25239e-09	7.65581e-09	4.87797e-08	1.45358e-07	147	2.82739	0.153015	0.0283577	0.0307101	8	142
FZD1	2.20648	2.20252	6.1188	6.16301	1.00179e-08	7.72729e-09	1.76277e-07	1.4613e-07	132	2.82739	0.153015	0.480671	0.4738	4	131
RBMX	0.4629	0.537288	6.29305	6.11383	3.38301e-09	8.05595e-09	6.89007e-08	1.51741e-07	147	2.82739	0.153015	0.0368503	0.0390424	8	142
DHX9	0.372808	0.396533	6.43197	6.11231	1.66464e-09	8.11751e-09	3.72301e-08	1.52296e-07	147	2.82739	0.153015	0.0228808	0.0253365	8	142
PPM1F	-0.849339	-0.891601	-6.12032	-6.11072	8.07678e-09	8.18252e-09	1.46984e-07	1.52912e-07	147	2.82739	0.153015	0.131161	0.131573	8	142
ARGLU1	0.650422	0.666955	6.16352	6.10518	6.50519e-09	8.41296e-09	1.22579e-07	1.56601e-07	147	2.82739	0.153015	0.0758441	0.0773004	8	142
PXN	-0.696575	-0.596663	-6.13474	-6.0922	7.5148e-09	8.97842e-09	1.38335e-07	1.66474e-07	147	2.82739	0.153015	0.0878077	0.0890382	8	142
NCBP2	0.529049	0.550981	6.19726	6.07895	5.49028e-09	9.59393e-09	1.05532e-07	1.77195e-07	147	2.82739	0.153015	0.0496341	0.051585	8	142
FOSL2	1.1781	1.11918	6.0656	6.08537	1.11585e-08	9.75858e-09	1.94914e-07	1.79537e-07	143	2.82739	0.153015	0.229946	0.228454	7	139
TRRAP	0.360143	0.335751	6.4134	6.07208	1.83105e-09	9.92885e-09	4.05728e-08	1.81964e-07	147	2.82739	0.153015	0.0214765	0.0239588	8	142
SUPT16H	0.621323	0.626963	6.13849	6.07054	7.37498e-09	1.00058e-08	1.36286e-07	1.82669e-07	147	2.82739	0.153015	0.0697753	0.0713461	8	142
DDX23	0.487029	0.537296	6.2191	6.06847	4.91811e-09	1.01098e-08	9.60774e-08	1.83861e-07	147	2.82739	0.153015	0.041768	0.0438673	8	142
LRRK2	1.60038	1.49872	6.02287	6.06199	1.31197e-08	1.04419e-08	2.24261e-07	1.89037e-07	147	2.82739	0.153015	0.480869	0.474682	8	142
B3GALT5	2.93833	2.47072	7.03219	7.23516	2.97882e-08	1.0474e-08	4.61397e-07	1.89037e-07	36	2.82739	0.153015	0.636703	0.601481	5	34
XRN2	0.422087	0.429493	6.278	6.05526	3.65139e-09	1.0799e-08	7.37391e-08	1.94163e-07	147	2.82739	0.153015	0.0307857	0.0330923	8	142
MED8	0.518159	0.525545	6.17431	6.05055	6.16209e-09	1.10558e-08	1.17035e-07	1.98031e-07	147	2.82739	0.153015	0.0479666	0.049949	8	142
SOD1	-1.00815	-0.975766	-6.0382	-6.04929	1.21592e-08	1.11254e-08	2.10094e-07	1.98528e-07	147	2.82739	0.153015	0.189858	0.189162	8	142
RASIP1	-1.2966	-1.21272	-6.01489	-6.04442	1.36486e-08	1.13985e-08	2.31648e-07	2.0264e-07	147	2.82739	0.153015	0.316481	0.313396	8	142
HNRNPL	0.411535	0.464636	6.27205	6.03637	3.76331e-09	1.1865e-08	7.568e-08	2.10146e-07	147	2.82739	0.153015	0.0293213	0.0316555	8	142
DCDC2	1.69828	1.44516	5.99354	6.03469	1.51693e-08	1.1965e-08	2.54747e-07	2.11129e-07	147	2.82739	0.153015	0.546814	0.539383	8	142
PTPN13	0.676509	0.660448	6.08001	6.0338	9.87693e-09	1.20179e-08	1.74438e-07	2.11277e-07	147	2.82739	0.153015	0.0843194	0.0856158	8	142
RECQL	0.759534	0.720265	6.05352	6.02927	1.12682e-08	1.22919e-08	1.96114e-07	2.15297e-07	147	2.82739	0.153015	0.107218	0.108082	8	142
HNRNPF	0.457503	0.461294	6.19947	6.02436	5.42954e-09	1.25962e-08	1.04785e-07	2.19816e-07	147	2.82739	0.153015	0.0370909	0.0392785	8	142
ZC3H18	0.519798	0.593662	6.14174	6.02155	7.25577e-09	1.27737e-08	1.34602e-07	2.22096e-07	147	2.82739	0.153015	0.0487838	0.0507507	8	142
CDC42BPG	1.29033	1.29835	5.9998	6.0298	1.56309e-08	1.30167e-08	2.61581e-07	2.25494e-07	142	2.82739	0.153015	0.311265	0.308176	8	137
HNRNPA1P48	2.97502	2.90172	6.29995	6.41302	2.407e-08	1.32087e-08	3.85296e-07	2.27989e-07	69	2.82739	0.153015	1.36527	1.31755	8	64
SPEN	0.540093	0.524174	6.11785	6.01198	8.17732e-09	1.3396e-08	1.4825e-07	2.2968e-07	147	2.82739	0.153015	0.0530797	0.0549656	8	142
ARPC1A	-0.95707	-0.766317	-6.00532	-6.01187	1.43112e-08	1.34034e-08	2.41183e-07	2.2968e-07	147	2.82739	0.153015	0.172984	0.172607	8	142
NSUN5	0.586757	0.505804	6.09006	6.01005	9.39428e-09	1.35251e-08	1.69033e-07	2.30931e-07	147	2.82739	0.153015	0.0632212	0.0649157	8	142
TSPAN14	-0.746636	-0.705151	-6.03475	-6.00829	1.23692e-08	1.36437e-08	2.12953e-07	2.32121e-07	147	2.82739	0.153015	0.104253	0.105173	8	142
TCOF1	0.763202	0.733197	6.02053	5.99804	1.32726e-08	1.43559e-08	2.26068e-07	2.43366e-07	147	2.82739	0.153015	0.109446	0.110268	8	142
ARHGEF17	-0.994632	-0.879332	-5.97208	-5.98281	1.68653e-08	1.54823e-08	2.80278e-07	2.61528e-07	147	2.82739	0.153015	0.188914	0.188236	8	142
ORC3	0.530327	0.548919	6.08126	5.97214	9.81533e-09	1.63229e-08	1.73992e-07	2.74749e-07	147	2.82739	0.153015	0.0517952	0.0537053	8	142
GIMAP1	-1.2481	-1.50796	-5.91469	-5.94254	2.23661e-08	1.88956e-08	3.61649e-07	3.16928e-07	147	2.82739	0.153015	0.303265	0.300429	8	142
PHF23	0.478392	0.458357	6.08516	5.93927	9.62682e-09	1.92023e-08	1.71285e-07	3.20939e-07	147	2.82739	0.153015	0.0420933	0.0441865	8	142
CPSF6	0.467187	0.496444	6.08776	5.93224	9.50252e-09	1.98801e-08	1.70001e-07	3.31101e-07	147	2.82739	0.153015	0.0401102	0.0422408	8	142
LZTS1	1.85709	1.81641	5.88687	5.93046	2.71403e-08	2.1224e-08	4.27296e-07	3.51207e-07	142	2.82739	0.153015	0.61296	0.603981	7	138
PPM1G	0.546678	0.528583	6.0141	5.91886	1.3702e-08	2.12353e-08	2.31733e-07	3.51207e-07	147	2.82739	0.153015	0.0562743	0.0580999	8	142
TPD52	-1.44104	-1.20074	-5.88236	-5.9174	2.62034e-08	2.13889e-08	4.13907e-07	3.52519e-07	147	2.82739	0.153015	0.408733	0.403907	8	142
TCAF1	0.641319	0.588178	5.96301	5.91068	1.76366e-08	2.21081e-08	2.91076e-07	3.63113e-07	147	2.82739	0.153015	0.0787783	0.0801792	8	142
FMNL3	-0.980413	-1.02994	-5.89447	-5.90495	2.46961e-08	2.27407e-08	3.9269e-07	3.72214e-07	147	2.82739	0.153015	0.188416	0.187748	8	142
DDX39B	0.406022	0.431401	6.12614	5.90131	7.84509e-09	2.31513e-08	1.43862e-07	3.77632e-07	147	2.82739	0.153015	0.0299167	0.0322397	8	142
TAX1BP3	0.747027	0.64319	5.92217	5.89928	2.15601e-08	2.33834e-08	3.49798e-07	3.80113e-07	147	2.82739	0.153015	0.108368	0.10921	8	142
WDR82	0.481847	0.451072	6.02957	5.89122	1.26913e-08	2.4328e-08	2.17716e-07	3.92193e-07	147	2.82739	0.153015	0.0434946	0.0455613	8	142
SAP18	0.448552	0.469755	6.06101	5.89103	1.08563e-08	2.43506e-08	1.90331e-07	3.92193e-07	147	2.82739	0.153015	0.0373013	0.039485	8	142
SMC6	0.60319	0.581228	5.95667	5.89084	1.81961e-08	2.43745e-08	2.99278e-07	3.92193e-07	147	2.82739	0.153015	0.0698378	0.0714075	8	142
IGF2BP2	1.92839	1.97859	5.83051	5.87472	3.37454e-08	2.63803e-08	5.11112e-07	4.21863e-07	147	2.82739	0.153015	0.745015	0.733843	8	142
RAP2C	-0.982888	-0.850872	-5.86348	-5.8746	2.87363e-08	2.63962e-08	4.49467e-07	4.21863e-07	147	2.82739	0.153015	0.191375	0.190652	8	142
PRPF18	0.439228	0.441979	6.04978	5.87174	1.14795e-08	2.67688e-08	1.99069e-07	4.26383e-07	147	2.82739	0.153015	0.0358996	0.0381096	8	142
C6orf132	2.14567	2.1333	5.90278	5.95146	3.62763e-08	2.75486e-08	5.4599e-07	4.37337e-07	116	2.82739	0.153015	0.485388	0.47748	4	115
SRPK1	0.777535	0.75245	5.87424	5.85865	2.72648e-08	2.85417e-08	4.27849e-07	4.51592e-07	147	2.82739	0.153015	0.119323	0.119959	8	142
MFAP1	0.496549	0.512451	5.97738	5.85408	1.64297e-08	2.91879e-08	2.73991e-07	4.58866e-07	147	2.82739	0.153015	0.0469993	0.0489999	8	142
POLR2E	0.36452	0.404362	6.14418	5.85403	7.16758e-09	2.91948e-08	1.33484e-07	4.58866e-07	147	2.82739	0.153015	0.023972	0.0264071	8	142
SNF8	0.546371	0.556654	5.9229	5.83331	2.14826e-08	3.23077e-08	3.49726e-07	5.06116e-07	147	2.82739	0.153015	0.0579555	0.0597494	8	142
QDPR	-0.777556	-0.681711	-5.84015	-5.82547	3.21982e-08	3.3569e-08	4.90784e-07	5.24146e-07	147	2.82739	0.153015	0.120727	0.121336	8	142
PAICS	-0.748671	-0.691283	-5.84207	-5.82189	3.18983e-08	3.41604e-08	4.87766e-07	5.31631e-07	147	2.82739	0.153015	0.11185	0.112627	8	142
FGD5	-1.06411	-1.11909	-5.80285	-5.82111	3.85998e-08	3.4291e-08	5.77329e-07	5.31919e-07	147	2.82739	0.153015	0.229022	0.227588	8	142
	3.86354	3.59424	7.20318	7.52113	1.50572e-07	3.56086e-08	1.867e-06	5.50558e-07	25	2.82739	0.153015	0.82504	0.756759	4	24
SLC34A2	3.46782	3.14812	5.77591	5.83098	4.85554e-08	3.60664e-08	6.97882e-07	5.55826e-07	138	2.82739	0.153015	2.40537	2.36015	8	133
CREBBP	0.442909	0.463632	5.97097	5.8045	1.69571e-08	3.71833e-08	2.8083e-07	5.71184e-07	147	2.82739	0.153015	0.0374739	0.0396543	8	142
SEMA3F	1.55293	1.68385	5.86626	5.9087	4.85511e-08	3.79453e-08	6.97882e-07	5.80789e-07	109	2.82739	0.153015	0.352585	0.347539	6	106
EHMT1	0.53854	0.54757	5.89144	5.79975	2.50655e-08	3.80533e-08	3.97245e-07	5.80789e-07	147	2.82739	0.153015	0.0569091	0.0587228	8	142
CBX5	0.608553	0.659092	5.85501	5.79626	2.99491e-08	3.87056e-08	4.62393e-07	5.88853e-07	147	2.82739	0.153015	0.0735751	0.0750742	8	142
CASK	0.806715	0.916334	5.8	5.79119	3.91376e-08	3.96712e-08	5.81737e-07	6.01614e-07	147	2.82739	0.153015	0.131757	0.132158	8	142
UBN2	1.09311	1.18003	5.76721	5.7877	4.58751e-08	4.03506e-08	6.71457e-07	6.09969e-07	147	2.82739	0.153015	0.244674	0.242944	8	142
C2CD4C	-1.50732	-1.45036	-6.13231	-6.13963	4.77027e-08	4.10641e-08	6.90994e-07	6.18783e-07	69	2.82739	0.153015	0.162865	0.162478	3	69
STAU1	0.530533	0.525657	5.85674	5.763	2.96974e-08	4.5494e-08	4.61397e-07	6.83367e-07	147	2.82739	0.153015	0.055886	0.0577189	8	142
TNS2	-0.945916	-0.929073	-5.75004	-5.75927	4.98431e-08	4.63234e-08	7.14245e-07	6.93631e-07	147	2.82739	0.153015	0.184312	0.183721	8	142
PDK1	-1.30662	-1.06616	-5.72655	-5.75751	5.58194e-08	4.672e-08	7.85769e-07	6.97033e-07	147	2.82739	0.153015	0.35457	0.350766	8	142
GSTO1	-0.761979	-0.775891	-5.77267	-5.75696	4.46795e-08	4.68443e-08	6.57981e-07	6.97033e-07	147	2.82739	0.153015	0.118665	0.119313	8	142
ESS2	0.878487	0.977874	5.77988	5.76415	4.55271e-08	4.76292e-08	6.68407e-07	7.06497e-07	142	2.82739	0.153015	0.119539	0.120192	6	139
VWF	-1.39388	-1.32062	-5.71239	-5.74625	5.9756e-08	4.93409e-08	8.2696e-07	7.29607e-07	147	2.82739	0.153015	0.405512	0.400747	8	142
FHL1	2.56604	2.24247	5.6954	5.7438	6.48384e-08	4.99293e-08	8.84125e-07	7.36015e-07	147	2.82739	0.153015	1.38251	1.35931	8	142
RNPS1	0.417066	0.437247	5.93089	5.74202	2.06562e-08	5.036e-08	3.38577e-07	7.40066e-07	147	2.82739	0.153015	0.0336791	0.0359311	8	142
SGF29	0.50731	0.555587	5.8583	5.74784	3.08199e-08	5.09868e-08	4.74307e-07	7.45502e-07	143	2.82739	0.153015	0.0509812	0.0529595	8	138
ETV6	0.725714	0.508954	5.76173	5.73923	4.71062e-08	5.10441e-08	6.87374e-07	7.45502e-07	147	2.82739	0.153015	0.108048	0.108896	8	142
SLFN5	0.876569	0.634023	5.73496	5.73704	5.36017e-08	5.15897e-08	7.59015e-07	7.5116e-07	147	2.82739	0.153015	0.159111	0.158996	8	142
SLC2A13	1.42129	1.43928	5.6968	5.73146	6.44032e-08	5.29991e-08	8.80699e-07	7.69322e-07	147	2.82739	0.153015	0.423931	0.418818	8	142
RXRB	0.51503	0.547183	5.82564	5.72526	3.4554e-08	5.46121e-08	5.21708e-07	7.90318e-07	147	2.82739	0.153015	0.0532311	0.0551142	8	142
MTMR2	0.576456	0.686353	5.79059	5.72258	4.09642e-08	5.53229e-08	6.07003e-07	7.98171e-07	147	2.82739	0.153015	0.0674955	0.0691093	8	142
QRICH1	0.39844	0.417152	5.92907	5.71847	2.08414e-08	5.6432e-08	3.40446e-07	8.11706e-07	147	2.82739	0.153015	0.0307568	0.0330639	8	142
STK11	-0.96182	-0.914723	-5.75582	-5.75135	5.74118e-08	5.66605e-08	8.01116e-07	8.1253e-07	132	2.82739	0.153015	0.142446	0.142667	6	129
REXO2	-1.03452	-0.784572	-5.69352	-5.71076	6.54263e-08	5.85732e-08	8.87087e-07	8.37429e-07	147	2.82739	0.153015	0.224857	0.223502	8	142
PPIC	1.41927	1.06684	5.67524	5.70986	7.14192e-08	5.88264e-08	9.57492e-07	8.38523e-07	147	2.82739	0.153015	0.425942	0.420792	8	142
SIAE	0.972925	1.19062	5.68281	5.69537	6.88736e-08	6.30824e-08	9.3119e-07	8.95748e-07	147	2.82739	0.153015	0.199628	0.198749	8	142
TAOK3	-0.582677	-0.660549	-5.75876	-5.69492	4.77874e-08	6.32184e-08	6.90994e-07	8.95748e-07	147	2.82739	0.153015	0.0697247	0.0712965	8	142
GATAD2A	0.395551	0.395561	5.89807	5.68756	2.4265e-08	6.55012e-08	3.87121e-07	9.25331e-07	147	2.82739	0.153015	0.030632	0.0329415	8	142
PLXND1	-0.869294	-1.01399	-5.67788	-5.6801	7.05218e-08	6.78933e-08	9.48117e-07	9.56278e-07	147	2.82739	0.153015	0.159643	0.159518	8	142
CCNH	0.579844	0.519148	5.74028	5.67627	5.22459e-08	6.91564e-08	7.42012e-07	9.69904e-07	147	2.82739	0.153015	0.0694938	0.07107	8	142
VARS1	0.466906	0.411045	5.80698	5.67593	3.78346e-08	6.92694e-08	5.67658e-07	9.69904e-07	147	2.82739	0.153015	0.0440299	0.0460866	8	142
CSTF3	0.412997	0.422547	5.86007	5.67446	2.9219e-08	6.976e-08	4.55529e-07	9.739e-07	147	2.82739	0.153015	0.0338282	0.0360774	8	142
PIGR	2.47279	2.23771	5.6255	5.673	9.05791e-08	7.02515e-08	1.17806e-06	9.75319e-07	147	2.82739	0.153015	1.31596	1.29401	8	142
ZNF136	2.78078	2.78909	7.65648	7.54502	1.21368e-07	7.02726e-08	1.53235e-06	9.75319e-07	22	2.82739	0.153015	0.12131	0.12492	1	24
PFAS	0.424576	0.490041	5.84268	5.67112	3.18047e-08	7.08891e-08	4.87766e-07	9.81008e-07	147	2.82739	0.153015	0.0359647	0.0381735	8	142
TRIM25	0.598305	0.52398	5.71229	5.65664	5.97822e-08	7.59937e-08	8.2696e-07	1.04859e-06	147	2.82739	0.153015	0.0747161	0.0761936	8	142
MAP7D3	0.745454	0.591255	5.67192	5.6559	7.25625e-08	7.62629e-08	9.67401e-07	1.04926e-06	147	2.82739	0.153015	0.117644	0.118312	8	142
PYROXD1	-0.729045	-0.591937	-5.69158	-5.67028	7.2552e-08	7.78601e-08	9.67401e-07	1.06813e-06	138	2.82739	0.153015	0.111287	0.112124	8	133
CDK17	-0.604583	-0.580377	-5.69873	-5.64591	6.38085e-08	8.00032e-08	8.75067e-07	1.09437e-06	147	2.82739	0.153015	0.0766558	0.0780967	8	142
EXOSC7	0.461976	0.502109	5.77548	5.6433	4.40753e-08	8.10101e-08	6.51087e-07	1.10496e-06	147	2.82739	0.153015	0.0435765	0.0456417	8	142
DYNLT1	0.953051	0.870394	5.63036	5.64186	8.85032e-08	8.15697e-08	1.16052e-06	1.10941e-06	147	2.82739	0.153015	0.195141	0.194346	8	142
AKR1C1	1.60723	1.87046	5.60043	5.63926	1.02056e-07	8.2594e-08	1.32373e-06	1.12013e-06	147	2.82739	0.153015	0.560919	0.553222	8	142
STAMBPL1	-0.90791	-0.963284	-5.62929	-5.63654	8.89558e-08	8.36745e-08	1.16327e-06	1.13155e-06	147	2.82739	0.153015	0.177161	0.176705	8	142
RBM39	0.351159	0.379913	5.91261	5.63406	2.25958e-08	8.4676e-08	3.64132e-07	1.14184e-06	147	2.82739	0.153015	0.0240236	0.0264578	8	142
SYNPO	-1.44622	-1.63307	-5.58372	-5.6191	1.10484e-07	9.09569e-08	1.42532e-06	1.22306e-06	147	2.82739	0.153015	0.45689	0.451156	8	142
GPS2	0.526956	0.515406	5.69952	5.61392	6.35684e-08	9.32347e-08	8.7428e-07	1.25015e-06	147	2.82739	0.153015	0.0582186	0.0600075	8	142
SERGEF	-0.607141	-0.505437	-5.65338	-5.60348	7.92931e-08	9.79968e-08	1.05128e-06	1.3103e-06	147	2.82739	0.153015	0.0785511	0.0799563	8	142
CDH5	-1.22485	-1.21064	-5.57128	-5.59963	1.17197e-07	9.9814e-08	1.4958e-06	1.33085e-06	147	2.82739	0.153015	0.329187	0.325863	8	142
XRCC5	0.420731	0.446321	5.75877	5.59194	4.77832e-08	1.0354e-07	6.90994e-07	1.37666e-06	147	2.82739	0.153015	0.0363528	0.0385544	8	142
RB1	0.59182	0.563293	5.64464	5.58985	8.26742e-08	1.04574e-07	1.09307e-06	1.38652e-06	147	2.82739	0.153015	0.074868	0.0763427	8	142
APEX1	0.613024	0.668601	5.63542	5.58824	8.63924e-08	1.05382e-07	1.13596e-06	1.39335e-06	147	2.82739	0.153015	0.080592	0.0819587	8	142
DDT	-0.874908	-0.699905	-5.58011	-5.58465	1.12391e-07	1.07198e-07	1.44584e-06	1.41057e-06	147	2.82739	0.153015	0.167428	0.167156	8	142
PDE2A	-1.06958	-1.0802	-5.56379	-5.58449	1.21427e-07	1.07279e-07	1.53235e-06	1.41057e-06	147	2.82739	0.153015	0.251692	0.24983	8	142
JAM3	-1.1971	-1.08182	-5.55292	-5.58019	1.27837e-07	1.09499e-07	1.6059e-06	1.43578e-06	147	2.82739	0.153015	0.316526	0.31344	8	142
OTC	1.74377	1.34514	5.59779	5.64876	1.45509e-07	1.10855e-07	1.80892e-06	1.44956e-06	117	2.82739	0.153015	0.641386	0.629862	8	112
DGKA	0.849049	0.509428	5.5695	5.57125	1.1819e-07	1.14256e-07	1.50447e-06	1.48992e-06	147	2.82739	0.153015	0.158279	0.158179	8	142
CCDC102A	0.772496	0.683616	5.57476	5.56583	1.15281e-07	1.17233e-07	1.47528e-06	1.52455e-06	147	2.82739	0.153015	0.130777	0.131196	8	142
MAGOHB	0.469041	0.4174	5.67815	5.55917	7.04278e-08	1.21001e-07	9.48117e-07	1.56752e-06	147	2.82739	0.153015	0.0464725	0.048483	8	142
CBR3	-1.27297	-1.34415	-5.52853	-5.55883	1.43448e-07	1.21197e-07	1.78793e-06	1.56752e-06	147	2.82739	0.153015	0.361083	0.357156	8	142
WDR18	0.417466	0.526596	5.72144	5.55515	5.7209e-08	1.23334e-07	8.00621e-07	1.59083e-06	147	2.82739	0.153015	0.0362593	0.0384626	8	142
SYMPK	0.343194	0.34089	5.83377	5.55311	3.32148e-08	1.24533e-07	5.04672e-07	1.6002e-06	147	2.82739	0.153015	0.0235706	0.0260134	8	142
MAX	0.512605	0.37054	5.64227	5.55277	8.36151e-08	1.24735e-07	1.10247e-06	1.6002e-06	147	2.82739	0.153015	0.0562143	0.0580411	8	142
GIMAP1-GIMAP5	-1.29995	-1.55865	-5.51082	-5.54209	1.5593e-07	1.31216e-07	1.92844e-06	1.67881e-06	147	2.82739	0.153015	0.378974	0.37471	8	142
PHYHIPL	1.99696	1.92941	5.49521	5.53875	1.67805e-07	1.33304e-07	2.06464e-06	1.70093e-06	147	2.82739	0.153015	0.899411	0.885326	8	142
RPTOR	0.381992	0.389952	5.74615	5.53676	5.07857e-08	1.34567e-07	7.25579e-07	1.71244e-06	147	2.82739	0.153015	0.0300983	0.0324179	8	142
CTNNBL1	0.420361	0.443797	5.69411	5.53342	6.52389e-08	1.36713e-07	8.87059e-07	1.7351e-06	147	2.82739	0.153015	0.0371177	0.0393048	8	142
ANAPC7	0.398252	0.378557	5.7186	5.53213	5.79972e-08	1.3755e-07	8.06932e-07	1.74108e-06	147	2.82739	0.153015	0.0330314	0.0352956	8	142
GUK1	-0.632508	-0.606162	-5.56339	-5.52504	1.21661e-07	1.42247e-07	1.53235e-06	1.79573e-06	147	2.82739	0.153015	0.0880323	0.0892586	8	142
TRIM56	0.342054	0.375057	5.80201	5.52418	3.87581e-08	1.42822e-07	5.77892e-07	1.79821e-06	147	2.82739	0.153015	0.0236713	0.0261121	8	142
H1-10	0.990053	0.841458	5.50006	5.51604	1.64027e-07	1.48427e-07	2.02335e-06	1.86384e-06	147	2.82739	0.153015	0.220684	0.219407	8	142
MET	1.28334	1.3028	5.47946	5.51024	1.80692e-07	1.52552e-07	2.20618e-06	1.91058e-06	147	2.82739	0.153015	0.373595	0.369432	8	142
PIK3AP1	1.41753	1.06305	5.4739	5.50857	1.85464e-07	1.53759e-07	2.25295e-06	1.92064e-06	147	2.82739	0.153015	0.456733	0.451001	8	142
ILF2	0.361195	0.408942	5.74457	5.50641	5.11758e-08	1.55335e-07	7.28978e-07	1.93523e-06	147	2.82739	0.153015	0.0269251	0.0293046	8	142
CREB5	1.70813	1.72651	5.55163	5.57981	1.89703e-07	1.60487e-07	2.28703e-06	1.99417e-06	113	2.82739	0.153015	0.260561	0.257936	3	113
SPTY2D1	1.34322	1.4727	5.46503	5.4977	1.93336e-07	1.61848e-07	2.32498e-06	2.00439e-06	147	2.82739	0.153015	0.411431	0.406554	8	142
PNN	0.447499	0.46185	5.628	5.4971	8.95063e-08	1.62306e-07	1.16728e-06	2.00439e-06	147	2.82739	0.153015	0.0430592	0.0451342	8	142
BMT2	1.09066	1.01889	6.19476	6.2201	2.28585e-07	1.62576e-07	2.67493e-06	2.00439e-06	41	2.82739	0.153015	0.175086	0.173662	8	36
SON	0.357835	0.378372	5.73376	5.49199	5.39124e-08	1.6627e-07	7.61163e-07	2.04463e-06	147	2.82739	0.153015	0.0265263	0.0289133	8	142
HDGFL2	0.491539	0.521681	5.58855	5.49077	1.0798e-07	1.67227e-07	1.39678e-06	2.0509e-06	147	2.82739	0.153015	0.0526873	0.0545806	8	142
ATXN7L3	2.20665	2.14648	6.13765	6.09745	1.79998e-07	1.67645e-07	2.20333e-06	2.0509e-06	46	2.82739	0.153015	0.124555	0.126203	1	48
SLC16A1	-1.545	-1.62399	-5.44688	-5.48431	2.10465e-07	1.72394e-07	2.49337e-06	2.10358e-06	147	2.82739	0.153015	0.547963	0.54051	8	142
DHX57	0.511443	0.436285	5.5689	5.48348	1.18526e-07	1.73064e-07	1.50474e-06	2.10634e-06	147	2.82739	0.153015	0.0574441	0.0592476	8	142
ASRGL1	1.82509	1.74397	5.43957	5.48112	2.17786e-07	1.75003e-07	2.56109e-06	2.12449e-06	147	2.82739	0.153015	0.766706	0.755125	8	142
ZC3H13	0.391567	0.401472	5.66533	5.47719	7.48875e-08	1.78271e-07	9.95624e-07	2.15864e-06	147	2.82739	0.153015	0.0325349	0.0348085	8	142
RBM10	0.360593	0.416775	5.7019	5.46861	6.28442e-08	1.85606e-07	8.66811e-07	2.24175e-06	147	2.82739	0.153015	0.0272385	0.0296121	8	142
HSPA12B	-0.908174	-0.899235	-5.44898	-5.45883	2.08416e-07	1.94333e-07	2.47523e-06	2.34119e-06	147	2.82739	0.153015	0.18919	0.188507	8	142
NADK2	-0.911814	-0.732315	-5.44168	-5.45197	2.15644e-07	2.00696e-07	2.54214e-06	2.41173e-06	147	2.82739	0.153015	0.191221	0.1905	8	142
SAMD1	0.655617	0.610428	5.47782	5.44868	1.82083e-07	2.03821e-07	2.21751e-06	2.4431e-06	147	2.82739	0.153015	0.0975606	0.098607	8	142
COQ8A	-0.774551	-0.704515	-5.45278	-5.44696	2.04738e-07	2.05472e-07	2.43759e-06	2.45669e-06	147	2.82739	0.153015	0.137421	0.137715	8	142
CD36	-1.70591	-1.48505	-5.39501	-5.43492	2.68027e-07	2.17397e-07	3.06163e-06	2.59274e-06	147	2.82739	0.153015	0.680953	0.670991	8	142
GTF2E1	0.475232	0.44039	5.53405	5.43018	1.39759e-07	2.22273e-07	1.74651e-06	2.63964e-06	147	2.82739	0.153015	0.0502244	0.0521642	8	142
RSRC2	0.420305	0.502121	5.57958	5.43002	1.12678e-07	2.22443e-07	1.44584e-06	2.63964e-06	147	2.82739	0.153015	0.038647	0.0408053	8	142
TNFSF12-TNFSF13	1.26695	0.999493	5.384	5.41445	2.82089e-07	2.39241e-07	3.19935e-06	2.83191e-06	147	2.82739	0.153015	0.377137	0.372908	8	142
PRKCQ	1.05485	0.951528	5.39018	5.41133	2.74108e-07	2.4275e-07	3.12364e-06	2.8663e-06	147	2.82739	0.153015	0.260834	0.258799	8	142
AK6	-0.827001	-0.80812	-5.39505	-5.39729	2.67976e-07	2.59192e-07	3.06163e-06	3.05284e-06	147	2.82739	0.153015	0.160033	0.159901	8	142
MYO1C	-0.72804	-0.719618	-5.40814	-5.39595	2.52149e-07	2.60812e-07	2.91504e-06	3.06432e-06	147	2.82739	0.153015	0.123425	0.123983	8	142
YLPM1	0.511343	0.577508	5.4711	5.39171	1.87915e-07	2.6602e-07	2.27695e-06	3.11779e-06	147	2.82739	0.153015	0.0594928	0.0612577	8	142
PPP1R14C	2.39263	2.36784	5.34419	5.38953	3.39197e-07	2.68729e-07	3.72353e-06	3.14178e-06	147	2.82739	0.153015	1.36514	1.34227	8	142
HPX	-1.43976	-1.60538	-5.34891	-5.38407	3.31885e-07	2.75657e-07	3.67699e-06	3.21486e-06	147	2.82739	0.153015	0.493448	0.487024	8	142
TKT	0.720164	0.630696	5.38252	5.36962	2.84031e-07	2.94826e-07	3.21376e-06	3.42999e-06	147	2.82739	0.153015	0.121922	0.122508	8	142
PDK4	-1.58049	-1.40839	-5.32686	-5.36469	3.67447e-07	3.01652e-07	3.97888e-06	3.50082e-06	147	2.82739	0.153015	0.599553	0.591127	8	142
PLPP3	-1.06789	-0.933862	-5.33545	-5.3577	3.5317e-07	3.11613e-07	3.85042e-06	3.6076e-06	147	2.82739	0.153015	0.272835	0.270574	8	142
MTA2	0.386068	0.365225	5.53492	5.35513	1.39185e-07	3.15341e-07	1.74389e-06	3.63839e-06	147	2.82739	0.153015	0.0331356	0.0353978	8	142
GRHPR	-0.77067	-0.640602	-5.35918	-5.35482	3.16479e-07	3.15805e-07	3.54736e-06	3.63839e-06	147	2.82739	0.153015	0.140841	0.141071	8	142
HSPB11	-0.822935	-0.812884	-5.35115	-5.35368	3.28457e-07	3.17475e-07	3.64745e-06	3.64877e-06	147	2.82739	0.153015	0.161074	0.160922	8	142
AJUBA	1.67866	1.6086	5.37071	5.4061	4.04019e-07	3.33438e-07	4.28073e-06	3.82273e-06	117	2.82739	0.153015	0.342417	0.337948	4	116
MEPCE	0.560282	0.68601	5.39699	5.34259	2.65568e-07	3.34222e-07	3.0481e-06	3.82273e-06	147	2.82739	0.153015	0.0734004	0.0749028	8	142
UCHL3	-0.585423	-0.511824	-5.38579	-5.34056	2.79751e-07	3.37391e-07	3.18037e-06	3.8497e-06	147	2.82739	0.153015	0.0804691	0.0818381	8	142
FAM98A	0.628035	0.566367	5.36847	5.33626	3.03159e-07	3.44175e-07	3.41405e-06	3.91769e-06	147	2.82739	0.153015	0.0932088	0.0943374	8	142
ZNF777	1.34372	1.29493	5.46551	5.49012	4.08092e-07	3.47637e-07	4.3022e-06	3.94763e-06	90	2.82739	0.153015	0.216659	0.214721	4	89
THRAP3	0.438993	0.449397	5.45382	5.33111	2.03744e-07	3.52473e-07	2.43181e-06	3.99299e-06	147	2.82739	0.153015	0.0441269	0.0461817	8	142
SF3A2	0.426871	0.463415	5.46351	5.33036	1.94716e-07	3.53698e-07	2.32986e-06	3.99733e-06	147	2.82739	0.153015	0.0415757	0.0436787	8	142
ENTPD1	-0.994075	-1.18244	-5.30612	-5.32423	4.04266e-07	3.63866e-07	4.28073e-06	4.10248e-06	147	2.82739	0.153015	0.239041	0.237418	8	142
GTF2I	0.46417	0.555418	5.42661	5.32359	2.31359e-07	3.64948e-07	2.70079e-06	4.10492e-06	147	2.82739	0.153015	0.0498294	0.0517766	8	142
CDK2AP1	0.502705	0.496148	5.40185	5.32238	2.59644e-07	3.66998e-07	2.99446e-06	4.11823e-06	147	2.82739	0.153015	0.0589836	0.0607581	8	142
PRPF4	0.415309	0.430976	5.46389	5.32079	1.94371e-07	3.69714e-07	2.32986e-06	4.13044e-06	147	2.82739	0.153015	0.0393486	0.0414936	8	142
SPATS2L	1.18823	1.03431	5.29282	5.32072	4.29755e-07	3.69826e-07	4.50084e-06	4.13044e-06	147	2.82739	0.153015	0.343253	0.339663	8	142
CPSF1	0.279095	0.277067	5.72501	5.31662	5.62342e-08	3.7689e-07	7.89286e-07	4.19945e-06	147	2.82739	0.153015	0.0161861	0.0187682	8	142
HNRNPCL1	0.441644	0.466565	5.43483	5.31567	2.22659e-07	3.7855e-07	2.61197e-06	4.20807e-06	147	2.82739	0.153015	0.0449741	0.047013	8	142
ABCF2	0.530233	0.570635	5.37131	5.30634	2.99197e-07	3.9522e-07	3.37738e-06	4.38311e-06	147	2.82739	0.153015	0.0663687	0.0680038	8	142
CAMSAP1	0.375963	0.396874	5.48891	5.30262	1.72847e-07	4.02058e-07	2.12122e-06	4.43422e-06	147	2.82739	0.153015	0.0319527	0.0342373	8	142
SAP30BP	0.390379	0.397633	5.47043	5.3024	1.88501e-07	4.02467e-07	2.27827e-06	4.43422e-06	147	2.82739	0.153015	0.0346831	0.0369162	8	142
SDF4	0.911867	0.771632	5.2901	5.30231	4.35165e-07	4.02631e-07	4.54754e-06	4.43422e-06	147	2.82739	0.153015	0.20236	0.201429	8	142
SF3B4	0.448504	0.437847	5.41436	5.30179	2.44956e-07	4.03607e-07	2.83874e-06	4.43468e-06	147	2.82739	0.153015	0.0467334	0.048739	8	142
ATP11C	-0.653544	-0.68903	-5.32486	-5.30034	3.70845e-07	4.06308e-07	4.00661e-06	4.45404e-06	147	2.82739	0.153015	0.102594	0.103545	8	142
NTHL1	0.748054	0.699131	5.30548	5.29897	4.05474e-07	4.08876e-07	4.28404e-06	4.47187e-06	147	2.82739	0.153015	0.135396	0.135729	8	142
DCAF1	0.623116	0.69841	5.32778	5.29577	3.65888e-07	4.14951e-07	3.97099e-06	4.52788e-06	147	2.82739	0.153015	0.0931611	0.0942906	8	142
DIP2A	-0.43442	-0.356021	-5.41574	-5.29273	2.43386e-07	4.20807e-07	2.82987e-06	4.58124e-06	147	2.82739	0.153015	0.0438221	0.0458827	8	142
ENOPH1	-0.627245	-0.526774	-5.32202	-5.29128	3.75738e-07	4.23627e-07	4.04123e-06	4.60139e-06	147	2.82739	0.153015	0.0946044	0.0957067	8	142
GP5	-1.15002	-1.28951	-5.45527	-5.48157	5.06302e-07	4.25609e-07	5.16318e-06	4.61173e-06	82	2.82739	0.153015	0.21468	0.212625	6	79
EPS8L1	1.40224	1.40192	5.25553	5.2898	5.09845e-07	4.26522e-07	5.1809e-06	4.61173e-06	147	2.82739	0.153015	0.484845	0.478583	8	142
ADAP1	0.90604	0.629933	5.27249	5.28443	4.71761e-07	4.37201e-07	4.86623e-06	4.71645e-06	147	2.82739	0.153015	0.201118	0.200211	8	142
PCIF1	0.532674	0.56665	5.34439	5.28189	3.38877e-07	4.42347e-07	3.72353e-06	4.76115e-06	147	2.82739	0.153015	0.0676574	0.0692682	8	142
FUT8	1.2828	1.03727	5.25523	5.28126	5.3078e-07	4.60889e-07	5.34822e-06	4.9495e-06	142	2.82739	0.153015	0.308327	0.305294	6	139
REEP4	1.02942	1.00028	5.33415	5.3492	5.25617e-07	4.7407e-07	5.31338e-06	5.07955e-06	109	2.82739	0.153015	0.196769	0.195662	6	106
PDCD5	-0.68077	-0.673857	-5.28254	-5.26504	4.50525e-07	4.77959e-07	4.67742e-06	5.10821e-06	147	2.82739	0.153015	0.113111	0.113864	8	142
CGNL1	-1.14791	-0.898435	-5.23811	-5.26462	5.5207e-07	4.78897e-07	5.53942e-06	5.10821e-06	147	2.82739	0.153015	0.327079	0.323794	8	142
ABHD17A	-0.807833	-0.774793	-5.32307	-5.32305	5.11174e-07	4.94336e-07	5.18341e-06	5.26108e-06	115	2.82739	0.153015	0.15297	0.152972	8	110
IK	0.408247	0.430196	5.39978	5.25639	2.62157e-07	4.97327e-07	3.01617e-06	5.27799e-06	147	2.82739	0.153015	0.03893	0.0410829	8	142
SF3A1	0.368894	0.387289	5.44583	5.25603	2.11502e-07	4.98149e-07	2.49948e-06	5.27799e-06	147	2.82739	0.153015	0.0312509	0.0335487	8	142
TIA1	0.725327	0.568825	5.26317	5.25411	4.92327e-07	5.02544e-07	5.04575e-06	5.31269e-06	147	2.82739	0.153015	0.129348	0.129795	8	142
TOE1	0.626117	0.595383	5.29256	5.26121	4.47749e-07	5.05116e-07	4.66885e-06	5.32802e-06	142	2.82739	0.153015	0.0949101	0.0960445	8	137
BLM	1.0554	0.980286	5.24906	5.27328	5.89053e-07	5.15025e-07	5.82503e-06	5.41816e-06	133	2.82739	0.153015	0.273428	0.270922	8	128
TCEA2	1.2086	1.17865	5.40849	5.4574	6.74663e-07	5.15945e-07	6.56312e-06	5.41816e-06	78	2.82739	0.153015	0.312331	0.306758	8	73
ALYREF	0.445632	0.470507	5.35533	5.24539	3.22172e-07	5.23044e-07	3.60273e-06	5.47182e-06	147	2.82739	0.153015	0.0471597	0.0491573	8	142
HMCES	0.594919	0.613402	5.28332	5.24526	4.48911e-07	5.2336e-07	4.67079e-06	5.47182e-06	147	2.82739	0.153015	0.0863558	0.0876137	8	142
CDC26	0.646041	0.674731	5.27622	5.25077	4.78521e-07	5.25719e-07	4.92535e-06	5.4844e-06	143	2.82739	0.153015	0.101925	0.102916	8	138
CNP	0.593608	0.593872	5.27886	5.24059	4.58191e-07	5.34661e-07	4.73725e-06	5.56545e-06	147	2.82739	0.153015	0.0861208	0.0873831	8	142
VIPAS39	0.457426	0.498615	5.3397	5.23877	3.463e-07	5.39128e-07	3.79279e-06	5.59967e-06	147	2.82739	0.153015	0.04998	0.0519244	8	142
CBLL1	0.492559	0.510956	5.31005	5.23113	3.97022e-07	5.58324e-07	4.2227e-06	5.78639e-06	147	2.82739	0.153015	0.0586013	0.060383	8	142
SLC4A2	1.01416	0.918324	5.20851	5.22865	6.31765e-07	5.64683e-07	6.19618e-06	5.83282e-06	147	2.82739	0.153015	0.258211	0.256226	8	142
ADIPOQ	-1.46925	-1.40711	-5.19282	-5.22843	6.78455e-07	5.65262e-07	6.58662e-06	5.83282e-06	147	2.82739	0.153015	0.545226	0.537825	8	142
SNRPE	-0.455571	-0.395466	-5.32417	-5.2232	3.72033e-07	5.78931e-07	4.0104e-06	5.96092e-06	147	2.82739	0.153015	0.0498653	0.0518118	8	142
LAP3	-0.887874	-1.07904	-5.20912	-5.2203	6.30021e-07	5.86654e-07	6.19176e-06	6.00585e-06	147	2.82739	0.153015	0.197862	0.197016	8	142
SNRPF	0.465085	0.514082	5.31466	5.22026	3.887e-07	5.86756e-07	4.15264e-06	6.00585e-06	147	2.82739	0.153015	0.052156	0.0540593	8	142
YTHDC1	0.415379	0.45333	5.35297	5.22013	3.25712e-07	5.87091e-07	3.63339e-06	6.00585e-06	147	2.82739	0.153015	0.04101	0.0431236	8	142
MED6	0.673948	0.6652	5.23528	5.2178	5.59248e-07	5.93386e-07	5.59971e-06	6.05719e-06	147	2.82739	0.153015	0.112866	0.113623	8	142
FOLH1	-1.37401	-1.48149	-5.18348	-5.21707	7.07823e-07	5.95364e-07	6.84396e-06	6.06434e-06	147	2.82739	0.153015	0.47855	0.472406	8	142
DDX5	0.479079	0.479947	5.29834	5.21306	4.19001e-07	6.06366e-07	4.39783e-06	6.1529e-06	147	2.82739	0.153015	0.0556832	0.0575199	8	142
MINDY3	-0.706441	-0.685368	-5.22419	-5.21295	5.88257e-07	6.06651e-07	5.82503e-06	6.1529e-06	147	2.82739	0.153015	0.124539	0.125076	8	142
WDR33	0.354506	0.34419	5.41555	5.21095	2.43599e-07	6.12233e-07	2.82987e-06	6.19628e-06	147	2.82739	0.153015	0.0291844	0.0315212	8	142
SENP3	0.507748	0.518311	5.27882	5.20908	4.58267e-07	6.17458e-07	4.73725e-06	6.23586e-06	147	2.82739	0.153015	0.0630103	0.0647088	8	142
UIMC1	0.58138	0.622395	5.24862	5.20794	5.26212e-07	6.20692e-07	5.31338e-06	6.25522e-06	147	2.82739	0.153015	0.0835641	0.0848747	8	142
GTF2B	0.393952	0.36239	5.35973	5.2068	3.15672e-07	6.23917e-07	3.54662e-06	6.27439e-06	147	2.82739	0.153015	0.036795	0.0389882	8	142
CLDN3	1.7357	1.79116	5.15859	5.19805	7.92227e-07	6.49303e-07	7.49355e-06	6.50495e-06	147	2.82739	0.153015	0.771041	0.759379	8	142
CD93	-1.23717	-1.27234	-5.16805	-5.19796	7.59034e-07	6.49584e-07	7.2224e-06	6.50495e-06	147	2.82739	0.153015	0.390297	0.38582	8	142
AP1S2	-0.750471	-0.791233	-5.20094	-5.19707	6.53879e-07	6.52216e-07	6.38689e-06	6.51756e-06	147	2.82739	0.153015	0.141806	0.142017	8	142
TKTL2	0.93093	0.824747	5.21027	5.22602	7.19954e-07	6.54223e-07	6.93326e-06	6.52388e-06	130	2.82739	0.153015	0.213296	0.212013	8	125
TNRC6B	0.430506	0.451964	5.31278	5.19539	3.92076e-07	6.57205e-07	4.17938e-06	6.53988e-06	147	2.82739	0.153015	0.0447203	0.046764	8	142
HNRNPA1	0.422587	0.455686	5.31571	5.19201	3.86823e-07	6.67393e-07	4.14184e-06	6.62737e-06	147	2.82739	0.153015	0.0430427	0.045118	8	142
SF3B6	0.388878	0.432704	5.34488	5.18842	3.38118e-07	6.78404e-07	3.72353e-06	6.72264e-06	147	2.82739	0.153015	0.036053	0.0382601	8	142
SERPINC1	-1.26903	-1.36986	-5.1529	-5.18378	8.12868e-07	6.92868e-07	7.64348e-06	6.85167e-06	147	2.82739	0.153015	0.41308	0.408172	8	142
CHTOP	0.827916	0.734281	5.17706	5.183	7.28706e-07	6.95318e-07	7.00247e-06	6.8616e-06	147	2.82739	0.153015	0.174179	0.173779	8	142
CLIC2	-0.91713	-1.14664	-5.16519	-5.17925	7.68924e-07	7.07272e-07	7.28753e-06	6.96509e-06	147	2.82739	0.153015	0.214723	0.213558	8	142
RETN	1.76812	1.41941	5.1384	5.17814	8.67815e-07	7.10861e-07	8.0625e-06	6.98594e-06	147	2.82739	0.153015	0.80641	0.79408	8	142
EMCN	-2.15709	-1.87816	-5.14363	-5.1892	9.05967e-07	7.2233e-07	8.33869e-06	7.08398e-06	138	2.82739	0.153015	1.18558	1.16484	8	133
CHD4	0.373131	0.40624	5.34657	5.17313	3.35481e-07	7.27218e-07	3.70825e-06	7.11721e-06	147	2.82739	0.153015	0.0331712	0.0354327	8	142
SEMA4D	0.73881	0.682931	5.17608	5.17107	7.31936e-07	7.34056e-07	7.00635e-06	7.16935e-06	147	2.82739	0.153015	0.138756	0.139025	8	142
COBL	1.13536	1.34154	5.1421	5.16846	8.53444e-07	7.42796e-07	7.94695e-06	7.23421e-06	147	2.82739	0.153015	0.332028	0.32865	8	142
DNAJC1	1.09375	0.940196	5.14359	5.16818	8.47746e-07	7.43745e-07	7.90927e-06	7.23421e-06	147	2.82739	0.153015	0.307962	0.305038	8	142
MYO6	0.718178	0.864153	5.17184	5.1638	7.46139e-07	7.58682e-07	7.12805e-06	7.36441e-06	147	2.82739	0.153015	0.13133	0.131739	8	142
PAPOLA	0.365615	0.353988	5.33637	5.15537	3.51673e-07	7.88224e-07	3.84285e-06	7.63555e-06	147	2.82739	0.153015	0.0319702	0.0342544	8	142
KIN	0.485507	0.504493	5.23089	5.15329	5.70562e-07	7.95703e-07	5.70106e-06	7.6923e-06	147	2.82739	0.153015	0.0586718	0.0604521	8	142
ANAPC4	0.349615	0.308351	5.35249	5.14924	3.26431e-07	8.1044e-07	3.63339e-06	7.81885e-06	147	2.82739	0.153015	0.0290574	0.0313966	8	142
YTHDF2	0.457014	0.504341	5.22573	5.13274	5.84143e-07	8.7323e-07	5.81387e-06	8.40754e-06	147	2.82739	0.153015	0.0520899	0.0539945	8	142
BSG	-0.736025	-0.61793	-5.13076	-5.12633	8.98208e-07	8.98891e-07	8.29919e-06	8.63709e-06	147	2.82739	0.153015	0.140156	0.140399	8	142
NFYA	-1.36237	-1.36585	-5.13611	-5.17686	1.10924e-06	9.02274e-07	9.94193e-06	8.63956e-06	119	2.82739	0.153015	0.471641	0.464247	8	114
NUDT14	-1.11896	-0.969374	-5.09951	-5.12537	1.03371e-06	9.02789e-07	9.3349e-06	8.63956e-06	147	2.82739	0.153015	0.327913	0.324613	8	142
RADIL	2.41685	2.37763	7.01351	7.14255	2.92578e-06	9.12069e-07	2.21571e-05	8.71081e-06	16	2.82739	0.153015	0.200923	0.193729	2	17
TFPI2	2.40097	1.92734	5.16374	5.22873	1.25287e-06	9.14101e-07	1.10026e-05	8.71268e-06	99	2.82739	0.153015	1.38806	1.35377	8	94
KHDRBS3	0.918591	1.07229	5.10685	5.12164	1.00019e-06	9.18105e-07	9.08368e-06	8.73332e-06	147	2.82739	0.153015	0.220357	0.219086	8	142
KIAA1211L	1.26758	1.32124	5.11892	5.15129	1.08885e-06	9.20941e-07	9.79589e-06	8.74276e-06	129	2.82739	0.153015	0.367997	0.363386	7	125
TSR2	-0.614081	-0.535975	-5.1456	-5.11779	8.40093e-07	9.342e-07	7.86006e-06	8.83344e-06	147	2.82739	0.153015	0.0969994	0.0980565	8	142
ANP32B	0.488786	0.529453	5.19135	5.11778	6.82994e-07	9.34214e-07	6.61727e-06	8.83344e-06	147	2.82739	0.153015	0.0603763	0.0621244	8	142
GNAS	-0.510427	-0.455332	-5.17665	-5.11378	7.30068e-07	9.51225e-07	7.00247e-06	8.97092e-06	147	2.82739	0.153015	0.0662154	0.0678534	8	142
SRSF1	0.338064	0.373472	5.3301	5.11348	3.6199e-07	9.52533e-07	3.93761e-06	8.97092e-06	147	2.82739	0.153015	0.0273979	0.0297684	8	142
DNAJB6	0.588054	0.548935	5.14681	5.11215	8.35519e-07	9.58263e-07	7.84105e-06	9.00701e-06	147	2.82739	0.153015	0.0889095	0.0901193	8	142
CELF1	0.422761	0.437672	5.22522	5.10929	5.85496e-07	9.70689e-07	5.81387e-06	9.10577e-06	147	2.82739	0.153015	0.0445831	0.0466293	8	142
BUB3	0.349407	0.365253	5.3036	5.1062	4.08995e-07	9.84298e-07	4.30225e-06	9.21522e-06	147	2.82739	0.153015	0.0295604	0.0318901	8	142
IRF5	0.778892	0.529457	5.10052	5.10228	1.02904e-06	1.00182e-06	9.32792e-06	9.36076e-06	147	2.82739	0.153015	0.158824	0.158714	8	142
ALDH9A1	-0.700488	-0.640655	-5.11028	-5.10087	9.84899e-07	1.00819e-06	8.97885e-06	9.40182e-06	147	2.82739	0.153015	0.127968	0.128441	8	142
TRIM26	0.435964	0.406743	5.20371	5.0989	6.45714e-07	1.01717e-06	6.32004e-06	9.46692e-06	147	2.82739	0.153015	0.0478041	0.0497895	8	142
LHFPL2	1.5564	1.46888	5.31793	5.38094	1.42693e-06	1.02459e-06	1.22833e-05	9.5174e-06	64	2.82739	0.153015	0.340279	0.332356	5	62
EHD2	-1.49007	-1.59325	-5.05859	-5.09433	1.24147e-06	1.03827e-06	1.09263e-05	9.62563e-06	147	2.82739	0.153015	0.590943	0.582679	8	142
COX20	-1.05551	-0.905816	-5.07053	-5.09373	1.17697e-06	1.04111e-06	1.04901e-05	9.63314e-06	147	2.82739	0.153015	0.295126	0.292445	8	142
SRSF11	0.364671	0.378677	5.26695	5.09277	4.83902e-07	1.04559e-06	4.97004e-06	9.65574e-06	147	2.82739	0.153015	0.0326494	0.0349208	8	142
PBRM1	0.629668	0.580864	5.11428	5.09118	9.67333e-07	1.05312e-06	8.85244e-06	9.70636e-06	147	2.82739	0.153015	0.103239	0.104178	8	142
CASP2	0.685552	0.634121	5.09975	5.08808	1.03259e-06	1.06786e-06	9.3349e-06	9.82315e-06	147	2.82739	0.153015	0.123076	0.123641	8	142
RAPGEF4	-1.26918	-1.22624	-5.07455	-5.10268	1.24118e-06	1.07247e-06	1.09263e-05	9.84649e-06	137	2.82739	0.153015	0.335332	0.331646	6	134
RAP1B	-0.504637	-0.561485	-5.1454	-5.08176	8.40828e-07	1.09864e-06	7.86006e-06	1.00673e-05	147	2.82739	0.153015	0.0655101	0.0671615	8	142
LRATD2	0.911336	0.9592	5.06297	5.07768	1.21739e-06	1.11891e-06	1.08101e-05	1.02256e-05	147	2.82739	0.153015	0.220666	0.219389	8	142
SSRP1	0.54979	0.563005	5.12276	5.07742	9.31162e-07	1.12022e-06	8.55414e-06	1.02256e-05	147	2.82739	0.153015	0.0784468	0.0798539	8	142
TCERG1	0.355675	0.378576	5.25675	5.07303	5.07022e-07	1.14252e-06	5.16318e-06	1.04091e-05	147	2.82739	0.153015	0.031179	0.0334781	8	142
PPIE	0.462386	0.467087	5.15449	5.06949	8.07018e-07	1.16078e-06	7.6034e-06	1.05552e-05	147	2.82739	0.153015	0.0548058	0.0566591	8	142
COIL	0.42	0.409896	5.18077	5.06644	7.1657e-07	1.17676e-06	6.91458e-06	1.06801e-05	147	2.82739	0.153015	0.0447609	0.0468038	8	142
MBD2	0.434313	0.399494	5.16853	5.0653	7.57401e-07	1.18277e-06	7.22122e-06	1.07141e-05	147	2.82739	0.153015	0.0480906	0.0500707	8	142
EIF4ENIF1	0.479907	0.545041	5.1352	5.06067	8.80412e-07	1.20759e-06	8.15049e-06	1.09181e-05	147	2.82739	0.153015	0.0594822	0.0612473	8	142
SCAF8	0.392419	0.429417	5.19872	5.06011	6.60502e-07	1.21063e-06	6.43845e-06	1.09248e-05	147	2.82739	0.153015	0.0388057	0.040961	8	142
SOX9	1.27172	1.27709	5.12199	5.16315	1.51395e-06	1.22428e-06	1.29163e-05	1.1027e-05	98	2.82739	0.153015	0.35287	0.347266	7	94
ARHGEF5	0.743253	0.861483	5.0549	5.05304	1.26204e-06	1.24955e-06	1.10426e-05	1.12333e-05	147	2.82739	0.153015	0.147244	0.147352	8	142
PRKDC	0.505216	0.52076	5.10779	5.04644	9.95958e-07	1.28697e-06	9.06241e-06	1.15478e-05	147	2.82739	0.153015	0.066631	0.0682612	8	142
SETD2	0.668212	0.71237	5.05851	5.04484	1.24189e-06	1.29618e-06	1.09263e-05	1.16085e-05	147	2.82739	0.153015	0.118843	0.119487	8	142
RPL14	0.792492	0.588738	5.03723	5.04163	1.36546e-06	1.31493e-06	1.17753e-05	1.17543e-05	147	2.82739	0.153015	0.168576	0.168282	8	142
H2AC8	2.00145	1.99826	5.0467	5.09856	1.71664e-06	1.33449e-06	1.42641e-05	1.19067e-05	114	2.82739	0.153015	0.935056	0.91613	7	110
LMTK2	0.666158	0.752041	5.05141	5.03756	1.28184e-06	1.33903e-06	1.11683e-05	1.19247e-05	147	2.82739	0.153015	0.118445	0.119098	8	142
FLII	0.470861	0.457572	5.11384	5.03603	9.69275e-07	1.34818e-06	8.85328e-06	1.19838e-05	147	2.82739	0.153015	0.0577404	0.0595384	8	142
PRPF3	0.327242	0.337754	5.25678	5.03385	5.06938e-07	1.3614e-06	5.16318e-06	1.20786e-05	147	2.82739	0.153015	0.0263929	0.0287824	8	142
RALY	0.490269	0.496563	5.09871	5.03127	1.03744e-06	1.37712e-06	9.35095e-06	1.21884e-05	147	2.82739	0.153015	0.0629707	0.0646699	8	142
HNRNPH3	0.404208	0.422759	5.15547	5.03098	8.03469e-07	1.37891e-06	7.5849e-06	1.21884e-05	147	2.82739	0.153015	0.0418662	0.0439637	8	142
EDC4	0.343707	0.397507	5.22539	5.03017	5.85054e-07	1.3839e-06	5.81387e-06	1.22098e-05	147	2.82739	0.153015	0.0294665	0.031798	8	142
AFAP1L2	-1.04056	-1.12694	-5.00636	-5.02918	1.56623e-06	1.39002e-06	1.32912e-05	1.22411e-05	147	2.82739	0.153015	0.294223	0.291559	8	142
SESTD1	0.691356	0.767999	5.0375	5.02836	1.36386e-06	1.39516e-06	1.17753e-05	1.22636e-05	147	2.82739	0.153015	0.128281	0.128748	8	142
PANX1	-1.21775	-1.31368	-5.06365	-5.0876	1.59657e-06	1.39918e-06	1.35009e-05	1.22761e-05	114	2.82739	0.153015	0.250058	0.24771	5	112
MBLAC2	-0.600127	-0.52845	-5.05114	-5.02318	1.2834e-06	1.42773e-06	1.11683e-05	1.25036e-05	147	2.82739	0.153015	0.0961382	0.0972116	8	142
GNAI1	0.963192	0.981257	5.00019	5.01891	1.60964e-06	1.45515e-06	1.35634e-05	1.27203e-05	147	2.82739	0.153015	0.252721	0.25084	8	142
CSPG4	-1.21827	-1.19069	-4.98744	-5.01704	1.70309e-06	1.46729e-06	1.42009e-05	1.28028e-05	147	2.82739	0.153015	0.406372	0.401591	8	142
BAHCC1	1.54683	1.39065	4.99888	5.03994	1.82596e-06	1.49277e-06	1.49646e-05	1.30012e-05	130	2.82739	0.153015	0.643598	0.633155	8	125
CLIC6	2.55138	2.38431	4.96608	5.00951	1.87163e-06	1.5173e-06	1.51489e-05	1.31785e-05	147	2.82739	0.153015	1.79767	1.76663	8	142
ITGB5	-0.789475	-0.811651	-5.00472	-5.00931	1.57767e-06	1.51868e-06	1.33646e-05	1.31785e-05	147	2.82739	0.153015	0.169476	0.169165	8	142
KCNJ16	1.043	0.946531	4.99465	5.01903	1.75199e-06	1.54292e-06	1.44326e-05	1.33644e-05	138	2.82739	0.153015	0.295773	0.292907	8	133
CDC27	0.39185	0.349444	5.13804	5.00463	8.69223e-07	1.55059e-06	8.0625e-06	1.34064e-05	147	2.82739	0.153015	0.0396126	0.0417526	8	142
AIF1L	1.31805	1.35713	4.97032	5.00255	1.83693e-06	1.56503e-06	1.49842e-05	1.35066e-05	147	2.82739	0.153015	0.478944	0.472793	8	142
PURB	0.49588	0.634343	5.06417	5.00118	1.21092e-06	1.57459e-06	1.07727e-05	1.35297e-05	147	2.82739	0.153015	0.065302	0.0669572	8	142
DDX46	0.315011	0.323958	5.24173	5.00116	5.43025e-07	1.57471e-06	5.46011e-06	1.35297e-05	147	2.82739	0.153015	0.0245975	0.0270209	8	142
FAM83H	0.9494	0.924423	4.98293	5.00094	1.73746e-06	1.57625e-06	1.43623e-05	1.35297e-05	147	2.82739	0.153015	0.24724	0.245462	8	142
PTBP1	0.282543	0.284367	5.31854	5.00025	3.81812e-07	1.58107e-06	4.09735e-06	1.35465e-05	147	2.82739	0.153015	0.0192209	0.0217457	8	142
MORF4L2	-0.687607	-0.67945	-5.00799	-4.99896	1.5549e-06	1.5902e-06	1.32185e-05	1.36002e-05	147	2.82739	0.153015	0.128393	0.128858	8	142
TMEM14C	-1.09674	-0.967163	-5.00595	-5.03556	1.86093e-06	1.59776e-06	1.50961e-05	1.36239e-05	124	2.82739	0.153015	0.322772	0.318988	8	119
SULT1C4	1.772	1.84392	4.9695	5.01097	1.95593e-06	1.59871e-06	1.56808e-05	1.36239e-05	138	2.82739	0.153015	0.854819	0.840729	8	133
ANXA3	1.74048	1.54644	4.95788	4.99658	1.94057e-06	1.60709e-06	1.55837e-05	1.36708e-05	147	2.82739	0.153015	0.839332	0.82638	8	142
PRICKLE1	2.54779	2.50201	5.72939	5.94831	4.32895e-06	1.6472e-06	3.07406e-05	1.39869e-05	27	2.82739	0.153015	0.64353	0.597033	4	26
SMU1	0.324404	0.321032	5.21107	4.99009	6.24461e-07	1.65409e-06	6.14976e-06	1.40203e-05	147	2.82739	0.153015	0.0263942	0.0287836	8	142
PRKG1	-1.23484	-1.35276	-4.95825	-4.98836	1.93738e-06	1.6668e-06	1.55837e-05	1.41029e-05	147	2.82739	0.153015	0.422429	0.417345	8	142
RBBP6	0.348301	0.35624	5.16736	4.98512	7.61428e-07	1.69091e-06	7.23081e-06	1.42814e-05	147	2.82739	0.153015	0.0309429	0.0332465	8	142
RFT1	0.769815	0.747677	4.98174	4.98452	1.74658e-06	1.69541e-06	1.44128e-05	1.4294e-05	147	2.82739	0.153015	0.16263	0.162448	8	142
ANXA6	-0.878561	-1.09273	-4.96989	-4.98313	1.84042e-06	1.70595e-06	1.49842e-05	1.43573e-05	147	2.82739	0.153015	0.212833	0.211704	8	142
BST2	-1.68566	-1.97997	-4.94263	-4.9807	2.07529e-06	1.72443e-06	1.65821e-05	1.44872e-05	147	2.82739	0.153015	0.792158	0.780097	8	142
TACSTD2	1.62029	1.66497	4.94031	4.97761	2.09658e-06	1.74818e-06	1.66927e-05	1.46608e-05	147	2.82739	0.153015	0.732598	0.721661	8	142
CTTNBP2NL	0.572416	0.425676	5.01023	4.97648	1.53955e-06	1.75693e-06	1.31113e-05	1.47081e-05	147	2.82739	0.153015	0.0888989	0.0901089	8	142
EXOSC8	0.45722	0.500668	5.05181	4.97074	1.27956e-06	1.8022e-06	1.11683e-05	1.50579e-05	147	2.82739	0.153015	0.0557885	0.0576232	8	142
DNMT3A	0.740844	0.633284	4.97054	4.97001	1.83516e-06	1.808e-06	1.49842e-05	1.50579e-05	147	2.82739	0.153015	0.151299	0.151331	8	142
HSP90AA1	0.464152	0.483441	5.04706	4.96998	1.30696e-06	1.80823e-06	1.13527e-05	1.50579e-05	147	2.82739	0.153015	0.0576012	0.0594018	8	142
LIN7C	0.620379	0.754284	4.98987	4.96866	1.68487e-06	1.81883e-06	1.40735e-05	1.51197e-05	147	2.82739	0.153015	0.105275	0.106176	8	142
RTCB	0.309362	0.342922	5.21248	4.96653	6.2047e-07	1.83601e-06	6.12305e-06	1.52358e-05	147	2.82739	0.153015	0.0239902	0.026425	8	142
CSTF2T	0.416366	0.429518	5.07447	4.96614	1.15641e-06	1.83924e-06	1.0326e-05	1.5236e-05	147	2.82739	0.153015	0.0458519	0.0478742	8	142
ILDR1	2.67741	2.08032	5.02115	5.08512	2.50375e-06	1.84684e-06	1.95487e-05	1.52723e-05	92	2.82739	0.153015	0.947802	0.924104	4	91
AR	2.13255	2.44371	5.16643	5.22505	2.61004e-06	1.92281e-06	2.02138e-05	1.58729e-05	63	2.82739	0.153015	0.318466	0.31136	2	64
SSH3	0.674796	0.730752	4.96455	4.95446	1.88429e-06	1.93664e-06	1.52083e-05	1.59593e-05	147	2.82739	0.153015	0.125827	0.12634	8	142
NXT1	0.608691	0.623913	4.9765	4.95311	1.78749e-06	1.94827e-06	1.46814e-05	1.60273e-05	147	2.82739	0.153015	0.101891	0.102855	8	142
PRPF38B	0.485142	0.442825	5.01524	4.95022	1.50574e-06	1.97322e-06	1.28771e-05	1.62045e-05	147	2.82739	0.153015	0.0637299	0.0654148	8	142
NOC3L	0.638228	0.602911	4.96582	4.94904	1.87376e-06	1.9836e-06	1.51489e-05	1.62389e-05	147	2.82739	0.153015	0.112501	0.113266	8	142
NXF1	0.34582	0.351288	5.12981	4.94896	9.02067e-07	1.98425e-06	8.31879e-06	1.62389e-05	147	2.82739	0.153015	0.0309519	0.0332554	8	142
ITGAV	-0.950112	-0.924805	-4.92837	-4.94687	2.20949e-06	2.00269e-06	1.75083e-05	1.63616e-05	147	2.82739	0.153015	0.253123	0.251234	8	142
RECQL5	0.547011	0.511488	4.99106	4.94931	1.71992e-06	2.02979e-06	1.42666e-05	1.65545e-05	143	2.82739	0.153015	0.0816605	0.083044	8	138
CUL5	-0.510654	-0.300747	-4.99366	-4.94041	1.65685e-06	2.06049e-06	1.38878e-05	1.67571e-05	147	2.82739	0.153015	0.0712204	0.072764	8	142
CHST11	3.02498	2.94821	6.37886	6.48853	5.23634e-06	2.06501e-06	3.60086e-05	1.67571e-05	18	2.82739	0.153015	0.203182	0.196372	1	20
ZNF512	1.44412	1.29911	4.91471	4.95118	2.46694e-06	2.06522e-06	1.92928e-05	1.67571e-05	139	2.82739	0.153015	0.580378	0.571859	8	134
GBA	0.730841	0.617965	4.93998	4.93875	2.0996e-06	2.07567e-06	1.66927e-05	1.68131e-05	147	2.82739	0.153015	0.149068	0.149142	8	142
HMGN1	0.65449	0.7015	4.95054	4.93726	2.00435e-06	2.08936e-06	1.60421e-05	1.68952e-05	147	2.82739	0.153015	0.119039	0.11968	8	142
ATXN2L	0.420895	0.457514	5.03816	4.93587	1.35981e-06	2.10217e-06	1.17691e-05	1.69698e-05	147	2.82739	0.153015	0.0475326	0.0495232	8	142
SERPINB6	-0.863633	-0.894153	-4.92154	-4.93415	2.27668e-06	2.11818e-06	1.80109e-05	1.70544e-05	147	2.82739	0.153015	0.209722	0.208652	8	142
SRSF4	0.538993	0.549477	4.9764	4.93397	1.78833e-06	2.11983e-06	1.46814e-05	1.70544e-05	147	2.82739	0.153015	0.0798961	0.081276	8	142
SMARCAD1	0.364486	0.401891	5.07778	4.92405	1.13941e-06	2.21445e-06	1.01933e-05	1.77855e-05	147	2.82739	0.153015	0.0350916	0.037317	8	142
ANXA7	0.459911	0.496651	4.99404	4.9181	1.65409e-06	2.27318e-06	1.38878e-05	1.82263e-05	147	2.82739	0.153015	0.0577609	0.0595584	8	142
UBE2E3	0.845849	0.961284	4.96172	4.96704	2.39482e-06	2.28152e-06	1.87902e-05	1.82623e-05	117	2.82739	0.153015	0.168302	0.167941	7	113
PFDN5	-0.462953	-0.419858	-4.98404	-4.91028	1.72895e-06	2.35265e-06	1.43167e-05	1.88e-05	147	2.82739	0.153015	0.0587626	0.0605413	8	142
XRCC1	0.386712	0.406675	5.03823	4.90958	1.3594e-06	2.35984e-06	1.17691e-05	1.88257e-05	147	2.82739	0.153015	0.0401245	0.0422548	8	142
NUCKS1	0.78037	0.833426	4.8963	4.90164	2.54281e-06	2.44352e-06	1.9757e-05	1.94606e-05	147	2.82739	0.153015	0.173004	0.172626	8	142
NOTCH4	-1.52407	-1.28593	-4.90659	-4.94955	3.05254e-06	2.48034e-06	2.29083e-05	1.97208e-05	116	2.82739	0.153015	0.559353	0.549685	7	112
WIPF2	0.414712	0.579611	5.0011	4.89743	1.60316e-06	2.48907e-06	1.35326e-05	1.97571e-05	147	2.82739	0.153015	0.0468329	0.0488367	8	142
SMARCE1	0.396678	0.396817	5.01513	4.89684	1.50644e-06	2.49555e-06	1.28771e-05	1.97755e-05	147	2.82739	0.153015	0.0426089	0.0446924	8	142
SRRM2	0.335534	0.344025	5.08406	4.89561	1.10782e-06	2.50897e-06	9.94193e-06	1.98486e-05	147	2.82739	0.153015	0.0296648	0.0319925	8	142
ACIN1	0.390418	0.432284	5.01788	4.89424	1.48813e-06	2.52411e-06	1.27871e-05	1.99352e-05	147	2.82739	0.153015	0.0412295	0.043339	8	142
RBBP5	0.351597	0.356922	5.05551	4.89012	1.25864e-06	2.57004e-06	1.10331e-05	2.02642e-05	147	2.82739	0.153015	0.032942	0.0352079	8	142
SYNM	-1.287	-1.31135	-4.85694	-4.88841	3.01879e-06	2.58944e-06	2.27534e-05	2.03834e-05	147	2.82739	0.153015	0.478212	0.472075	8	142
CCDC32	-0.737223	-0.68177	-4.88362	-4.88427	2.68752e-06	2.63671e-06	2.07132e-05	2.07211e-05	147	2.82739	0.153015	0.155204	0.155163	8	142
KIF1C	0.501425	0.519892	4.93503	4.88115	2.14584e-06	2.67297e-06	1.70321e-05	2.09713e-05	147	2.82739	0.153015	0.0703109	0.0718716	8	142
DHX36	0.338154	0.32811	5.06058	4.8784	1.23047e-06	2.70531e-06	1.08858e-05	2.11619e-05	147	2.82739	0.153015	0.0304101	0.0327238	8	142
CASC3	0.439805	0.472937	4.96322	4.87829	1.89543e-06	2.70666e-06	1.52725e-05	2.11619e-05	147	2.82739	0.153015	0.053479	0.0553573	8	142
LSM2	0.556678	0.517177	4.91233	4.87795	2.37055e-06	2.71063e-06	1.86303e-05	2.11619e-05	147	2.82739	0.153015	0.0874626	0.0886996	8	142
MED23	0.300226	0.290798	5.12163	4.87329	9.35919e-07	2.76639e-06	8.58136e-06	2.15617e-05	147	2.82739	0.153015	0.0234029	0.0258489	8	142
RCC2	0.761735	0.589936	4.86855	4.87233	2.87003e-06	2.77802e-06	2.19082e-05	2.16168e-05	147	2.82739	0.153015	0.166724	0.166465	8	142
NEDD4	-0.860885	-0.878503	-4.858	-4.87109	3.00491e-06	2.79308e-06	2.26846e-05	2.16985e-05	147	2.82739	0.153015	0.213878	0.212729	8	142
CNOT10	0.365367	0.401641	5.0151	4.86877	1.50667e-06	2.82153e-06	1.28771e-05	2.1873e-05	147	2.82739	0.153015	0.0361483	0.0383537	8	142
ESD	-0.605272	-0.470456	-4.88989	-4.86851	2.61499e-06	2.82476e-06	2.02194e-05	2.1873e-05	147	2.82739	0.153015	0.10435	0.105268	8	142
TTC1	-0.614766	-0.496704	-4.88686	-4.86762	2.64984e-06	2.83577e-06	2.04558e-05	2.19225e-05	147	2.82739	0.153015	0.107783	0.108637	8	142
DCAF7	0.327155	0.319581	5.0608	4.86394	1.22928e-06	2.88171e-06	1.08858e-05	2.22414e-05	147	2.82739	0.153015	0.0284616	0.030812	8	142
HSD17B14	-1.35184	-1.38069	-4.82919	-4.86203	3.40509e-06	2.90586e-06	2.5343e-05	2.23914e-05	147	2.82739	0.153015	0.533696	0.526512	8	142
CLP1	0.716418	0.693366	4.85857	4.85704	2.9975e-06	2.96975e-06	2.26644e-05	2.28466e-05	147	2.82739	0.153015	0.148083	0.148176	8	142
NCOA5	0.39517	0.412348	4.96984	4.85426	1.84087e-06	3.00601e-06	1.49842e-05	2.30807e-05	147	2.82739	0.153015	0.0430599	0.0451348	8	142
PATZ1	1.04023	1.20437	4.86795	4.89604	3.47031e-06	3.0099e-06	2.57113e-05	2.30807e-05	120	2.82739	0.153015	0.304257	0.300775	8	115
CCDC186	0.532676	0.598582	4.89331	4.85246	2.57623e-06	3.02965e-06	1.99843e-05	2.31946e-05	147	2.82739	0.153015	0.080707	0.0820715	8	142
NUP43	-0.466721	-0.489781	-4.91651	-4.84867	2.3275e-06	3.08001e-06	1.83221e-05	2.35423e-05	147	2.82739	0.153015	0.0613749	0.0631042	8	142
BOD1L1	0.357881	0.416123	4.99479	4.8429	1.64859e-06	3.15846e-06	1.38672e-05	2.4103e-05	147	2.82739	0.153015	0.0349648	0.0371926	8	142
TBC1D15	-0.446666	-0.345791	-4.91851	-4.84039	2.30718e-06	3.19307e-06	1.81921e-05	2.43281e-05	147	2.82739	0.153015	0.056168	0.0579956	8	142
MACROH2A2	1.04206	1.03409	4.81452	4.83834	3.62836e-06	3.22174e-06	2.66758e-05	2.44826e-05	147	2.82739	0.153015	0.319056	0.315923	8	142
ORC4	0.360694	0.35797	4.98629	4.8382	1.71183e-06	3.22367e-06	1.42489e-05	2.44826e-05	147	2.82739	0.153015	0.035638	0.037853	8	142
PRKCE	-0.828992	-0.689703	-4.82332	-4.83426	3.49277e-06	3.27938e-06	2.57978e-05	2.48448e-05	147	2.82739	0.153015	0.201186	0.200277	8	142
CBWD2	-0.525369	-0.384782	-4.87658	-4.83408	2.77137e-06	3.28183e-06	2.12568e-05	2.48448e-05	147	2.82739	0.153015	0.0790473	0.0804431	8	142
BCAM	-0.8696	-0.675596	-4.81626	-4.83045	3.60108e-06	3.33405e-06	2.6516e-05	2.51999e-05	147	2.82739	0.153015	0.222028	0.220726	8	142
TLNRD1	2.17367	2.31424	4.83063	4.88295	4.31177e-06	3.37737e-06	3.0664e-05	2.54619e-05	113	2.82739	0.153015	1.20572	1.18003	7	109
PGAM4	-1.4884	-1.38398	-4.83	-4.86877	4.07185e-06	3.37944e-06	2.93503e-05	2.54619e-05	120	2.82739	0.153015	0.492103	0.484297	6	117
TADA3	0.508824	0.545305	4.91532	4.83233	2.42847e-06	3.42095e-06	1.90231e-05	2.56977e-05	141	2.82739	0.153015	0.0553963	0.0573153	6	138
NSD3	0.49517	0.529779	4.87792	4.82448	2.75526e-06	3.42156e-06	2.11672e-05	2.56977e-05	147	2.82739	0.153015	0.0701826	0.0717457	8	142
IGLV1-47	-1.30796	-1.59734	-4.79136	-4.82325	4.0099e-06	3.43995e-06	2.90885e-05	2.5795e-05	147	2.82739	0.153015	0.507531	0.500841	8	142
CUTA	-0.480463	-0.415601	-4.88016	-4.82058	2.72846e-06	3.48e-06	2.0995e-05	2.60542e-05	147	2.82739	0.153015	0.0660149	0.0676567	8	142
AQR	0.339853	0.371436	4.99196	4.82005	1.66937e-06	3.48801e-06	1.39683e-05	2.60668e-05	147	2.82739	0.153015	0.0315666	0.0338585	8	142
APOA2	-1.67561	-1.68749	-4.78245	-4.81974	4.16676e-06	3.49267e-06	2.9721e-05	2.60668e-05	147	2.82739	0.153015	0.836057	0.823167	8	142
TXLNA	0.534621	0.489107	4.85535	4.81673	3.03975e-06	3.53861e-06	2.28754e-05	2.63682e-05	147	2.82739	0.153015	0.0825735	0.0839028	8	142
RPS6KA2	-3.00912	-3.18141	-5.51662	-5.63033	6.7709e-06	3.59126e-06	4.4451e-05	2.67186e-05	28	2.82739	0.153015	0.271282	0.260435	1	30
RAB5B	-0.489358	-0.433325	-4.86626	-4.81112	2.89874e-06	3.62569e-06	2.2022e-05	2.69187e-05	147	2.82739	0.153015	0.0688733	0.0704611	8	142
CLEC14A	-1.07955	-1.0419	-4.78546	-4.81088	4.11306e-06	3.6295e-06	2.95139e-05	2.69187e-05	147	2.82739	0.153015	0.346601	0.342948	8	142
WDR19	0.536493	0.600163	4.84646	4.80879	3.15937e-06	3.66243e-06	2.3664e-05	2.71205e-05	147	2.82739	0.153015	0.083458	0.0847706	8	142
SH3TC1	-0.962465	-0.782375	-4.78411	-4.80432	4.13697e-06	3.73403e-06	2.95968e-05	2.76077e-05	147	2.82739	0.153015	0.275649	0.273335	8	142
ISG20L2	0.800852	0.690022	4.79461	4.80344	3.9541e-06	3.74833e-06	2.87614e-05	2.76703e-05	147	2.82739	0.153015	0.190015	0.189317	8	142
BANF1	0.693305	0.768868	4.80663	4.80301	3.75411e-06	3.75523e-06	2.74737e-05	2.76782e-05	147	2.82739	0.153015	0.141696	0.141909	8	142
DPH1	0.54049	0.497438	4.83866	4.80252	3.26814e-06	3.76326e-06	2.43643e-05	2.76944e-05	147	2.82739	0.153015	0.0849794	0.0862633	8	142
SMPD1	0.882612	0.953187	4.78663	4.80203	4.09229e-06	3.77129e-06	2.94532e-05	2.77105e-05	147	2.82739	0.153015	0.231562	0.23008	8	142
DNAAF5	0.52125	0.44038	4.84039	4.79814	3.24378e-06	3.83531e-06	2.42204e-05	2.81374e-05	147	2.82739	0.153015	0.0789807	0.0803778	8	142
SART1	0.360182	0.384169	4.94105	4.7971	2.08974e-06	3.85252e-06	1.66698e-05	2.822e-05	147	2.82739	0.153015	0.0361904	0.038395	8	142
ORAI1	-0.738137	-0.721463	-4.9221	-4.91018	3.85108e-06	3.88548e-06	2.80975e-05	2.84176e-05	90	2.82739	0.153015	0.131956	0.132597	7	86
ATXN10	0.45278	0.439814	4.86566	4.79407	2.90635e-06	3.90333e-06	2.20448e-05	2.85042e-05	147	2.82739	0.153015	0.0589767	0.0607513	8	142
PPCDC	-0.55128	-0.542354	-4.82183	-4.78945	3.51547e-06	3.98202e-06	2.59255e-05	2.90342e-05	147	2.82739	0.153015	0.0890249	0.0902324	8	142
PALD1	-0.597917	-0.738979	-4.80773	-4.78733	3.73642e-06	4.01873e-06	2.73861e-05	2.92569e-05	147	2.82739	0.153015	0.10534	0.106239	8	142
PLD2	0.729666	0.749446	4.79952	4.7954	4.10499e-06	4.10631e-06	2.95003e-05	2.98487e-05	137	2.82739	0.153015	0.141008	0.141251	7	133
FLT1	-1.88197	-1.94856	-4.74305	-4.78189	4.93445e-06	4.11415e-06	3.44776e-05	2.986e-05	147	2.82739	0.153015	1.07225	1.05491	8	142
UHRF1BP1L	-0.496225	-0.352731	-4.82787	-4.77735	3.42465e-06	4.1955e-06	2.54124e-05	3.04039e-05	147	2.82739	0.153015	0.0719508	0.0734806	8	142
CCDC9B	1.50303	1.57827	4.74088	4.776	4.98056e-06	4.22003e-06	3.4749e-05	3.05351e-05	147	2.82739	0.153015	0.684551	0.674521	8	142
RPL24	0.91227	0.862968	4.75305	4.77064	4.72768e-06	4.31868e-06	3.31296e-05	3.11503e-05	147	2.82739	0.153015	0.250895	0.249048	8	142
C2	-1.09088	-1.38242	-4.74447	-4.77043	4.9045e-06	4.32261e-06	3.43184e-05	3.11503e-05	147	2.82739	0.153015	0.36005	0.356143	8	142
DNAJC24	-0.718606	-0.644053	-4.95949	-4.85164	2.86235e-06	4.32475e-06	2.18845e-05	3.11503e-05	101	2.82739	0.153015	0.0577237	0.0603187	3	101
MLST8	0.402572	0.458421	4.87179	4.76981	2.82977e-06	4.33416e-06	2.16701e-05	3.11708e-05	147	2.82739	0.153015	0.046505	0.0485149	8	142
HS2ST1	0.804232	0.741371	4.75954	4.76914	4.59788e-06	4.34673e-06	3.22672e-05	3.12139e-05	147	2.82739	0.153015	0.194456	0.193674	8	142
C1GALT1C1	0.785126	0.739008	4.79978	4.79578	4.38446e-06	4.37162e-06	3.10886e-05	3.13013e-05	127	2.82739	0.153015	0.142129	0.142366	6	124
NSF	0.404886	0.304679	4.86784	4.76779	2.87888e-06	4.37208e-06	2.19408e-05	3.13013e-05	147	2.82739	0.153015	0.0471173	0.0491157	8	142
UBE2I	0.576147	0.566338	4.79123	4.76639	4.01208e-06	4.39842e-06	2.90885e-05	3.14424e-05	147	2.82739	0.153015	0.098483	0.0995121	8	142
ZMYM3	0.404134	0.443064	4.86635	4.76588	2.8977e-06	4.40802e-06	2.2022e-05	3.14637e-05	147	2.82739	0.153015	0.0469713	0.0489725	8	142
COL15A1	-1.03017	-1.16778	-4.7375	-4.76113	5.05319e-06	4.49909e-06	3.50776e-05	3.20655e-05	147	2.82739	0.153015	0.322041	0.318851	8	142
C1orf50	-0.590866	-0.605488	-4.78176	-4.76063	4.17901e-06	4.50877e-06	2.97641e-05	3.20863e-05	147	2.82739	0.153015	0.10399	0.104915	8	142
IWS1	0.358218	0.376497	4.89696	4.75553	2.53549e-06	4.60874e-06	1.9756e-05	3.27486e-05	147	2.82739	0.153015	0.0364444	0.0386442	8	142
MYCBP	0.488981	0.455227	4.80415	4.75203	3.7946e-06	4.6786e-06	2.77277e-05	3.31953e-05	147	2.82739	0.153015	0.0705571	0.0721131	8	142
TES	0.908328	0.954329	4.72944	4.74698	5.23033e-06	4.78132e-06	3.60086e-05	3.38735e-05	147	2.82739	0.153015	0.251221	0.249367	8	142
TNS1	-0.948698	-1.02621	-4.72635	-4.7462	5.29978e-06	4.7973e-06	3.62885e-05	3.39361e-05	147	2.82739	0.153015	0.274406	0.272115	8	142
DNM1	1.34485	1.21956	4.71182	4.74435	5.63868e-06	4.83554e-06	3.82709e-05	3.41557e-05	147	2.82739	0.153015	0.554827	0.547244	8	142
MAD1L1	0.326322	0.318049	4.92023	4.73995	2.28982e-06	4.92778e-06	1.80849e-05	3.47555e-05	147	2.82739	0.153015	0.0299578	0.03228	8	142
LMAN1	-0.853097	-0.829948	-4.71468	-4.7287	5.57045e-06	5.17124e-06	3.78709e-05	3.64185e-05	147	2.82739	0.153015	0.222988	0.221668	8	142
CDC23	0.333208	0.332432	4.89668	4.72786	2.53855e-06	5.1899e-06	1.9756e-05	3.64712e-05	147	2.82739	0.153015	0.0315367	0.0338291	8	142
COL5A3	-1.45251	-1.3207	-4.6934	-4.72767	6.09861e-06	5.19409e-06	4.06532e-05	3.64712e-05	147	2.82739	0.153015	0.652304	0.642882	8	142
SELENOM	-0.8889	-0.992371	-4.71011	-4.7266	5.67998e-06	5.21787e-06	3.83975e-05	3.6584e-05	147	2.82739	0.153015	0.242568	0.240878	8	142
RAB1B	-0.631871	-0.464865	-4.73645	-4.72477	5.07576e-06	5.25894e-06	3.5157e-05	3.68176e-05	147	2.82739	0.153015	0.12121	0.121811	8	142
FCGRT	-0.675636	-0.65928	-4.72703	-4.72259	5.28436e-06	5.3083e-06	3.62867e-05	3.71084e-05	147	2.82739	0.153015	0.139136	0.139398	8	142
ANKRD2	1.14404	1.04119	4.69207	4.71985	6.13331e-06	5.37081e-06	4.08277e-05	3.74902e-05	147	2.82739	0.153015	0.404899	0.400146	8	142
SYF2	0.491251	0.470303	4.76789	4.71845	4.43583e-06	5.4031e-06	3.13599e-05	3.76602e-05	147	2.82739	0.153015	0.0723009	0.073824	8	142
RPA1	0.456254	0.465021	4.78257	4.71764	4.16452e-06	5.42177e-06	2.9721e-05	3.7735e-05	147	2.82739	0.153015	0.0619841	0.0637019	8	142
CSTF1	0.358148	0.3794	4.85429	4.7171	3.05369e-06	5.43448e-06	2.29083e-05	3.7768e-05	147	2.82739	0.153015	0.0370734	0.0392614	8	142
DNM3	-0.916474	-0.938565	-4.69638	-4.71466	6.02176e-06	5.49142e-06	4.02531e-05	3.8108e-05	147	2.82739	0.153015	0.25936	0.257353	8	142
CALCRL	-1.84411	-1.84956	-4.69776	-4.73428	6.55519e-06	5.5236e-06	4.32152e-05	3.82753e-05	131	2.82739	0.153015	0.561467	0.552837	4	130
UBE2Z	0.429526	0.40464	4.78939	4.71035	4.04405e-06	5.59358e-06	2.91939e-05	3.87037e-05	147	2.82739	0.153015	0.0547782	0.0566321	8	142
KIAA1143	0.548983	0.655007	4.73732	4.70752	5.05698e-06	5.66143e-06	3.50776e-05	3.91162e-05	147	2.82739	0.153015	0.0914622	0.0926237	8	142
HNRNPU	0.376996	0.42305	4.82343	4.70599	3.49118e-06	5.69857e-06	2.57978e-05	3.93156e-05	147	2.82739	0.153015	0.0416054	0.0437079	8	142
IRF2BP2	0.423864	0.447838	4.78484	4.70288	4.12403e-06	5.77465e-06	2.95484e-05	3.97503e-05	147	2.82739	0.153015	0.0534452	0.0553242	8	142
NOP9	0.416313	0.394465	4.78951	4.70273	4.04193e-06	5.77834e-06	2.91939e-05	3.97503e-05	147	2.82739	0.153015	0.0514574	0.0533739	8	142
PCMT1	-0.460668	-0.44185	-4.7639	-4.70207	4.51265e-06	5.79472e-06	3.17156e-05	3.97993e-05	147	2.82739	0.153015	0.0636856	0.0653713	8	142
CAV1	-1.57532	-1.64563	-4.66601	-4.70177	6.85013e-06	5.80222e-06	4.47284e-05	3.97993e-05	147	2.82739	0.153015	0.776305	0.764543	8	142
ANXA1	1.18541	0.883283	4.66828	4.69725	6.78457e-06	5.9151e-06	4.4451e-05	4.0515e-05	147	2.82739	0.153015	0.439151	0.433752	8	142
SHMT2	-1.14277	-1.04832	-4.66813	-4.69591	6.78907e-06	5.9491e-06	4.4451e-05	4.06892e-05	147	2.82739	0.153015	0.408153	0.403339	8	142
RRM1	0.640179	0.643181	4.70313	4.69372	5.85141e-06	6.00476e-06	3.93436e-05	4.10107e-05	147	2.82739	0.153015	0.126188	0.126694	8	142
RO60	0.372742	0.39627	4.81226	4.69227	3.66398e-06	6.04202e-06	2.68964e-05	4.12059e-05	147	2.82739	0.153015	0.0408608	0.0429773	8	142
DGKZ	-0.55581	-0.706066	-4.71727	-4.68999	5.50908e-06	6.10099e-06	3.76307e-05	4.15484e-05	147	2.82739	0.153015	0.0945494	0.0956527	8	142
SPAG7	0.553324	0.733522	4.71595	4.68807	5.5404e-06	6.15104e-06	3.77202e-05	4.18293e-05	147	2.82739	0.153015	0.0937585	0.0948767	8	142
DVL3	0.682968	0.59249	4.68859	4.68599	6.22461e-06	6.20585e-06	4.13205e-05	4.21241e-05	147	2.82739	0.153015	0.144513	0.144673	8	142
CA12	-1.29655	-0.878133	-4.65423	-4.68575	7.20023e-06	6.21214e-06	4.6876e-05	4.21241e-05	147	2.82739	0.153015	0.528536	0.52145	8	142
KCNJ15	1.20053	1.31386	4.66002	4.69021	7.20842e-06	6.25138e-06	4.6876e-05	4.23297e-05	142	2.82739	0.153015	0.446501	0.440771	8	137
GLO1	-0.66189	-0.464289	-4.68896	-4.68333	6.21468e-06	6.27639e-06	4.13119e-05	4.24385e-05	147	2.82739	0.153015	0.135709	0.136035	8	142
FAH	-0.798677	-0.736789	-4.67269	-4.68291	6.65896e-06	6.28768e-06	4.3839e-05	4.24544e-05	147	2.82739	0.153015	0.198974	0.198107	8	142
SMARCD2	0.329532	0.281666	4.84435	4.6772	3.18843e-06	6.44235e-06	2.38444e-05	4.34369e-05	147	2.82739	0.153015	0.0315147	0.0338075	8	142
RBBP4	0.410133	0.408772	4.76548	4.6766	4.48209e-06	6.45866e-06	3.15896e-05	4.34851e-05	147	2.82739	0.153015	0.0504458	0.0523814	8	142
GIPC3	-1.13478	-1.21287	-4.64763	-4.6752	7.404e-06	6.49738e-06	4.80174e-05	4.36838e-05	147	2.82739	0.153015	0.40602	0.401245	8	142
F9	-1.11113	-1.13164	-4.6472	-4.67405	7.4174e-06	6.52923e-06	4.80392e-05	4.38352e-05	147	2.82739	0.153015	0.389348	0.384888	8	142
RRBP1	0.736064	0.531841	4.66949	4.67372	6.74999e-06	6.53837e-06	4.43772e-05	4.38352e-05	147	2.82739	0.153015	0.169232	0.168926	8	142
TRIM32	-0.493685	-0.44377	-4.71643	-4.67036	5.52892e-06	6.63219e-06	3.76957e-05	4.44015e-05	147	2.82739	0.153015	0.0746211	0.0761005	8	142
POLR2B	0.263507	0.304389	4.96828	4.66995	1.85355e-06	6.64386e-06	1.50618e-05	4.4417e-05	147	2.82739	0.153015	0.0191585	0.0216845	8	142
RPL17	0.627101	0.548383	4.67669	4.66572	6.54702e-06	6.76428e-06	4.32152e-05	4.51585e-05	147	2.82739	0.153015	0.122458	0.123035	8	142
TOX4	0.362722	0.39452	4.79093	4.66416	4.01731e-06	6.80909e-06	2.90885e-05	4.53938e-05	147	2.82739	0.153015	0.039039	0.0411898	8	142
MDC1	0.468733	0.526233	4.71717	4.66141	5.51153e-06	6.88916e-06	3.76307e-05	4.58631e-05	147	2.82739	0.153015	0.0672477	0.0688662	8	142
TRIM4	0.38303	0.385813	4.76516	4.65754	4.48812e-06	7.00305e-06	3.15896e-05	4.6556e-05	147	2.82739	0.153015	0.0440047	0.0460618	8	142
DCBLD2	1.25182	1.00977	4.72118	4.77083	9.02704e-06	7.15337e-06	5.69235e-05	4.74888e-05	86	2.82739	0.153015	0.437839	0.428773	8	81
KIF5B	0.317959	0.345769	4.82886	4.6489	3.41e-06	7.26412e-06	2.5343e-05	4.80986e-05	147	2.82739	0.153015	0.0295286	0.0318589	8	142
CMTR1	0.339471	0.297854	4.79955	4.64886	3.87072e-06	7.26548e-06	2.81978e-05	4.80986e-05	147	2.82739	0.153015	0.0340717	0.0363163	8	142
LARP4B	0.40234	0.398539	4.73763	4.64582	5.05031e-06	7.35968e-06	3.50776e-05	4.86543e-05	147	2.82739	0.153015	0.0491194	0.0510801	8	142
FBLN7	1.50266	1.14468	4.60901	4.6437	8.71162e-06	7.42604e-06	5.53427e-05	4.89715e-05	147	2.82739	0.153015	0.723923	0.713149	8	142
THOC2	0.361907	0.386678	4.76905	4.64362	4.41378e-06	7.42829e-06	3.12501e-05	4.89715e-05	147	2.82739	0.153015	0.039221	0.0413684	8	142
ITGB1BP1	-0.962226	-0.991744	-4.65618	-4.67363	8.15617e-06	7.44613e-06	5.22582e-05	4.9021e-05	124	2.82739	0.153015	0.229877	0.228163	6	121
RAP1GAP2	0.748196	0.665235	4.64728	4.65319	7.7707e-06	7.46495e-06	5.01239e-05	4.90769e-05	138	2.82739	0.153015	0.175156	0.174711	8	133
GIGYF1	0.406876	0.508303	4.73011	4.64176	5.21523e-06	7.48701e-06	3.59669e-05	4.91538e-05	147	2.82739	0.153015	0.0503929	0.0523295	8	142
SNX16	-0.8124	-0.827567	-4.62973	-4.64171	8.14511e-06	7.6353e-06	5.22573e-05	5.00081e-05	143	2.82739	0.153015	0.208438	0.207364	8	138
ENPP7	-1.78445	-1.7394	-4.66566	-4.69237	8.71852e-06	7.63821e-06	5.53427e-05	5.00081e-05	110	2.82739	0.153015	0.279734	0.276558	2	111
RAD51B	1.96035	1.78595	4.71117	4.78293	1.07166e-05	7.77614e-06	6.55065e-05	5.07953e-05	77	2.82739	0.153015	0.961514	0.932878	7	73
NUDT3	-0.490428	-0.52147	-4.67811	-4.63269	6.50771e-06	7.77984e-06	4.30207e-05	5.07953e-05	147	2.82739	0.153015	0.0748511	0.0763261	8	142
PDAP1	0.444338	0.451456	4.69481	4.6294	6.06208e-06	7.88867e-06	4.04661e-05	5.14351e-05	147	2.82739	0.153015	0.0610071	0.0627434	8	142
RCBTB2	0.74546	0.778821	4.62195	4.6279	8.25054e-06	7.9386e-06	5.26518e-05	5.16371e-05	147	2.82739	0.153015	0.177169	0.176713	8	142
ANGPTL2	-1.34609	-1.49302	-4.59548	-4.62782	9.22073e-06	7.94141e-06	5.79161e-05	5.16371e-05	147	2.82739	0.153015	0.584351	0.576211	8	142
VPS33B	0.378984	0.425326	4.73238	4.62441	5.16503e-06	8.05642e-06	3.5672e-05	5.23133e-05	147	2.82739	0.153015	0.0436789	0.0457422	8	142
POTEE	-0.523683	-0.655378	-4.6556	-4.6219	7.15864e-06	8.14237e-06	4.66791e-05	5.27992e-05	147	2.82739	0.153015	0.0861736	0.087435	8	142
EEF1AKNMT	0.397808	0.332449	4.71155	4.61872	5.64527e-06	8.25241e-06	3.82709e-05	5.34397e-05	147	2.82739	0.153015	0.0485522	0.0505235	8	142
NXN	1.09335	0.772845	4.59022	4.61661	9.42598e-06	8.32606e-06	5.90502e-05	5.38432e-05	147	2.82739	0.153015	0.3864	0.381996	8	142
DOCK7	0.408052	0.32426	4.69844	4.6131	5.96939e-06	8.44999e-06	3.99588e-05	5.45702e-05	147	2.82739	0.153015	0.0513704	0.0532885	8	142
NSMCE3	0.393446	0.405981	4.70582	4.61049	5.78477e-06	8.54344e-06	3.89956e-05	5.50988e-05	147	2.82739	0.153015	0.0476091	0.0495982	8	142
CHD3	0.493658	0.45194	4.65242	4.60933	7.25561e-06	8.58543e-06	4.71189e-05	5.52944e-05	147	2.82739	0.153015	0.0766804	0.0781209	8	142
CAVIN1	-1.37326	-1.49553	-4.57536	-4.60812	1.00305e-05	8.62921e-06	6.20255e-05	5.55011e-05	147	2.82739	0.153015	0.613544	0.604853	8	142
GAS6	-0.919615	-0.792168	-4.59011	-4.6099	9.66242e-06	8.7709e-06	6.02947e-05	5.63361e-05	142	2.82739	0.153015	0.272732	0.270395	8	137
SNX29	0.579387	0.605039	4.62211	4.60347	8.24506e-06	8.79952e-06	5.26518e-05	5.64129e-05	147	2.82739	0.153015	0.107016	0.107884	8	142
ITIH4	-1.2684	-1.49245	-4.57242	-4.60328	1.01545e-05	8.80663e-06	6.26304e-05	5.64129e-05	147	2.82739	0.153015	0.52409	0.517087	8	142
PKP3	1.56955	1.45745	4.5674	4.6027	1.03699e-05	8.82816e-06	6.38765e-05	5.64746e-05	147	2.82739	0.153015	0.804269	0.791979	8	142
WDSUB1	-0.627604	-0.466181	-4.60836	-4.5992	8.7355e-06	8.95912e-06	5.5377e-05	5.72353e-05	147	2.82739	0.153015	0.126319	0.126822	8	142
SLU7	0.528588	0.546228	4.62956	4.59827	7.99046e-06	8.99396e-06	5.14029e-05	5.73806e-05	147	2.82739	0.153015	0.0887861	0.0899982	8	142
AFF1	0.909911	1.13783	4.5759	4.59466	1.0008e-05	9.13163e-06	6.19664e-05	5.81807e-05	147	2.82739	0.153015	0.269298	0.267104	8	142
NR3C2	-1.22618	-0.899974	-4.60907	-4.64234	1.07038e-05	9.15124e-06	6.55065e-05	5.82275e-05	113	2.82739	0.153015	0.368773	0.363506	6	110
SRSF2	0.313993	0.301985	4.76747	4.5899	4.44388e-06	9.3159e-06	3.13705e-05	5.91958e-05	147	2.82739	0.153015	0.0295428	0.0318728	8	142
APOH	-1.29792	-1.46875	-4.55784	-4.58925	1.07918e-05	9.3415e-06	6.58822e-05	5.92791e-05	147	2.82739	0.153015	0.552291	0.544756	8	142
LIMS4	-1.05009	-1.01613	-4.56294	-4.58794	1.05644e-05	9.39307e-06	6.48246e-05	5.95268e-05	147	2.82739	0.153015	0.360705	0.356786	8	142
CDK5	0.636564	0.570609	4.59447	4.5871	9.25958e-06	9.426e-06	5.80838e-05	5.96559e-05	147	2.82739	0.153015	0.130738	0.131158	8	142
NBN	0.391603	0.467968	4.68091	4.58625	6.43082e-06	9.45974e-06	4.26302e-05	5.97897e-05	147	2.82739	0.153015	0.0476672	0.0496553	8	142
CEP170B	0.611665	0.699839	4.59715	4.58553	9.15606e-06	9.4886e-06	5.76612e-05	5.98924e-05	147	2.82739	0.153015	0.12057	0.121182	8	142
ZMYM2	0.38737	0.423168	4.67898	4.58154	6.48376e-06	9.64839e-06	4.29217e-05	6.08201e-05	147	2.82739	0.153015	0.0466807	0.0486874	8	142
BCAS4	-1.33999	-1.10086	-4.73807	-4.80045	1.30093e-05	9.7e-06	7.63985e-05	6.10643e-05	62	2.82739	0.153015	0.375067	0.365382	6	59
TRAF4	0.73374	0.741671	4.57249	4.578	1.01518e-05	9.79293e-06	6.26304e-05	6.15677e-05	147	2.82739	0.153015	0.175375	0.174953	8	142
ABI3BP	1.69958	1.26347	4.53983	4.57623	1.16319e-05	9.86565e-06	6.98525e-05	6.19021e-05	147	2.82739	0.153015	0.954534	0.939408	8	142
MATR3	0.322865	0.371739	4.73899	4.57607	5.02101e-06	9.87221e-06	3.49802e-05	6.19021e-05	147	2.82739	0.153015	0.0316125	0.0339035	8	142
NOTCH2	0.766444	0.671178	4.56669	4.57543	1.04007e-05	9.89867e-06	6.39837e-05	6.19862e-05	147	2.82739	0.153015	0.191844	0.191111	8	142
PDK3	-0.994568	-0.78616	-4.544	-4.56694	1.14317e-05	1.02569e-05	6.88231e-05	6.41445e-05	147	2.82739	0.153015	0.326273	0.323003	8	142
ANKFY1	0.342832	0.343918	4.70274	4.56575	5.86105e-06	1.03081e-05	3.93436e-05	6.43414e-05	147	2.82739	0.153015	0.036195	0.0383995	8	142
SNRPB	0.323409	0.349261	4.72638	4.56558	5.29903e-06	1.03154e-05	3.62885e-05	6.43414e-05	147	2.82739	0.153015	0.0318885	0.0341743	8	142
ISOC2	-0.732892	-0.656911	-4.5563	-4.56197	1.0861e-05	1.04723e-05	6.62202e-05	6.5234e-05	147	2.82739	0.153015	0.176215	0.175777	8	142
ERH	0.540807	0.586478	4.58583	4.55943	9.60107e-06	1.05845e-05	5.99901e-05	6.58463e-05	147	2.82739	0.153015	0.0947194	0.0958195	8	142
WTAP	0.336631	0.329687	4.69947	4.55646	5.9433e-06	1.07166e-05	3.98399e-05	6.65657e-05	147	2.82739	0.153015	0.0349463	0.0371744	8	142
CAPRIN1	0.421546	0.462542	4.6291	4.5562	8.00596e-06	1.07281e-05	5.14334e-05	6.65657e-05	147	2.82739	0.153015	0.056479	0.0583008	8	142
POTEJ	-0.731368	-0.866988	-4.54886	-4.55449	1.12029e-05	1.08049e-05	6.78282e-05	6.69544e-05	147	2.82739	0.153015	0.176058	0.175623	8	142
HDHD3	-0.701265	-0.642382	-4.55158	-4.55388	1.10771e-05	1.08327e-05	6.72805e-05	6.70393e-05	147	2.82739	0.153015	0.16167	0.161507	8	142
NES	-1.02632	-1.17698	-4.52929	-4.55352	1.21526e-05	1.08489e-05	7.22538e-05	6.70519e-05	147	2.82739	0.153015	0.349696	0.345984	8	142
CCAR1	0.324286	0.364494	4.71095	4.55296	5.65968e-06	1.08741e-05	3.83143e-05	6.71205e-05	147	2.82739	0.153015	0.0322723	0.0345508	8	142
CHM	-0.457364	-0.387392	-4.60712	-4.55247	8.78127e-06	1.08963e-05	5.55935e-05	6.71701e-05	147	2.82739	0.153015	0.0671205	0.0687414	8	142
CLIC4	1.04764	1.01949	4.52604	4.55104	1.23178e-05	1.09618e-05	7.2874e-05	6.74861e-05	147	2.82739	0.153015	0.364902	0.360904	8	142
ARAP1	-0.643633	-0.575806	-4.5493	-4.54405	1.11826e-05	1.1286e-05	6.78282e-05	6.93101e-05	147	2.82739	0.153015	0.136325	0.13664	8	142
MTFP1	-1.24368	-0.958339	-4.51374	-4.54403	1.2962e-05	1.12873e-05	7.63079e-05	6.93101e-05	147	2.82739	0.153015	0.517054	0.510185	8	142
MTSS1	-0.687798	-0.640552	-4.54059	-4.54148	1.15952e-05	1.14075e-05	6.97192e-05	6.99574e-05	147	2.82739	0.153015	0.156274	0.156212	8	142
CTBP2	0.418487	0.515213	4.61479	4.54118	8.50255e-06	1.14222e-05	5.41153e-05	6.99574e-05	147	2.82739	0.153015	0.0560079	0.0578385	8	142
GNPDA1	-0.640597	-0.690183	-4.54582	-4.54019	1.13459e-05	1.14691e-05	6.84785e-05	7.00535e-05	147	2.82739	0.153015	0.13525	0.135585	8	142
SDC4	1.23752	1.48564	4.50981	4.53996	1.31747e-05	1.14802e-05	7.72753e-05	7.00535e-05	147	2.82739	0.153015	0.512832	0.506042	8	142
NOS3	-0.768275	-0.766144	-4.53054	-4.53992	1.20896e-05	1.14821e-05	7.21048e-05	7.00535e-05	147	2.82739	0.153015	0.195849	0.195041	8	142
SNW1	0.318336	0.328566	4.70299	4.53878	5.8549e-06	1.15367e-05	3.93436e-05	7.02963e-05	147	2.82739	0.153015	0.0312042	0.0335029	8	142
ASCC1	0.37408	0.333364	4.64073	4.53671	7.62288e-06	1.16365e-05	4.93033e-05	7.07842e-05	147	2.82739	0.153015	0.0442533	0.0463057	8	142
INSR	-0.9343	-0.666731	-4.51612	-4.5365	1.28345e-05	1.16466e-05	7.56503e-05	7.07842e-05	147	2.82739	0.153015	0.291495	0.288881	8	142
LZTFL1	0.537434	0.6322	4.56088	4.53451	1.06559e-05	1.17437e-05	6.5302e-05	7.12832e-05	147	2.82739	0.153015	0.0945675	0.0956705	8	142
C16orf70	0.424019	0.454952	4.60368	4.53371	8.90872e-06	1.17831e-05	5.62516e-05	7.14306e-05	147	2.82739	0.153015	0.0577761	0.0595734	8	142
FAM234B	-1.70384	-1.95386	-5.08488	-5.18381	2.00345e-05	1.18117e-05	0.000109559	7.15126e-05	29	2.82739	0.153015	0.266362	0.256292	3	29
TSPYL5	1.08038	1.13173	4.50398	4.53011	1.3496e-05	1.19609e-05	7.87736e-05	7.22366e-05	147	2.82739	0.153015	0.391875	0.387367	8	142
SPATA2	1.05242	1.17366	4.51344	4.54011	1.35394e-05	1.19617e-05	7.89304e-05	7.22366e-05	138	2.82739	0.153015	0.367278	0.362976	8	133
C3	-1.21044	-1.40271	-4.49974	-4.5293	1.37349e-05	1.20012e-05	7.94895e-05	7.23505e-05	147	2.82739	0.153015	0.492835	0.486422	8	142
TSEN2	1.68749	1.59778	4.73806	4.79778	1.60821e-05	1.2011e-05	9.14154e-05	7.23505e-05	54	2.82739	0.153015	0.304345	0.296816	3	54
EEF1AKMT1	-0.684822	-0.686576	-4.52781	-4.52858	1.22273e-05	1.20375e-05	7.26082e-05	7.24178e-05	147	2.82739	0.153015	0.1558	0.155748	8	142
PKD2	0.976868	0.95169	4.50546	4.52782	1.34138e-05	1.20754e-05	7.83891e-05	7.25541e-05	147	2.82739	0.153015	0.320171	0.317017	8	142
EIF1AX	-0.462704	-0.397028	-4.57804	-4.52709	9.91902e-06	1.21119e-05	6.17349e-05	7.26334e-05	147	2.82739	0.153015	0.0695724	0.071147	8	142
POGLUT2	1.07639	0.909787	4.50094	4.52695	1.36668e-05	1.21192e-05	7.93618e-05	7.26334e-05	147	2.82739	0.153015	0.389516	0.385053	8	142
ARHGAP27	0.46055	0.371487	4.57616	4.52445	9.99728e-06	1.22458e-05	6.19664e-05	7.32704e-05	147	2.82739	0.153015	0.0689826	0.0705684	8	142
A1BG	-1.10044	-1.22644	-4.49749	-4.52424	1.38628e-05	1.22564e-05	8.00357e-05	7.32704e-05	147	2.82739	0.153015	0.407737	0.402931	8	142
RPE	-0.521529	-0.53593	-4.55213	-4.52186	1.10517e-05	1.23781e-05	6.72113e-05	7.39049e-05	147	2.82739	0.153015	0.089396	0.0905966	8	142
TMEM43	1.00508	0.87545	4.49697	4.5205	1.38929e-05	1.24485e-05	8.01133e-05	7.42322e-05	147	2.82739	0.153015	0.340216	0.336684	8	142
ARAF	-0.388046	-0.322227	-4.60413	-4.51295	8.89207e-06	1.28448e-05	5.62206e-05	7.6499e-05	147	2.82739	0.153015	0.0483794	0.050354	8	142
YY1	0.506335	0.521171	4.54663	4.51221	1.13076e-05	1.28846e-05	6.83337e-05	7.66398e-05	147	2.82739	0.153015	0.0844669	0.0857605	8	142
EEF1E1	0.409669	0.453778	4.58617	4.50957	9.58708e-06	1.30265e-05	5.99809e-05	7.73867e-05	147	2.82739	0.153015	0.0543442	0.0562062	8	142
H1-0	1.36776	1.46662	4.47299	4.50541	1.53366e-05	1.32533e-05	8.74893e-05	7.8636e-05	147	2.82739	0.153015	0.636813	0.627683	8	142
ASH2L	0.35825	0.417889	4.61855	4.50382	8.36934e-06	1.33405e-05	5.33384e-05	7.90547e-05	147	2.82739	0.153015	0.0409779	0.0430921	8	142
SRRT	0.340904	0.375444	4.63527	4.50321	7.80019e-06	1.33744e-05	5.02464e-05	7.91493e-05	147	2.82739	0.153015	0.0368386	0.0390309	8	142
PHKB	-0.766886	-0.612365	-4.49283	-4.50256	1.41325e-05	1.34104e-05	8.12398e-05	7.91493e-05	147	2.82739	0.153015	0.198432	0.197575	8	142
ADNP	0.382724	0.457342	4.5967	4.50248	9.17372e-06	1.34149e-05	5.76965e-05	7.91493e-05	147	2.82739	0.153015	0.0472138	0.0492104	8	142
PPP2R3A	0.638695	0.721496	4.50738	4.50233	1.33075e-05	1.34232e-05	7.79584e-05	7.91493e-05	147	2.82739	0.153015	0.13675	0.137057	8	142
TRMT6	0.495477	0.539979	4.53764	4.50025	1.17382e-05	1.35397e-05	7.03144e-05	7.97372e-05	147	2.82739	0.153015	0.0812037	0.0825589	8	142
MOCS2	-0.661538	-0.491653	-4.4983	-4.49666	1.38166e-05	1.37426e-05	7.98657e-05	8.08316e-05	147	2.82739	0.153015	0.1473	0.147408	8	142
ELAC2	0.458603	0.521349	4.54518	4.49429	1.13761e-05	1.38779e-05	6.85744e-05	8.14562e-05	147	2.82739	0.153015	0.0693364	0.0709155	8	142
ENG	-0.987989	-1.07772	-4.47098	-4.49393	1.5464e-05	1.38983e-05	8.80066e-05	8.14562e-05	147	2.82739	0.153015	0.332574	0.329185	8	142
SUPT3H	0.626451	0.557453	4.70251	4.65614	1.22818e-05	1.39002e-05	7.28227e-05	8.14562e-05	71	2.82739	0.153015	0.100485	0.102497	7	67
FBRS	0.749999	0.795979	4.51715	4.5038	1.36115e-05	1.41683e-05	7.91579e-05	8.29248e-05	134	2.82739	0.153015	0.11888	0.119585	5	132
UBR5	0.266735	0.281669	4.73559	4.4852	5.09464e-06	1.44094e-05	3.52367e-05	8.4232e-05	147	2.82739	0.153015	0.0216074	0.0240872	8	142
SNRNP70	0.334228	0.379755	4.62195	4.48456	8.25061e-06	1.44474e-05	5.26518e-05	8.43501e-05	147	2.82739	0.153015	0.0356143	0.0378298	8	142
USP39	0.380803	0.39746	4.57723	4.4832	9.95269e-06	1.45287e-05	6.18455e-05	8.47208e-05	147	2.82739	0.153015	0.0471396	0.0491376	8	142
CDC42EP4	0.649048	0.556251	4.48373	4.48068	1.46732e-05	1.46813e-05	8.42069e-05	8.55053e-05	147	2.82739	0.153015	0.142713	0.142908	8	142
PAPSS2	1.07831	0.805651	4.4541	4.48025	1.65746e-05	1.47072e-05	9.39915e-05	8.55513e-05	147	2.82739	0.153015	0.399167	0.394522	8	142
PRMT7	-0.648792	-0.642123	-4.49199	-4.48803	1.4858e-05	1.48939e-05	8.50636e-05	8.65315e-05	137	2.82739	0.153015	0.140754	0.141002	8	132
RBM14	0.311137	0.337112	4.63794	4.47253	7.71294e-06	1.51834e-05	4.98185e-05	8.8105e-05	147	2.82739	0.153015	0.0306509	0.03296	8	142
MED18	0.44781	0.436345	4.5265	4.47217	1.22939e-05	1.52061e-05	7.28227e-05	8.8105e-05	147	2.82739	0.153015	0.0666578	0.0682874	8	142
FAIM	0.610912	0.635479	4.48073	4.47194	1.48555e-05	1.52204e-05	8.50636e-05	8.8105e-05	147	2.82739	0.153015	0.126604	0.127103	8	142
ANKRD46	-1.31192	-1.48411	-4.54514	-4.56288	1.68408e-05	1.52578e-05	9.51632e-05	8.82138e-05	91	2.82739	0.153015	0.206086	0.204487	3	91
NPRL3	-0.482351	-0.397574	-4.50665	-4.46632	1.33479e-05	1.55769e-05	7.80998e-05	8.98726e-05	147	2.82739	0.153015	0.0780204	0.0794357	8	142
TMF1	0.46499	0.491785	4.51303	4.46623	1.29998e-05	1.55826e-05	7.63985e-05	8.98726e-05	147	2.82739	0.153015	0.0723002	0.0738234	8	142
NDUFA4L2	-3.41582	-3.56745	-4.42421	-4.46494	1.87325e-05	1.56659e-05	0.000103292	9.02432e-05	147	2.82739	0.153015	4.05983	3.9861	8	142
PFDN4	-0.44072	-0.438005	-4.51871	-4.46174	1.26977e-05	1.58736e-05	7.49363e-05	9.13288e-05	147	2.82739	0.153015	0.0647868	0.0664517	8	142
NUDT12	-0.846668	-0.740812	-4.44486	-4.46092	1.72148e-05	1.59274e-05	9.68188e-05	9.15276e-05	147	2.82739	0.153015	0.247115	0.245339	8	142
SF3B3	0.264945	0.284703	4.7074	4.4581	5.74582e-06	1.61134e-05	3.87877e-05	9.24848e-05	147	2.82739	0.153015	0.0215744	0.0240548	8	142
SUPT6H	0.28366	0.282763	4.66637	4.45759	6.83985e-06	1.61472e-05	4.47223e-05	9.25667e-05	147	2.82739	0.153015	0.0251667	0.0275793	8	142
HPCAL1	-1.34539	-1.35369	-4.42533	-4.45728	1.86474e-05	1.61681e-05	0.000102941	9.25746e-05	147	2.82739	0.153015	0.629495	0.620504	8	142
PRKCA	0.728481	0.687384	4.44568	4.45254	1.71573e-05	1.6486e-05	9.66094e-05	9.42812e-05	147	2.82739	0.153015	0.182873	0.182309	8	142
JPT2	0.7316	0.740651	4.44384	4.45103	1.72873e-05	1.6589e-05	9.69987e-05	9.47154e-05	147	2.82739	0.153015	0.184595	0.183999	8	142
MYO5B	0.960189	1.04324	4.42879	4.45076	1.83857e-05	1.66071e-05	0.000101906	9.47154e-05	147	2.82739	0.153015	0.320135	0.316981	8	142
PRPF4B	0.34074	0.374352	4.57699	4.45055	9.96262e-06	1.66218e-05	6.18455e-05	9.47154e-05	147	2.82739	0.153015	0.0377465	0.0399218	8	142
GALNS	0.785517	0.893794	4.43807	4.44996	1.77004e-05	1.66618e-05	9.89685e-05	9.48295e-05	147	2.82739	0.153015	0.213359	0.212221	8	142
VEZF1	0.765058	0.901162	4.43767	4.44792	1.77297e-05	1.68021e-05	9.90169e-05	9.55134e-05	147	2.82739	0.153015	0.202427	0.201495	8	142
RBM45	0.32974	0.32055	4.58016	4.44251	9.83148e-06	1.71801e-05	6.12697e-05	9.75452e-05	147	2.82739	0.153015	0.0352998	0.0375212	8	142
SLIT3	-0.93958	-1.16755	-4.42049	-4.44161	1.90197e-05	1.72438e-05	0.000104634	9.77111e-05	147	2.82739	0.153015	0.307692	0.304773	8	142
SGK3	-0.605282	-0.59995	-4.4505	-4.44151	1.68216e-05	1.72505e-05	9.51632e-05	9.77111e-05	147	2.82739	0.153015	0.125976	0.126486	8	142
SMARCA4	0.357892	0.367036	4.54872	4.4399	1.12098e-05	1.73649e-05	6.78282e-05	9.81701e-05	147	2.82739	0.153015	0.0421615	0.0442535	8	142
LBP	-1.36957	-1.75682	-4.40753	-4.43979	2.00522e-05	1.73729e-05	0.000109559	9.81701e-05	147	2.82739	0.153015	0.657612	0.64809	8	142
DOCK11	1.00865	0.705242	4.41514	4.43906	1.94395e-05	1.74251e-05	0.000106698	9.83485e-05	147	2.82739	0.153015	0.355454	0.351633	8	142
EIF3K	0.367665	0.390398	4.53727	4.43702	1.17562e-05	1.75712e-05	7.03343e-05	9.9055e-05	147	2.82739	0.153015	0.0447203	0.0467639	8	142
DYNC2LI1	0.642436	0.783127	4.4473	4.43775	1.72646e-05	1.77368e-05	9.69853e-05	9.98702e-05	144	2.82739	0.153015	0.125021	0.125561	7	140
MTOR	0.361707	0.394298	4.53935	4.43438	1.16553e-05	1.77629e-05	6.99052e-05	9.98987e-05	147	2.82739	0.153015	0.043243	0.0453145	8	142
HIRIP3	0.542945	0.599962	4.45245	4.43114	1.66877e-05	1.80005e-05	9.45212e-05	0.000101115	147	2.82739	0.153015	0.101275	0.102252	8	142
RBM5	0.329118	0.295296	4.56499	4.42828	1.04746e-05	1.82122e-05	6.43556e-05	0.000102183	147	2.82739	0.153015	0.0354008	0.0376203	8	142
DNTTIP1	0.535797	0.481536	4.44801	4.42518	1.69939e-05	1.84455e-05	9.59149e-05	0.00010337	147	2.82739	0.153015	0.098823	0.0998456	8	142
RPP40	0.406157	0.434134	4.49271	4.42036	1.41392e-05	1.88129e-05	8.12398e-05	0.000105305	147	2.82739	0.153015	0.0556623	0.0574994	8	142
WIPF3	1.49066	1.23222	4.38488	4.41859	2.19877e-05	1.89494e-05	0.000119046	0.000105872	147	2.82739	0.153015	0.787104	0.775138	8	142
WNK3	-1.29496	-0.980191	-4.54246	-4.6114	2.57121e-05	1.89589e-05	0.000135474	0.000105872	63	2.82739	0.153015	0.49499	0.480301	8	58
SNRNP40	0.349439	0.359058	4.53039	4.41618	1.20974e-05	1.91375e-05	7.21048e-05	0.000106744	147	2.82739	0.153015	0.0405192	0.0426421	8	142
NCOR1	0.38013	0.410459	4.50279	4.41404	1.35627e-05	1.93056e-05	7.89699e-05	0.000107518	147	2.82739	0.153015	0.0485389	0.0505105	8	142
RAP2A	-0.751873	-0.906058	-4.40428	-4.41383	2.0319e-05	1.93216e-05	0.00011089	0.000107518	147	2.82739	0.153015	0.198485	0.197627	8	142
ACTG1	-0.382458	-0.456346	-4.49986	-4.41286	1.37277e-05	1.93986e-05	7.94895e-05	0.00010782	147	2.82739	0.153015	0.0491992	0.0511583	8	142
REPIN1	0.583567	0.70479	4.4219	4.40985	1.89105e-05	1.96388e-05	0.000104153	0.000109027	147	2.82739	0.153015	0.118619	0.119268	8	142
BUD31	0.539627	0.593829	4.42885	4.40755	1.8381e-05	1.9824e-05	0.000101906	0.000109927	147	2.82739	0.153015	0.10111	0.10209	8	142
STX6	-0.517242	-0.478282	-4.43399	-4.40701	1.79984e-05	1.98683e-05	0.000100167	0.000110044	147	2.82739	0.153015	0.0926803	0.0938189	8	142
DPY30	0.443829	0.5217	4.45725	4.40494	1.63619e-05	2.00361e-05	9.28956e-05	0.000110844	147	2.82739	0.153015	0.0675285	0.0691417	8	142
PREPL	-0.410921	-0.374685	-4.47319	-4.40464	1.53239e-05	2.0061e-05	8.74893e-05	0.000110853	147	2.82739	0.153015	0.0574739	0.0592768	8	142
HSPG2	-0.66637	-0.691588	-4.40242	-4.40323	2.04736e-05	2.0177e-05	0.000111606	0.000111364	147	2.82739	0.153015	0.15604	0.155983	8	142
SRPRA	0.56233	0.569603	4.41625	4.40026	1.9352e-05	2.04228e-05	0.00010634	0.00011259	147	2.82739	0.153015	0.110424	0.111228	8	142
GLB1	1.15308	1.39094	4.37153	4.39973	2.32105e-05	2.0467e-05	0.000124819	0.000112703	147	2.82739	0.153015	0.473853	0.467798	8	142
UFM1	-0.640015	-0.645129	-4.40179	-4.39918	2.05266e-05	2.05127e-05	0.000111768	0.000112823	147	2.82739	0.153015	0.143983	0.144154	8	142
HELZ	0.402541	0.324342	4.47131	4.39837	1.54434e-05	2.05808e-05	8.79938e-05	0.000113067	147	2.82739	0.153015	0.0552003	0.0570462	8	142
GTF3C6	0.497725	0.493418	4.42865	4.39646	1.83961e-05	2.07415e-05	0.000101906	0.000113818	147	2.82739	0.153015	0.0860252	0.0872893	8	142
ERG	-1.07321	-1.12031	-4.3764	-4.39841	2.33294e-05	2.10858e-05	0.000125191	0.000115574	141	2.82739	0.153015	0.310872	0.307769	6	138
ZNF655	0.872363	0.863343	4.57292	4.52079	1.80696e-05	2.11243e-05	0.000100447	0.000115651	77	2.82739	0.153015	0.0924636	0.0946083	3	77
EIF3A	0.321207	0.315235	4.52944	4.38815	1.2145e-05	2.14564e-05	7.22538e-05	0.000117297	147	2.82739	0.153015	0.0342507	0.0364919	8	142
MTA1	0.455583	0.488058	4.43436	4.38788	1.79715e-05	2.14794e-05	0.000100134	0.000117297	147	2.82739	0.153015	0.0718891	0.07342	8	142
HYI	-0.823006	-0.815989	-4.37249	-4.38766	2.31209e-05	2.1499e-05	0.000124478	0.000117297	147	2.82739	0.153015	0.24129	0.239624	8	142
PRKAB2	-0.734747	-0.608089	-4.37876	-4.38713	2.25402e-05	2.15451e-05	0.000121762	0.000117414	147	2.82739	0.153015	0.191762	0.191031	8	142
RIPK4	0.800962	0.728025	4.37512	4.38891	2.33503e-05	2.18229e-05	0.000125191	0.000118791	142	2.82739	0.153015	0.225474	0.22406	8	137
OAS2	-1.03929	-1.43633	-4.35845	-4.38354	2.44726e-05	2.18623e-05	0.00013	0.000118869	147	2.82739	0.153015	0.387256	0.382835	8	142
FUT5	2.07205	1.83784	4.41125	4.45723	2.68613e-05	2.19418e-05	0.000140001	0.000119165	96	2.82739	0.153015	0.541387	0.530276	3	96
ANO6	-0.742825	-0.769839	-4.37285	-4.38202	2.30867e-05	2.19984e-05	0.000124434	0.000119335	147	2.82739	0.153015	0.196532	0.195711	8	142
ACBD4	1.11568	1.07087	4.37573	4.40147	2.4867e-05	2.21141e-05	0.000131949	0.000119825	128	2.82739	0.153015	0.332342	0.328467	6	125
CTR9	0.296285	0.330576	4.55512	4.38045	1.09148e-05	2.21391e-05	6.64631e-05	0.000119825	147	2.82739	0.153015	0.0288144	0.0311582	8	142
PPFIA1	0.310496	0.400769	4.53214	4.3784	1.20097e-05	2.23243e-05	7.17608e-05	0.00012069	147	2.82739	0.153015	0.0319665	0.0342508	8	142
GAK	0.361648	0.361215	4.47632	4.37661	1.5128e-05	2.24873e-05	8.65059e-05	0.000121393	147	2.82739	0.153015	0.0444548	0.0465034	8	142
SH3BP4	-0.799814	-0.616126	-4.3627	-4.37641	2.40558e-05	2.25055e-05	0.00012807	0.000121393	147	2.82739	0.153015	0.228906	0.227474	8	142
SH3PXD2A	-0.91697	-1.07808	-4.34927	-4.36971	2.53975e-05	2.31265e-05	0.000134021	0.000124601	147	2.82739	0.153015	0.302738	0.299912	8	142
RAB39B	3.40777	2.53651	4.98332	5.14718	4.86132e-05	2.32305e-05	0.000229233	0.000125019	23	2.82739	0.153015	0.357816	0.335396	1	25
TFPI	1.0982	0.913689	4.33996	4.36679	2.63696e-05	2.34022e-05	0.000138236	0.000125801	147	2.82739	0.153015	0.436095	0.430753	8	142
C11orf96	-1.37252	-1.51721	-4.33411	-4.36619	2.69988e-05	2.34587e-05	0.000140001	0.000125962	147	2.82739	0.153015	0.683013	0.673011	8	142
POLR3GL	0.466503	0.492892	4.45426	4.39077	1.85629e-05	2.35633e-05	0.000102709	0.00012628	124	2.82739	0.153015	0.0663324	0.0682648	7	120
MYH9	-0.543414	-0.6602	-4.38401	-4.36502	2.20647e-05	2.35711e-05	0.000119328	0.00012628	147	2.82739	0.153015	0.104642	0.105555	8	142
TAOK1	0.307963	0.27798	4.51981	4.36447	1.26399e-05	2.36236e-05	7.46873e-05	0.000126418	147	2.82739	0.153015	0.0316189	0.0339097	8	142
H1-5	1.22009	0.688652	4.33427	4.36387	2.69815e-05	2.3681e-05	0.000140001	0.000126583	147	2.82739	0.153015	0.539686	0.53239	8	142
ZNF3	0.834772	1.01935	4.35104	4.36737	2.57296e-05	2.38114e-05	0.000135474	0.000127137	142	2.82739	0.153015	0.247716	0.245867	8	137
RPS14	-0.374406	-0.369506	-4.447	-4.35867	1.70644e-05	2.4185e-05	9.61993e-05	0.000128986	147	2.82739	0.153015	0.048277	0.0502535	8	142
MAGIX	2.30033	2.10626	4.65324	4.69695	3.12397e-05	2.4274e-05	0.000158221	0.000129184	43	2.82739	0.153015	0.218662	0.214611	1	45
C8B	-1.12272	-1.35995	-4.33028	-4.35774	2.74182e-05	2.42766e-05	0.000142022	0.000129184	147	2.82739	0.153015	0.457826	0.452074	8	142
CLASP1	0.376685	0.355078	4.44318	4.35665	1.73337e-05	2.43839e-05	9.71453e-05	0.00012961	147	2.82739	0.153015	0.0489506	0.0509144	8	142
ATOX1	-0.626835	-0.634885	-4.35877	-4.35522	2.44414e-05	2.4526e-05	0.000129979	0.000130219	147	2.82739	0.153015	0.140854	0.141083	8	142
ICA1	0.872425	0.901999	4.33637	4.35469	2.67542e-05	2.45788e-05	0.000139793	0.000130342	147	2.82739	0.153015	0.275672	0.273358	8	142
GRAP	-0.912845	-1.06252	-4.3492	-4.36889	2.69717e-05	2.4604e-05	0.000140001	0.000130342	133	2.82739	0.153015	0.269403	0.26698	7	129
NIF3L1	-0.46692	-0.40025	-4.39281	-4.3524	2.129e-05	2.48074e-05	0.000115558	0.000131273	147	2.82739	0.153015	0.0769466	0.0783821	8	142
DPYD	0.840909	0.589989	4.33446	4.35104	2.69608e-05	2.49447e-05	0.000140001	0.000131853	147	2.82739	0.153015	0.256341	0.254391	8	142
MIF4GD	0.460113	0.350429	4.39275	4.34996	2.12951e-05	2.50541e-05	0.000115558	0.000132284	147	2.82739	0.153015	0.0747215	0.076199	8	142
DKC1	0.451194	0.477378	4.3932	4.3471	2.12563e-05	2.53457e-05	0.000115558	0.000133675	147	2.82739	0.153015	0.071838	0.0733699	8	142
TSPO	-0.760563	-0.633988	-4.33501	-4.3461	2.69009e-05	2.54479e-05	0.000140001	0.000134065	147	2.82739	0.153015	0.209643	0.208574	8	142
PIR	-0.759312	-0.717042	-4.33426	-4.34526	2.69818e-05	2.55342e-05	0.000140001	0.00013437	147	2.82739	0.153015	0.209025	0.207968	8	142
AIMP2	0.3595	0.423682	4.43524	4.33732	1.79067e-05	2.63669e-05	9.98886e-05	0.000138599	147	2.82739	0.153015	0.0447459	0.0467891	8	142
LRWD1	0.39028	0.394965	4.41134	4.33549	1.97431e-05	2.65627e-05	0.000108241	0.000139473	147	2.82739	0.153015	0.0533091	0.0551906	8	142
SMIM1	-1.00855	-1.0582	-4.31469	-4.33968	2.97695e-05	2.66252e-05	0.000152224	0.000139647	142	2.82739	0.153015	0.371726	0.367456	8	137
ESYT2	0.616832	0.600447	4.33816	4.33361	2.65619e-05	2.67653e-05	0.000139092	0.000140227	147	2.82739	0.153015	0.137693	0.137983	8	142
FRG1	0.362327	0.359895	4.42616	4.33106	1.8584e-05	2.7042e-05	0.000102709	0.00014152	147	2.82739	0.153015	0.0456389	0.0476652	8	142
GGT7	-0.607085	-0.527425	-4.33664	-4.33066	2.67244e-05	2.70853e-05	0.00013979	0.000141591	147	2.82739	0.153015	0.133469	0.133838	8	142
BZW1	0.444762	0.336095	4.37743	4.32963	2.26624e-05	2.7198e-05	0.000122284	0.000142024	147	2.82739	0.153015	0.0703084	0.0718692	8	142
PALM2AKAP2	-0.770537	-0.771038	-4.31702	-4.32908	2.89202e-05	2.72595e-05	0.000148827	0.000142188	147	2.82739	0.153015	0.216974	0.215767	8	142
SULT1A3	-1.09896	-1.27819	-4.3019	-4.32877	3.07287e-05	2.72936e-05	0.000156294	0.00014221	147	2.82739	0.153015	0.444456	0.438957	8	142
ZNF462	1.05085	1.08111	4.35792	4.38525	3.1144e-05	2.74385e-05	0.000157903	0.000142808	103	2.82739	0.153015	0.285994	0.282441	6	100
BBS2	0.491093	0.595983	4.3501	4.31912	2.53125e-05	2.83751e-05	0.000133719	0.000147521	147	2.82739	0.153015	0.0867997	0.0880492	8	142
PRUNE1	-0.603691	-0.584418	-4.32381	-4.3176	2.81418e-05	2.85499e-05	0.000145298	0.000148268	147	2.82739	0.153015	0.132766	0.133148	8	142
SUPV3L1	-0.967819	-0.638903	-4.29252	-4.3153	3.19049e-05	2.8815e-05	0.000161078	0.000149481	147	2.82739	0.153015	0.34622	0.342574	8	142
C16orf86	0.875431	1.10447	4.32357	4.34204	3.15491e-05	2.88966e-05	0.000159619	0.00014974	122	2.82739	0.153015	0.244778	0.2427	7	118
GPI	-0.701577	-0.55341	-4.3069	-4.31314	3.01189e-05	2.90663e-05	0.000153847	0.000150455	147	2.82739	0.153015	0.180722	0.180199	8	142
FAM241A	-1.15539	-0.965057	-4.28481	-4.31398	3.35383e-05	2.9521e-05	0.00016826	0.000152642	142	2.82739	0.153015	0.494043	0.487385	8	137
SLC44A4	1.40313	1.30586	4.28761	4.32174	3.42928e-05	2.95774e-05	0.000171519	0.000152768	134	2.82739	0.153015	0.641441	0.631348	7	130
ZNF768	0.686306	0.886357	4.30363	4.30838	3.05158e-05	2.9629e-05	0.000155542	0.000152868	147	2.82739	0.153015	0.173202	0.172821	8	142
PDZD8	0.480535	0.486954	4.34028	4.30657	2.63359e-05	2.98453e-05	0.000138211	0.000153817	147	2.82739	0.153015	0.0834841	0.0847963	8	142
CMPK2	-0.710958	-0.869102	-4.29897	-4.30623	3.10914e-05	2.98855e-05	0.000157804	0.000153852	147	2.82739	0.153015	0.186272	0.185644	8	142
QARS1	0.467424	0.517344	4.34401	4.30597	2.59422e-05	2.99169e-05	0.000136444	0.000153852	147	2.82739	0.153015	0.0788551	0.0802546	8	142
COL6A2	-1.01154	-1.02491	-4.27721	-4.30156	3.39181e-05	3.04515e-05	0.000169988	0.000156432	147	2.82739	0.153015	0.380922	0.376621	8	142
ST13	-0.529736	-0.34947	-4.31915	-4.29917	2.86739e-05	3.07449e-05	0.000147727	0.000157768	147	2.82739	0.153015	0.10245	0.103404	8	142
SERBP1	0.393874	0.370178	4.36847	4.29753	2.35005e-05	3.09476e-05	0.000125673	0.000158636	147	2.82739	0.153015	0.0553664	0.0572092	8	142
PTBP3	0.497586	0.553823	4.32163	4.29358	2.83886e-05	3.14425e-05	0.000146415	0.000161	147	2.82739	0.153015	0.0902879	0.0914717	8	142
PCBD2	-1.07092	-0.77252	-4.26495	-4.29109	3.56175e-05	3.17583e-05	0.000176289	0.000162441	147	2.82739	0.153015	0.429416	0.4242	8	142
TXNL4B	0.566103	0.549794	4.30059	4.2886	3.08904e-05	3.20761e-05	0.00015695	0.00016389	147	2.82739	0.153015	0.118011	0.118672	8	142
MTMR10	0.630358	0.777438	4.28898	4.28736	3.23592e-05	3.2236e-05	0.000162857	0.00016453	147	2.82739	0.153015	0.147114	0.147226	8	142
PPP1CC	0.400791	0.384502	4.35037	4.2843	2.52846e-05	3.26337e-05	0.000133719	0.000166375	147	2.82739	0.153015	0.0578058	0.0596025	8	142
DHRS3	-1.02662	-0.834426	-4.25918	-4.28404	3.6445e-05	3.26675e-05	0.000179827	0.000166375	147	2.82739	0.153015	0.395694	0.391114	8	142
ARF6	0.619597	0.66449	4.28622	4.28318	3.27193e-05	3.27806e-05	0.000164496	0.000166772	147	2.82739	0.153015	0.142318	0.14252	8	142
DNAJC7	0.368565	0.290176	4.36906	4.28276	2.34443e-05	3.28361e-05	0.000125513	0.000166875	147	2.82739	0.153015	0.0484665	0.0504394	8	142
ACSS2	0.700677	0.754703	4.27372	4.28036	3.43928e-05	3.31526e-05	0.000171647	0.000168304	147	2.82739	0.153015	0.183068	0.182501	8	142
ZNF207	0.263921	0.284535	4.49594	4.27862	1.39519e-05	3.33841e-05	8.03562e-05	0.000169298	147	2.82739	0.153015	0.0234691	0.0259138	8	142
GPX4	-0.758693	-0.513053	-4.26511	-4.27683	3.55938e-05	3.36239e-05	0.000176289	0.000170332	147	2.82739	0.153015	0.215506	0.214327	8	142
NEU1	0.696602	0.764891	4.27013	4.27642	3.48896e-05	3.36795e-05	0.000173765	0.000170432	147	2.82739	0.153015	0.181249	0.180717	8	142
FKBP1A	-0.546393	-0.558172	-4.29151	-4.27596	3.20341e-05	3.37407e-05	0.00016139	0.000170479	147	2.82739	0.153015	0.110403	0.111207	8	142
ARHGAP42	-0.778743	-0.79498	-4.27979	-4.28432	3.47722e-05	3.37607e-05	0.00017336	0.000170479	138	2.82739	0.153015	0.171041	0.170679	6	135
HP	-1.80591	-1.92554	-4.23985	-4.27534	3.93541e-05	3.38246e-05	0.000191613	0.00017062	147	2.82739	0.153015	1.2356	1.21517	8	142
PCDH1	-0.998742	-0.779159	-4.25109	-4.27507	3.76373e-05	3.38616e-05	0.000184568	0.000170625	147	2.82739	0.153015	0.375921	0.371715	8	142
OCLN	1.01815	1.22267	4.25001	4.27462	3.77991e-05	3.39226e-05	0.000185172	0.000170751	147	2.82739	0.153015	0.390871	0.386382	8	142
AHSG	-1.14154	-1.23328	-4.24349	-4.27137	3.87898e-05	3.43658e-05	0.00018925	0.000172799	147	2.82739	0.153015	0.492862	0.486449	8	142
SLC22A15	-1.57852	-1.20832	-5.51135	-5.57843	7.66594e-05	3.45592e-05	0.000333247	0.000173547	14	2.82739	0.153015	0.178398	0.174133	3	14
NDE1	0.446073	0.35166	4.3139	4.26976	2.92847e-05	3.45877e-05	0.000150227	0.000173547	147	2.82739	0.153015	0.0728217	0.0743351	8	142
PLCD3	0.937912	0.939788	4.25665	4.28027	3.87475e-05	3.48763e-05	0.000189237	0.000174811	134	2.82739	0.153015	0.327324	0.323722	8	129
MOB2	-0.470964	-0.460646	-4.30194	-4.26687	3.07241e-05	3.49894e-05	0.000156294	0.000175192	147	2.82739	0.153015	0.0816276	0.0829748	8	142
SSU72	0.366097	0.354803	4.35251	4.26582	2.50669e-05	3.51361e-05	0.000132715	0.000175741	147	2.82739	0.153015	0.0481837	0.050162	8	142
ISOC1	-0.654886	-0.607371	-4.26208	-4.26402	3.6027e-05	3.53893e-05	0.000177948	0.000176822	147	2.82739	0.153015	0.160797	0.16065	8	142
TIAL1	0.253675	0.261157	4.50071	4.26309	1.36797e-05	3.55222e-05	7.93618e-05	0.000177201	147	2.82739	0.153015	0.0216363	0.0241155	8	142
ITGB8	1.52907	1.43672	4.22952	4.26296	4.09994e-05	3.554e-05	0.000198012	0.000177201	147	2.82739	0.153015	0.890149	0.876239	8	142
CXADR	1.10601	1.17857	4.23113	4.25818	4.07392e-05	3.6224e-05	0.000197353	0.000180423	147	2.82739	0.153015	0.465369	0.459475	8	142
PRRT3	2.66278	2.40955	4.31569	4.3863	4.92191e-05	3.66837e-05	0.000230952	0.00018252	73	2.82739	0.153015	1.06565	1.03162	3	73
KPNA1	0.328681	0.305384	4.36997	4.25237	2.33581e-05	3.70729e-05	0.000125191	0.000184264	147	2.82739	0.153015	0.0385286	0.0406891	8	142
BLVRA	0.533136	0.396153	4.26674	4.24918	3.53636e-05	3.75469e-05	0.000175577	0.000186425	147	2.82739	0.153015	0.106334	0.107215	8	142
ZNHIT6	0.910278	0.780555	4.23254	4.25091	4.09528e-05	3.76867e-05	0.000197987	0.000186756	144	2.82739	0.153015	0.277118	0.274728	7	140
SPARCL1	-1.521	-1.32342	-4.21491	-4.24821	4.34388e-05	3.76923e-05	0.000208355	0.000186756	147	2.82739	0.153015	0.886888	0.873039	8	142
PGLS	-0.328411	-0.288899	-4.36527	-4.24788	2.38064e-05	3.77422e-05	0.000127025	0.000186808	147	2.82739	0.153015	0.0385479	0.040708	8	142
C19orf33	1.81847	1.54313	4.2104	4.24578	4.42201e-05	3.80584e-05	0.000211012	0.000188177	147	2.82739	0.153015	1.27044	1.24935	8	142
MED22	0.329887	0.348241	4.36983	4.24844	2.38547e-05	3.83378e-05	0.000127141	0.000189361	142	2.82739	0.153015	0.0385525	0.0407871	8	137
DCP2	0.561629	0.478421	4.25834	4.24609	3.71145e-05	3.85547e-05	0.000182679	0.000190234	143	2.82739	0.153015	0.117885	0.118566	8	138
BRD4	0.321193	0.301862	4.36587	4.24158	2.3749e-05	3.86993e-05	0.00012686	0.00019075	147	2.82739	0.153015	0.036862	0.039054	8	142
PPP1R9A	0.783772	0.95183	4.22591	4.23981	4.15888e-05	3.89723e-05	0.000200537	0.000191896	147	2.82739	0.153015	0.234276	0.232742	8	142
ZNF512B	0.606521	0.57022	4.25252	4.2429	3.79813e-05	3.90454e-05	0.000185874	0.000192057	143	2.82739	0.153015	0.123995	0.124558	7	139
MAP2K3	0.483899	0.358687	4.26872	4.2389	3.50855e-05	3.91144e-05	0.000174377	0.000192197	147	2.82739	0.153015	0.087519	0.088755	8	142
EIF1	-0.364683	-0.334238	-4.324	-4.23853	2.812e-05	3.91709e-05	0.000145298	0.000192275	147	2.82739	0.153015	0.0484451	0.0504184	8	142
PRMT1	0.360607	0.442678	4.31677	4.22911	2.89495e-05	4.06655e-05	0.000148827	0.000199406	147	2.82739	0.153015	0.047527	0.0495176	8	142
KPNA6	0.34243	0.339721	4.32879	4.22672	2.75832e-05	4.10529e-05	0.000142722	0.000201098	147	2.82739	0.153015	0.0426187	0.044702	8	142
PPP4R2	0.364834	0.408889	4.31078	4.22641	2.96541e-05	4.11025e-05	0.000151797	0.000201133	147	2.82739	0.153015	0.048783	0.05075	8	142
VRK1	0.4422	0.394216	4.26913	4.22573	3.50286e-05	4.12133e-05	0.000174275	0.000201468	147	2.82739	0.153015	0.0730715	0.0745801	8	142
SPP1	1.39639	1.20841	4.19329	4.2252	4.7306e-05	4.13012e-05	0.000223289	0.000201672	147	2.82739	0.153015	0.755259	0.743894	8	142
ZMYND8	0.355216	0.437646	4.31635	4.22496	2.89978e-05	4.13401e-05	0.000148915	0.000201672	147	2.82739	0.153015	0.0461256	0.0481427	8	142
UBA5	-0.615297	-0.492631	-4.22546	-4.22309	4.16634e-05	4.16476e-05	0.000200612	0.000202963	147	2.82739	0.153015	0.144414	0.144576	8	142
WDR6	0.312695	0.288322	4.35321	4.22165	2.49963e-05	4.18863e-05	0.000132488	0.000203918	147	2.82739	0.153015	0.0351408	0.0373652	8	142
SLC25A24	-0.690764	-0.600631	-4.21197	-4.21853	4.39467e-05	4.24076e-05	0.000210336	0.000206244	147	2.82739	0.153015	0.18318	0.182611	8	142
TMBIM1	-0.650095	-0.629327	-4.22336	-4.22491	4.34457e-05	4.27092e-05	0.000208355	0.000207498	138	2.82739	0.153015	0.158838	0.158721	8	133
ATRAID	0.802079	0.903675	4.21007	4.2177	4.50801e-05	4.32947e-05	0.000214688	0.000210127	142	2.82739	0.153015	0.187816	0.187136	6	139
KNG1	-1.16766	-1.32098	-4.18395	-4.21232	4.90764e-05	4.34624e-05	0.000230762	0.000210726	147	2.82739	0.153015	0.530455	0.523332	8	142
TSPYL1	-0.622965	-0.492445	-4.21102	-4.20996	4.41116e-05	4.38699e-05	0.000210915	0.000212485	147	2.82739	0.153015	0.149054	0.149128	8	142
LRCH3	-0.278366	-0.274137	-4.38618	-4.20816	2.18718e-05	4.41834e-05	0.000118553	0.000213785	147	2.82739	0.153015	0.0274314	0.0298013	8	142
ERCC3	0.344896	0.300298	4.30549	4.20734	3.02895e-05	4.43267e-05	0.000154553	0.00021426	147	2.82739	0.153015	0.043704	0.0457668	8	142
ZNFX1	0.249925	0.201417	4.44018	4.20507	1.75485e-05	4.47276e-05	9.82342e-05	0.000215978	147	2.82739	0.153015	0.0215779	0.0240583	8	142
APTX	0.427936	0.486913	4.25129	4.20329	3.76064e-05	4.50432e-05	0.000184568	0.000217281	147	2.82739	0.153015	0.0690088	0.0705941	8	142
TCEA1	0.409212	0.407297	4.25445	4.19824	3.71375e-05	4.59504e-05	0.000182679	0.000221432	147	2.82739	0.153015	0.0630087	0.0647072	8	142
DCTPP1	0.768315	0.872083	4.18405	4.19729	4.90565e-05	4.61235e-05	0.000230762	0.000222041	147	2.82739	0.153015	0.229654	0.228208	8	142
FNTA	-0.384571	-0.414175	-4.26522	-4.19597	3.55785e-05	4.63635e-05	0.000176289	0.00022297	147	2.82739	0.153015	0.0553681	0.0572108	8	142
ADGRF5	-1.26491	-1.1018	-4.16526	-4.19531	5.28112e-05	4.64853e-05	0.000244926	0.000223329	147	2.82739	0.153015	0.628089	0.619124	8	142
DENR	-0.434328	-0.363697	-4.23629	-4.19154	3.99143e-05	4.71802e-05	0.000193749	0.000226439	147	2.82739	0.153015	0.0715901	0.0731267	8	142
SCD	-1.71768	-1.48299	-4.1691	-4.20443	5.5002e-05	4.73878e-05	0.000253124	0.000227205	132	2.82739	0.153015	0.758096	0.745407	5	130
RAB11FIP2	0.524997	0.611468	4.20444	4.18705	4.5272e-05	4.80229e-05	0.000215387	0.000229746	147	2.82739	0.153015	0.106191	0.107075	8	142
LMNB2	0.550424	0.63941	4.19906	4.18693	4.62415e-05	4.80461e-05	0.000219129	0.000229746	147	2.82739	0.153015	0.117025	0.117704	8	142
FA2H	1.19653	0.901316	4.55133	4.62037	6.87485e-05	4.80629e-05	0.000302986	0.000229746	33	2.82739	0.153015	0.245166	0.237894	5	31
HNRNPUL2	0.35491	0.396548	4.2739	4.18565	3.43686e-05	4.82889e-05	0.000171647	0.000230594	147	2.82739	0.153015	0.0469652	0.0489664	8	142
CAMSAP3	0.550882	0.616354	4.19641	4.18444	4.67275e-05	4.8521e-05	0.000221213	0.000231469	147	2.82739	0.153015	0.117368	0.118041	8	142
HLA-E	-0.606546	-0.729404	-4.18324	-4.18053	4.92125e-05	4.92723e-05	0.000230952	0.000234818	147	2.82739	0.153015	0.143183	0.143368	8	142
RCL1	0.399375	0.388721	4.23955	4.17957	3.94015e-05	4.94591e-05	0.000191649	0.000235471	147	2.82739	0.153015	0.0604383	0.0621853	8	142
F2	-1.10216	-1.26375	-4.15198	-4.17892	5.56289e-05	4.95856e-05	0.000255028	0.000235816	147	2.82739	0.153015	0.479922	0.473753	8	142
AAMDC	-0.74191	-0.550719	-4.16719	-4.17869	5.24118e-05	4.96308e-05	0.000243546	0.000235816	147	2.82739	0.153015	0.215876	0.21469	8	142
ICAM2	-0.699801	-0.722699	-4.16982	-4.1778	5.18751e-05	4.98047e-05	0.000241521	0.000236405	147	2.82739	0.153015	0.191824	0.191092	8	142
PLRG1	0.282744	0.332572	4.34266	4.17651	2.60841e-05	5.00576e-05	0.00013704	0.000237369	147	2.82739	0.153015	0.0288713	0.031214	8	142
HRG	-1.17957	-1.32146	-4.14441	-4.17296	5.72983e-05	5.0762e-05	0.000261929	0.000240261	147	2.82739	0.153015	0.551714	0.544191	8	142
PTK7	0.894767	0.820792	4.15256	4.17293	5.5503e-05	5.07689e-05	0.00025483	0.000240261	147	2.82739	0.153015	0.316212	0.313132	8	142
EIF4A3	0.317416	0.30826	4.2927	4.17205	3.18818e-05	5.09436e-05	0.000161078	0.000240848	147	2.82739	0.153015	0.037238	0.0394229	8	142
CHERP	0.323712	0.36804	4.28416	4.17022	3.29897e-05	5.13116e-05	0.000165681	0.000242347	147	2.82739	0.153015	0.0388844	0.0410382	8	142
RNF213	0.651048	0.487437	4.16646	4.1696	5.25633e-05	5.14369e-05	0.000244013	0.000242697	147	2.82739	0.153015	0.166296	0.166045	8	142
RNGTT	0.356052	0.37835	4.2538	4.1679	3.72338e-05	5.17825e-05	0.000182965	0.000244085	147	2.82739	0.153015	0.047716	0.0497031	8	142
DDX17	0.296632	0.346386	4.31188	4.16706	2.95228e-05	5.19524e-05	0.000151286	0.000244643	147	2.82739	0.153015	0.0322323	0.0345116	8	142
MPHOSPH8	0.312203	0.326768	4.2917	4.16602	3.2009e-05	5.21647e-05	0.00016139	0.000245156	147	2.82739	0.153015	0.0360417	0.0382491	8	142
RAP1A	-0.457693	-0.508631	-4.20097	-4.16602	4.58952e-05	5.21648e-05	0.000217919	0.000245156	147	2.82739	0.153015	0.0808421	0.0822041	8	142
FTSJ3	0.552269	0.509901	4.17569	4.16453	5.0693e-05	5.24708e-05	0.000236708	0.000246165	147	2.82739	0.153015	0.119133	0.119772	8	142
DENND4A	-0.382911	-0.393438	-4.23249	-4.16447	4.05203e-05	5.24831e-05	0.000196492	0.000246165	147	2.82739	0.153015	0.0557434	0.057579	8	142
DOCK9	-0.50198	-0.524603	-4.18392	-4.16195	4.90822e-05	5.30053e-05	0.000230762	0.000248369	147	2.82739	0.153015	0.0980384	0.0990758	8	142
HP1BP3	0.640302	0.673305	4.15849	4.16055	5.42292e-05	5.32983e-05	0.00025029	0.000249495	147	2.82739	0.153015	0.161468	0.161309	8	142
WDR17	1.74189	1.37947	4.19348	4.24314	6.64693e-05	5.39701e-05	0.00029528	0.000252391	86	2.82739	0.153015	0.569069	0.555826	4	85
CYP4V2	0.785549	0.661438	4.14679	4.16226	5.85825e-05	5.45948e-05	0.000266274	0.000255061	138	2.82739	0.153015	0.242651	0.240852	8	133
CBX6	0.877392	0.913637	4.14351	4.16188	5.93328e-05	5.46746e-05	0.00026942	0.000255183	138	2.82739	0.153015	0.272616	0.270215	7	134
MPG	0.396192	0.324425	4.21049	4.1507	4.42045e-05	5.53953e-05	0.000211012	0.000258293	147	2.82739	0.153015	0.0603026	0.0620521	8	142
SCOC	0.588555	0.734408	4.15273	4.14809	5.54661e-05	5.59646e-05	0.00025483	0.000260691	147	2.82739	0.153015	0.136803	0.137109	8	142
ZMIZ1	0.363475	0.380472	4.22581	4.14687	4.16058e-05	5.62336e-05	0.000200537	0.000261541	147	2.82739	0.153015	0.0503868	0.0523235	8	142
ALDH3B1	0.78515	0.525166	4.13195	4.14676	6.01515e-05	5.62573e-05	0.000272371	0.000261541	147	2.82739	0.153015	0.245914	0.244161	8	142
CDC42BPA	-0.464323	-0.388428	-4.17821	-4.14628	5.01955e-05	5.63628e-05	0.00023506	0.000261776	147	2.82739	0.153015	0.0841106	0.0854109	8	142
RPS6	0.670313	0.563431	4.14007	4.14567	5.82764e-05	5.64978e-05	0.000265386	0.000262146	147	2.82739	0.153015	0.178537	0.178055	8	142
MACROH2A1	0.387712	0.391627	4.20927	4.1453	4.44169e-05	5.65793e-05	0.00021174	0.000262268	147	2.82739	0.153015	0.0577821	0.0595792	8	142
SUN1	0.535165	0.672897	4.15756	4.14366	5.44277e-05	5.69427e-05	0.000250964	0.000263695	147	2.82739	0.153015	0.112847	0.113605	8	142
SLC9A3R2	-0.888522	-0.831929	-4.12313	-4.14336	6.22547e-05	5.70115e-05	0.000279514	0.000263756	147	2.82739	0.153015	0.31628	0.313199	8	142
IGHV1-69	-1.16968	-1.43837	-4.11331	-4.14163	6.46749e-05	5.73971e-05	0.000288755	0.000265141	147	2.82739	0.153015	0.55073	0.543225	8	142
CNOT1	0.232686	0.261108	4.4088	4.14134	1.99486e-05	5.74634e-05	0.000109242	0.000265141	147	2.82739	0.153015	0.0189709	0.0215005	8	142
MAST4	-0.592932	-0.559537	-4.14491	-4.14108	5.71869e-05	5.75202e-05	0.00026167	0.000265141	147	2.82739	0.153015	0.13937	0.139627	8	142
BRD3	0.447201	0.463107	4.17797	4.1406	5.02418e-05	5.763e-05	0.00023506	0.000265141	147	2.82739	0.153015	0.0780305	0.0794455	8	142
BLOC1S3	-0.394222	-0.376158	-4.20069	-4.14054	4.59452e-05	5.76432e-05	0.00021794	0.000265141	147	2.82739	0.153015	0.059983	0.0617386	8	142
MPI	-1.00518	-0.90081	-4.1161	-4.14053	6.39779e-05	5.76461e-05	0.000286445	0.000265141	147	2.82739	0.153015	0.406167	0.401389	8	142
CA9	-2.61747	-2.78593	-4.10196	-4.13903	6.75881e-05	5.79851e-05	0.000299526	0.000266442	147	2.82739	0.153015	2.77312	2.72367	8	142
PHYKPL	-1.05309	-1.10411	-4.11147	-4.13722	6.51391e-05	5.83953e-05	0.000290556	0.000268068	147	2.82739	0.153015	0.446812	0.441268	8	142
FLAD1	-0.446725	-0.364513	-4.17222	-4.13494	5.13893e-05	5.89178e-05	0.000239492	0.000270205	147	2.82739	0.153015	0.0780793	0.0794934	8	142
DFFB	0.513464	0.479142	4.15242	4.13415	5.55324e-05	5.90996e-05	0.00025483	0.000270777	147	2.82739	0.153015	0.104138	0.10506	8	142
SF3B5	0.309223	0.339269	4.25866	4.13336	3.65205e-05	5.92819e-05	0.000180014	0.00027135	147	2.82739	0.153015	0.0359077	0.0381177	8	142
TP53I11	-0.837812	-0.675953	-4.11446	-4.13237	6.43869e-05	5.95135e-05	0.000287737	0.000272148	147	2.82739	0.153015	0.282395	0.279953	8	142
ZBTB20	0.564226	0.688985	4.13952	4.13137	5.84023e-05	5.97456e-05	0.000265707	0.000272946	147	2.82739	0.153015	0.12653	0.12703	8	142
DTNA	1.16014	1.19963	4.10362	4.13249	6.80353e-05	6.02564e-05	0.000300951	0.000275015	143	2.82739	0.153015	0.542733	0.535177	8	138
SIN3B	0.381447	0.379891	4.1944	4.12807	4.70995e-05	6.05199e-05	0.000222533	0.000275953	147	2.82739	0.153015	0.0563274	0.058152	8	142
GYS2	-1.20524	-1.2007	-4.09856	-4.12749	6.84841e-05	6.06568e-05	0.000302377	0.000276311	147	2.82739	0.153015	0.588941	0.580714	8	142
ACAA2	-0.862819	-0.623798	-4.10708	-4.12624	6.62585e-05	6.09531e-05	0.000294726	0.000277395	147	2.82739	0.153015	0.300581	0.297796	8	142
SPTLC3	0.743573	0.758069	4.10967	4.12189	6.55956e-05	6.19954e-05	0.000292048	0.000281868	147	2.82739	0.153015	0.222957	0.221638	8	142
NAPEPLD	0.72495	0.730699	4.1101	4.12092	6.54875e-05	6.22317e-05	0.000291838	0.000282672	147	2.82739	0.153015	0.211885	0.210774	8	142
BEND7	1.05622	1.09441	4.13192	4.16691	7.24866e-05	6.24904e-05	0.000317996	0.000283576	105	2.82739	0.153015	0.422386	0.415323	8	100
RIOX1	0.442101	0.395331	4.15589	4.11779	5.47835e-05	6.29954e-05	0.000252361	0.000285594	147	2.82739	0.153015	0.0770731	0.0785062	8	142
HEATR3	0.429216	0.373367	4.16036	4.11742	5.38348e-05	6.30843e-05	0.00024895	0.000285724	147	2.82739	0.153015	0.0724902	0.0740098	8	142
AKAP8L	0.424538	0.467484	4.16126	4.11651	5.36441e-05	6.33101e-05	0.000248307	0.000286274	147	2.82739	0.153015	0.070888	0.0724378	8	142
MGAM2	3.27363	3.04365	4.16529	4.23888	8.52341e-05	6.33899e-05	0.000361013	0.000286274	72	2.82739	0.153015	1.71885	1.65969	3	72
BCL7B	0.331477	0.359262	4.21713	4.11598	4.30598e-05	6.34396e-05	0.00020692	0.000286274	147	2.82739	0.153015	0.0420789	0.0441723	8	142
GLRX	-0.851304	-0.784261	-4.09719	-4.11585	6.88499e-05	6.3471e-05	0.000303154	0.000286274	147	2.82739	0.153015	0.294026	0.291365	8	142
FAM53C	-0.795277	-0.794776	-4.28527	-4.29178	6.83544e-05	6.35073e-05	0.000302083	0.000286274	59	2.82739	0.153015	0.163874	0.163378	6	56
WBP11	0.304646	0.357387	4.24387	4.11541	3.87309e-05	6.35808e-05	0.000189237	0.000286334	147	2.82739	0.153015	0.0350959	0.0373212	8	142
ERCC4	0.357698	0.332952	4.19536	4.11498	4.69203e-05	6.36886e-05	0.000221906	0.000286547	147	2.82739	0.153015	0.0495089	0.0514622	8	142
WAPL	0.314276	0.311967	4.23069	4.11317	4.081e-05	6.41387e-05	0.000197496	0.000288299	147	2.82739	0.153015	0.0375828	0.0397611	8	142
LCN2	1.34744	0.984512	4.07849	4.1094	7.40123e-05	6.5085e-05	0.000324392	0.000292276	147	2.82739	0.153015	0.74338	0.732239	8	142
EWSR1	0.325863	0.356407	4.21419	4.10864	4.35623e-05	6.52769e-05	0.000208706	0.000292861	147	2.82739	0.153015	0.0407223	0.0428414	8	142
SNRPA1	0.27623	0.302008	4.27444	4.10804	3.42955e-05	6.54305e-05	0.000171519	0.000293272	147	2.82739	0.153015	0.0284429	0.0307937	8	142
LENG1	0.623525	0.600569	4.11038	4.11123	6.65064e-05	6.56611e-05	0.00029528	0.000294029	142	2.82739	0.153015	0.156356	0.156291	8	137
HNRNPK	0.28203	0.347614	4.26389	4.10666	3.57682e-05	6.57825e-05	0.000176852	0.000294174	147	2.82739	0.153015	0.0297966	0.0321219	8	142
UBE2B	-0.498211	-0.519466	-4.13263	-4.11062	6.10098e-05	6.58175e-05	0.000275215	0.000294174	142	2.82739	0.153015	0.0987115	0.0997717	8	137
SCAF11	0.371637	0.450392	4.17676	4.10616	5.0481e-05	6.59094e-05	0.000235948	0.000294307	147	2.82739	0.153015	0.0539197	0.0557898	8	142
CX3CL1	1.58058	1.48319	4.18682	4.24568	8.43701e-05	6.59718e-05	0.000358916	0.000294309	67	2.82739	0.153015	0.478302	0.465131	4	66
SIN3A	0.336057	0.363753	4.20105	4.10492	4.58815e-05	6.62303e-05	0.000217919	0.000295185	147	2.82739	0.153015	0.0435812	0.0456463	8	142
RPS27	0.511063	0.392944	4.12206	4.10422	6.25131e-05	6.64083e-05	0.000280411	0.0002957	147	2.82739	0.153015	0.104691	0.105603	8	142
CDK18	-1.11388	-1.12884	-4.07482	-4.10198	7.50693e-05	6.6991e-05	0.000328123	0.000298016	147	2.82739	0.153015	0.508923	0.502207	8	142
AL645922.1	-1.10194	-1.32872	-4.07449	-4.10139	7.51634e-05	6.71426e-05	0.000328235	0.00029841	147	2.82739	0.153015	0.498144	0.491631	8	142
LEMD2	0.60669	0.554395	4.10121	4.10018	6.77844e-05	6.74596e-05	0.000300118	0.000299539	147	2.82739	0.153015	0.149038	0.149114	8	142
EIF3C	0.294994	0.298394	4.23776	4.09943	3.96817e-05	6.76553e-05	0.000192816	0.000300127	147	2.82739	0.153015	0.0330021	0.0352669	8	142
UAP1	-1.12772	-0.92158	-4.07165	-4.09909	7.59916e-05	6.77447e-05	0.000330945	0.000300243	147	2.82739	0.153015	0.522457	0.515485	8	142
EIF4EBP3	-1.06521	-0.830379	-4.07429	-4.10102	7.61867e-05	6.80904e-05	0.000331493	0.000301493	143	2.82739	0.153015	0.46394	0.457912	8	138
FBXL8	-0.710683	-0.697262	-4.0858	-4.09576	7.1951e-05	6.86264e-05	0.000316226	0.000303584	147	2.82739	0.153015	0.206056	0.205056	8	142
PTP4A3	-1.50861	-1.37287	-4.26361	-4.35777	0.000101718	6.92859e-05	0.000416813	0.000306216	45	2.82739	0.153015	0.552631	0.529007	6	42
RPS19BP1	1.79668	1.84125	4.10305	4.14718	8.32654e-05	6.93977e-05	0.000355507	0.000306425	100	2.82739	0.153015	0.66488	0.650806	4	99
SELENOP	-0.977726	-1.13667	-4.06829	-4.09195	7.69824e-05	6.96482e-05	0.000334045	0.000307245	147	2.82739	0.153015	0.393368	0.388832	8	142
LUC7L	0.438215	0.472205	4.12889	4.09069	6.08724e-05	6.99911e-05	0.000275114	0.000308186	147	2.82739	0.153015	0.0767179	0.0781577	8	142
LAMB4	-1.55344	-1.24429	-4.05787	-4.09069	8.01343e-05	6.99913e-05	0.000344907	0.000308186	147	2.82739	0.153015	0.998112	0.982164	8	142
LIMA1	-0.9651	-0.584989	-4.06482	-4.08809	7.80183e-05	7.06989e-05	0.000337304	0.000311013	147	2.82739	0.153015	0.383928	0.379571	8	142
CCM2	-0.410993	-0.445111	-4.13472	-4.0859	5.95065e-05	7.13017e-05	0.000269705	0.000313374	147	2.82739	0.153015	0.0672924	0.0689101	8	142
IGFBP6	1.10392	0.914913	4.05852	4.08545	7.99357e-05	7.1426e-05	0.000344362	0.00031363	147	2.82739	0.153015	0.503881	0.49726	8	142
PCDHB12	-1.11226	-1.40871	-4.08471	-4.11965	8.31751e-05	7.18812e-05	0.000355438	0.000315337	112	2.82739	0.153015	0.48723	0.479001	8	107
DDX1	0.292617	0.349761	4.22284	4.08347	4.2098e-05	7.19763e-05	0.000202501	0.000315463	147	2.82739	0.153015	0.0327024	0.0349728	8	142
PDK2	-0.838582	-0.515107	-4.0646	-4.08283	7.80859e-05	7.2154e-05	0.000337304	0.00031595	147	2.82739	0.153015	0.289898	0.287315	8	142
UBE3C	0.399938	0.433309	4.13523	4.08159	5.93873e-05	7.25002e-05	0.00026942	0.000317173	147	2.82739	0.153015	0.0637051	0.0653905	8	142
CPSF7	0.356749	0.421812	4.15869	4.0804	5.41866e-05	7.28359e-05	0.00025029	0.000318348	147	2.82739	0.153015	0.050119	0.0520607	8	142
EOLA2	-1.43272	-1.12073	-4.47574	-4.62103	0.000134113	7.354e-05	0.000523564	0.00032113	26	2.82739	0.153015	0.41473	0.389061	6	23
MIER1	0.410155	0.3521	4.12565	4.07696	6.1646e-05	7.38106e-05	0.000277301	0.000322016	147	2.82739	0.153015	0.0673132	0.0689305	8	142
MAP2K5	0.645484	0.70139	4.07842	4.07765	7.47418e-05	7.42942e-05	0.000327289	0.000323828	144	2.82739	0.153015	0.150075	0.150131	7	140
GBP4	-1.28643	-1.70492	-4.04426	-4.07427	8.4439e-05	7.45823e-05	0.000358916	0.000324785	147	2.82739	0.153015	0.689099	0.678983	8	142
CDC73	0.3242	0.34873	4.17389	4.07058	5.10535e-05	7.56547e-05	0.000238159	0.000329153	147	2.82739	0.153015	0.0410898	0.0432019	8	142
NID2	-0.786278	-0.80604	-4.05402	-4.06951	8.13313e-05	7.59675e-05	0.000348804	0.000330211	147	2.82739	0.153015	0.256195	0.254248	8	142
CSRP2	-1.23449	-1.51909	-4.03877	-4.06803	8.62359e-05	7.64044e-05	0.00036429	0.000331807	147	2.82739	0.153015	0.636311	0.62719	8	142
SOD2	-1.12897	-1.26279	-4.0398	-4.06723	8.58938e-05	7.66388e-05	0.000363486	0.000332521	147	2.82739	0.153015	0.531907	0.524757	8	142
ESAM	-0.948006	-0.808243	-4.04355	-4.0663	8.46669e-05	7.69146e-05	0.000359566	0.000333412	147	2.82739	0.153015	0.374356	0.370179	8	142
U2AF2	0.265779	0.289819	4.24021	4.06317	3.92981e-05	7.785e-05	0.000191535	0.000336941	147	2.82739	0.153015	0.026758	0.0291406	8	142
WWC2	-0.655504	-0.611323	-4.07269	-4.06708	7.69077e-05	7.78706e-05	0.000334023	0.000336941	142	2.82739	0.153015	0.134049	0.134419	6	139
FNBP4	0.355451	0.433018	4.14066	4.06286	5.81439e-05	7.79429e-05	0.000265288	0.000336947	147	2.82739	0.153015	0.0501892	0.0521296	8	142
DCPS	-0.533258	-0.422752	-4.07395	-4.06203	7.53227e-05	7.81931e-05	0.000328631	0.000337593	147	2.82739	0.153015	0.11669	0.117376	8	142
PAPLN	0.823151	0.757305	4.04432	4.06189	8.44201e-05	7.82347e-05	0.000358916	0.000337593	147	2.82739	0.153015	0.282136	0.279699	8	142
PITPNM1	0.519663	0.361143	4.07489	4.0603	7.505e-05	7.87176e-05	0.000328123	0.000339369	147	2.82739	0.153015	0.110765	0.111562	8	142
ACAT2	-0.516991	-0.577725	-4.07261	-4.05754	7.57131e-05	7.95587e-05	0.000330033	0.000342601	147	2.82739	0.153015	0.109751	0.110568	8	142
TRIM24	0.364802	0.337478	4.12782	4.05662	6.11279e-05	7.9843e-05	0.000275489	0.000342601	147	2.82739	0.153015	0.053194	0.0550777	8	142
DYNC1I1	-0.849884	-0.966503	-4.04331	-4.06053	8.60765e-05	7.98558e-05	0.000363937	0.000342601	142	2.82739	0.153015	0.270105	0.26782	7	138
ADGRG1	-1.07043	-1.06552	-4.03035	-4.05652	8.90618e-05	7.98717e-05	0.000373917	0.000342601	147	2.82739	0.153015	0.480418	0.47424	8	142
KATNA1	0.621958	0.638351	4.05479	4.05651	8.1091e-05	7.98743e-05	0.000348086	0.000342601	147	2.82739	0.153015	0.160241	0.160105	8	142
IGHG2	-1.18518	-1.44734	-4.02799	-4.05643	8.98722e-05	7.99005e-05	0.000376	0.000342601	147	2.82739	0.153015	0.589637	0.581398	8	142
TJP2	0.623854	0.785126	4.05084	4.05286	8.23307e-05	8.10074e-05	0.000352775	0.000347034	147	2.82739	0.153015	0.161535	0.161374	8	142
ZC3H14	0.31425	0.346562	4.16296	4.05197	5.3289e-05	8.12848e-05	0.000246902	0.000347908	147	2.82739	0.153015	0.0388092	0.0409644	8	142
JPT1	0.595483	0.448883	4.04944	4.04795	8.27765e-05	8.25532e-05	0.000354367	0.000353019	147	2.82739	0.153015	0.147278	0.147387	8	142
ZHX2	0.501375	0.519169	4.06556	4.04738	7.77964e-05	8.27344e-05	0.000336661	0.000353475	147	2.82739	0.153015	0.103579	0.104512	8	142
IL6ST	-0.527747	-0.65283	-4.05875	-4.04622	7.98632e-05	8.31045e-05	0.00034436	0.000354737	147	2.82739	0.153015	0.115148	0.115862	8	142
RFTN1	-0.88857	-1.2674	-4.02483	-4.04546	9.09635e-05	8.33466e-05	0.000380233	0.000355451	147	2.82739	0.153015	0.331953	0.328576	8	142
CNTLN	0.958831	0.936057	4.11945	4.14615	9.47567e-05	8.36903e-05	0.000393141	0.000356596	77	2.82739	0.153015	0.239986	0.236906	5	75
FAM110C	1.49256	1.44991	4.04853	4.09385	0.00010116	8.41281e-05	0.000415239	0.00035814	101	2.82739	0.153015	0.799255	0.781656	7	97
GYS1	-1.06711	-0.977123	-4.01622	-4.04231	9.40064e-05	8.43623e-05	0.000391216	0.000358816	147	2.82739	0.153015	0.480804	0.474618	8	142
CDK12	0.318367	0.29614	4.14689	4.04106	5.67463e-05	8.4769e-05	0.000259902	0.000360223	147	2.82739	0.153015	0.0401421	0.0422721	8	142
GNG11	-1.01425	-0.841262	-4.01541	-4.04019	9.4298e-05	8.50541e-05	0.000391777	0.000361111	147	2.82739	0.153015	0.434532	0.429219	8	142
SREK1	0.343578	0.396636	4.12398	4.0396	6.20488e-05	8.52468e-05	0.000278851	0.000361606	147	2.82739	0.153015	0.0472724	0.0492678	8	142
RPRD2	0.408781	0.388433	4.0853	4.03818	7.20909e-05	8.57129e-05	0.00031655	0.000363258	147	2.82739	0.153015	0.0681904	0.0697911	8	142
ITGA3	0.952452	0.86594	4.01353	4.03648	9.49805e-05	8.62732e-05	0.000393587	0.000365307	147	2.82739	0.153015	0.383551	0.379201	8	142
TECPR1	0.453283	0.42049	4.06667	4.036	7.74665e-05	8.64333e-05	0.000335537	0.000365658	147	2.82739	0.153015	0.0846156	0.0859064	8	142
VBP1	-0.36553	-0.320059	-4.10373	-4.03459	6.71264e-05	8.69026e-05	0.000297756	0.000367316	147	2.82739	0.153015	0.0540354	0.0559033	8	142
GGA3	0.373602	0.436016	4.09815	4.03383	6.85942e-05	8.71564e-05	0.000302584	0.000368061	147	2.82739	0.153015	0.056602	0.0584214	8	142
SERPINA5	-0.856982	-1.03646	-4.01405	-4.03339	9.47906e-05	8.73022e-05	0.000393141	0.000368349	147	2.82739	0.153015	0.310433	0.307462	8	142
MMRN1	-1.17851	-1.25474	-4.00437	-4.03265	9.83564e-05	8.75523e-05	0.00040582	0.000369077	147	2.82739	0.153015	0.589913	0.581669	8	142
KRT13	1.72968	1.54314	3.99787	4.03148	0.000100823	8.79459e-05	0.000414925	0.000370154	147	2.82739	0.153015	1.27487	1.25369	8	142
PABPC4	0.501614	0.533399	4.04903	4.03143	8.29041e-05	8.79638e-05	0.000354597	0.000370154	147	2.82739	0.153015	0.104526	0.105441	8	142
SERPINA3	-1.28328	-1.61063	-4.00061	-4.03044	9.97768e-05	8.82967e-05	0.000410972	0.000371225	147	2.82739	0.153015	0.700782	0.690445	8	142
NDRG1	-1.48506	-1.5697	-3.99735	-4.02931	0.000101021	8.86813e-05	0.00041514	0.000372512	147	2.82739	0.153015	0.940008	0.925156	8	142
MEN1	0.378183	0.423756	4.08972	4.02833	7.08693e-05	8.90147e-05	0.000311758	0.000373582	147	2.82739	0.153015	0.0582379	0.0600264	8	142
EIF1AD	-0.609719	-0.624067	-4.02401	-4.02482	9.12515e-05	9.02211e-05	0.000381105	0.000378311	147	2.82739	0.153015	0.156362	0.156299	8	142
NFIB	0.865087	0.90023	4.00413	4.02387	9.84474e-05	9.05508e-05	0.000405845	0.000379358	147	2.82739	0.153015	0.317902	0.31479	8	142
SRBD1	0.315654	0.370031	4.1303	4.02364	6.05404e-05	9.06307e-05	0.000273872	0.000379358	147	2.82739	0.153015	0.0397786	0.0419154	8	142
PTGFRN	1.09976	1.11697	3.99454	4.02133	0.000102107	9.1436e-05	0.00041789	0.000382392	147	2.82739	0.153015	0.516242	0.509388	8	142
ECHDC1	-0.62265	-0.585749	-4.01602	-4.0185	9.40812e-05	9.24334e-05	0.000391216	0.000386223	147	2.82739	0.153015	0.163714	0.163512	8	142
EXOSC10	0.299158	0.326938	4.14122	4.01782	5.80155e-05	9.2674e-05	0.000264954	0.000386887	147	2.82739	0.153015	0.0355414	0.0377582	8	142
DERPC	0.427227	0.518544	4.05515	4.01653	8.09768e-05	9.31324e-05	0.000348018	0.000388459	147	2.82739	0.153015	0.0755948	0.0770558	8	142
ARID1B	0.320334	0.336742	4.11538	4.01409	6.41584e-05	9.40064e-05	0.000286985	0.0003915	147	2.82739	0.153015	0.0412645	0.0433733	8	142
ENGASE	0.420518	0.425432	4.05507	4.01403	8.10024e-05	9.40264e-05	0.000348018	0.0003915	147	2.82739	0.153015	0.073242	0.0747474	8	142
NAB2	0.550693	0.585914	4.01795	4.01054	9.33888e-05	9.52897e-05	0.000389012	0.000396413	147	2.82739	0.153015	0.127938	0.128411	8	142
SF3B2	0.263747	0.281482	4.18082	4.0088	4.96832e-05	9.59262e-05	0.000232901	0.00039852	147	2.82739	0.153015	0.0271045	0.0294806	8	142
THY1	-1.09674	-1.19656	-3.98198	-4.00869	0.000107099	9.59641e-05	0.000435139	0.00039852	147	2.82739	0.153015	0.516654	0.509791	8	142
CD209	-1.39127	-1.60112	-3.98144	-4.01414	0.000109937	9.6259e-05	0.000443659	0.000399395	139	2.82739	0.153015	0.822836	0.809483	8	134
PCID2	0.270251	0.279799	4.16732	4.0064	5.23862e-05	9.68083e-05	0.000243546	0.000400974	147	2.82739	0.153015	0.0286424	0.0309894	8	142
TARDBP	0.289268	0.352169	4.14036	4.0064	5.82124e-05	9.68086e-05	0.000265347	0.000400974	147	2.82739	0.153015	0.0332442	0.0355044	8	142
PGK1	-0.919953	-0.826756	-3.98057	-4.00251	0.000107675	9.8258e-05	0.00043674	0.000406623	147	2.82739	0.153015	0.363773	0.359796	8	142
ITGA5	-0.772523	-0.915052	-3.98675	-4.00195	0.000105177	9.84696e-05	0.000427694	0.00040694	147	2.82739	0.153015	0.255725	0.253787	8	142
FUNDC2	-0.954795	-0.686653	-3.97875	-4.00185	0.00010842	9.85062e-05	0.000438412	0.00040694	147	2.82739	0.153015	0.392207	0.387693	8	142
GALNT7	0.706999	0.607526	3.99076	4.0015	0.000103587	9.8637e-05	0.000422305	0.000407126	147	2.82739	0.153015	0.213755	0.212608	8	142
ZMYND11	0.428412	0.489514	4.03617	3.99883	8.70988e-05	9.96459e-05	0.000366963	0.000410933	147	2.82739	0.153015	0.0767315	0.078171	8	142
PIGBOS1	-1.04108	-0.749104	-3.9787	-4.00594	0.000111793	9.99375e-05	0.00045001	0.000411778	137	2.82739	0.153015	0.46408	0.45779	8	132
ZHX1	-0.472548	-0.459268	-4.03703	-4.00788	9.22727e-05	0.000101938	0.000384698	0.000419648	129	2.82739	0.153015	0.0910354	0.0923647	8	124
GPATCH2	0.598155	0.600243	3.99595	3.99565	0.000102776	0.000102024	0.000419353	0.000419648	143	2.82739	0.153015	0.151854	0.151877	8	138
PRTN3	1.54088	1.12014	3.95957	3.99178	0.000116592	0.000102364	0.000465802	0.000420681	147	2.82739	0.153015	1.0314	1.01483	8	142
RPL36AL	0.695421	0.631041	3.98156	3.99149	0.000107272	0.000102474	0.000435475	0.000420767	147	2.82739	0.153015	0.207768	0.206735	8	142
FAM118B	0.540292	0.575054	3.99586	3.98726	0.000101596	0.00010414	0.000416671	0.000427174	147	2.82739	0.153015	0.124516	0.125054	8	142
EIF4G1	0.39892	0.408353	4.03566	3.98707	8.72704e-05	0.000104214	0.000367362	0.000427174	147	2.82739	0.153015	0.0665475	0.0681792	8	142
FGL2	-1.13167	-1.5557	-3.95893	-3.9863	0.000116874	0.000104523	0.000466536	0.000428069	147	2.82739	0.153015	0.556509	0.548895	8	142
MAZ	0.88432	0.957145	3.96468	3.98536	0.000114357	0.000104895	0.000457638	0.000429226	147	2.82739	0.153015	0.338837	0.33533	8	142
SHC1	-0.464597	-0.552641	-4.007	-3.98186	9.73748e-05	0.000106301	0.000402463	0.000434535	147	2.82739	0.153015	0.0915593	0.0927191	8	142
CLASRP	0.457126	0.507237	4.0138	3.98513	9.63327e-05	0.000106496	0.0003985	0.000434535	142	2.82739	0.153015	0.0879614	0.0892314	8	137
RAB8A	-0.399163	-0.459372	-4.02944	-3.98129	8.93744e-05	0.000106532	0.000374901	0.000434535	147	2.82739	0.153015	0.0668346	0.0684609	8	142
CD47	-0.793508	-0.831719	-3.96469	-3.98122	0.000114353	0.000106559	0.000457638	0.000434535	147	2.82739	0.153015	0.272818	0.270557	8	142
ACP2	0.544084	0.505607	3.98852	3.98074	0.000104474	0.000106757	0.000425195	0.000434969	147	2.82739	0.153015	0.126735	0.127231	8	142
DAGLB	0.50791	0.530856	3.99345	3.97887	0.000102534	0.000107516	0.000418725	0.000437687	147	2.82739	0.153015	0.110171	0.110979	8	142
GPKOW	0.280614	0.317874	4.11963	3.97794	6.31058e-05	0.000107896	0.000282805	0.000438857	147	2.82739	0.153015	0.0316002	0.0338914	8	142
PRKCI	0.388525	0.53912	4.02866	3.9759	8.96416e-05	0.000108737	0.000375363	0.000441897	147	2.82739	0.153015	0.063344	0.0650362	8	142
SALL1	1.18332	1.3813	3.96156	3.99112	0.00012387	0.000109756	0.000490377	0.000445658	126	2.82739	0.153015	0.467295	0.460398	6	123
SPTBN1	-0.453049	-0.303843	-3.99728	-3.96933	0.000101049	0.000111486	0.00041514	0.000452136	147	2.82739	0.153015	0.0874884	0.088725	8	142
RBM6	0.346244	0.295486	4.04589	3.96919	8.39115e-05	0.000111542	0.000357627	0.000452136	147	2.82739	0.153015	0.04988	0.0518263	8	142
AP2B1	0.267475	0.263972	4.12851	3.96873	6.09642e-05	0.000111738	0.000275215	0.000452545	147	2.82739	0.153015	0.028587	0.0309351	8	142
AFF4	0.897835	0.970811	3.94667	3.96792	0.000122411	0.000112084	0.000485402	0.000453557	147	2.82739	0.153015	0.352468	0.348704	8	142
MLLT1	0.550434	0.683223	3.97394	3.96754	0.000110419	0.000112245	0.000445226	0.000453822	147	2.82739	0.153015	0.130665	0.131086	8	142
GCC2	0.402454	0.400218	4.01272	3.96682	9.52719e-05	0.000112552	0.000394453	0.000454568	147	2.82739	0.153015	0.0685084	0.0701031	8	142
UNCX	-0.815026	-0.780807	-4.03603	-4.06033	0.000126009	0.000112621	0.000496788	0.000454568	78	2.82739	0.153015	0.232253	0.229481	7	74
IGHV2-70	-1.00568	-1.36184	-3.94026	-3.96484	0.000125408	0.000113399	0.000494828	0.000457318	147	2.82739	0.153015	0.443672	0.438187	8	142
CNKSR3	0.681665	0.66937	3.95251	3.96167	0.000119743	0.000114772	0.000476798	0.000462463	147	2.82739	0.153015	0.202575	0.201639	8	142
ANG	-0.798421	-0.934796	-3.94249	-3.95942	0.000124356	0.000115752	0.000491893	0.000466016	147	2.82739	0.153015	0.279326	0.276942	8	142
LYRM7	-1.26609	-0.837809	-3.92948	-3.95886	0.000130601	0.000115999	0.00051194	0.000466616	147	2.82739	0.153015	0.707041	0.696586	8	142
SELENOW	-0.649817	-0.492821	-3.95216	-3.95848	0.000119902	0.000116168	0.000477032	0.000466898	147	2.82739	0.153015	0.18412	0.183533	8	142
UBQLN4	0.353855	0.316629	4.0289	3.95811	8.95586e-05	0.00011633	0.000375344	0.000467035	147	2.82739	0.153015	0.0525373	0.0544334	8	142
SRRM1	0.362054	0.338887	4.02369	3.95795	9.13618e-05	0.000116398	0.000381232	0.000467035	147	2.82739	0.153015	0.0551424	0.0569894	8	142
BOLA1	-0.46936	-0.34779	-3.97887	-3.95599	0.000108374	0.000117265	0.000438412	0.000470115	147	2.82739	0.153015	0.0947727	0.0958718	8	142
PSMD10	-0.345476	-0.304164	-4.03107	-3.95498	8.88168e-05	0.000117717	0.000373216	0.00047153	147	2.82739	0.153015	0.0500245	0.0519681	8	142
POLG	-0.505157	-0.375922	-3.96912	-3.95471	0.000112452	0.000117837	0.000451901	0.000471613	147	2.82739	0.153015	0.11032	0.111125	8	142
KLHDC9	1.24734	1.29608	4.51715	4.56078	0.000170576	0.000118051	0.000636823	0.000472071	22	2.82739	0.153015	0.183738	0.180239	3	22
SCD5	1.28891	1.20355	3.91878	3.94841	0.000135959	0.000120678	0.000530104	0.000482169	147	2.82739	0.153015	0.736775	0.725759	8	142
RNLS	-0.722153	-0.552556	-3.93398	-3.94641	0.00012841	0.000121596	0.000505423	0.000485426	147	2.82739	0.153015	0.229501	0.228057	8	142
DNAJB2	-0.385037	-0.361747	-3.99414	-3.94177	0.000102263	0.000123746	0.000417974	0.000493597	147	2.82739	0.153015	0.0632919	0.064985	8	142
RNASEL	0.406284	0.438701	3.98025	3.93752	0.000107807	0.000125745	0.000436905	0.000500302	147	2.82739	0.153015	0.0709623	0.0725107	8	142
C12orf57	-0.502796	-0.47643	-3.95188	-3.9375	0.000120027	0.000125756	0.000477136	0.000500302	147	2.82739	0.153015	0.110246	0.111053	8	142
CBX7	-1.15538	-0.982006	-3.98863	-4.01098	0.00013914	0.000125761	0.000540542	0.000500302	86	2.82739	0.153015	0.235111	0.232498	3	86
STXBP4	0.483734	0.50851	3.95593	3.9373	0.000118208	0.000125849	0.000471078	0.000500302	147	2.82739	0.153015	0.101837	0.102803	8	142
BRI3BP	-0.86447	-0.763186	-3.92511	-3.94706	0.000138431	0.000126379	0.000538663	0.000501322	133	2.82739	0.153015	0.327513	0.32388	8	128
PIK3IP1	-1.05505	-1.02869	-3.94197	-3.97749	0.000145977	0.000126404	0.000562536	0.000501322	105	2.82739	0.153015	0.475448	0.466994	8	100
SMARCC2	0.301789	0.317958	4.04747	3.9361	8.3405e-05	0.000126422	0.000355785	0.000501322	147	2.82739	0.153015	0.0378644	0.0400374	8	142
COL6A3	-0.928255	-1.11432	-3.9122	-3.93457	0.000139358	0.000127152	0.000540952	0.000503796	147	2.82739	0.153015	0.383427	0.379079	8	142
TRIM28	0.304325	0.31841	4.04284	3.93427	8.49008e-05	0.000127297	0.000360239	0.000503949	147	2.82739	0.153015	0.0385916	0.0407509	8	142
AFAP1L1	-0.740376	-0.696266	-3.91826	-3.93204	0.000136223	0.00012837	0.000530502	0.000507772	147	2.82739	0.153015	0.243168	0.241467	8	142
ZNRF2	0.570515	0.705435	3.93426	3.93173	0.000128272	0.000128523	0.000505293	0.000507953	147	2.82739	0.153015	0.143217	0.143402	8	142
CSTF2	0.243944	0.277092	4.12665	3.93022	6.14066e-05	0.000129253	0.000276484	0.000510417	147	2.82739	0.153015	0.0237998	0.0262383	8	142
INTS3	0.283295	0.316182	4.06144	3.92952	7.9042e-05	0.000129596	0.000341126	0.000511345	147	2.82739	0.153015	0.0331365	0.0353987	8	142
TRIM41	1.08821	1.10493	3.98518	4.02935	0.000156492	0.000130466	0.000594626	0.000514348	74	2.82739	0.153015	0.375467	0.36728	6	71
ATAD3B	2.70842	2.57353	4.13049	4.25933	0.000213677	0.000130718	0.000758114	0.000514916	35	2.82739	0.153015	0.754178	0.709244	2	36
SCARB1	-1.6944	-1.85144	-3.89357	-3.92636	0.000149419	0.000131147	0.000572937	0.000516176	147	2.82739	0.153015	1.2898	1.26835	8	142
PPP1R8	0.300404	0.299976	4.03691	3.92527	8.68523e-05	0.000131688	0.000366247	0.000517878	147	2.82739	0.153015	0.037714	0.0398898	8	142
UNK	0.394839	0.450622	3.9686	3.92189	0.000112676	0.000133374	0.000452043	0.000524073	147	2.82739	0.153015	0.0674147	0.0690301	8	142
NSRP1	0.391793	0.457561	3.96889	3.92089	0.000112549	0.000133876	0.000451913	0.000525611	147	2.82739	0.153015	0.0663687	0.0680038	8	142
TMCO3	0.743635	0.741984	3.90424	3.91834	0.000143577	0.000135167	0.000554877	0.00053024	147	2.82739	0.153015	0.24708	0.245304	8	142
NAXD	-0.664578	-0.462675	-3.90969	-3.91792	0.000140677	0.000135381	0.000545184	0.000530641	147	2.82739	0.153015	0.196788	0.195962	8	142
RAB11FIP5	-0.512908	-0.379038	-3.92815	-3.91642	0.000131257	0.000136144	0.000514093	0.000533191	147	2.82739	0.153015	0.116116	0.116812	8	142
RAB24	-0.60792	-0.666361	-3.91192	-3.91449	0.000139505	0.000137136	0.000541083	0.000536632	147	2.82739	0.153015	0.164476	0.16426	8	142
PLS3	-0.843331	-0.803657	-3.89413	-3.91341	0.000149111	0.000137694	0.00057231	0.000538372	147	2.82739	0.153015	0.319423	0.316282	8	142
UVRAG	-0.286248	-0.288536	-4.03827	-3.91216	8.64011e-05	0.000138342	0.000364666	0.000540463	147	2.82739	0.153015	0.0342203	0.0364621	8	142
SNX24	-0.4987	-0.409021	-3.92604	-3.91158	0.000132301	0.000138642	0.000517334	0.000541187	147	2.82739	0.153015	0.10989	0.110704	8	142
LYPLA2	0.380288	0.407111	3.96115	3.90849	0.000115896	0.000140261	0.000463407	0.000547058	147	2.82739	0.153015	0.0627727	0.0644757	8	142
OSBPL7	0.642806	0.61283	3.90425	3.91058	0.000145149	0.000140649	0.000559799	0.00054812	143	2.82739	0.153015	0.183665	0.183071	8	138
ITIH5	-0.924659	-0.791114	-3.88499	-3.9073	0.000154284	0.000140888	0.000589074	0.000548604	147	2.82739	0.153015	0.385809	0.381416	8	142
ERO1B	-0.669763	-0.603842	-3.90015	-3.90908	0.000147391	0.000141442	0.000566618	0.000550308	143	2.82739	0.153015	0.200159	0.199245	8	138
ITCH	0.283468	0.331529	4.03444	3.9057	8.76776e-05	0.000141735	0.000368752	0.000550998	147	2.82739	0.153015	0.0336226	0.0358756	8	142
BLOC1S4	-0.442891	-0.431164	-3.93261	-3.9043	0.000129073	0.000142486	0.000507613	0.000552945	147	2.82739	0.153015	0.0863816	0.087639	8	142
TCP1	-0.344409	-0.378011	-3.97678	-3.90396	0.000109235	0.000142667	0.000441195	0.000552945	147	2.82739	0.153015	0.0510829	0.0530065	8	142
MKRN1	0.49603	0.593475	3.91868	3.90389	0.00013601	0.000142701	0.000530104	0.000552945	147	2.82739	0.153015	0.109125	0.109954	8	142
WDR35	0.40781	0.489568	3.94426	3.90389	0.00012353	0.000142702	0.000489433	0.000552945	147	2.82739	0.153015	0.0728071	0.0743207	8	142
PRDX5	-0.717416	-0.451872	-3.88927	-3.90179	0.000151842	0.00014383	0.0005807	0.000556859	147	2.82739	0.153015	0.231737	0.230252	8	142
MPV17	-0.779899	-0.638735	-3.88389	-3.90022	0.000154918	0.000144679	0.000589868	0.00055969	147	2.82739	0.153015	0.27462	0.272325	8	142
TRIM33	0.272398	0.263872	4.04254	3.89987	8.49972e-05	0.000144871	0.000360329	0.000559978	147	2.82739	0.153015	0.0309234	0.0332274	8	142
INPPL1	-0.303485	-0.250196	-4.00538	-3.89962	9.79766e-05	0.000145006	0.000404601	0.000560043	147	2.82739	0.153015	0.0390999	0.0412495	8	142
TRIOBP	0.516977	0.611855	3.90846	3.89802	0.000141323	0.000145875	0.000547247	0.00056294	147	2.82739	0.153015	0.119157	0.119796	8	142
DBR1	0.31868	0.363922	3.98932	3.8977	0.000104154	0.000146055	0.000424255	0.000563177	147	2.82739	0.153015	0.0434609	0.0455283	8	142
VPS25	0.351021	0.359003	3.96521	3.89716	0.00011413	0.00014635	0.000457492	0.000563857	147	2.82739	0.153015	0.0533733	0.0552536	8	142
ZNF48	-1.10864	-0.978317	-3.88441	-3.91434	0.000165345	0.000146619	0.000621659	0.000564191	125	2.82739	0.153015	0.491477	0.48399	7	121
MDH1	-0.53479	-0.390693	-3.90381	-3.89657	0.000143808	0.000146674	0.000555073	0.000564191	147	2.82739	0.153015	0.127814	0.12829	8	142
STIM2	-0.513666	-0.546225	-3.91485	-3.90263	0.000141572	0.000146936	0.000547768	0.00056474	138	2.82739	0.153015	0.11659	0.117321	8	133
ATG2A	-0.439689	-0.365774	-3.92442	-3.89549	0.000133111	0.000147264	0.000520077	0.000565543	147	2.82739	0.153015	0.0854928	0.086767	8	142
AKR7A2	-0.598544	-0.495984	-3.89334	-3.89516	0.000149549	0.00014745	0.000572937	0.000565799	147	2.82739	0.153015	0.160967	0.160817	8	142
WIZ	0.339576	0.359871	3.96972	3.89438	0.000112196	0.000147881	0.000451251	0.000566643	147	2.82739	0.153015	0.0498359	0.051783	8	142
SUMF1	0.564037	0.482377	3.89697	3.89431	0.000147532	0.000147917	0.000566703	0.000566643	147	2.82739	0.153015	0.142675	0.142871	8	142
ECHDC3	-1.14685	-0.726986	-3.86666	-3.89411	0.000165188	0.000148028	0.000621554	0.000566643	147	2.82739	0.153015	0.599146	0.590727	8	142
TBCD	0.412635	0.481445	3.93164	3.89363	0.000129543	0.000148294	0.000508211	0.000567203	147	2.82739	0.153015	0.0750194	0.0764913	8	142
STAC2	-1.67535	-1.07837	-3.91829	-3.97684	0.00018689	0.00014876	0.000682814	0.000568526	80	2.82739	0.153015	1.06467	1.03355	7	76
RAB1A	-0.406832	-0.37422	-3.93166	-3.89154	0.000129535	0.000149461	0.000508211	0.000570407	147	2.82739	0.153015	0.0729235	0.0744349	8	142
TPMT	0.675605	0.670454	3.88199	3.89148	0.000156022	0.000149492	0.000593598	0.000570407	147	2.82739	0.153015	0.206284	0.205279	8	142
G3BP2	0.36882	0.471454	3.94797	3.8906	0.000121815	0.000149988	0.00048344	0.000571838	147	2.82739	0.153015	0.0594391	0.0612049	8	142
TCHP	0.545598	0.520921	3.94656	3.92054	0.000138746	0.000150706	0.000539451	0.000574117	112	2.82739	0.153015	0.0993031	0.100626	6	109
ZC3HAV1	0.299981	0.2586	3.99442	3.88651	0.000102155	0.000152299	0.00041789	0.000579719	147	2.82739	0.153015	0.0384121	0.0405748	8	142
PEBP1	-0.662837	-0.426558	-3.87772	-3.8862	0.000158525	0.000152474	0.000599784	0.000579921	147	2.82739	0.153015	0.198999	0.198131	8	142
CRTAC1	-1.01864	-0.833391	-3.86026	-3.88517	0.000169158	0.00015306	0.000632515	0.000581683	147	2.82739	0.153015	0.474242	0.46818	8	142
EMC9	-0.680078	-0.681793	-3.88876	-3.89972	0.00016215	0.00015422	0.00061205	0.000585602	126	2.82739	0.153015	0.205609	0.204454	8	121
ARFRP1	0.626283	0.643218	3.87787	3.88295	0.000158437	0.000154338	0.000599784	0.000585602	147	2.82739	0.153015	0.177641	0.177177	8	142
SMNDC1	0.361972	0.364173	3.94215	3.88164	0.00012452	0.000155092	0.000492133	0.000587994	147	2.82739	0.153015	0.0574215	0.0592254	8	142
LTV1	-0.591219	-0.644061	-3.87847	-3.87969	0.00015808	0.000156231	0.000599048	0.000591838	147	2.82739	0.153015	0.158258	0.158159	8	142
EXOSC1	0.314159	0.36591	3.97262	3.87887	0.000110973	0.00015671	0.000447085	0.000593179	147	2.82739	0.153015	0.0425928	0.0446766	8	142
NUDCD3	0.458421	0.529984	3.89904	3.87623	0.000146398	0.000158256	0.000563705	0.000598554	147	2.82739	0.153015	0.0941462	0.0952571	8	142
CPNE2	-0.690758	-0.54501	-3.86486	-3.87572	0.000166295	0.000158559	0.00062425	0.000599223	147	2.82739	0.153015	0.217557	0.216339	8	142
CARS1	-0.433911	-0.448581	-3.90412	-3.8743	0.000143641	0.000159403	0.000554877	0.000601933	147	2.82739	0.153015	0.0841288	0.0854288	8	142
EMC2	0.449778	0.449267	3.89754	3.87252	0.000147218	0.000160464	0.000566408	0.000605344	147	2.82739	0.153015	0.0906992	0.0918751	8	142
TBK1	-0.239477	-0.232795	-4.06773	-3.87236	7.71485e-05	0.000160561	0.000334462	0.000605344	147	2.82739	0.153015	0.0236055	0.0260476	8	142
FBXO9	-1.22542	-1.43149	-3.95582	-3.98707	0.000184518	0.000160712	0.00067662	0.00060543	68	2.82739	0.153015	0.251271	0.247348	3	68
MTMR3	0.298209	0.324862	3.97867	3.87064	0.000108454	0.000161592	0.000438412	0.000608262	147	2.82739	0.153015	0.0382608	0.0404264	8	142
UBA3	0.34109	0.477812	3.94143	3.8691	0.000124855	0.000162525	0.00049305	0.000611291	147	2.82739	0.153015	0.0510058	0.0529308	8	142
DMGDH	-0.984258	-1.02619	-3.84388	-3.86794	0.000179755	0.000163225	0.000663841	0.000613437	147	2.82739	0.153015	0.446547	0.441008	8	142
RAMAC	0.352532	0.401808	3.93211	3.86716	0.000129315	0.000163703	0.000508146	0.000614535	147	2.82739	0.153015	0.0547438	0.0565983	8	142
TGFB1	-0.76495	-0.905753	-3.8513	-3.86704	0.00017488	0.000163776	0.000650356	0.000614535	147	2.82739	0.153015	0.268684	0.266501	8	142
CFHR1	-1.04267	-1.30207	-3.84083	-3.86627	0.000181795	0.000164245	0.000669311	0.000615807	147	2.82739	0.153015	0.50192	0.495335	8	142
MACC1	0.978084	1.15007	3.84164	3.86555	0.000181248	0.000164687	0.00066781	0.000616978	147	2.82739	0.153015	0.441477	0.436033	8	142
BZW2	0.559834	0.482133	3.86703	3.86441	0.000164956	0.000165386	0.00062117	0.00061911	147	2.82739	0.153015	0.142742	0.142936	8	142
CWC15	0.312314	0.346662	3.95645	3.86263	0.000117974	0.000166486	0.000470535	0.000622093	147	2.82739	0.153015	0.0424386	0.0445253	8	142
SPTLC1	0.491365	0.585419	3.87702	3.86252	0.000158937	0.000166557	0.00060087	0.000622093	147	2.82739	0.153015	0.109396	0.110219	8	142
TAF11	0.701435	0.62263	3.94395	3.94697	0.000172377	0.000166577	0.000642543	0.000622093	79	2.82739	0.153015	0.16011	0.159865	6	76
VAMP5	-0.83578	-1.01145	-3.84178	-3.86097	0.000181153	0.000167518	0.00066781	0.000625118	147	2.82739	0.153015	0.322335	0.31914	8	142
VPS13A	-0.532905	-0.344723	-3.86725	-3.86058	0.000164824	0.00016776	0.000621162	0.000625463	147	2.82739	0.153015	0.129325	0.129772	8	142
FPGT	-0.46655	-0.425993	-3.88054	-3.8604	0.000156869	0.000167874	0.000595401	0.000625463	147	2.82739	0.153015	0.0984469	0.0994767	8	142
APCS	-1.47045	-1.79609	-3.82704	-3.85803	0.000191298	0.000169361	0.000696982	0.000630506	147	2.82739	0.153015	1.00545	0.989368	8	142
LRRFIP1	0.520841	0.495148	3.86523	3.85661	0.000166064	0.000170259	0.00062387	0.000633352	147	2.82739	0.153015	0.123665	0.124219	8	142
TMEM87A	-0.549841	-0.44482	-3.86004	-3.85614	0.000169298	0.000170554	0.000632545	0.000633954	147	2.82739	0.153015	0.138191	0.138471	8	142
CHML	-0.753074	-0.701828	-3.8554	-3.86411	0.000178585	0.000171493	0.000660542	0.000636947	134	2.82739	0.153015	0.195628	0.194747	6	131
OSBPL11	0.415529	0.347983	3.88916	3.85411	0.000151903	0.000171845	0.0005807	0.000637754	147	2.82739	0.153015	0.0777466	0.079167	8	142
ASMTL	-0.502153	-0.57083	-3.86399	-3.85201	0.000166832	0.000173194	0.000625282	0.000642259	147	2.82739	0.153015	0.115024	0.115741	8	142
MAN2C1	-0.498763	-0.329171	-3.86417	-3.85152	0.000166723	0.000173507	0.000625282	0.000642456	147	2.82739	0.153015	0.113466	0.114212	8	142
PLEKHA4	1.06775	0.901486	3.83845	3.8686	0.000195585	0.000173518	0.000708632	0.000642456	125	2.82739	0.153015	0.513287	0.505318	8	120
GALNT3	0.861577	0.748212	3.84471	3.8681	0.000191836	0.000174424	0.000698221	0.000645308	124	2.82739	0.153015	0.333211	0.329194	8	119
PANX2	1.34839	1.17279	3.86547	3.91487	0.000211768	0.000174676	0.000754137	0.000645736	88	2.82739	0.153015	0.786663	0.766938	8	83
IGKC	-1.11932	-1.42171	-3.82203	-3.84893	0.000194865	0.000175184	0.000707096	0.00064711	147	2.82739	0.153015	0.584126	0.57599	8	142
IGLV3-25	-1.25795	-1.68159	-3.81929	-3.84819	0.000196847	0.000175668	0.000712128	0.000648395	147	2.82739	0.153015	0.738837	0.727782	8	142
DTX2	1.26252	1.09958	3.86363	3.91078	0.000213138	0.000177221	0.000757521	0.000653617	88	2.82739	0.153015	0.665186	0.649243	8	83
HNRNPA1L2	0.719086	0.779873	3.84549	3.85979	0.000188733	0.000177473	0.000688496	0.000654038	128	2.82739	0.153015	0.232633	0.230913	8	123
BET1L	-0.554051	-0.484354	-3.84781	-3.84478	0.000177156	0.000177904	0.000656282	0.000655119	147	2.82739	0.153015	0.141209	0.141431	8	142
CTSZ	0.717958	0.444537	3.8309	3.844	0.000188589	0.00017842	0.000688496	0.000656511	147	2.82739	0.153015	0.239213	0.237586	8	142
RRAS	-0.538738	-0.620865	-3.8485	-3.84319	0.000176705	0.000178956	0.000655614	0.00065797	147	2.82739	0.153015	0.133463	0.133832	8	142
RCC1	0.612985	0.64179	3.83766	3.84199	0.000183938	0.000179752	0.00067564	0.000660386	147	2.82739	0.153015	0.173763	0.173371	8	142
BCL2L2-PABPN1	-0.929348	-0.719621	-3.82412	-3.84801	0.000198007	0.000179932	0.000714913	0.000660536	138	2.82739	0.153015	0.399105	0.394164	8	133
SNX5	-0.393105	-0.356862	-3.88421	-3.84119	0.000154737	0.000180286	0.000589734	0.000661324	147	2.82739	0.153015	0.0697593	0.0713304	8	142
PRRC2B	0.294131	0.362771	3.9497	3.84067	0.000121023	0.000180635	0.000480696	0.000662093	147	2.82739	0.153015	0.0377696	0.0399444	8	142
TRPV4	-0.93478	-0.953379	-3.81644	-3.83916	0.000198927	0.000181647	0.000717482	0.00066529	147	2.82739	0.153015	0.408595	0.403772	8	142
TSPAN7	-1.77274	-1.24882	-3.80462	-3.83722	0.000207762	0.000182957	0.000745977	0.000669571	147	2.82739	0.153015	1.47861	1.4536	8	142
IBA57	-0.925972	-0.581467	-3.81407	-3.83654	0.000200666	0.000183421	0.00072321	0.000670751	147	2.82739	0.153015	0.401428	0.39674	8	142
ECD	-0.414294	-0.416371	-3.86988	-3.83529	0.000163216	0.000184272	0.000615588	0.000673343	147	2.82739	0.153015	0.0780569	0.0794714	8	142
OPTN	-0.50089	-0.495688	-3.84296	-3.83131	0.00018037	0.000187002	0.000665599	0.000682796	147	2.82739	0.153015	0.115703	0.116407	8	142
SRD5A1	2.44032	2.20949	6.36613	6.12867	0.000705312	0.000187567	0.00197297	0.000684331	6	2.82739	0.153015	0.122744	0.13244	1	8
ZNF830	0.366277	0.385357	3.88417	3.8294	0.00015476	0.00018833	0.000589734	0.000686589	147	2.82739	0.153015	0.0605639	0.0623085	8	142
FREM2	1.17452	1.06779	3.8013	3.82903	0.000210313	0.00018859	0.000750212	0.000687006	147	2.82739	0.153015	0.650196	0.640813	8	142
TGFB1I1	-1.01693	-1.27213	-3.80368	-3.82853	0.000208482	0.000188936	0.00074632	0.000687146	147	2.82739	0.153015	0.486815	0.480516	8	142
THYN1	0.434497	0.499612	3.85615	3.82844	0.000171764	0.000188998	0.000640758	0.000687146	147	2.82739	0.153015	0.0864681	0.0877239	8	142
METTL1	0.475379	0.44314	3.84529	3.82835	0.000178815	0.000189062	0.000660879	0.000687146	147	2.82739	0.153015	0.10409	0.105014	8	142
COL18A1	-0.614305	-0.712402	-3.8211	-3.82583	0.000195533	0.000190836	0.000708632	0.000693063	147	2.82739	0.153015	0.176027	0.175593	8	142
PDXDC1	0.55684	0.514659	3.82697	3.82476	0.00019135	0.000191591	0.000696982	0.00069527	147	2.82739	0.153015	0.144192	0.144358	8	142
EHD1	-0.507158	-0.704735	-3.83476	-3.82451	0.000185919	0.000191767	0.000679785	0.000695378	147	2.82739	0.153015	0.119124	0.119763	8	142
SERPINF1	-1.1485	-1.56141	-3.79441	-3.82173	0.000215701	0.00019375	0.000764162	0.000702033	147	2.82739	0.153015	0.623972	0.615084	8	142
MFSD4A	3.30081	3.15701	3.83049	3.87539	0.000232049	0.000194844	0.000805972	0.000705458	93	2.82739	0.153015	0.698562	0.682466	1	95
C1QTNF3	1.41471	1.17398	3.78908	3.81943	0.000219963	0.000195403	0.000775814	0.00070689	147	2.82739	0.153015	0.949416	0.934388	8	142
SPTAN1	-0.46861	-0.287393	-3.83745	-3.81924	0.000184079	0.000195537	0.00067564	0.00070689	147	2.82739	0.153015	0.101561	0.102532	8	142
OTUD6B	-0.423077	-0.373808	-3.84933	-3.81848	0.00017616	0.000196088	0.000654097	0.000708343	147	2.82739	0.153015	0.0822731	0.083608	8	142
FOXK1	0.407141	0.435665	3.85379	3.81748	0.000173271	0.000196813	0.000645373	0.000710173	147	2.82739	0.153015	0.0760154	0.0774685	8	142
RIPK2	-0.566956	-0.759393	-3.81805	-3.81737	0.00019775	0.000196894	0.000714853	0.000710173	147	2.82739	0.153015	0.150178	0.150231	8	142
PTPN1	0.693448	0.545591	3.80543	3.8171	0.000207147	0.00019709	0.000744326	0.000710338	147	2.82739	0.153015	0.226156	0.224776	8	142
CHMP1A	0.446389	0.491017	3.83962	3.81585	0.000182606	0.000197995	0.00067178	0.000713059	147	2.82739	0.153015	0.0920531	0.0932035	8	142
FNBP1L	0.41119	0.571006	3.8478	3.81316	0.000177159	0.000199975	0.000656282	0.000719645	147	2.82739	0.153015	0.0777765	0.0791963	8	142
ZNF579	0.372889	0.360434	3.86297	3.81254	0.000167468	0.000200434	0.000627178	0.000720748	147	2.82739	0.153015	0.0634611	0.0651511	8	142
RSF1	0.338463	0.441672	3.8811	3.81146	0.00015654	0.000201232	0.000594626	0.00072275	147	2.82739	0.153015	0.0517967	0.0537068	8	142
FYTTD1	0.496461	0.420277	3.82319	3.81126	0.000194033	0.000201379	0.000705143	0.00072275	147	2.82739	0.153015	0.114844	0.115564	8	142
RSU1	-0.515672	-0.634425	-3.81952	-3.81117	0.000196677	0.000201447	0.000712051	0.00072275	147	2.82739	0.153015	0.124142	0.124687	8	142
AP4S1	0.440193	0.398028	3.8635	3.82389	0.000176111	0.000201766	0.000654097	0.000723347	129	2.82739	0.153015	0.0776416	0.0792582	7	125
PPFIBP1	0.56448	0.591884	3.81105	3.81019	0.000202907	0.000202175	0.000730736	0.000724042	147	2.82739	0.153015	0.149416	0.149484	8	142
THEM4	-1.11822	-0.895969	-3.78327	-3.81007	0.00022469	0.000202265	0.000788165	0.000724042	147	2.82739	0.153015	0.59499	0.58665	8	142
DYNLT3	-0.681852	-0.626854	-3.79848	-3.80938	0.000212502	0.000202778	0.000756188	0.000725333	147	2.82739	0.153015	0.219457	0.218203	8	142
AGR3	1.16026	1.43406	3.81309	3.85054	0.000235197	0.000203088	0.00081454	0.000725814	102	2.82739	0.153015	0.541912	0.531423	7	98
CPLANE1	1.57955	1.16667	3.77911	3.81142	0.00023037	0.000203219	0.000802469	0.000725814	143	2.82739	0.153015	1.18367	1.16369	8	138
RALA	-0.632969	-0.439424	-3.80125	-3.80807	0.000210353	0.000203756	0.000750212	0.000727187	147	2.82739	0.153015	0.188843	0.188167	8	142
EP300	0.38309	0.45302	3.85297	3.80752	0.000173803	0.000204176	0.00064685	0.00072814	147	2.82739	0.153015	0.0673288	0.0689458	8	142
IGHV3OR16-12	-1.20216	-1.43829	-3.77866	-3.80671	0.000228511	0.000204784	0.000797736	0.000729757	147	2.82739	0.153015	0.689349	0.679228	8	142
LRRC41	0.415072	0.430721	3.83841	3.80547	0.000183432	0.000205723	0.000674298	0.000732553	147	2.82739	0.153015	0.0796407	0.0810253	8	142
GC	-1.06642	-1.2034	-3.77923	-3.80509	0.000228039	0.000206011	0.000796668	0.00073303	147	2.82739	0.153015	0.542298	0.534952	8	142
ABLIM1	0.77787	0.742388	3.78781	3.80462	0.000220987	0.000206366	0.000778852	0.000733743	147	2.82739	0.153015	0.287228	0.284696	8	142
CPEB4	-0.416692	-0.285343	-3.83665	-3.80431	0.000184629	0.0002066	0.00067662	0.000734026	147	2.82739	0.153015	0.0803371	0.0817086	8	142
JCAD	-0.683688	-0.837401	-3.79244	-3.80354	0.000217266	0.000207191	0.000768001	0.000735574	147	2.82739	0.153015	0.221344	0.220054	8	142
IGKV2-30	-1.28033	-1.64235	-3.77423	-3.80322	0.000232243	0.000207432	0.000806058	0.000735879	147	2.82739	0.153015	0.783752	0.771849	8	142
HAUS8	-0.65529	-0.624797	-3.81115	-3.81716	0.000216696	0.000210048	0.000766993	0.000744603	124	2.82739	0.153015	0.178184	0.177623	7	120
GAPDH	-0.698503	-0.64265	-3.78722	-3.79941	0.000221465	0.00021036	0.000779963	0.000745154	147	2.82739	0.153015	0.231678	0.230194	8	142
BCL7A	0.789465	1.00416	3.77995	3.79737	0.000227432	0.000211943	0.000795128	0.000750202	147	2.82739	0.153015	0.297086	0.294367	8	142
PGAM1	-0.696419	-0.591013	-3.78418	-3.79626	0.000223944	0.000212814	0.000786379	0.000752721	147	2.82739	0.153015	0.230668	0.229202	8	142
ATG4A	-0.642175	-0.620862	-3.80014	-3.804	0.000217978	0.00021324	0.000769949	0.000753666	135	2.82739	0.153015	0.169793	0.169448	7	131
S100A11	0.717209	0.484549	3.78153	3.795	0.000226121	0.000213797	0.000791121	0.000755073	147	2.82739	0.153015	0.244988	0.243252	8	142
CBX3	0.314697	0.301071	3.88017	3.79465	0.000157082	0.000214075	0.000595739	0.000755494	147	2.82739	0.153015	0.0447995	0.0468416	8	142
STAG1	0.32114	0.29758	3.87346	3.79312	0.000161058	0.000215279	0.000608406	0.00075918	147	2.82739	0.153015	0.0468143	0.0488184	8	142
RPRD1B	0.43113	0.437473	3.81761	3.79047	0.000198065	0.000217384	0.000714913	0.000766033	147	2.82739	0.153015	0.0868604	0.0881088	8	142
RAB30	-0.792831	-0.77512	-3.82926	-3.85219	0.000240287	0.000217865	0.000829166	0.000767156	88	2.82739	0.153015	0.247303	0.244368	7	84
MAP7	0.79899	0.931764	3.77177	3.78967	0.00023434	0.000218028	0.000812161	0.000767164	147	2.82739	0.153015	0.30562	0.30274	8	142
DDX59	-0.461432	-0.403776	-3.80399	-3.78522	0.000208248	0.000221617	0.00074632	0.000779213	147	2.82739	0.153015	0.100213	0.10121	8	142
DLG4	0.901153	1.17469	3.76497	3.78728	0.000242551	0.000222039	0.000835776	0.000780118	143	2.82739	0.153015	0.388252	0.383691	8	138
IGKV1-6	-1.12103	-1.46651	-3.7571	-3.78388	0.000247224	0.000222703	0.000848211	0.000781874	147	2.82739	0.153015	0.60634	0.597785	8	142
FXR2	0.465654	0.544591	3.80129	3.78358	0.000210327	0.000222954	0.000750212	0.000782176	147	2.82739	0.153015	0.102201	0.10316	8	142
GNA11	-0.650171	-0.358394	-3.77448	-3.78316	0.000232028	0.000223295	0.000805972	0.000782793	147	2.82739	0.153015	0.202083	0.201157	8	142
CRCP	0.452083	0.523725	3.83456	3.79215	0.000193949	0.000224517	0.000705143	0.000786497	132	2.82739	0.153015	0.0738307	0.0754913	6	129
COL6A1	-0.856245	-0.883206	-3.76113	-3.7814	0.000243612	0.000224739	0.000838225	0.000786695	147	2.82739	0.153015	0.352978	0.349205	8	142
IFT122	0.460204	0.546109	3.79975	3.78083	0.000211514	0.000225207	0.000753793	0.000787752	147	2.82739	0.153015	0.099903	0.100905	8	142
MED1	0.291761	0.308146	3.88489	3.77995	0.00015434	0.00022594	0.000589074	0.000789732	147	2.82739	0.153015	0.0384138	0.0405764	8	142
UNC13B	0.462158	0.620549	3.79753	3.77915	0.000213243	0.000226604	0.000757521	0.000791471	147	2.82739	0.153015	0.100871	0.101855	8	142
MRPL12	-0.804861	-0.698426	-3.76748	-3.78733	0.000246807	0.000227852	0.000847998	0.000795158	133	2.82739	0.153015	0.307365	0.304152	8	128
PXDC1	0.629708	0.528887	3.77622	3.78314	0.000235839	0.000228272	0.000816174	0.000795158	138	2.82739	0.153015	0.187053	0.186369	8	133
PRKAA1	-0.438845	-0.291036	-3.8015	-3.77714	0.000210157	0.000228277	0.000750212	0.000795158	147	2.82739	0.153015	0.0907614	0.0919362	8	142
VPS36	0.378983	0.407095	3.82262	3.77708	0.000194442	0.00022833	0.000706094	0.000795158	147	2.82739	0.153015	0.0669432	0.0685674	8	142
CASKIN2	-0.514107	-0.421033	-3.78276	-3.77506	0.000225109	0.000230019	0.000788733	0.000800195	147	2.82739	0.153015	0.125799	0.126313	8	142
BPI	1.44824	0.95915	3.74631	3.77752	0.000259567	0.000230113	0.000884223	0.000800195	143	2.82739	0.153015	1.01163	0.994988	8	138
TTC9C	-0.529912	-0.532726	-3.77675	-3.77173	0.000230114	0.000232844	0.00080216	0.0008091	147	2.82739	0.153015	0.134079	0.134436	8	142
PRPS1	-0.484161	-0.510082	-3.78316	-3.76996	0.000224782	0.000234356	0.000788165	0.000813331	147	2.82739	0.153015	0.111548	0.11233	8	142
H2BC12	0.709545	0.824451	3.75671	3.7699	0.000247572	0.000234405	0.000848799	0.000813331	147	2.82739	0.153015	0.24296	0.241262	8	142
MYO1E	0.4796	0.329438	3.78223	3.76813	0.000225548	0.000235927	0.000789694	0.000818017	147	2.82739	0.153015	0.10951	0.110331	8	142
MALT1	0.649464	0.496216	3.75843	3.76725	0.000246021	0.000236692	0.000845906	0.000820067	147	2.82739	0.153015	0.203369	0.202419	8	142
SERPIND1	-1.08549	-1.27303	-3.73889	-3.76504	0.000264144	0.000238611	0.000897516	0.000826114	147	2.82739	0.153015	0.574058	0.566112	8	142
PHKA2	-0.875965	-0.842849	-3.74272	-3.76373	0.00026049	0.000239752	0.000886737	0.000829458	147	2.82739	0.153015	0.373068	0.368915	8	142
IGKV3OR2-268	-1.97994	-2.19472	-3.74029	-3.77777	0.000277004	0.000240008	0.000930377	0.00082974	127	2.82739	0.153015	1.63966	1.60728	7	123
PFDN2	-0.327383	-0.291565	-3.83609	-3.76279	0.000185011	0.000240579	0.000677503	0.000831108	147	2.82739	0.153015	0.049605	0.0515564	8	142
CWC22	0.265086	0.275645	3.89319	3.75916	0.000149633	0.000243783	0.000572937	0.000841025	147	2.82739	0.153015	0.0315757	0.0338673	8	142
IGKV1D-16	-1.01783	-1.35783	-3.73432	-3.75914	0.000268563	0.000243804	0.00090776	0.000841025	147	2.82739	0.153015	0.505967	0.499306	8	142
TF	-0.981202	-1.10049	-3.73477	-3.75876	0.000268124	0.000244138	0.000906918	0.000841567	147	2.82739	0.153015	0.470088	0.464105	8	142
CD2BP2	0.320532	0.384193	3.83584	3.75802	0.000185177	0.000244804	0.000677593	0.000843248	147	2.82739	0.153015	0.0475565	0.0495466	8	142
FLYWCH2	0.459472	0.492853	3.77483	3.75657	0.000231731	0.000246098	0.000805972	0.000847092	147	2.82739	0.153015	0.100905	0.101888	8	142
PLCB1	-1.29841	-1.30294	-3.72639	-3.75538	0.000276385	0.000247171	0.000929383	0.000850168	147	2.82739	0.153015	0.826865	0.814149	8	142
CP	-1.0765	-1.31013	-3.72903	-3.75499	0.000273761	0.000247519	0.000922074	0.000850749	147	2.82739	0.153015	0.567582	0.559759	8	142
PPAT	-0.624557	-0.667503	-3.74779	-3.75456	0.000255739	0.00024791	0.000873671	0.000851477	147	2.82739	0.153015	0.18914	0.188458	8	142
ATP1B3	-0.572269	-0.746736	-3.75279	-3.75399	0.000251131	0.00024843	0.00085977	0.000852648	147	2.82739	0.153015	0.158373	0.158272	8	142
ZBTB43	0.792581	0.783207	4.00674	3.95252	0.000223124	0.000249039	0.000784076	0.000854119	46	2.82739	0.153015	0.103593	0.106455	3	46
RPL28	0.584868	0.477417	3.74966	3.75237	0.000254007	0.000249899	0.000868995	0.000856451	147	2.82739	0.153015	0.1657	0.16546	8	142
SMYD2	-0.707544	-0.623145	-3.73881	-3.75203	0.000264219	0.000250213	0.000897516	0.000856906	147	2.82739	0.153015	0.24391	0.242194	8	142
AKR1C2	1.24709	1.35145	3.72293	3.75134	0.000279873	0.000250835	0.000937384	0.000858418	147	2.82739	0.153015	0.764214	0.75268	8	142
PDE4DIP	0.426793	0.538453	3.77761	3.75081	0.000229388	0.000251327	0.000800214	0.000859384	147	2.82739	0.153015	0.0869337	0.0881807	8	142
PFDN1	-0.361709	-0.331047	-3.80277	-3.75064	0.000209182	0.000251479	0.000748268	0.000859384	147	2.82739	0.153015	0.0616179	0.0633427	8	142
GON4L	1.58539	1.60746	3.75667	3.80422	0.000301796	0.000251804	0.000994798	0.000859412	92	2.82739	0.153015	0.916815	0.894041	6	89
STING1	-0.734328	-0.95225	-3.73539	-3.75024	0.000267515	0.00025185	0.000905499	0.000859412	147	2.82739	0.153015	0.263207	0.261127	8	142
SERPINF2	-0.939431	-1.14558	-3.72527	-3.74822	0.000277507	0.000253711	0.000931414	0.000864558	147	2.82739	0.153015	0.433114	0.427829	8	142
CNOT3	0.236518	0.276724	3.92759	3.74815	0.000131533	0.000253775	0.000514752	0.000864558	147	2.82739	0.153015	0.0246981	0.0271196	8	142
SEPTIN2	0.376453	0.331263	3.793	3.74798	0.000216821	0.000253933	0.000766993	0.000864558	147	2.82739	0.153015	0.067088	0.0687095	8	142
SHROOM3	0.708412	0.644059	3.73966	3.75359	0.000269238	0.000254168	0.000908758	0.000864558	138	2.82739	0.153015	0.242494	0.240697	8	133
MCFD2	-0.456296	-0.409628	-3.76633	-3.74761	0.000239038	0.000254268	0.000825453	0.000864558	147	2.82739	0.153015	0.0999643	0.100965	8	142
ZNF185	0.813981	0.670009	3.72757	3.74631	0.00027521	0.000255478	0.000926303	0.000868048	147	2.82739	0.153015	0.324763	0.321522	8	142
SYPL1	-0.48879	-0.337162	-3.75724	-3.74569	0.00024709	0.000256058	0.000848211	0.000869396	147	2.82739	0.153015	0.115264	0.115977	8	142
ASPN	-1.14851	-1.51909	-3.717	-3.74411	0.00028594	0.000257531	0.000952372	0.000873774	147	2.82739	0.153015	0.650242	0.640859	8	142
IFT57	0.672061	0.615619	3.73669	3.74483	0.000268767	0.000259208	0.00090781	0.000878836	143	2.82739	0.153015	0.197174	0.196318	7	139
TERF2IP	0.335385	0.341328	3.80809	3.74173	0.000205128	0.000259774	0.000737626	0.000879978	147	2.82739	0.153015	0.0528277	0.0547184	8	142
MTHFSD	0.431165	0.586414	3.76672	3.74158	0.000238697	0.000259916	0.000825453	0.000879978	147	2.82739	0.153015	0.0892379	0.0904415	8	142
KDM3B	0.272957	0.310193	3.86224	3.74074	0.00016792	0.000260705	0.000628378	0.000882021	147	2.82739	0.153015	0.0340172	0.0362628	8	142
RPL26	0.516572	0.437545	3.74674	3.74033	0.000256716	0.000261101	0.000876381	0.000882731	147	2.82739	0.153015	0.129463	0.129907	8	142
IFT88	0.434885	0.463783	3.7641	3.74007	0.000240993	0.000261346	0.000831005	0.000882766	147	2.82739	0.153015	0.0909108	0.0920827	8	142
TNFRSF12A	1.68263	1.64533	3.70999	3.74167	0.00029528	0.00026159	0.000977081	0.000882766	144	2.82739	0.153015	1.2324	1.21161	7	140
RPL34	0.885977	0.756542	3.71834	3.73973	0.000284551	0.000261669	0.000949729	0.000882766	147	2.82739	0.153015	0.386665	0.382256	8	142
TDP1	0.403925	0.330945	3.77204	3.73835	0.000234112	0.000262983	0.000811957	0.000886498	147	2.82739	0.153015	0.0780977	0.0795114	8	142
TNFRSF11B	1.69403	1.51805	3.76797	3.82406	0.00032556	0.000263149	0.00105329	0.000886498	75	2.82739	0.153015	0.771294	0.748833	5	73
ADARB1	-0.767256	-1.00743	-3.71752	-3.73421	0.000285402	0.000266974	0.000951906	0.000898745	147	2.82739	0.153015	0.290111	0.287523	8	142
SH3BGRL	-0.48033	-0.495659	-3.74394	-3.73111	0.000259342	0.000269989	0.000884086	0.00090825	147	2.82739	0.153015	0.112101	0.112873	8	142
IFIT3	-0.771746	-0.853219	-3.71129	-3.72823	0.000291895	0.000272828	0.000968163	0.000917153	147	2.82739	0.153015	0.294502	0.291832	8	142
YBX1	0.49526	0.499826	3.73782	3.72799	0.00026517	0.000273063	0.00089947	0.000917293	147	2.82739	0.153015	0.119569	0.1202	8	142
IFT81	0.45915	0.484296	3.74482	3.72747	0.000258512	0.000273581	0.000881885	0.000918384	147	2.82739	0.153015	0.102385	0.10334	8	142
BCKDK	-0.630034	-0.502447	-3.71852	-3.72617	0.000284371	0.000274875	0.000949729	0.000922074	147	2.82739	0.153015	0.195514	0.194712	8	142
IGKV2D-24	-1.18347	-1.52485	-3.69777	-3.72531	0.000306479	0.000275731	0.00100677	0.000924003	147	2.82739	0.153015	0.697628	0.687351	8	142
SMPDL3B	0.992526	0.838966	3.70096	3.7252	0.000302981	0.000275839	0.000996646	0.000924003	147	2.82739	0.153015	0.489829	0.483473	8	142
TMEM167B	-1.10311	-1.09897	-3.72496	-3.74031	0.000296217	0.000277977	0.000978432	0.000930507	123	2.82739	0.153015	0.240712	0.238741	3	123
SELENOK	0.692329	0.694308	3.70886	3.72135	0.000294471	0.000279719	0.000975357	0.000935677	147	2.82739	0.153015	0.23732	0.235729	8	142
SETD9	-0.920837	-0.623432	-3.72463	-3.7547	0.000315428	0.000280483	0.00103051	0.000937573	106	2.82739	0.153015	0.39658	0.390252	8	101
MYL12A	-0.647624	-0.828003	-3.7105	-3.71973	0.000292728	0.00028137	0.000970254	0.000939876	147	2.82739	0.153015	0.207477	0.206449	8	142
MYO18A	0.300842	0.197879	3.80857	3.71841	0.000204773	0.000282714	0.000736902	0.000943701	147	2.82739	0.153015	0.0424954	0.0445811	8	142
LIG1	0.544683	0.494795	3.71986	3.71818	0.000283001	0.000282955	0.000946537	0.000943842	147	2.82739	0.153015	0.146024	0.146156	8	142
RHCG	-1.1698	-0.908047	-3.70184	-3.73539	0.000325702	0.000286498	0.00105329	0.000954991	119	2.82739	0.153015	0.666654	0.654733	8	114
PEX12	0.758271	0.712249	3.69704	3.7134	0.000307287	0.000287889	0.00100873	0.000958952	147	2.82739	0.153015	0.286504	0.283985	8	142
PER3	0.548027	0.534813	3.76118	3.75521	0.000286465	0.000288615	0.00095331	0.000960697	99	2.82739	0.153015	0.137282	0.137719	8	94
CEP63	0.716352	0.726877	3.84028	3.81992	0.000278192	0.000289115	0.000933059	0.000961689	66	2.82739	0.153015	0.121423	0.12272	4	65
MSH3	0.361523	0.351256	3.76187	3.71202	0.000242964	0.000289328	0.000836596	0.00096172	147	2.82739	0.153015	0.0629007	0.0646012	8	142
ESPN	-1.07134	-1.05234	-3.68535	-3.71115	0.000320475	0.000290241	0.00104131	0.00096408	147	2.82739	0.153015	0.575551	0.567577	8	142
POLDIP3	0.296576	0.345635	3.80382	3.71061	0.000208375	0.00029081	0.00074632	0.000964898	147	2.82739	0.153015	0.0414021	0.0435083	8	142
RBM14-RBM4	0.622296	0.751608	3.70337	3.71053	0.000300358	0.000290894	0.000991227	0.000964898	147	2.82739	0.153015	0.192304	0.191563	8	142
IGKV2D-40	-0.929858	-1.03477	-3.68709	-3.7098	0.000318485	0.000291665	0.00103695	0.000966783	147	2.82739	0.153015	0.433167	0.42788	8	142
CUL7	0.345775	0.408724	3.76642	3.70858	0.000238963	0.000292949	0.000825453	0.00097036	147	2.82739	0.153015	0.057401	0.0592053	8	142
SFN	1.72387	1.60152	3.67607	3.70761	0.000331331	0.000293974	0.0010686	0.000973076	147	2.82739	0.153015	1.49771	1.47234	8	142
IDNK	-0.651049	-0.696902	-3.69575	-3.70541	0.00030872	0.000296325	0.00101066	0.00098	147	2.82739	0.153015	0.211355	0.210254	8	142
MAP2K4	0.290199	0.238715	3.80395	3.70527	0.000208276	0.000296479	0.00074632	0.00098	147	2.82739	0.153015	0.0396379	0.0417775	8	142
GOLGA1	0.415209	0.456286	3.7331	3.70468	0.000269745	0.000297102	0.000909828	0.000981379	147	2.82739	0.153015	0.0842524	0.08555	8	142
RNMT	0.356407	0.429649	3.75601	3.70412	0.000248201	0.000297711	0.000850345	0.000982703	147	2.82739	0.153015	0.0613237	0.063054	8	142
PARP4	0.691004	0.697472	3.68673	3.69933	0.000318897	0.0003029	0.00103698	0.000999139	147	2.82739	0.153015	0.239259	0.237631	8	142
TRPC4	0.946117	0.765139	3.67923	3.7038	0.000334439	0.000304191	0.00107718	0.00100252	138	2.82739	0.153015	0.44826	0.442333	8	133
CFAP410	0.441594	0.586378	3.71865	3.69801	0.000284237	0.000304347	0.000949729	0.00100252	147	2.82739	0.153015	0.0960429	0.0971181	8	142
NKIRAS2	0.293752	0.336026	3.79072	3.69632	0.000218637	0.000306206	0.000771708	0.00100794	147	2.82739	0.153015	0.0408984	0.0430141	8	142
ALG13	-0.504121	-0.3559	-3.70323	-3.69583	0.000300505	0.000306743	0.000991227	0.00100901	147	2.82739	0.153015	0.126211	0.126717	8	142
POLR2D	0.285704	0.317181	3.79513	3.69323	0.000215136	0.000309633	0.000762726	0.00101781	147	2.82739	0.153015	0.0385985	0.0407576	8	142
POF1B	2.10376	1.70558	3.66774	3.70431	0.000355607	0.000309867	0.00113694	0.00101788	130	2.82739	0.153015	1.98873	1.94965	7	126
NRDE2	0.408927	0.41565	3.72228	3.69238	0.000280532	0.000310582	0.000938932	0.00101952	147	2.82739	0.153015	0.0821982	0.0835346	8	142
RPL11	0.290416	0.249784	3.78658	3.6897	0.000221979	0.000313599	0.000781198	0.0010284	147	2.82739	0.153015	0.0400622	0.0421937	8	142
APOL3	-0.912507	-1.33043	-3.66735	-3.68959	0.000341853	0.000313721	0.0010981	0.0010284	147	2.82739	0.153015	0.421656	0.416586	8	142
CIRBP	0.525796	0.661223	3.69299	3.68923	0.000311792	0.000314135	0.00101932	0.00102905	147	2.82739	0.153015	0.13806	0.138342	8	142
SCARF1	-1.37386	-1.23392	-3.65859	-3.68796	0.000352729	0.000315572	0.00112849	0.00103304	147	2.82739	0.153015	0.960394	0.945158	8	142
SERPINA1	-1.04683	-1.28939	-3.66128	-3.68659	0.000349357	0.000317133	0.00111845	0.00103744	147	2.82739	0.153015	0.556766	0.549147	8	142
SHTN1	0.558102	0.453938	3.68393	3.68466	0.000322122	0.00031934	0.00104524	0.00104394	147	2.82739	0.153015	0.156313	0.156251	8	142
ILK	-0.47815	-0.587743	-3.6959	-3.68402	0.000308544	0.000320071	0.00101066	0.00104561	147	2.82739	0.153015	0.113992	0.114729	8	142
SORD	-0.60831	-0.667192	-3.677	-3.68323	0.000330233	0.00032099	0.0010662	0.00104789	147	2.82739	0.153015	0.186403	0.185773	8	142
LRG1	-1.15847	-1.49068	-3.65525	-3.68233	0.000356955	0.000322032	0.00113973	0.00105056	147	2.82739	0.153015	0.684112	0.67409	8	142
NME7	0.397869	0.387579	3.71451	3.68138	0.000288519	0.000323133	0.000958294	0.00105343	147	2.82739	0.153015	0.0781384	0.0795514	8	142
PMVK	-0.588107	-0.435816	-3.67689	-3.68112	0.000330364	0.000323432	0.0010662	0.00105369	147	2.82739	0.153015	0.174237	0.173837	8	142
RBM4	0.26991	0.343153	3.7974	3.6796	0.000213352	0.000325202	0.000757521	0.00105872	147	2.82739	0.153015	0.0344076	0.0366459	8	142
MSN	-0.429499	-0.543978	-3.70125	-3.67813	0.000302658	0.00032693	0.000996646	0.00106362	147	2.82739	0.153015	0.09171	0.0928669	8	142
TOR3A	0.489688	0.381534	3.69987	3.68816	0.000317251	0.00032824	0.00103435	0.00106702	130	2.82739	0.153015	0.117812	0.118561	8	125
GAS2L1	0.786812	0.84825	3.68031	3.69028	0.000342961	0.000328424	0.00110092	0.00106702	127	2.82739	0.153015	0.203408	0.20231	5	125
PELP1	0.233302	0.287061	3.84703	3.674	0.00017767	0.000331813	0.000657665	0.00107729	147	2.82739	0.153015	0.0250481	0.027463	8	142
TRAJ17	-1.73459	-2.06157	-3.65518	-3.6922	0.000382584	0.000332919	0.0012031	0.00108014	120	2.82739	0.153015	1.14747	1.12458	6	117
DNPEP	-0.460489	-0.41088	-3.68723	-3.672	0.000318323	0.000334203	0.00103695	0.0010835	147	2.82739	0.153015	0.106225	0.107108	8	142
EIF4A1	0.311832	0.23377	3.74887	3.67183	0.000254735	0.00033441	0.00087086	0.0010835	147	2.82739	0.153015	0.0471225	0.0491208	8	142
NELFCD	0.325822	0.356224	3.73795	3.67079	0.000265042	0.000335661	0.00089947	0.00108681	147	2.82739	0.153015	0.0517467	0.0536578	8	142
C8A	-0.999498	-1.21121	-3.64599	-3.67035	0.000368944	0.000336181	0.00116942	0.00108758	147	2.82739	0.153015	0.511824	0.505053	8	142
SERPINA4	-0.942057	-1.11248	-3.64717	-3.67021	0.000367405	0.000336357	0.00116764	0.00108758	147	2.82739	0.153015	0.454394	0.448706	8	142
PCDH9	2.40482	1.89819	3.76725	3.8685	0.000486951	0.000337248	0.00146397	0.00108972	44	2.82739	0.153015	1.05936	1.00464	3	44
IQSEC2	0.503484	0.426967	3.67812	3.67078	0.000331838	0.000338526	0.00106952	0.00109283	143	2.82739	0.153015	0.126844	0.127351	8	138
SAP30L	0.466118	0.546825	3.68218	3.66829	0.000324143	0.000338672	0.00105038	0.00109283	147	2.82739	0.153015	0.109137	0.109965	8	142
TOMM40	-0.734236	-0.615976	-3.65079	-3.6662	0.000362691	0.000341228	0.00115493	0.00110021	147	2.82739	0.153015	0.275479	0.273168	8	142
PSMG3	0.504363	0.399652	3.67265	3.66604	0.000335418	0.000341422	0.00107888	0.00110021	147	2.82739	0.153015	0.128445	0.128908	8	142
LAMTOR1	-0.457141	-0.347231	-3.67885	-3.66315	0.00032805	0.000344973	0.00106017	0.0011109	147	2.82739	0.153015	0.105164	0.106067	8	142
DLGAP4	0.364198	0.342801	3.70798	3.66235	0.0002954	0.000345968	0.000977081	0.00111335	147	2.82739	0.153015	0.0657034	0.0673511	8	142
RBL2	0.262256	0.354338	3.78635	3.66125	0.000222167	0.000347327	0.000781286	0.00111696	147	2.82739	0.153015	0.0326736	0.0349446	8	142
LRRN4	1.61104	1.64409	3.65311	3.69664	0.000409431	0.000348065	0.00127165	0.00111804	103	2.82739	0.153015	1.23668	1.20773	8	98
PSME3IP1	0.387761	0.479867	3.69631	3.66051	0.000308093	0.000348248	0.00101066	0.00111804	147	2.82739	0.153015	0.0749516	0.0764248	8	142
RAB4B	-0.478512	-0.444496	-3.67155	-3.66042	0.000336748	0.000348367	0.00108243	0.00111804	147	2.82739	0.153015	0.115685	0.11639	8	142
RIF1	0.390787	0.354958	3.69331	3.65872	0.000311442	0.000350497	0.00101888	0.00112395	147	2.82739	0.153015	0.0762497	0.0776983	8	142
GTF2A1	0.317714	0.359091	3.73026	3.65857	0.000272544	0.000350683	0.000918622	0.00112395	147	2.82739	0.153015	0.0494065	0.0513617	8	142
RPP14	-0.814702	-0.842758	-3.65144	-3.67343	0.000383021	0.000351589	0.00120368	0.00112609	124	2.82739	0.153015	0.32935	0.325419	8	119
SMG6	0.370621	0.33893	3.69971	3.65721	0.000304341	0.000352388	0.00100043	0.00112747	147	2.82739	0.153015	0.068346	0.0699438	8	142
CDH6	1.45031	1.25233	3.62735	3.65713	0.00039425	0.000352496	0.00123249	0.00112747	147	2.82739	0.153015	1.08875	1.0711	8	142
RBPMS	0.598813	0.727707	3.65061	3.6563	0.000362924	0.000353535	0.00115493	0.00113004	147	2.82739	0.153015	0.183249	0.182678	8	142
HVCN1	-0.913605	-1.23865	-3.64717	-3.6681	0.000385523	0.000355313	0.00121075	0.00113496	127	2.82739	0.153015	0.320432	0.316786	6	124
TMEM87B	-0.7359	-0.887159	-3.64291	-3.65691	0.000377065	0.000356516	0.00118996	0.00113803	142	2.82739	0.153015	0.251348	0.249429	7	138
ZFX	1.15707	1.41637	3.64213	3.6765	0.000408258	0.000358658	0.00126965	0.00114343	114	2.82739	0.153015	0.662404	0.650076	8	109
RTRAF	0.301756	0.353647	3.73549	3.65226	0.000267417	0.000358688	0.000905499	0.00114343	147	2.82739	0.153015	0.0444432	0.046492	8	142
PCDH12	-0.956067	-0.89042	-3.66267	-3.68508	0.000396161	0.000362363	0.00123713	0.00115437	103	2.82739	0.153015	0.280152	0.276755	5	101
STAU2	0.376084	0.47572	3.68861	3.64885	0.000316748	0.000363087	0.00103398	0.0011559	147	2.82739	0.153015	0.0708	0.0723515	8	142
ING4	0.445772	0.442234	3.67634	3.65139	0.000334723	0.000363595	0.00107737	0.00115674	142	2.82739	0.153015	0.089884	0.0911164	7	138
EXOSC6	0.323665	0.362372	3.71458	3.64776	0.000288452	0.000364502	0.000958294	0.00115885	147	2.82739	0.153015	0.0517084	0.0536202	8	142
NAV1	0.714112	0.373758	3.63418	3.64905	0.000388929	0.000366639	0.00121773	0.00116486	142	2.82739	0.153015	0.262249	0.260117	8	137
RBM27	0.310861	0.339682	3.71715	3.6419	0.000285785	0.000372202	0.000952372	0.00118175	147	2.82739	0.153015	0.0476324	0.0496211	8	142
HNRNPAB	0.486117	0.423778	3.6488	3.63969	0.000365268	0.000375153	0.00116162	0.00119032	147	2.82739	0.153015	0.120884	0.12149	8	142
IGLC2	-1.0876	-1.41395	-3.61331	-3.63922	0.000414378	0.000375774	0.00128534	0.00119143	147	2.82739	0.153015	0.61705	0.608293	8	142
APBB1IP	0.861495	0.500715	3.61826	3.63905	0.000407166	0.000376003	0.00126708	0.00119143	147	2.82739	0.153015	0.386095	0.381697	8	142
ESYT1	0.614786	0.608048	3.63111	3.63854	0.000389019	0.000376688	0.00121773	0.0011928	147	2.82739	0.153015	0.195235	0.194439	8	142
B2M	-0.59811	-0.747362	-3.63019	-3.63611	0.000390285	0.000379962	0.0012209	0.00120236	147	2.82739	0.153015	0.184881	0.184279	8	142
STK32C	0.75485	0.474839	3.62819	3.64658	0.000408841	0.000380411	0.00127064	0.00120298	130	2.82739	0.153015	0.290221	0.2873	8	125
GPN3	-0.497873	-0.369914	-3.66229	-3.64014	0.0003561	0.000382675	0.00113776	0.00120934	137	2.82739	0.153015	0.0954049	0.0965698	6	134
CDK7	0.321099	0.292134	3.70096	3.63354	0.000302975	0.000383453	0.000996646	0.00121099	147	2.82739	0.153015	0.051267	0.0531871	8	142
DOCK10	-0.608795	-0.702617	-3.6253	-3.63228	0.000397124	0.000385187	0.00123905	0.00121566	147	2.82739	0.153015	0.192063	0.191326	8	142
CCNY	-0.417893	-0.389328	-3.65288	-3.62842	0.000359997	0.000390507	0.00114763	0.00123163	147	2.82739	0.153015	0.0891352	0.0903407	8	142
UBA1	-0.334729	-0.289641	-3.6867	-3.62811	0.000318927	0.000390945	0.00103698	0.00123219	147	2.82739	0.153015	0.0561435	0.0579716	8	142
PHF8	0.350359	0.344874	3.6916	3.62913	0.000316922	0.000393548	0.00103398	0.00123851	142	2.82739	0.153015	0.0550663	0.0569785	7	138
HAT1	0.408468	0.340267	3.65337	3.6262	0.00035936	0.000393613	0.00114664	0.00123851	147	2.82739	0.153015	0.0851369	0.0864178	8	142
RAB11FIP4	0.681109	0.799097	3.61351	3.62611	0.000414081	0.000393734	0.00128526	0.00123851	147	2.82739	0.153015	0.241971	0.240292	8	142
ACTN4	-0.45828	-0.540377	-3.63867	-3.62446	0.000378694	0.000396048	0.00119322	0.00124497	147	2.82739	0.153015	0.108035	0.108884	8	142
LRRC20	0.529114	0.496187	3.62592	3.62404	0.000396251	0.000396642	0.00123713	0.00124601	147	2.82739	0.153015	0.145028	0.145178	8	142
LANCL2	-0.422586	-0.341001	-3.64637	-3.62344	0.00036845	0.000397486	0.0011691	0.00124784	147	2.82739	0.153015	0.0914741	0.0926355	8	142
DDX3X	0.239879	0.233409	3.77588	3.623	0.000230843	0.000398113	0.00080353	0.00124898	147	2.82739	0.153015	0.0274876	0.0298564	8	142
IGHV3OR16-10	-0.932702	-1.21341	-3.59987	-3.62268	0.00043455	0.000398562	0.00133241	0.00124956	147	2.82739	0.153015	0.457196	0.451456	8	142
AP1S3	0.895944	0.974366	3.59767	3.61952	0.000437933	0.000403068	0.00134183	0.00126285	147	2.82739	0.153015	0.422384	0.417301	8	142
PON2	0.803836	0.598622	3.60015	3.61895	0.000434122	0.000403875	0.00133241	0.00126455	147	2.82739	0.153015	0.339535	0.336015	8	142
ENPEP	-1.26884	-1.23706	-3.58802	-3.61612	0.000453093	0.000407957	0.0013827	0.00127648	147	2.82739	0.153015	0.851715	0.83853	8	142
TNPO3	0.411976	0.339485	3.64128	3.61561	0.000375197	0.0004087	0.00118532	0.00127797	147	2.82739	0.153015	0.0871818	0.0884242	8	142
PARK7	-0.321228	-0.266198	-3.68125	-3.61531	0.000325229	0.000409125	0.00105318	0.00127845	147	2.82739	0.153015	0.051859	0.0537679	8	142
SLC35D1	1.29093	1.13413	3.69998	3.76821	0.000528938	0.000409623	0.00156271	0.00127917	51	2.82739	0.153015	0.482903	0.465575	5	49
TALDO1	0.440993	0.431085	3.63236	3.61452	0.000387291	0.000410273	0.00121391	0.00128036	147	2.82739	0.153015	0.100386	0.101379	8	142
DCTN4	-0.299503	-0.256902	-3.69597	-3.61431	0.000308477	0.000410582	0.00101066	0.00128048	147	2.82739	0.153015	0.0447234	0.046767	8	142
APOC4-APOC2	-1.21877	-1.30317	-3.58551	-3.61308	0.000457119	0.000412385	0.00139265	0.00128526	147	2.82739	0.153015	0.786922	0.77496	8	142
PRAF2	-0.615181	-0.745984	-3.60437	-3.61217	0.000427697	0.000413713	0.00131642	0.00128855	147	2.82739	0.153015	0.198398	0.197542	8	142
NUDT16L1	0.487651	0.596208	3.61844	3.61037	0.000406912	0.000416356	0.00126708	0.00129593	147	2.82739	0.153015	0.123698	0.124252	8	142
SETD1A	0.268248	0.282339	3.71634	3.60537	0.00028662	0.000423802	0.00095331	0.00131824	147	2.82739	0.153015	0.0354838	0.0377018	8	142
MST1	-0.858245	-1.06412	-3.58416	-3.6049	0.000459302	0.000424505	0.00139841	0.00131957	147	2.82739	0.153015	0.390515	0.386033	8	142
CDK4	-0.537796	-0.588714	-3.60467	-3.60435	0.000427238	0.000425335	0.00131585	0.00132128	147	2.82739	0.153015	0.151598	0.151625	8	142
CALCOCO2	-0.52858	-0.434577	-3.60535	-3.60381	0.000426217	0.000426154	0.0013144	0.00132221	147	2.82739	0.153015	0.146392	0.146517	8	142
SDAD1	0.379677	0.364921	3.63981	3.60378	0.000377164	0.000426192	0.00118996	0.00132221	147	2.82739	0.153015	0.0741074	0.0755965	8	142
EPB41L2	0.567798	0.266742	3.59986	3.60315	0.000434564	0.000427141	0.00133241	0.00132396	147	2.82739	0.153015	0.169436	0.169127	8	142
MPP6	0.844103	0.758081	3.58275	3.60304	0.000461587	0.000427313	0.00140447	0.00132396	147	2.82739	0.153015	0.378049	0.373802	8	142
RACK1	0.266911	0.231999	3.7135	3.60144	0.000289577	0.000429737	0.000961141	0.0013306	147	2.82739	0.153015	0.0351847	0.0374083	8	142
GCN1	0.357401	0.346178	3.64626	3.60106	0.000368599	0.000430314	0.0011691	0.00133126	147	2.82739	0.153015	0.0654346	0.0670873	8	142
DIS3	0.325362	0.345433	3.66318	3.60093	0.000346983	0.00043051	0.00111234	0.00133126	147	2.82739	0.153015	0.0537287	0.0556023	8	142
IGLV6-57	-1.20888	-1.40168	-3.57335	-3.6015	0.000480929	0.000433078	0.00145133	0.00133833	143	2.82739	0.153015	0.776797	0.764703	8	138
EIF2A	-0.317166	-0.254721	-3.66554	-3.59824	0.00034407	0.000434639	0.00110374	0.00134228	147	2.82739	0.153015	0.0509901	0.0529154	8	142
CTH	-0.78234	-0.506728	-3.57928	-3.59731	0.000467245	0.000436064	0.00141718	0.0013458	147	2.82739	0.153015	0.325378	0.322125	8	142
KDM4A	0.702383	0.642305	3.59798	3.61469	0.000467003	0.00043707	0.00141718	0.00134803	120	2.82739	0.153015	0.255268	0.252914	8	115
IMPA1	-0.505154	-0.374178	-3.59995	-3.59517	0.000434416	0.000439369	0.00133241	0.0013537	147	2.82739	0.153015	0.134104	0.134461	8	142
KITLG	1.01954	1.06153	3.66236	3.71804	0.000542305	0.000439479	0.00159709	0.0013537	58	2.82739	0.153015	0.424487	0.411868	7	54
UBASH3B	0.610255	0.33487	3.58678	3.59438	0.000455079	0.000440603	0.00138732	0.00135628	147	2.82739	0.153015	0.197153	0.19632	8	142
RABGGTA	-0.339933	-0.330746	-3.64485	-3.5916	0.000370449	0.000444947	0.00117264	0.00136877	147	2.82739	0.153015	0.0592402	0.0610099	8	142
IGHV3-72	-0.862841	-1.08712	-3.57012	-3.59103	0.000482534	0.000445844	0.00145526	0.00136987	147	2.82739	0.153015	0.397818	0.393198	8	142
ABCF1	0.261943	0.251597	3.70775	3.59101	0.00029565	0.000445882	0.000977231	0.00136987	147	2.82739	0.153015	0.0339923	0.0362384	8	142
EP400	0.282572	0.267677	3.68485	3.59053	0.000321058	0.000446635	0.0010425	0.00137077	147	2.82739	0.153015	0.0400504	0.0421822	8	142
DDX42	0.241368	0.249084	3.73598	3.59046	0.000266946	0.000446752	0.000904852	0.00137077	147	2.82739	0.153015	0.0284276	0.0307787	8	142
FAHD1	-0.728247	-0.504522	-3.57411	-3.58968	0.000475823	0.000447971	0.00143917	0.00137362	147	2.82739	0.153015	0.282755	0.280307	8	142
PGM2L1	0.544998	0.371413	3.58791	3.5888	0.000453276	0.000449377	0.0013827	0.00137629	147	2.82739	0.153015	0.157144	0.157066	8	142
NEK8	0.8918	1.06053	3.57811	3.59424	0.000479119	0.000449962	0.00144678	0.00137629	137	2.82739	0.153015	0.274637	0.272178	5	135
SLK	-0.348883	-0.25687	-3.63671	-3.58824	0.000381344	0.000450253	0.00119998	0.00137629	147	2.82739	0.153015	0.0626801	0.0643848	8	142
ISG15	-0.782588	-1.01869	-3.56973	-3.5878	0.000483195	0.000450952	0.00145633	0.00137629	147	2.82739	0.153015	0.327329	0.32404	8	142
RAD21	0.319469	0.327361	3.65276	3.58777	0.000360151	0.000451011	0.00114763	0.00137629	147	2.82739	0.153015	0.0520961	0.0540005	8	142
PROC	-0.859597	-0.935848	-3.56688	-3.5877	0.00048805	0.00045112	0.00146635	0.00137629	147	2.82739	0.153015	0.39555	0.390973	8	142
ME1	-0.829402	-1.15934	-3.56774	-3.58758	0.000486578	0.000451316	0.00146376	0.00137629	147	2.82739	0.153015	0.368071	0.364013	8	142
INTS11	0.245478	0.250307	3.72626	3.58756	0.000276513	0.000451347	0.000929383	0.00137629	147	2.82739	0.153015	0.0295574	0.0318872	8	142
L3MBTL3	0.681477	0.657135	3.57448	3.58743	0.000475207	0.000451553	0.0014386	0.00137629	147	2.82739	0.153015	0.247552	0.245768	8	142
HDAC10	-0.513329	-0.494159	-3.59067	-3.58731	0.000448887	0.000451742	0.00137106	0.00137629	147	2.82739	0.153015	0.139197	0.139458	8	142
ZNF276	0.594079	0.584717	3.58046	3.58669	0.000465317	0.000452731	0.00141313	0.00137842	147	2.82739	0.153015	0.1875	0.186849	8	142
CA5B	-0.93389	-0.659037	-3.56323	-3.58607	0.000494342	0.000453717	0.00148153	0.00138044	147	2.82739	0.153015	0.467835	0.461894	8	142
CNOT4	0.326637	0.345107	3.6463	3.58591	0.000368547	0.000453976	0.0011691	0.00138044	147	2.82739	0.153015	0.0546532	0.0565094	8	142
LIPT1	-0.576907	-0.52897	-3.60257	-3.60666	0.00046526	0.000454736	0.00141313	0.00138186	116	2.82739	0.153015	0.169155	0.168771	8	111
CFHR2	-1.12768	-1.39609	-3.55782	-3.58418	0.000503795	0.000456761	0.00150327	0.00138713	147	2.82739	0.153015	0.68422	0.674195	8	142
HDAC1	0.324764	0.35911	3.64271	3.5815	0.000373291	0.000461084	0.00118086	0.00139936	147	2.82739	0.153015	0.0541346	0.0560006	8	142
CPSF3	0.231558	0.235437	3.74173	3.58091	0.000261437	0.000462046	0.000889328	0.00140139	147	2.82739	0.153015	0.0260834	0.0284787	8	142
NPLOC4	0.327794	0.27361	3.63835	3.57914	0.000379121	0.00046494	0.00119377	0.00140926	147	2.82739	0.153015	0.0552816	0.0571259	8	142
NSUN3	-0.871587	-0.739993	-3.60078	-3.63485	0.000529896	0.000465523	0.00156361	0.00141013	86	2.82739	0.153015	0.369727	0.362829	8	81
TMEM35B	-0.690475	-0.848509	-3.66965	-3.67829	0.000491926	0.000465889	0.00147614	0.00141034	65	2.82739	0.153015	0.172447	0.171637	6	62
SPART	-0.393399	-0.371003	-3.60772	-3.57782	0.000422649	0.000467107	0.00130424	0.00141313	147	2.82739	0.153015	0.080982	0.0823413	8	142
TANGO2	-0.920591	-0.867714	-3.55299	-3.5755	0.000512396	0.00047093	0.00152419	0.00142378	147	2.82739	0.153015	0.45723	0.45149	8	142
SERPINI1	-0.964642	-0.880531	-3.56086	-3.58308	0.000513486	0.000472113	0.00152648	0.00142645	133	2.82739	0.153015	0.377034	0.372371	6	130
TFCP2	0.288872	0.273054	3.66136	3.57441	0.000349254	0.000472742	0.00111845	0.00142744	147	2.82739	0.153015	0.042395	0.0444825	8	142
KLHL11	-0.639761	-0.503101	-3.57996	-3.58803	0.000490213	0.000473143	0.00147192	0.00142775	125	2.82739	0.153015	0.191998	0.191136	7	121
NUDC	0.372009	0.375589	3.60915	3.57177	0.000420527	0.000477152	0.00129937	0.00143893	147	2.82739	0.153015	0.0723583	0.0738804	8	142
TPM3	-0.408457	-0.442777	-3.59546	-3.57059	0.000441359	0.000479144	0.00134979	0.00144402	147	2.82739	0.153015	0.0878965	0.0891253	8	142
TMSB10	0.986699	0.718286	3.54602	3.57001	0.000525023	0.000480114	0.00155423	0.00144559	147	2.82739	0.153015	0.527321	0.520258	8	142
GPR108	-0.505898	-0.594608	-3.574	-3.56992	0.000475999	0.000480274	0.00143917	0.00144559	147	2.82739	0.153015	0.13646	0.136773	8	142
TJP3	0.926977	1.05556	3.55013	3.57418	0.000527055	0.00048172	0.00155907	0.00144902	138	2.82739	0.153015	0.460724	0.454546	8	133
DDA1	0.356721	0.481849	3.61077	3.56722	0.000418114	0.000484857	0.00129358	0.00145753	147	2.82739	0.153015	0.066473	0.0681061	8	142
F12	-0.857275	-1.0419	-3.54418	-3.56496	0.000528418	0.000488719	0.00156214	0.00146763	147	2.82739	0.153015	0.398472	0.39384	8	142
TONSL	0.615415	0.694157	3.61377	3.61881	0.000504623	0.000488833	0.00150481	0.00146763	87	2.82739	0.153015	0.167855	0.167388	7	83
LGALS3BP	0.752397	0.651188	3.54734	3.56421	0.000522617	0.000490001	0.00154977	0.0014702	147	2.82739	0.153015	0.306393	0.303498	8	142
EPS15	-0.30051	-0.35481	-3.63908	-3.56276	0.000378139	0.000492504	0.00119225	0.00147655	147	2.82739	0.153015	0.0464433	0.0484544	8	142
ORM2	-1.10867	-1.34623	-3.5366	-3.56263	0.000542576	0.00049274	0.00159709	0.00147655	147	2.82739	0.153015	0.669298	0.659555	8	142
GCC1	0.296211	0.268049	3.6419	3.56225	0.00037436	0.000493387	0.00118346	0.00147756	147	2.82739	0.153015	0.045054	0.0470914	8	142
MGST2	-0.719482	-0.686864	-3.54633	-3.56163	0.000524456	0.000494469	0.00155423	0.00147987	147	2.82739	0.153015	0.28033	0.277928	8	142
TXNL1	-0.424661	-0.254774	-3.58113	-3.5611	0.00046422	0.000495381	0.00141159	0.00148166	147	2.82739	0.153015	0.0957709	0.0968512	8	142
RPP25	0.82005	0.774769	3.53986	3.55944	0.000536448	0.000498287	0.00158099	0.00148942	147	2.82739	0.153015	0.365509	0.361499	8	142
ABI3	-0.624086	-0.926471	-3.54965	-3.55884	0.000518407	0.000499334	0.00154015	0.00149161	147	2.82739	0.153015	0.210526	0.209441	8	142
ARHGAP31	-0.489882	-0.536106	-3.56298	-3.55667	0.000494767	0.000503152	0.00148188	0.00150205	147	2.82739	0.153015	0.128749	0.129207	8	142
BGN	-1.17446	-1.49667	-3.52964	-3.55649	0.000555894	0.000503463	0.00162828	0.00150205	147	2.82739	0.153015	0.754056	0.742714	8	142
CHKB	-0.616666	-0.480127	-3.54362	-3.55228	0.000529452	0.000510946	0.00156326	0.00152342	147	2.82739	0.153015	0.206251	0.205246	8	142
DNAJC8	0.403897	0.41226	3.57284	3.54755	0.000477957	0.000519476	0.00144418	0.00154788	147	2.82739	0.153015	0.0870371	0.0882821	8	142
PAGR1	0.45825	0.543105	3.56167	3.54921	0.000502027	0.000521396	0.00149987	0.00155262	142	2.82739	0.153015	0.112478	0.113269	8	137
GALT	-0.438495	-0.395672	-3.56224	-3.54613	0.000496056	0.000522072	0.00148388	0.00155366	147	2.82739	0.153015	0.103198	0.104138	8	142
TXNIP	0.641439	0.538771	3.5335	3.54415	0.000548479	0.000525687	0.00161149	0.00156344	147	2.82739	0.153015	0.224435	0.223087	8	142
PFDN6	-0.308324	-0.259745	-3.6111	-3.54219	0.000417634	0.000529315	0.00129358	0.00157324	147	2.82739	0.153015	0.0496506	0.0516012	8	142
RAB9A	-0.568142	-0.478045	-3.53601	-3.54035	0.000543686	0.000532724	0.00159937	0.00158239	147	2.82739	0.153015	0.175822	0.175392	8	142
RBP5	-1.05132	-1.06955	-3.51473	-3.53983	0.000585466	0.000533687	0.00169827	0.00158425	147	2.82739	0.153015	0.609359	0.600748	8	142
HPGDS	0.849429	0.630059	3.52861	3.55243	0.000585251	0.000535324	0.00169827	0.00158796	125	2.82739	0.153015	0.386671	0.381503	8	120
VRK2	0.599888	0.579563	3.53141	3.53881	0.000552486	0.000535602	0.00162028	0.00158796	147	2.82739	0.153015	0.196532	0.195711	8	142
UBE2L6	-0.586202	-0.608568	-3.53143	-3.5376	0.000552445	0.000537874	0.00162028	0.00159369	147	2.82739	0.153015	0.187665	0.187011	8	142
MED30	0.562155	0.532996	3.56264	3.54857	0.0005219	0.00054388	0.00154861	0.00161049	124	2.82739	0.153015	0.112812	0.113708	5	122
PPFIBP2	-0.819943	-0.595995	-3.51259	-3.53223	0.000589831	0.000548041	0.00170782	0.00162179	147	2.82739	0.153015	0.371109	0.366993	8	142
RPS3	0.284081	0.232569	3.61866	3.53158	0.00040659	0.000549286	0.00126693	0.00162447	147	2.82739	0.153015	0.0419738	0.0440692	8	142
GRB2	0.440022	0.186945	3.54599	3.53073	0.000525093	0.000550929	0.00155423	0.00162831	147	2.82739	0.153015	0.104873	0.105781	8	142
RUVBL2	0.268247	0.314363	3.63298	3.5305	0.000386444	0.000551368	0.00121221	0.00162859	147	2.82739	0.153015	0.0371307	0.0393176	8	142
CRYBG3	-0.617569	-0.450713	-3.52101	-3.53	0.000572837	0.000552316	0.00166871	0.00163038	147	2.82739	0.153015	0.20952	0.208453	8	142
PKM	-0.592785	-0.478067	-3.52197	-3.52887	0.000570923	0.000554506	0.00166415	0.00163583	147	2.82739	0.153015	0.192935	0.192182	8	142
NOP14	0.366916	0.37814	3.5641	3.52702	0.000492838	0.000558082	0.00147795	0.00164476	147	2.82739	0.153015	0.0721809	0.0737063	8	142
CNOT6L	0.290828	0.310846	3.6078	3.52695	0.000422527	0.000558227	0.00130424	0.00164476	147	2.82739	0.153015	0.0442563	0.0463087	8	142
LAS1L	0.254333	0.342559	3.64498	3.52669	0.000370279	0.000558741	0.00117264	0.00164525	147	2.82739	0.153015	0.0331593	0.0354211	8	142
B4GALT4	0.685387	0.485017	3.51163	3.52531	0.000591791	0.000561434	0.00171246	0.00165216	147	2.82739	0.153015	0.259443	0.257435	8	142
CIAO3	0.349593	0.422205	3.56938	3.52502	0.000483792	0.000561995	0.00145721	0.00165278	147	2.82739	0.153015	0.0653324	0.066987	8	142
PSMC6	-0.208423	-0.214379	-3.72407	-3.52444	0.000278723	0.000563122	0.000934184	0.00165507	147	2.82739	0.153015	0.0213328	0.0238178	8	142
ZNF836	1.02806	1.12428	3.4994	3.52408	0.000617421	0.00056384	0.00177534	0.00165616	147	2.82739	0.153015	0.587808	0.579603	8	142
PQBP1	0.299392	0.31593	3.59654	3.52278	0.000439688	0.000566393	0.00134554	0.00166263	147	2.82739	0.153015	0.0471954	0.0491924	8	142
ALKBH1	-0.529734	-0.490092	-3.5631	-3.55477	0.000559038	0.000569018	0.00163449	0.0016693	102	2.82739	0.153015	0.130336	0.130948	7	98
WWOX	0.466232	0.529848	3.53082	3.52125	0.000553613	0.000569424	0.00162259	0.00166946	147	2.82739	0.153015	0.118752	0.119399	8	142
RBM26	0.257892	0.271865	3.63294	3.51989	0.000386495	0.000572118	0.00121221	0.00167632	147	2.82739	0.153015	0.0343202	0.0365601	8	142
WDR5	0.299725	0.352857	3.59219	3.51901	0.000446478	0.000573886	0.00136457	0.00168029	147	2.82739	0.153015	0.047415	0.0494078	8	142
GRM1	0.854329	0.886325	3.50866	3.53267	0.000628238	0.000574506	0.00180051	0.00168029	124	2.82739	0.153015	0.390063	0.384778	8	119
TCAF2	-0.886246	-0.968682	-3.50323	-3.52189	0.000616241	0.000574533	0.00177356	0.00168029	141	2.82739	0.153015	0.330841	0.327345	6	138
MED15	0.276283	0.2472	3.61092	3.51795	0.000417901	0.000575997	0.00129358	0.00168342	147	2.82739	0.153015	0.0398716	0.0420067	8	142
RPL23A	0.455018	0.379047	3.52924	3.51759	0.000556661	0.000576711	0.00162953	0.00168342	147	2.82739	0.153015	0.11321	0.113961	8	142
ZC3H7A	0.26581	0.269413	3.62123	3.51755	0.000402909	0.000576799	0.00125628	0.00168342	147	2.82739	0.153015	0.0366963	0.0388913	8	142
STN1	-0.508808	-0.444481	-3.54641	-3.53659	0.000562729	0.000577322	0.00164327	0.00168342	117	2.82739	0.153015	0.123819	0.124508	7	113
POLA2	-0.92264	-0.881906	-3.59792	-3.60714	0.00060887	0.000577379	0.00175658	0.00168342	67	2.82739	0.153015	0.175071	0.174178	3	67
TAZ	-1.0345	-0.783579	-3.54844	-3.5966	0.000691734	0.000579712	0.00194636	0.00168919	71	2.82739	0.153015	0.500912	0.487588	8	66
TBC1D2B	-0.508294	-0.709242	-3.51801	-3.51548	0.000578844	0.000580967	0.00168272	0.00169181	147	2.82739	0.153015	0.142176	0.14238	8	142
TATDN3	-0.470266	-0.3371	-3.52358	-3.51492	0.000567742	0.000582091	0.00165589	0.00169404	147	2.82739	0.153015	0.121313	0.121912	8	142
LDLRAP1	-0.419505	-0.519585	-3.53397	-3.51431	0.000547577	0.000583326	0.00160983	0.0016966	147	2.82739	0.153015	0.0959704	0.0970469	8	142
LIPC	1.17879	1.09773	3.50112	3.53222	0.000656683	0.000586024	0.00186639	0.0017034	117	2.82739	0.153015	0.595466	0.585026	6	114
SERPINA7	-0.922379	-1.10725	-3.48756	-3.51012	0.000643189	0.00059189	0.00183567	0.0017194	147	2.82739	0.153015	0.476391	0.470289	8	142
ALS2	-0.335138	-0.33191	-3.55902	-3.5086	0.000501693	0.00059501	0.00149981	0.0017274	147	2.82739	0.153015	0.0603914	0.0621393	8	142
BAK1	-0.630561	-0.613578	-3.49664	-3.50688	0.000623334	0.000598573	0.00179075	0.00173668	147	2.82739	0.153015	0.221483	0.220191	8	142
POLR1D	0.272466	0.375228	3.60202	3.50649	0.000431258	0.000599385	0.00132567	0.00173798	147	2.82739	0.153015	0.0389692	0.0411214	8	142
POP7	0.331112	0.339946	3.55808	3.50573	0.00050334	0.000600968	0.00150285	0.0017415	147	2.82739	0.153015	0.0589802	0.0607548	8	142
SEZ6L2	0.976626	0.979429	3.50373	3.53114	0.000666679	0.00060217	0.00189195	0.00174392	109	2.82739	0.153015	0.39421	0.388112	6	106
ADSS1	-1.92642	-1.90974	-3.47398	-3.50477	0.000674026	0.00060299	0.00190662	0.00174523	147	2.82739	0.153015	2.09429	2.05765	8	142
SFXN1	-0.599107	-0.506974	-3.49638	-3.50415	0.0006239	0.000604279	0.0017913	0.0017479	147	2.82739	0.153015	0.199968	0.199082	8	142
ATG13	-0.328382	-0.285031	-3.55668	-3.50303	0.000505819	0.000606633	0.0015065	0.00175364	147	2.82739	0.153015	0.0580576	0.0598495	8	142
NOCT	-0.600519	-0.585129	-3.52488	-3.524	0.000614798	0.00061137	0.00177048	0.00176626	112	2.82739	0.153015	0.149981	0.150055	6	109
IGHV1-2	-0.996402	-1.2401	-3.47433	-3.49841	0.000673209	0.000616434	0.00190562	0.0017798	147	2.82739	0.153015	0.560165	0.552482	8	142
IGLV3-21	-1.15395	-1.48733	-3.47101	-3.4974	0.000680954	0.000618591	0.00192281	0.00178494	147	2.82739	0.153015	0.752759	0.741441	8	142
SQSTM1	-1.12212	-1.21708	-3.47103	-3.49703	0.000680904	0.000619385	0.00192281	0.00178615	147	2.82739	0.153015	0.71179	0.701246	8	142
SEC22A	-0.618241	-0.451509	-3.48715	-3.49657	0.000644107	0.000620355	0.00183719	0.00178702	147	2.82739	0.153015	0.214074	0.212921	8	142
LAMA3	0.893798	0.862463	3.47456	3.49642	0.000672674	0.000620689	0.00190562	0.00178702	147	2.82739	0.153015	0.45068	0.445063	8	142
CDS1	0.96836	1.03325	3.48098	3.50802	0.000685428	0.000620817	0.00193089	0.00178702	127	2.82739	0.153015	0.5188	0.510834	8	122
OGFRL1	0.65527	0.478602	3.49307	3.49852	0.000636988	0.000621764	0.00182107	0.00178867	142	2.82739	0.153015	0.182097	0.18153	6	139
GNG12	-0.4621	-0.367227	-3.50521	-3.49557	0.000605109	0.000622509	0.00174788	0.00178879	147	2.82739	0.153015	0.118367	0.119021	8	142
THOC1	0.28452	0.303638	3.57882	3.49555	0.000468014	0.000622561	0.00141808	0.00178879	147	2.82739	0.153015	0.0430464	0.0451216	8	142
ARID1A	0.254071	0.210947	3.60931	3.49466	0.000420289	0.000624488	0.00129937	0.00179324	147	2.82739	0.153015	0.0337483	0.035999	8	142
KIFBP	0.312101	0.334204	3.55677	3.4941	0.000505665	0.000625696	0.0015065	0.00179562	147	2.82739	0.153015	0.0524407	0.0543387	8	142
AAMP	-0.499121	-0.492864	-3.49319	-3.48989	0.00063081	0.000634883	0.00180572	0.00181925	147	2.82739	0.153015	0.139045	0.139309	8	142
APOA1	-1.16345	-1.25166	-3.4634	-3.48987	0.000698994	0.000634915	0.00195714	0.00181925	147	2.82739	0.153015	0.76857	0.756954	8	142
PPP4R1	-0.248297	-0.243939	-3.61124	-3.4898	0.000417417	0.000635078	0.00129358	0.00181925	147	2.82739	0.153015	0.0321972	0.0344772	8	142
CWC25	0.514552	0.478649	3.49022	3.48911	0.000637313	0.000636578	0.00182107	0.001821	147	2.82739	0.153015	0.148027	0.148122	8	142
PGAP4	1.3017	1.29412	3.55462	3.58442	0.000717703	0.000636811	0.00200061	0.001821	64	2.82739	0.153015	0.251378	0.247216	2	65
ALDH1L1	-1.02672	-0.727151	-3.46441	-3.48899	0.000696571	0.000636842	0.00195537	0.001821	147	2.82739	0.153015	0.598185	0.589784	8	142
RNF40	0.207306	0.213111	3.6836	3.48848	0.000322502	0.000637974	0.00104577	0.00182314	147	2.82739	0.153015	0.0215709	0.0240513	8	142
GULP1	0.900983	1.00996	3.46611	3.48815	0.000692511	0.000638707	0.0019474	0.00182414	147	2.82739	0.153015	0.460191	0.454394	8	142
BLOC1S6	-0.394991	-0.346847	-3.51293	-3.48745	0.000589142	0.000640251	0.00170686	0.00182655	147	2.82739	0.153015	0.0861043	0.0873669	8	142
OGT	0.252957	0.237643	3.60256	3.48742	0.000430433	0.00064032	0.00132399	0.00182655	147	2.82739	0.153015	0.0335785	0.0358323	8	142
MTSS2	-0.618266	-0.565386	-3.47708	-3.48661	0.000666862	0.000642102	0.00189195	0.00183053	147	2.82739	0.153015	0.215333	0.214157	8	142
ANAPC5	0.256062	0.274772	3.5975	3.48629	0.000438195	0.000642815	0.00134183	0.00183146	147	2.82739	0.153015	0.0345047	0.0367411	8	142
RAB18	-0.532394	-0.402547	-3.48481	-3.48604	0.000649325	0.00064337	0.00184937	0.00183194	147	2.82739	0.153015	0.158963	0.158851	8	142
C2orf88	-0.904789	-0.63341	-3.48692	-3.51206	0.00071236	0.000648557	0.00198789	0.00184561	106	2.82739	0.153015	0.339355	0.334514	6	103
LAMTOR5	-0.427981	-0.309473	-3.49931	-3.48286	0.000617601	0.000650496	0.00177534	0.00185001	147	2.82739	0.153015	0.101876	0.102841	8	142
ECH1	-0.593164	-0.449024	-3.47322	-3.48077	0.000675782	0.000655187	0.00191046	0.00186224	147	2.82739	0.153015	0.198643	0.197782	8	142
SEPTIN11	0.428142	0.384504	3.49601	3.4797	0.000624691	0.00065762	0.00179249	0.00186804	147	2.82739	0.153015	0.102146	0.103106	8	142
RYBP	0.537253	0.567335	3.47543	3.47739	0.000670675	0.000662883	0.00190164	0.00188182	147	2.82739	0.153015	0.162754	0.16257	8	142
WWC3	-0.429062	-0.428287	-3.49324	-3.47722	0.000630712	0.000663264	0.00180572	0.00188182	147	2.82739	0.153015	0.102748	0.103696	8	142
TBCA	-0.390834	-0.305467	-3.50321	-3.47689	0.000609334	0.000664016	0.00175686	0.00188283	147	2.82739	0.153015	0.08477	0.0860578	8	142
COPG2	0.536323	0.520872	3.4743	3.47618	0.000673273	0.000665656	0.00190562	0.00188635	147	2.82739	0.153015	0.162296	0.162121	8	142
HNRNPUL1	0.288589	0.287864	3.55372	3.47566	0.000511089	0.000666842	0.00152125	0.00188761	147	2.82739	0.153015	0.0449142	0.0469542	8	142
TMEM163	4.09656	3.05532	3.91149	4.21876	0.00178692	0.000666894	0.00415978	0.00188761	13	2.82739	0.153015	0.714126	0.61389	1	15
FAM168A	0.56146	0.636886	3.47475	3.47937	0.000682338	0.000667951	0.00192445	0.00188947	139	2.82739	0.153015	0.176493	0.176024	8	134
RPS5	0.301659	0.264069	3.54237	3.47425	0.000531773	0.000670089	0.00156818	0.0018936	147	2.82739	0.153015	0.0493895	0.051345	8	142
BCAS3	0.260596	0.302622	3.57874	3.4742	0.000468133	0.000670209	0.00141808	0.0018936	147	2.82739	0.153015	0.0361129	0.038319	8	142
HAPLN1	-1.7165	-1.49808	-3.44496	-3.47562	0.000751234	0.00067284	0.00207594	0.0018999	142	2.82739	0.153015	1.52917	1.50231	7	138
IFFO1	0.875865	0.793717	3.47689	3.50482	0.000746782	0.000673502	0.00206662	0.00190064	102	2.82739	0.153015	0.371913	0.366009	7	98
SPRYD4	-0.885867	-0.550347	-3.45081	-3.47247	0.000729835	0.00067422	0.00202735	0.00190154	147	2.82739	0.153015	0.448833	0.44325	8	142
PRKAR1A	-0.467277	-0.376929	-3.47858	-3.47056	0.000663425	0.00067866	0.00188443	0.00191196	147	2.82739	0.153015	0.122895	0.123463	8	142
ITGB4	0.769292	0.661652	3.45251	3.47048	0.00072559	0.000678847	0.00201673	0.00191196	147	2.82739	0.153015	0.338144	0.33465	8	142
ZNF417	0.60328	0.626947	3.47439	3.48048	0.000697745	0.000679124	0.00195685	0.00191196	129	2.82739	0.153015	0.182793	0.182155	7	125
TRMT112	-0.331222	-0.237064	-3.51905	-3.46913	0.000576754	0.000682024	0.00167808	0.00191899	147	2.82739	0.153015	0.0603362	0.0620851	8	142
NUP88	0.235011	0.232879	3.60501	3.46749	0.000426719	0.00068588	0.0013151	0.00192869	147	2.82739	0.153015	0.0289436	0.031285	8	142
KIAA0753	1.34391	1.36643	3.49022	3.51563	0.000760076	0.000689811	0.00209554	0.0019386	87	2.82739	0.153015	0.282094	0.278031	2	88
CDH15	-2.00812	-1.94011	-3.73621	-3.79954	0.000926598	0.000692474	0.00245816	0.00194493	26	2.82739	0.153015	0.230799	0.22317	1	28
AFM	-0.96861	-0.954417	-3.44027	-3.46377	0.000756616	0.00069471	0.0020872	0.00195005	147	2.82739	0.153015	0.539885	0.532585	8	142
PRKAB1	-0.477032	-0.275541	-3.46787	-3.46176	0.000688332	0.000699542	0.00193793	0.00196246	147	2.82739	0.153015	0.128872	0.129328	8	142
ZMAT2	0.301221	0.335837	3.52839	3.46103	0.000558321	0.000701289	0.00163339	0.0019662	147	2.82739	0.153015	0.0496371	0.0515879	8	142
PTPRD	0.512666	0.486917	3.45947	3.45872	0.000708481	0.000706887	0.00198067	0.00198072	147	2.82739	0.153015	0.149568	0.149633	8	142
SLC44A1	-0.703609	-0.621321	-3.44343	-3.45854	0.000748493	0.000707326	0.00206957	0.00198078	147	2.82739	0.153015	0.28436	0.281882	8	142
DEFA1	1.86062	1.36681	3.42782	3.45809	0.000789466	0.000708404	0.00216907	0.00198155	147	2.82739	0.153015	2.00664	1.97166	8	142
PTK2	-0.335381	-0.245075	-3.50521	-3.45808	0.000605124	0.000708433	0.00174788	0.00198155	147	2.82739	0.153015	0.0623502	0.0640612	8	142
FTO	0.548691	0.595718	3.45384	3.45742	0.0007223	0.000710046	0.00200992	0.00198489	147	2.82739	0.153015	0.171886	0.17153	8	142
ZFP1	0.80475	0.92966	3.63055	3.65553	0.000811848	0.000710538	0.00221303	0.00198509	39	2.82739	0.153015	0.191626	0.189016	5	37
FILIP1	-1.0278	-0.976733	-3.43664	-3.45932	0.00077282	0.000711565	0.00212766	0.00198679	142	2.82739	0.153015	0.462829	0.456781	6	139
CPPED1	-0.522318	-0.40892	-3.45541	-3.45596	0.00071841	0.000713621	0.00200142	0.00199136	147	2.82739	0.153015	0.155618	0.155569	8	142
UBE3B	0.303585	0.446147	3.52069	3.4554	0.00057347	0.000714996	0.00166954	0.00199403	147	2.82739	0.153015	0.05064	0.052572	8	142
CAMP	1.57822	1.1667	3.42562	3.45489	0.000795408	0.000716236	0.00218039	0.00199631	147	2.82739	0.153015	1.4456	1.42121	8	142
HS6ST1	1.23628	1.09871	3.51822	3.54163	0.000791876	0.000718691	0.0021732	0.00200181	66	2.82739	0.153015	0.225262	0.222294	2	67
MACO1	0.347435	0.331063	3.495	3.45375	0.000626873	0.00071905	0.00179768	0.00200181	147	2.82739	0.153015	0.0673042	0.0689216	8	142
COQ6	-0.801143	-0.480473	-3.43398	-3.45316	0.000773062	0.000720498	0.00212766	0.00200466	147	2.82739	0.153015	0.370693	0.366585	8	142
HSPA6	-0.433393	-0.305696	-3.49608	-3.47343	0.00068192	0.000729714	0.0019244	0.00202911	110	2.82739	0.153015	0.100521	0.101836	8	105
CALM3	-0.262627	-0.278176	-3.54813	-3.44866	0.00052118	0.000731709	0.00154743	0.00203347	147	2.82739	0.153015	0.0373139	0.0394973	8	142
YWHAH	0.341652	0.350677	3.48869	3.44532	0.000640694	0.000740145	0.00182964	0.00205571	147	2.82739	0.153015	0.065318	0.0669729	8	142
IGHG4	-1.30433	-1.5621	-3.41714	-3.44475	0.000818689	0.000741595	0.00222762	0.00205853	147	2.82739	0.153015	0.992285	0.976447	8	142
PRPF40A	0.24642	0.230625	3.56225	3.44419	0.000496045	0.000743007	0.00148388	0.00206125	147	2.82739	0.153015	0.0325906	0.0348631	8	142
ZFR	0.270619	0.328697	3.5331	3.44239	0.00054923	0.000747591	0.00161271	0.00207067	147	2.82739	0.153015	0.039957	0.0420905	8	142
ADH5	-0.502304	-0.37067	-3.4442	-3.44238	0.000746518	0.000747639	0.00206662	0.00207067	147	2.82739	0.153015	0.144859	0.145013	8	142
NAA30	0.396682	0.495221	3.46538	3.44225	0.000694246	0.000747962	0.00194999	0.00207067	147	2.82739	0.153015	0.0892427	0.0904462	8	142
IGHG1	-0.964412	-1.23882	-3.41863	-3.44202	0.000814557	0.000748549	0.00221764	0.00207067	147	2.82739	0.153015	0.542013	0.534672	8	142
HSPA9	-0.946265	-0.640206	-3.41898	-3.44201	0.000813601	0.000748586	0.0022163	0.00207067	147	2.82739	0.153015	0.521701	0.514744	8	142
SENP5	1.60408	1.50582	3.51278	3.56729	0.00091559	0.000749121	0.00243319	0.00207095	53	2.82739	0.153015	0.3814	0.369834	2	54
ALB	-0.884039	-0.963259	-3.41958	-3.4412	0.00081194	0.000750653	0.00221303	0.00207397	147	2.82739	0.153015	0.455184	0.449482	8	142
U2AF1	0.340363	0.377669	3.48472	3.441	0.000649534	0.00075116	0.00184937	0.00207417	147	2.82739	0.153015	0.0649739	0.0666354	8	142
FAM177A1	-0.395262	-0.325509	-3.46375	-3.44028	0.00069815	0.000753009	0.00195685	0.00207806	147	2.82739	0.153015	0.0886883	0.0899023	8	142
SNCA	-1.20381	-1.28066	-3.41303	-3.43973	0.000830207	0.000754435	0.00225128	0.00207971	147	2.82739	0.153015	0.847275	0.834173	8	142
ITGA1	-0.654419	-0.710897	-3.42723	-3.43971	0.000791044	0.000754482	0.00217216	0.00207971	147	2.82739	0.153015	0.248321	0.246523	8	142
CLEC3B	-1.00771	-1.21615	-3.4146	-3.43877	0.000825788	0.000756932	0.00224439	0.00208525	147	2.82739	0.153015	0.593172	0.584866	8	142
IFT46	0.493422	0.512458	3.45635	3.44109	0.0007239	0.000758711	0.0020132	0.00208787	141	2.82739	0.153015	0.105353	0.10629	6	138
RUVBL1	0.28521	0.335962	3.51548	3.43806	0.000583949	0.00075876	0.00169592	0.00208787	147	2.82739	0.153015	0.0448281	0.0468697	8	142
RFLNB	-0.876343	-0.961564	-3.42521	-3.45012	0.000833549	0.000761425	0.00225651	0.00209383	124	2.82739	0.153015	0.431505	0.425296	8	119
LONP1	-0.897399	-0.565442	-3.41494	-3.43689	0.00082485	0.000761812	0.00224311	0.00209383	147	2.82739	0.153015	0.470321	0.464333	8	142
LURAP1L	0.91325	0.951608	3.49158	3.52695	0.00087567	0.000765106	0.00235455	0.00210167	64	2.82739	0.153015	0.289677	0.283895	5	62
LSM3	0.293762	0.272858	3.50418	3.43372	0.000607285	0.000770094	0.00175306	0.00211415	147	2.82739	0.153015	0.0478638	0.0498482	8	142
AK2	-0.805782	-0.570735	-3.41401	-3.43339	0.000827467	0.000770969	0.00224753	0.00211533	147	2.82739	0.153015	0.379398	0.375126	8	142
PHF14	0.272469	0.300438	3.5179	3.43018	0.000579051	0.000779487	0.00168272	0.00213746	147	2.82739	0.153015	0.040856	0.0429725	8	142
CCT2	-0.318221	-0.369258	-3.484	-3.42964	0.000651153	0.00078091	0.00185287	0.00214013	147	2.82739	0.153015	0.0568188	0.0586341	8	142
SPIN2B	4.22543	4.04003	3.48898	3.58166	0.00107982	0.000784995	0.00279817	0.00215008	46	2.82739	0.153015	1.29807	1.23176	1	48
IGKV4-1	-1.04529	-1.33911	-3.40306	-3.42779	0.000858793	0.00078586	0.00231568	0.00215049	147	2.82739	0.153015	0.642571	0.633333	8	142
YEATS4	0.304049	0.320227	3.49057	3.42772	0.000636552	0.00078605	0.00182107	0.00215049	147	2.82739	0.153015	0.0516755	0.0535878	8	142
CAV2	-1.2302	-1.14278	-3.40496	-3.4317	0.000866823	0.000787612	0.00233424	0.00215352	138	2.82739	0.153015	0.67513	0.664648	6	135
CD81	-0.668897	-0.593534	-3.41313	-3.42658	0.000829925	0.000789116	0.00225128	0.00215639	147	2.82739	0.153015	0.261578	0.259529	8	142
TRIM65	0.378976	0.262906	3.45415	3.42625	0.000721528	0.000789994	0.00200893	0.00215755	147	2.82739	0.153015	0.0819841	0.0833246	8	142
LIMS1	-0.512306	-0.551966	-3.42532	-3.42518	0.000796212	0.000792884	0.00218135	0.00216306	147	2.82739	0.153015	0.152351	0.152363	8	142
MRE11	0.257694	0.364185	3.52737	3.42517	0.000560304	0.000792924	0.00163719	0.00216306	147	2.82739	0.153015	0.0363494	0.038551	8	142
FUBP3	0.227247	0.296664	3.56822	3.42456	0.000485767	0.000794577	0.00146224	0.00216531	147	2.82739	0.153015	0.0276238	0.0299901	8	142
KAZN	0.544929	0.606296	3.42082	3.42453	0.000808511	0.000794658	0.0022062	0.00216531	147	2.82739	0.153015	0.172826	0.172452	8	142
APBA3	-0.350911	-0.384092	-3.46631	-3.42647	0.000698324	0.000796062	0.00195685	0.00216789	142	2.82739	0.153015	0.069607	0.0712354	8	137
UPRT	-0.411811	-0.36071	-3.44178	-3.42344	0.000752735	0.000797618	0.00207889	0.00217088	147	2.82739	0.153015	0.0975031	0.0985507	8	142
RPL22	-0.345862	-0.323901	-3.46329	-3.42307	0.000699246	0.000798628	0.00195714	0.00217238	147	2.82739	0.153015	0.0679229	0.0695286	8	142
CNN3	-0.514663	-0.563558	-3.42242	-3.42263	0.000804138	0.00079983	0.00219928	0.00217441	147	2.82739	0.153015	0.154017	0.153998	8	142
POLR2G	0.256815	0.245459	3.52518	3.42233	0.000564583	0.000800648	0.00164768	0.00217538	147	2.82739	0.153015	0.0361465	0.038352	8	142
NUDT21	0.272981	0.282247	3.50759	3.42122	0.000600154	0.000803676	0.00173561	0.00218236	147	2.82739	0.153015	0.0412514	0.0433604	8	142
RAB19	1.0332	0.969504	3.40011	3.42675	0.000886125	0.000805486	0.00237623	0.00218603	135	2.82739	0.153015	0.624432	0.614761	8	130
NUDT15	-0.583558	-0.319302	-3.41256	-3.42005	0.000831532	0.000806883	0.0022536	0.00218857	147	2.82739	0.153015	0.199157	0.198286	8	142
BHMT2	-1.31025	-1.5097	-3.39178	-3.4193	0.000892229	0.000808955	0.00238568	0.00219293	147	2.82739	0.153015	1.01635	1.00006	8	142
RBM8A	0.321818	0.323204	3.46995	3.41834	0.000683436	0.000811583	0.00192641	0.002198	147	2.82739	0.153015	0.0585821	0.0603641	8	142
SLC6A6	0.99946	0.93166	3.41165	3.43839	0.000894258	0.000811751	0.00238977	0.002198	114	2.82739	0.153015	0.425471	0.418878	6	111
RAB35	-0.377398	-0.323071	-3.44577	-3.41774	0.000742525	0.000813264	0.00205901	0.00220084	147	2.82739	0.153015	0.0816986	0.0830444	8	142
ITIH2	-0.971006	-1.18527	-3.39303	-3.4165	0.000888476	0.000816696	0.00237963	0.002207	147	2.82739	0.153015	0.557774	0.550136	8	142
F10	-0.922542	-1.13303	-3.39396	-3.41646	0.000885686	0.000816797	0.00237623	0.002207	147	2.82739	0.153015	0.50321	0.496602	8	142
ALOX5	0.934265	0.397134	3.39366	3.41641	0.000886576	0.000816934	0.00237623	0.002207	147	2.82739	0.153015	0.51617	0.509317	8	142
FBXO22	0.423963	0.523681	3.43062	3.41547	0.000781979	0.00081957	0.00214973	0.00221286	147	2.82739	0.153015	0.104016	0.104941	8	142
THEMIS2	0.609605	0.240676	3.40501	3.41466	0.000853138	0.000821838	0.00230433	0.00221772	147	2.82739	0.153015	0.218298	0.217066	8	142
IGKV3-11	-0.903985	-1.21831	-3.39215	-3.41425	0.000891113	0.000822988	0.00238403	0.00221957	147	2.82739	0.153015	0.483684	0.477444	8	142
IP6K1	0.486888	0.550136	3.42396	3.41635	0.000806887	0.00082393	0.00220414	0.00222084	142	2.82739	0.153015	0.124548	0.125103	7	138
HABP2	-0.809456	-1.05038	-3.39361	-3.41316	0.000886711	0.000826042	0.00237623	0.00222527	147	2.82739	0.153015	0.387482	0.383057	8	142
PPP2R1B	-0.429896	-0.365426	-3.42663	-3.41289	0.000792679	0.000826786	0.00217415	0.00222601	147	2.82739	0.153015	0.107197	0.108062	8	142
THUMPD3	0.431524	0.54041	3.42456	3.41123	0.000798278	0.000831469	0.00218576	0.00223609	147	2.82739	0.153015	0.108141	0.108987	8	142
MARS1	0.360619	0.40138	3.44487	3.41123	0.000744825	0.000831471	0.00206419	0.00223609	147	2.82739	0.153015	0.0746347	0.0761138	8	142
LMBRD2	-0.544628	-0.454957	-3.40454	-3.40847	0.000854489	0.000839317	0.00230537	0.00225591	147	2.82739	0.153015	0.17429	0.173888	8	142
FBL	0.337795	0.331644	3.45057	3.40762	0.000730423	0.000841745	0.0020278	0.00226116	147	2.82739	0.153015	0.0652701	0.0669259	8	142
ETFB	-0.80529	-0.469858	-3.38773	-3.40715	0.000904532	0.000843087	0.00241318	0.00226348	147	2.82739	0.153015	0.384837	0.380462	8	142
SORL1	-0.792344	-0.384809	-3.3858	-3.4048	0.000910436	0.000849837	0.00242266	0.00228031	147	2.82739	0.153015	0.372986	0.368835	8	142
MPO	1.14699	0.797532	3.37831	3.40427	0.000933767	0.000851388	0.00247189	0.00228319	147	2.82739	0.153015	0.785072	0.773144	8	142
LIMCH1	-0.675028	-0.405035	-3.39003	-3.40398	0.000897516	0.000852214	0.00239713	0.00228411	147	2.82739	0.153015	0.270038	0.26783	8	142
CC2D1B	0.272609	0.280226	3.48691	3.40207	0.000644654	0.000857756	0.00183766	0.00229767	147	2.82739	0.153015	0.0416285	0.0437305	8	142
TOLLIP	-0.452793	-0.255589	-3.4101	-3.40131	0.000838519	0.00085998	0.00226612	0.00230107	147	2.82739	0.153015	0.120076	0.120697	8	142
PLG	-1.0116	-1.22325	-3.37716	-3.4013	0.000937385	0.000859997	0.00248009	0.00230107	147	2.82739	0.153015	0.611091	0.602447	8	142
TMEM126A	-0.905733	-0.59588	-3.37404	-3.39616	0.000947304	0.000875123	0.00250219	0.00233959	147	2.82739	0.153015	0.490783	0.484409	8	142
RPS15A	0.290316	0.245527	3.46592	3.39608	0.000692955	0.000875378	0.00194751	0.00233959	147	2.82739	0.153015	0.0477853	0.0497711	8	142
TUBGCP4	-0.250774	-0.215502	-3.50192	-3.39528	0.000612047	0.000877756	0.00176361	0.00234463	147	2.82739	0.153015	0.0349253	0.0371538	8	142
C9	-0.997617	-1.364	-3.36982	-3.39371	0.000960861	0.000882414	0.00253399	0.00235574	147	2.82739	0.153015	0.596903	0.588527	8	142
GSN	-0.53789	-0.667627	-3.38847	-3.39195	0.000902261	0.000887719	0.00240846	0.00236743	147	2.82739	0.153015	0.17162	0.171269	8	142
FAM117B	0.668459	0.662661	3.38204	3.39382	0.000928178	0.000887791	0.00245981	0.00236743	143	2.82739	0.153015	0.238121	0.236471	7	139
FYN	-0.639265	-0.783914	-3.39144	-3.39716	0.000910616	0.000888574	0.00242266	0.00236819	136	2.82739	0.153015	0.183315	0.182698	6	133
NFIX	-0.583217	-0.574377	-3.3829	-3.39072	0.000919404	0.00089141	0.00244061	0.00237442	147	2.82739	0.153015	0.202428	0.201496	8	142
PHGDH	-0.911163	-0.965745	-3.36725	-3.3895	0.000969185	0.000895112	0.00255294	0.00238116	147	2.82739	0.153015	0.498689	0.492166	8	142
CRHBP	-0.771299	-0.858418	-3.37109	-3.3894	0.000956742	0.000895408	0.00252572	0.00238116	147	2.82739	0.153015	0.356527	0.352687	8	142
ZNF652	0.75231	0.816826	3.38261	3.3971	0.000945262	0.000895447	0.00249817	0.00238116	132	2.82739	0.153015	0.257579	0.255386	6	129
CARD8	-0.745342	-0.838541	-3.40511	-3.40058	0.00088966	0.000897703	0.00238147	0.00238582	125	2.82739	0.153015	0.136545	0.136909	3	125
REN	-1.50925	-1.40827	-3.35924	-3.38777	0.000995637	0.000900352	0.00261398	0.00239152	147	2.82739	0.153015	1.37477	1.35172	8	142
IGKV1-27	-0.771645	-1.01334	-3.368	-3.38632	0.000966769	0.000904778	0.00254798	0.00240194	147	2.82739	0.153015	0.357504	0.353645	8	142
AC004922.1	-0.324621	-0.468274	-3.43348	-3.38548	0.000774368	0.000907359	0.00213003	0.00240744	147	2.82739	0.153015	0.0608798	0.0626185	8	142
MORF4L1	0.285621	0.296714	3.45773	3.38527	0.000712724	0.000907994	0.00198789	0.00240778	147	2.82739	0.153015	0.0464714	0.048482	8	142
CPN2	-0.988442	-1.17423	-3.35953	-3.38325	0.000994693	0.000914237	0.00261294	0.00242298	147	2.82739	0.153015	0.58957	0.581332	8	142
GIT2	-0.342876	-0.384065	-3.42203	-3.38275	0.000805189	0.000915778	0.0022009	0.00242571	147	2.82739	0.153015	0.0683746	0.0699719	8	142
MARVELD1	2.06346	1.86435	3.456	3.55645	0.00128928	0.000916461	0.00322905	0.00242617	41	2.82739	0.153015	1.11912	1.0568	4	40
ZNF638	0.230782	0.2825	3.51412	3.38236	0.000586701	0.000916994	0.00170082	0.00242623	147	2.82739	0.153015	0.0293737	0.0317069	8	142
VEGFA	-1.42176	-1.44811	-3.35522	-3.38377	0.00101735	0.000919969	0.0026666	0.00243274	142	2.82739	0.153015	1.09774	1.07929	7	138
ANTKMT	-1.08356	-0.888385	-3.42741	-3.48154	0.00111638	0.00092066	0.00287422	0.00243321	59	2.82739	0.153015	0.470434	0.455919	6	56
IFITM3	-0.562441	-0.62062	-3.37487	-3.38097	0.000944656	0.000921301	0.00249795	0.00243355	147	2.82739	0.153015	0.18916	0.188478	8	142
KHK	-1.0969	-1.21748	-3.35434	-3.37962	0.00101218	0.000925515	0.0026545	0.00244332	147	2.82739	0.153015	0.728302	0.717446	8	142
PTGR2	-0.714255	-0.343446	-3.36269	-3.37874	0.000984163	0.000928277	0.00258812	0.00244925	147	2.82739	0.153015	0.307271	0.30436	8	142
HADHB	-0.863142	-0.512722	-3.35734	-3.37845	0.00100203	0.000929186	0.00262932	0.00245029	147	2.82739	0.153015	0.450157	0.444549	8	142
RDH10	-0.688732	-0.623806	-3.36082	-3.37566	0.000990391	0.000937966	0.00260307	0.00247207	147	2.82739	0.153015	0.286022	0.283512	8	142
ITIH1	-0.963803	-1.17726	-3.3507	-3.37397	0.00102461	0.000943342	0.00268121	0.00248486	147	2.82739	0.153015	0.563502	0.555756	8	142
PSMB4	-0.318583	-0.373094	-3.42126	-3.37103	0.000807296	0.000952728	0.00220414	0.00250819	147	2.82739	0.153015	0.0590558	0.0608289	8	142
PHF5A	0.428995	0.493858	3.38346	3.37084	0.00091766	0.000953332	0.00243734	0.00250839	147	2.82739	0.153015	0.109489	0.110311	8	142
CCNK	0.2861	0.2434	3.44132	3.3705	0.000753904	0.000954451	0.00208092	0.00250994	147	2.82739	0.153015	0.0470732	0.0490724	8	142
POLB	0.332299	0.363985	3.41165	3.36844	0.000834127	0.000961087	0.0022568	0.00252552	147	2.82739	0.153015	0.064613	0.0662812	8	142
PSPC1	0.347872	0.37591	3.40475	3.36833	0.000853877	0.000961437	0.00230502	0.00252552	147	2.82739	0.153015	0.071098	0.0726439	8	142
AP2A1	0.262597	0.164177	3.45835	3.36753	0.00071121	0.000964034	0.00198598	0.00253094	147	2.82739	0.153015	0.0392672	0.0414138	8	142
IGKV3-15	-0.937341	-1.2238	-3.3445	-3.36726	0.00104611	0.000964927	0.00272705	0.00253188	147	2.82739	0.153015	0.534963	0.527755	8	142
HMG20B	0.509178	0.514755	3.39621	3.37658	0.000910588	0.000966751	0.00242266	0.00253526	128	2.82739	0.153015	0.0993843	0.100543	5	126
ACOT13	-0.71543	-0.493564	-3.34935	-3.3655	0.00102925	0.000970643	0.00269044	0.00254406	147	2.82739	0.153015	0.310745	0.307769	8	142
HLA-DPA1	-0.785624	-1.15611	-3.34536	-3.36423	0.00104308	0.000974822	0.00272063	0.00255361	147	2.82739	0.153015	0.375605	0.371405	8	142
MT3	-2.77557	-2.18042	-3.33569	-3.36844	0.00109517	0.000976895	0.00283181	0.00255762	137	2.82739	0.153015	3.56709	3.49805	6	134
SUMO2	0.636613	0.630673	3.35144	3.36343	0.00102207	0.000977433	0.00267662	0.00255762	147	2.82739	0.153015	0.245741	0.243991	8	142
TRMU	-0.66384	-0.45304	-3.34883	-3.36245	0.00103103	0.000980686	0.00269361	0.00256472	147	2.82739	0.153015	0.267627	0.265464	8	142
PPP5C	-0.256191	-0.145914	-3.45895	-3.36215	0.000709734	0.000981667	0.00198302	0.00256495	147	2.82739	0.153015	0.0373617	0.0395442	8	142
ZNF511-PRAP1	-0.880818	-1.00606	-3.34055	-3.36209	0.00106001	0.000981853	0.00275296	0.00256495	147	2.82739	0.153015	0.473506	0.467458	8	142
CCDC88C	-0.656321	-0.6644	-3.34864	-3.36184	0.00103168	0.000982692	0.00269383	0.00256573	147	2.82739	0.153015	0.261628	0.259578	8	142
LTF	1.40781	1.00836	3.3319	3.35973	0.00109109	0.000989688	0.00282278	0.00258257	147	2.82739	0.153015	1.21589	1.19583	8	142
ANKIB1	0.388685	0.425809	3.38045	3.35836	0.000927039	0.000994254	0.00245816	0.00259306	147	2.82739	0.153015	0.0900399	0.0912283	8	142
KIAA1191	-0.74001	-0.438487	-3.34053	-3.35775	0.00106008	0.000996284	0.00275296	0.00259693	147	2.82739	0.153015	0.33422	0.330801	8	142
GNB1	-0.559393	-0.502315	-3.35137	-3.35751	0.00102229	0.000997105	0.00267662	0.00259765	147	2.82739	0.153015	0.189748	0.189055	8	142
S100A12	1.59244	1.07099	3.3273	3.35598	0.00110797	0.00100223	0.00285564	0.00260955	147	2.82739	0.153015	1.56002	1.53347	8	142
DHRS7B	0.628252	0.637526	3.34409	3.35562	0.00104753	0.00100347	0.00272914	0.00261135	147	2.82739	0.153015	0.240381	0.238733	8	142
EEF2	0.326575	0.274919	3.39688	3.35193	0.000876962	0.00101596	0.00235671	0.0026424	147	2.82739	0.153015	0.0629497	0.0646493	8	142
KDM5A	0.329221	0.295317	3.39982	3.35409	0.000875667	0.00101651	0.00235455	0.0026424	142	2.82739	0.153015	0.0635909	0.0653367	8	137
VDR	-0.982649	-1.03028	-3.46766	-3.49487	0.00114988	0.0010192	0.00294621	0.00264795	46	2.82739	0.153015	0.209	0.205758	3	46
PPIG	0.29526	0.362568	3.41208	3.34945	0.000832899	0.00102447	0.00225603	0.00266018	147	2.82739	0.153015	0.0509987	0.0529239	8	142
ECHS1	-0.774087	-0.551833	-3.32883	-3.34735	0.00110232	0.00103172	0.00284422	0.00267753	147	2.82739	0.153015	0.368285	0.364223	8	142
RNF20	0.224581	0.234023	3.48198	3.34582	0.000655696	0.001037	0.00186469	0.00268973	147	2.82739	0.153015	0.0283324	0.0306853	8	142
ME2	-0.641761	-0.673805	-3.33321	-3.34567	0.00108635	0.00103755	0.00281356	0.00268973	147	2.82739	0.153015	0.252471	0.250594	8	142
RPLP0	0.304555	0.266012	3.40142	3.34501	0.000863567	0.00103983	0.00232724	0.00269416	147	2.82739	0.153015	0.0546009	0.056458	8	142
TBC1D20	-0.711305	-0.657355	-3.33225	-3.34962	0.00111369	0.00104586	0.00286885	0.00270832	134	2.82739	0.153015	0.306372	0.303203	8	129
INTS6	0.257117	0.262122	3.43634	3.34262	0.000766865	0.0010482	0.00211304	0.00271289	147	2.82739	0.153015	0.0381294	0.0402974	8	142
CDKN2C	-0.646331	-0.796774	-3.32872	-3.34148	0.00110276	0.00105221	0.00284422	0.00272178	147	2.82739	0.153015	0.256771	0.254813	8	142
POLR3B	0.306881	0.337171	3.39482	3.34013	0.0008831	0.00105696	0.00237187	0.00273259	147	2.82739	0.153015	0.055654	0.0574913	8	142
RTKN	0.589759	0.564931	3.32867	3.33763	0.00110294	0.00106586	0.00284422	0.00275409	147	2.82739	0.153015	0.213795	0.212648	8	142
PITHD1	-0.498495	-0.649453	-3.33733	-3.33711	0.0010715	0.00106773	0.00278112	0.00275742	147	2.82739	0.153015	0.151954	0.151974	8	142
TTC39B	-0.730301	-0.484629	-3.31938	-3.33629	0.00113762	0.00107066	0.00292263	0.00276349	147	2.82739	0.153015	0.329671	0.326337	8	142
TERF2	0.284564	0.251815	3.40021	3.33152	0.000867138	0.00108788	0.00233424	0.00280641	147	2.82739	0.153015	0.0477023	0.0496896	8	142
CAVIN3	-0.88008	-1.01762	-3.30881	-3.33032	0.0011783	0.00109222	0.00300776	0.00281608	147	2.82739	0.153015	0.481826	0.475621	8	142
IDI1	-0.560029	-0.413353	-3.32205	-3.32864	0.00112752	0.0010984	0.00289824	0.00283046	147	2.82739	0.153015	0.193552	0.192787	8	142
DHX58	0.562331	0.455255	3.32478	3.32905	0.00112612	0.00110521	0.00289619	0.00284648	142	2.82739	0.153015	0.176196	0.175743	7	138
MFSD4B	0.714004	0.743647	3.33018	3.34365	0.0011642	0.00110646	0.00297494	0.00284813	116	2.82739	0.153015	0.231124	0.229266	6	113
OCIAD2	0.86559	0.814253	3.30494	3.32611	0.00119356	0.00110772	0.00303861	0.00284984	147	2.82739	0.153015	0.467184	0.461256	8	142
MEAK7	0.401052	0.48172	3.34329	3.32572	0.00105036	0.00110916	0.0027332	0.002852	147	2.82739	0.153015	0.0980037	0.0990419	8	142
C7orf26	-0.561254	-0.578247	-3.32481	-3.33173	0.00114358	0.00111197	0.00293479	0.00285633	133	2.82739	0.153015	0.191129	0.190335	8	128
KLHL36	0.424513	0.413554	3.3371	3.32494	0.00107231	0.00111205	0.00278171	0.00285633	147	2.82739	0.153015	0.110213	0.11102	8	142
ZNF532	-1.19819	-1.20863	-3.35705	-3.40389	0.00132007	0.00111912	0.00329067	0.00287293	65	2.82739	0.153015	0.444456	0.432307	4	64
KCTD16	1.0727	0.997484	3.29948	3.32511	0.00122464	0.00111983	0.00310781	0.00287321	142	2.82739	0.153015	0.716797	0.70579	8	137
GOT1	-0.776566	-0.408012	-3.30348	-3.32213	0.00119934	0.00112251	0.00305171	0.00287853	147	2.82739	0.153015	0.37636	0.372145	8	142
L3MBTL2	-1.10847	-1.05138	-3.42209	-3.39009	0.0010347	0.00112468	0.00270025	0.00288214	71	2.82739	0.153015	0.102335	0.104276	1	73
NOLC1	0.440452	0.44029	3.33034	3.32143	0.00109681	0.00112513	0.00283452	0.00288214	147	2.82739	0.153015	0.119127	0.119766	8	142
DLG1	0.552526	0.738743	3.31511	3.32111	0.00115387	0.00112634	0.00295171	0.00288369	147	2.82739	0.153015	0.18919	0.188507	8	142
CPN1	-1.00171	-1.18985	-3.29694	-3.32073	0.00122563	0.00112777	0.00310867	0.00288578	147	2.82739	0.153015	0.62871	0.619733	8	142
CCT6A	-0.321685	-0.355522	-3.36297	-3.31772	0.000983244	0.00113915	0.00258712	0.00291334	147	2.82739	0.153015	0.0623169	0.0640284	8	142
FAT1	0.56446	0.351567	3.30932	3.31646	0.0011763	0.00114395	0.00300425	0.00292403	147	2.82739	0.153015	0.198142	0.197291	8	142
BCAS2	0.222835	0.234857	3.44964	3.31522	0.000732757	0.00114866	0.0020331	0.0029345	147	2.82739	0.153015	0.0284188	0.0307701	8	142
PRKAG2	-1.08151	-0.738283	-3.28879	-3.31365	0.00125914	0.00115469	0.00317379	0.00294831	147	2.82739	0.153015	0.73651	0.725499	8	142
POLR3F	0.357595	0.437958	3.34317	3.31318	0.00105075	0.0011565	0.0027332	0.00295049	147	2.82739	0.153015	0.077921	0.0793381	8	142
IGKV2D-28	-0.769878	-0.972735	-3.29466	-3.31311	0.00123493	0.00115679	0.0031306	0.00295049	147	2.82739	0.153015	0.371889	0.367758	8	142
SMC3	0.30919	0.308337	3.36421	3.31273	0.000979159	0.00115825	0.00257779	0.00295263	147	2.82739	0.153015	0.0575274	0.0593294	8	142
COPE	-0.239027	-0.224208	-3.42344	-3.31251	0.000801332	0.00115909	0.00219286	0.00295319	147	2.82739	0.153015	0.0332014	0.0354624	8	142
PFKL	-0.678969	-0.674508	-3.29725	-3.31197	0.00122437	0.00116116	0.00310781	0.00295687	147	2.82739	0.153015	0.288792	0.28623	8	142
DEFA3	2.18296	1.70911	3.28353	3.3148	0.00129492	0.00116253	0.0032364	0.00295878	140	2.82739	0.153015	2.97737	2.92146	8	135
KRT79	1.48159	1.54177	3.42994	3.53712	0.00168221	0.00116764	0.00396371	0.00297019	32	2.82739	0.153015	0.57787	0.543379	4	31
DHX8	0.243501	0.210597	3.41386	3.30887	0.000827883	0.0011732	0.00224753	0.00298274	147	2.82739	0.153015	0.0346496	0.0368832	8	142
WWTR1	0.447424	0.461445	3.31589	3.30859	0.00115092	0.00117431	0.00294722	0.00298395	147	2.82739	0.153015	0.124002	0.12455	8	142
EIF3E	0.22045	0.203808	3.44402	3.30696	0.000746996	0.00118068	0.00206662	0.00299855	147	2.82739	0.153015	0.0279048	0.0302657	8	142
SOGA1	0.720179	0.602255	3.30278	3.31623	0.00124865	0.00118803	0.00315204	0.00301558	125	2.82739	0.153015	0.241281	0.239329	6	122
TESC	0.925375	0.798364	3.28312	3.30614	0.00129059	0.00119089	0.00323064	0.00302123	143	2.82739	0.153015	0.538009	0.530544	8	138
STRBP	0.610431	0.802891	3.29311	3.30392	0.00124126	0.00119267	0.00313835	0.00302415	147	2.82739	0.153015	0.234018	0.23249	8	142
MAD2L1BP	-0.368364	-0.352591	-3.37316	-3.33039	0.00104805	0.00119464	0.00272914	0.00302753	103	2.82739	0.153015	0.0777689	0.0797793	8	98
ANKRD16	-0.67216	-0.650599	-3.31017	-3.30865	0.00120026	0.00120025	0.00305241	0.00304012	133	2.82739	0.153015	0.146573	0.146707	4	132
RFX1	0.23849	0.244258	3.41127	3.30108	0.000835209	0.00120397	0.00225845	0.00304717	147	2.82739	0.153015	0.0332887	0.0355481	8	142
ADO	0.261227	0.261835	3.3862	3.30087	0.000909226	0.00120482	0.00242266	0.00304717	147	2.82739	0.153015	0.0405321	0.0426548	8	142
ERVK3-1	-0.71095	-0.663718	-3.28773	-3.3026	0.00127112	0.00120496	0.0031968	0.00304717	143	2.82739	0.153015	0.28503	0.282471	7	139
ITM2C	-0.626054	-0.584776	-3.30313	-3.31741	0.00127173	0.00120599	0.0031968	0.00304815	116	2.82739	0.153015	0.239439	0.237383	8	111
S100A6	0.673658	0.705958	3.28417	3.29871	0.00127849	0.00121348	0.00321043	0.00306544	147	2.82739	0.153015	0.28656	0.28404	8	142
MMAB	-0.973917	-0.571944	-3.2751	-3.2984	0.00131735	0.00121474	0.00328559	0.00306617	147	2.82739	0.153015	0.60226	0.593782	8	142
PCSK1N	1.42022	1.18406	3.28993	3.32879	0.00138886	0.00121506	0.00342116	0.00306617	99	2.82739	0.153015	0.932763	0.911112	6	96
ASPA	-1.1707	-1.20796	-3.27091	-3.29666	0.00133567	0.00122177	0.00331766	0.00308145	147	2.82739	0.153015	0.872454	0.858877	8	142
DPH6	-0.42273	-0.213303	-3.30792	-3.29625	0.0011818	0.00122341	0.00301186	0.00308397	147	2.82739	0.153015	0.111226	0.112015	8	142
CUEDC2	-0.830778	-0.560861	-3.31442	-3.31844	0.00125065	0.00122529	0.00315541	0.00308706	108	2.82739	0.153015	0.169053	0.168644	3	108
HPRT1	-0.659699	-0.505003	-3.28096	-3.29481	0.00129211	0.0012293	0.00323108	0.00309553	147	2.82739	0.153015	0.275346	0.273037	8	142
PDCL	-0.373646	-0.345229	-3.31726	-3.2934	0.00114565	0.00123506	0.00293852	0.00310818	147	2.82739	0.153015	0.0864072	0.0876641	8	142
GPRIN3	-0.69999	-0.628237	-3.27745	-3.29326	0.00130719	0.00123564	0.00326197	0.00310818	147	2.82739	0.153015	0.310671	0.307696	8	142
ZBTB1	0.566304	0.528602	3.2898	3.29468	0.00126249	0.00123696	0.00318026	0.00310987	143	2.82739	0.153015	0.18062	0.180085	7	139
USP40	0.366096	0.350984	3.31814	3.29198	0.00114229	0.00124086	0.00293306	0.00311659	147	2.82739	0.153015	0.0829064	0.0842294	8	142
PTMA	0.493956	0.424403	3.29189	3.29196	0.00124627	0.00124095	0.0031477	0.00311659	147	2.82739	0.153015	0.153347	0.153341	8	142
FMR1	0.309218	0.394749	3.34131	3.29128	0.00105732	0.00124376	0.0027488	0.00312199	147	2.82739	0.153015	0.0583292	0.0601161	8	142
FAM133B	0.433454	0.453899	3.32681	3.30134	0.0011515	0.00124521	0.00294722	0.00312366	126	2.82739	0.153015	0.0897013	0.0910908	6	123
AGT	-0.811664	-0.980803	-3.27102	-3.2908	0.0013352	0.00124574	0.00331766	0.00312366	147	2.82739	0.153015	0.419349	0.414323	8	142
SPOUT1	0.451823	0.503063	3.29367	3.28766	0.00123895	0.00125873	0.00313565	0.00314975	147	2.82739	0.153015	0.128164	0.128633	8	142
NFAT5	0.356013	0.426378	3.31693	3.28759	0.0011469	0.00125905	0.00294016	0.00314975	147	2.82739	0.153015	0.0784599	0.0798669	8	142
RBM28	0.430301	0.368384	3.29748	3.28759	0.00122344	0.00125905	0.00310781	0.00314975	147	2.82739	0.153015	0.115976	0.116675	8	142
HADHA	-0.821918	-0.48381	-3.26747	-3.28754	0.00135089	0.00125927	0.0033483	0.00314975	147	2.82739	0.153015	0.430947	0.425702	8	142
PDE8A	-0.451605	-0.377672	-3.29353	-3.28749	0.00123954	0.00125946	0.00313565	0.00314975	147	2.82739	0.153015	0.128051	0.128522	8	142
C8orf82	-0.720705	-0.413627	-3.2706	-3.28731	0.00133702	0.0012602	0.00331909	0.00314994	147	2.82739	0.153015	0.330711	0.327358	8	142
NUFIP2	0.315954	0.319074	3.33238	3.28622	0.00108934	0.00126477	0.00281979	0.00315968	147	2.82739	0.153015	0.0612247	0.0629569	8	142
MAPK3	-0.384393	-0.420445	-3.3064	-3.28593	0.00118776	0.00126597	0.00302546	0.00316103	147	2.82739	0.153015	0.0920513	0.0932017	8	142
CFAP298	0.358939	0.334198	3.31328	3.28506	0.00116095	0.00126965	0.00296821	0.00316854	147	2.82739	0.153015	0.0799312	0.0813104	8	142
CTSB	0.752275	0.646203	3.26533	3.28324	0.00136044	0.00127729	0.00336676	0.00318594	147	2.82739	0.153015	0.361485	0.357551	8	142
KRT85	1.36162	1.30159	3.52967	3.69408	0.00223931	0.00128101	0.00496652	0.00319353	19	2.82739	0.153015	0.466331	0.425746	4	18
S100A9	1.33698	0.925698	3.25372	3.28066	0.00141333	0.00128822	0.00346895	0.00320983	147	2.82739	0.153015	1.14995	1.13114	8	142
COMMD10	-0.237963	-0.210759	-3.38694	-3.27885	0.000906943	0.00129595	0.00241827	0.00322741	147	2.82739	0.153015	0.0336195	0.0358726	8	142
ABL2	0.743016	0.741324	3.2739	3.28555	0.00135936	0.00130186	0.00336582	0.00323916	130	2.82739	0.153015	0.22934	0.227716	5	128
KIAA0355	0.546051	0.39841	3.28097	3.28709	0.00133575	0.00130235	0.00331766	0.00323916	127	2.82739	0.153015	0.184549	0.183862	8	122
OAT	-0.713611	-0.512579	-3.26082	-3.27728	0.00138076	0.00130272	0.00340647	0.00323916	147	2.82739	0.153015	0.326181	0.322914	8	142
GIMAP4	-0.625039	-1.0097	-3.26477	-3.27676	0.00136295	0.00130496	0.00337123	0.00324235	147	2.82739	0.153015	0.249631	0.247808	8	142
LEKR1	1.22715	1.14377	3.32249	3.37668	0.00157614	0.00130537	0.00376243	0.00324235	56	2.82739	0.153015	0.453391	0.438954	4	55
FAHD2B	-1.26631	-1.03754	-3.25479	-3.28486	0.0014493	0.00130715	0.00354452	0.00324507	129	2.82739	0.153015	1.01833	0.999768	8	124
IGHV3-7	-0.982592	-1.26358	-3.25221	-3.27559	0.00142036	0.00131	0.00348441	0.00325044	147	2.82739	0.153015	0.621698	0.612853	8	142
RAD50	0.247013	0.345289	3.3698	3.27298	0.000960932	0.00132132	0.00253399	0.0032752	147	2.82739	0.153015	0.0365949	0.0387919	8	142
MEAF6	0.295683	0.266981	3.32949	3.27289	0.0010999	0.00132171	0.00284098	0.0032752	147	2.82739	0.153015	0.053714	0.0555879	8	142
VPS72	0.29242	0.31548	3.34014	3.27683	0.00107719	0.00132204	0.00279285	0.0032752	138	2.82739	0.153015	0.051986	0.0540144	8	133
STOML2	-0.662631	-0.37364	-3.2566	-3.27075	0.00140001	0.00133109	0.00344156	0.0032959	147	2.82739	0.153015	0.281971	0.279537	8	142
TMEM102	0.525433	0.592546	3.26628	3.27035	0.0013562	0.00133285	0.00335973	0.00329776	147	2.82739	0.153015	0.176245	0.175807	8	142
TBC1D9B	-0.432578	-0.4785	-3.27923	-3.27026	0.00129953	0.00133324	0.00324455	0.00329776	147	2.82739	0.153015	0.118515	0.119167	8	142
BTN3A3	-0.585478	-0.598984	-3.26054	-3.2699	0.00138204	0.0013348	0.00340788	0.00329991	147	2.82739	0.153015	0.2196	0.218343	8	142
MAGED1	0.744753	0.653051	3.25171	3.2694	0.00142265	0.00133703	0.00348825	0.00330371	147	2.82739	0.153015	0.357264	0.35341	8	142
MGAT4A	1.88424	1.1198	3.28449	3.32924	0.00156247	0.00133947	0.00373353	0.00330801	74	2.82739	0.153015	0.557375	0.542494	2	75
QTRT2	-0.398045	-0.276481	-3.28466	-3.26836	0.00127645	0.00134163	0.003207	0.00331161	147	2.82739	0.153015	0.100017	0.101017	8	142
PDZRN3	1.41321	1.28125	3.26435	3.30031	0.00152103	0.00134415	0.00365825	0.00331611	96	2.82739	0.153015	0.6312	0.617519	4	95
APRT	-0.378448	-0.243938	-3.28876	-3.26735	0.00125926	0.00134607	0.00317379	0.00331913	147	2.82739	0.153015	0.0901854	0.0913711	8	142
SOWAHC	-0.442314	-0.277906	-3.27411	-3.267	0.00132165	0.00134765	0.0032929	0.00331973	147	2.82739	0.153015	0.124298	0.124839	8	142
SDHC	-0.915386	-0.699632	-3.24478	-3.26698	0.00145533	0.00134771	0.0035538	0.00331973	147	2.82739	0.153015	0.542034	0.534692	8	142
MMP9	1.13382	0.744588	3.24103	3.26629	0.00147334	0.00135081	0.00357407	0.00332564	147	2.82739	0.153015	0.833514	0.820672	8	142
AS3MT	-0.729033	-0.509139	-3.24881	-3.26592	0.00143626	0.00135244	0.00351802	0.00332792	147	2.82739	0.153015	0.342954	0.339369	8	142
IARS2	-0.700561	-0.455226	-3.24945	-3.26541	0.00143324	0.00135472	0.00351241	0.0033318	147	2.82739	0.153015	0.316564	0.313477	8	142
GSE1	-0.57565	-0.458513	-3.26551	-3.26769	0.00137601	0.00136024	0.00339651	0.00334365	139	2.82739	0.153015	0.163961	0.163743	6	136
NSL1	0.388183	0.368784	3.28259	3.26396	0.00128521	0.00136121	0.00322224	0.00334429	147	2.82739	0.153015	0.0952423	0.0963326	8	142
HLA-F	-0.749185	-0.776888	-3.24578	-3.26364	0.00145057	0.00136263	0.0035458	0.00334606	147	2.82739	0.153015	0.362851	0.358891	8	142
C5	-0.950504	-1.23278	-3.24063	-3.26346	0.00147527	0.00136346	0.00357695	0.00334636	147	2.82739	0.153015	0.585921	0.577752	8	142
SLCO3A1	1.29682	1.20897	3.34634	3.38867	0.00159761	0.00136417	0.0037981	0.00334637	48	2.82739	0.153015	0.276347	0.269486	2	49
TBC1D22B	0.390232	0.428936	3.28113	3.26307	0.0012914	0.00136521	0.00323099	0.0033472	147	2.82739	0.153015	0.0963356	0.0974052	8	142
RBM33	0.225827	0.236527	3.38494	3.26262	0.00091311	0.00136721	0.00242795	0.00335037	147	2.82739	0.153015	0.0303137	0.0326292	8	142
ARPC5L	-0.420082	-0.414974	-3.27103	-3.2599	0.00133516	0.00137949	0.00331766	0.00337828	147	2.82739	0.153015	0.112328	0.113096	8	142
DPYS	-0.902764	-1.02855	-3.23784	-3.25978	0.00148879	0.00138007	0.00360244	0.00337828	147	2.82739	0.153015	0.529454	0.52235	8	142
PKP4	0.516064	0.59425	3.25639	3.25963	0.00140101	0.00138073	0.00344223	0.00337828	147	2.82739	0.153015	0.171051	0.17071	8	142
CPT1A	-0.9819	-0.589042	-3.23561	-3.25894	0.00149968	0.00138388	0.00362521	0.00338424	147	2.82739	0.153015	0.627209	0.61826	8	142
PF4	-0.979554	-0.949756	-3.23397	-3.25726	0.00150772	0.00139154	0.0036372	0.00340121	147	2.82739	0.153015	0.624848	0.615944	8	142
IGKV1D-39	-0.73322	-1.00066	-3.23941	-3.25671	0.00148114	0.00139406	0.00358755	0.00340452	147	2.82739	0.153015	0.34892	0.345223	8	142
DCLK1	-1.21796	-1.49499	-3.23068	-3.25665	0.00152402	0.00139433	0.00365991	0.00340452	147	2.82739	0.153015	0.967979	0.9526	8	142
FGA	-0.944054	-1.08062	-3.23325	-3.25595	0.00151128	0.00139754	0.00364212	0.0034106	147	2.82739	0.153015	0.580638	0.572568	8	142
KLKB1	-0.897839	-1.05747	-3.2333	-3.25514	0.00151101	0.00140127	0.00364212	0.00341796	147	2.82739	0.153015	0.525162	0.518139	8	142
SLC18B1	-3.82171	-3.04546	-4.43819	-5.16638	0.0113498	0.00140446	0.0175629	0.00342398	4	2.82739	0.153015	0.416626	0.307458	1	6
RHOJ	-0.727331	-0.514494	-3.4606	-3.47882	0.00159235	0.00140607	0.00379168	0.00342614	31	2.82739	0.153015	0.174868	0.173042	6	28
TRIM68	-0.470584	-0.359898	-3.27883	-3.27357	0.00139249	0.00140683	0.00342657	0.00342623	111	2.82739	0.153015	0.135447	0.135883	8	106
TMPPE	0.472609	0.485859	3.25538	3.25335	0.00140566	0.00140952	0.00345188	0.00343103	147	2.82739	0.153015	0.143546	0.143725	8	142
PRKAA2	-0.60178	-0.354892	-3.24237	-3.25307	0.00146685	0.00141085	0.00356433	0.00343249	147	2.82739	0.153015	0.234606	0.233066	8	142
ARIH1	0.35931	0.399622	3.27947	3.25283	0.00129851	0.00141196	0.00324368	0.00343344	147	2.82739	0.153015	0.0817564	0.0831012	8	142
GK	-0.585751	-0.636065	-3.24233	-3.2519	0.00146709	0.00141626	0.00356433	0.00344213	147	2.82739	0.153015	0.222281	0.220974	8	142
CLOCK	0.781217	0.885041	3.26596	3.2767	0.00147791	0.00141707	0.00358153	0.00344233	104	2.82739	0.153015	0.203266	0.201936	4	103
PARVA	-0.53627	-0.58958	-3.2446	-3.25005	0.00145621	0.0014249	0.00355415	0.0034596	147	2.82739	0.153015	0.186052	0.185429	8	142
CLPP	-0.535494	-0.424932	-3.24432	-3.2497	0.00145752	0.00142651	0.00355554	0.00346174	147	2.82739	0.153015	0.185546	0.184932	8	142
ALG8	0.732316	0.697394	3.26054	3.27363	0.00149972	0.00142741	0.00362521	0.00346214	105	2.82739	0.153015	0.219977	0.218221	5	103
FLNC	1.266	0.696378	3.22279	3.24909	0.00156372	0.00142939	0.00373465	0.00346269	147	2.82739	0.153015	1.05098	1.03403	8	142
ITPR3	0.749296	0.710214	3.23111	3.24901	0.00152186	0.00142977	0.0036584	0.00346269	147	2.82739	0.153015	0.366263	0.362239	8	142
NDUFS6	0.661273	0.580657	3.23479	3.249	0.00150367	0.00142982	0.0036311	0.00346269	147	2.82739	0.153015	0.284615	0.282131	8	142
NCOR2	-0.419163	-0.437255	-3.25911	-3.24815	0.00138855	0.00143382	0.00342116	0.00347061	147	2.82739	0.153015	0.112657	0.113419	8	142
NOC2L	0.364826	0.340316	3.27207	3.24742	0.0013306	0.00143722	0.00331174	0.00347706	147	2.82739	0.153015	0.0846678	0.0859575	8	142
H3-2	0.87705	0.817912	3.22507	3.24646	0.00155216	0.00144176	0.00371261	0.00348627	147	2.82739	0.153015	0.503687	0.497069	8	142
CARD19	-0.733278	-0.473081	-3.22894	-3.24628	0.00153266	0.00144264	0.00367698	0.00348662	147	2.82739	0.153015	0.351241	0.347501	8	142
CCDC58	-0.780348	-0.455951	-3.22637	-3.24529	0.00154557	0.00144733	0.00370609	0.00349616	147	2.82739	0.153015	0.398416	0.393785	8	142
COPS7B	0.364786	0.259406	3.26939	3.24485	0.00134237	0.00144942	0.00332891	0.0034989	147	2.82739	0.153015	0.0847874	0.0860749	8	142
IGHV3-13	-1.2516	-1.49729	-3.21849	-3.24466	0.00158578	0.00145031	0.0037798	0.0034989	147	2.82739	0.153015	1.02995	1.0134	8	142
SLC25A20	-0.686511	-0.544839	-3.22915	-3.24458	0.00153163	0.00145067	0.00367634	0.0034989	147	2.82739	0.153015	0.307828	0.304907	8	142
NFIA	0.57989	0.654887	3.23496	3.24418	0.00150285	0.00145259	0.00363094	0.00350174	147	2.82739	0.153015	0.218848	0.217606	8	142
RPP25L	-0.501755	-0.441149	-3.2454	-3.24383	0.00146069	0.0014623	0.00355674	0.00352336	143	2.82739	0.153015	0.145697	0.145839	7	139
TIAM1	1.08862	0.833108	3.31793	3.37565	0.00180187	0.00146956	0.00418644	0.00353905	45	2.82739	0.153015	0.358806	0.34664	4	44
TRAK1	-0.801095	-0.56093	-3.24244	-3.27188	0.00164065	0.00148117	0.00387966	0.00356276	94	2.82739	0.153015	0.395882	0.38879	8	89
TEAD1	0.539633	0.526177	3.23223	3.23816	0.0015163	0.00148151	0.00365054	0.00356276	147	2.82739	0.153015	0.189837	0.189142	8	142
SMC2	-0.457642	-0.518471	-3.24203	-3.23813	0.00146852	0.00148165	0.003566	0.00356276	147	2.82739	0.153015	0.135709	0.136035	8	142
SVIP	-0.789703	-0.431143	-3.21594	-3.23515	0.00159897	0.00149619	0.0037981	0.00359589	147	2.82739	0.153015	0.410677	0.405815	8	142
IGHV2-26	-1.04743	-1.50627	-3.20868	-3.23285	0.00163714	0.0015075	0.00387711	0.00362125	147	2.82739	0.153015	0.725744	0.714936	8	142
FIP1L1	0.224234	0.224089	3.34997	3.22986	0.00102709	0.00152227	0.00268624	0.00365487	147	2.82739	0.153015	0.0305147	0.0328265	8	142
CROT	0.59768	0.640616	3.21797	3.22861	0.00158845	0.00152851	0.00378427	0.00366783	147	2.82739	0.153015	0.234943	0.233397	8	142
CTSA	0.818671	0.943145	3.20846	3.22847	0.00163834	0.00152921	0.00387729	0.00366783	147	2.82739	0.153015	0.44342	0.43794	8	142
PPM1L	-0.61035	-0.431234	-3.21684	-3.22831	0.00159432	0.00153003	0.00379448	0.00366793	147	2.82739	0.153015	0.245183	0.243443	8	142
BNIP2	0.397411	0.243794	3.24164	3.22661	0.00147039	0.00153855	0.00356873	0.0036865	147	2.82739	0.153015	0.102362	0.103318	8	142
RPS6KA4	0.287017	0.160097	3.28371	3.22518	0.00128047	0.00154574	0.0032137	0.00370186	147	2.82739	0.153015	0.0520327	0.0539384	8	142
CCT5	-0.28109	-0.317862	-3.28664	-3.22422	0.00126812	0.00155057	0.00319107	0.00371156	147	2.82739	0.153015	0.0498166	0.0517641	8	142
LRRC17	-1.86358	-1.97598	-3.20359	-3.23342	0.00172224	0.00155653	0.00403867	0.00372395	125	2.82739	0.153015	0.902683	0.886101	3	125
CLSTN1	0.714098	0.540925	3.20608	3.22276	0.00165105	0.001558	0.00389905	0.00372558	147	2.82739	0.153015	0.337875	0.334387	8	142
TSPAN1	1.14785	1.23383	3.19814	3.22403	0.00170332	0.00155993	0.00400806	0.00372831	143	2.82739	0.153015	0.874313	0.860328	8	138
MYBBP1A	0.405691	0.341331	3.23074	3.21787	0.00152368	0.00158302	0.00365991	0.0037816	147	2.82739	0.153015	0.107393	0.108254	8	142
HID1	0.636151	0.554808	3.20543	3.21883	0.00166361	0.00158655	0.0039262	0.00378814	143	2.82739	0.153015	0.267766	0.265541	8	138
ZC3H4	0.256153	0.247345	3.29802	3.21638	0.00122123	0.00159073	0.0031041	0.0037962	147	2.82739	0.153015	0.0410846	0.0431968	8	142
RPL19	0.511437	0.403998	3.21127	3.21473	0.00162346	0.00159928	0.00384853	0.0038147	147	2.82739	0.153015	0.172751	0.172379	8	142
UQCC3	-1.00593	-0.722519	-3.19333	-3.21839	0.00174247	0.00160015	0.00408213	0.00381483	138	2.82739	0.153015	0.673061	0.66262	8	133
UBQLN2	-0.346883	-0.298456	-3.2434	-3.21429	0.00146192	0.00160158	0.00355674	0.00381502	147	2.82739	0.153015	0.0779028	0.0793202	8	142
IPO11	0.272037	0.30333	3.2824	3.21424	0.00128603	0.00160183	0.00322259	0.00381502	147	2.82739	0.153015	0.0467803	0.048785	8	142
CD48	-1.08014	-1.69827	-3.19879	-3.22594	0.00175863	0.00160337	0.0041059	0.00381676	122	2.82739	0.153015	0.588355	0.578495	6	119
C8G	-0.746382	-0.989818	-3.1938	-3.21169	0.00171808	0.00161522	0.0040309	0.00384195	147	2.82739	0.153015	0.37196	0.367829	8	142
FBXL19	1.4621	1.45785	3.23848	3.30347	0.00200591	0.00161557	0.00454741	0.00384195	57	2.82739	0.153015	0.871164	0.837225	5	55
TMCO4	-0.468075	-0.261202	-3.21306	-3.21129	0.00161401	0.00161733	0.00382802	0.00384421	147	2.82739	0.153015	0.144538	0.144698	8	142
CNPY3	0.590099	0.332947	3.20066	3.21095	0.00168033	0.00161912	0.00396176	0.00384654	147	2.82739	0.153015	0.231505	0.230024	8	142
FAS	0.915226	0.81715	3.18813	3.21024	0.00174985	0.00162283	0.0040934	0.00385342	147	2.82739	0.153015	0.561271	0.553567	8	142
[truncated: 10,300 more rows]

## Sheet: rnaDE_prcc1_other
ID	log2fc	log2FC_ori	t.ord	t.mod	p.ord	p.mod	q.ord	q.mod	df.r	df.0	s2.0	s2	s2.post	notNA1	notNA2
SCEL	5.80377	5.70693	17.5466	17.5806	6.96831e-38	5.03836e-38	1.06162e-33	1.06159e-33	147	0.572225	0.00316084	0.745117	0.74224	8	142
DLEC1	1.72001	1.6588	17.5058	17.5382	8.79008e-38	6.41582e-38	1.06162e-33	1.06159e-33	147	0.572225	0.00316084	0.0657488	0.0655061	8	142
SOSTDC1	7.60999	7.42524	17.1191	17.1524	8.01101e-37	5.84522e-37	6.45021e-33	6.44787e-33	147	0.572225	0.00316084	1.34584	1.34063	8	142
KCNH8	2.00374	1.97255	16.6179	16.6492	1.44147e-35	1.06955e-35	8.70467e-32	8.84862e-32	147	0.572225	0.00316084	0.0990195	0.0986478	8	142
AL008987.1	2.2197	2.17738	15.9941	16.0245	5.46125e-34	4.10315e-34	2.63833e-30	2.71571e-30	147	0.572225	0.00316084	0.131177	0.13068	8	142
CPNE4	2.82674	2.73596	14.8314	14.8599	5.29806e-31	4.07912e-31	2.13291e-27	2.24984e-27	147	0.572225	0.00316084	0.247397	0.24645	8	142
ZPBP	0.940365	0.955402	14.2738	14.2986	1.49487e-29	1.1844e-29	5.15838e-26	5.59933e-26	147	0.572225	0.00316084	0.0295597	0.0294574	8	142
ST6GALNAC5	3.38425	3.13895	14.0958	14.123	4.3638e-29	3.41474e-29	1.3176e-25	1.41255e-25	147	0.572225	0.00316084	0.392585	0.391075	8	142
OR8B4	0.39345	0.393218	13.9646	13.9759	9.62354e-29	8.30427e-29	2.58285e-25	3.05348e-25	147	0.572225	0.00316084	0.00540645	0.00539774	8	142
AL360085.1	1.20784	1.23612	13.8464	13.8716	1.96471e-28	1.5598e-28	4.74575e-25	5.16185e-25	147	0.572225	0.00316084	0.0518248	0.0516361	8	142
SBK1	1.54669	1.53311	13.7837	13.8095	2.86959e-28	2.27251e-28	6.30137e-25	6.83676e-25	147	0.572225	0.00316084	0.0857562	0.085436	8	142
AKAP5	2.7271	2.39422	13.7291	13.7555	3.99097e-28	3.15169e-28	8.0335e-25	8.69158e-25	147	0.572225	0.00316084	0.268726	0.267696	8	142
EEF1A1P32	1.02329	0.971283	13.6943	13.7187	4.92505e-28	3.93769e-28	9.15113e-25	1.00238e-24	147	0.572225	0.00316084	0.0380285	0.0378933	8	142
CES5AP1	2.91806	2.90918	13.5728	13.599	1.02736e-27	8.14051e-28	1.77257e-24	1.92424e-24	147	0.572225	0.00316084	0.314803	0.313594	8	142
VSTM2L	4.39169	4.24412	13.5105	13.5366	1.49881e-27	1.18827e-27	2.41359e-24	2.62155e-24	147	0.572225	0.00316084	0.719632	0.716853	8	142
ARHGAP40	3.70539	3.4087	13.2574	13.283	6.95867e-27	5.55106e-27	1.05054e-23	1.14813e-23	147	0.572225	0.00316084	0.532039	0.529988	8	142
RELN	5.63082	5.35618	13.1228	13.1482	1.57604e-26	1.26054e-26	2.23937e-23	2.45382e-23	147	0.572225	0.00316084	1.25395	1.2491	8	142
MFSD13B	0.393575	0.386304	13.0699	13.0823	2.17367e-26	1.8837e-26	2.91694e-23	3.46318e-23	147	0.572225	0.00316084	0.00617589	0.0061642	8	142
CLEC2A	1.21198	1.20148	12.8471	12.8707	8.43261e-26	6.84006e-26	1.07205e-22	1.19136e-22	147	0.572225	0.00316084	0.0606143	0.0603915	8	142
NDUFB4P11	3.70151	3.42555	12.5617	12.586	4.79778e-25	3.88998e-25	5.5186e-22	6.43656e-22	147	0.572225	0.00316084	0.591361	0.58908	8	142
HTR3D	0.221598	0.220582	12.5768	12.5647	4.37495e-25	4.42802e-25	5.28385e-22	6.97793e-22	147	0.572225	0.00316084	0.00211436	0.00211842	8	142
FOXC1	3.31577	2.88226	12.1543	12.1778	5.75493e-24	4.71158e-24	6.31866e-21	7.08729e-21	147	0.572225	0.00316084	0.506869	0.504916	8	142
SPATA12	1.05892	0.983937	12.0112	12.0332	1.3782e-23	1.14084e-23	1.44741e-20	1.64148e-20	147	0.572225	0.00316084	0.0529347	0.0527417	8	142
RPL12P24	2.40838	2.26861	11.9742	11.9972	1.72738e-23	1.42128e-23	1.73854e-20	1.95977e-20	147	0.572225	0.00316084	0.275514	0.274458	8	142
WDR82P2	1.31787	1.33237	11.9534	11.9757	1.96182e-23	1.62112e-23	1.89551e-20	2.14591e-20	147	0.572225	0.00316084	0.0827849	0.0824762	8	142
NKAIN3	2.07715	2.02161	11.9294	11.9523	2.27039e-23	1.87105e-23	2.10928e-20	2.38149e-20	147	0.572225	0.00316084	0.206483	0.205694	8	142
CTSC	3.0696	2.59852	11.8344	11.8573	4.05368e-23	3.34415e-23	3.62655e-20	4.09881e-20	147	0.572225	0.00316084	0.458201	0.456437	8	142
SPAG6	3.29378	3.1309	11.7987	11.8215	5.04189e-23	4.16233e-23	4.34954e-20	4.91943e-20	147	0.572225	0.00316084	0.530776	0.52873	8	142
PAPOLB	0.489724	0.461641	11.7785	11.7953	5.70252e-23	4.88668e-23	4.74981e-20	5.57637e-20	147	0.572225	0.00316084	0.0117736	0.0117402	8	142
CDK5RAP3	1.39527	1.32069	11.7221	11.7442	8.04384e-23	6.67752e-23	6.47664e-20	7.36597e-20	147	0.572225	0.00316084	0.0964917	0.0961298	8	142
CFAP57	1.82018	1.69729	11.7072	11.7295	8.81258e-23	7.30438e-23	6.86672e-20	7.79755e-20	147	0.572225	0.00316084	0.164631	0.164005	8	142
CNTN6	5.5113	5.36366	11.52	11.5423	2.76083e-22	2.29295e-22	2.084e-19	2.37127e-19	147	0.572225	0.00316084	1.55881	1.55278	8	142
PRICKLE1	3.14709	2.92856	11.4748	11.497	3.63705e-22	3.0256e-22	2.66221e-19	3.03413e-19	147	0.572225	0.00316084	0.512294	0.51032	8	142
CFAP157	2.35341	2.41054	11.415	11.4369	5.23807e-22	4.36641e-22	3.72134e-19	4.24993e-19	147	0.572225	0.00316084	0.289492	0.288381	8	142
DRC7	4.09107	3.92698	11.4023	11.4244	5.65923e-22	4.7142e-22	3.90568e-19	4.45735e-19	147	0.572225	0.00316084	0.876761	0.873373	8	142
FAM227A	1.57683	1.46347	11.2603	11.2817	1.34443e-21	1.12669e-21	9.02076e-19	1.03571e-18	147	0.572225	0.00316084	0.133555	0.133049	8	142
RAD51AP2	0.66004	0.64165	11.2381	11.257	1.53893e-21	1.30963e-21	1.00468e-18	1.17134e-18	147	0.572225	0.00316084	0.0234933	0.0234144	8	142
XKR4	2.61728	2.5519	11.0863	11.1077	3.87778e-21	3.25633e-21	2.46495e-18	2.83583e-18	147	0.572225	0.00316084	0.379591	0.378131	8	142
IFNE	2.82597	2.67879	11.0254	11.0466	5.6194e-21	4.72479e-21	3.48043e-18	4.00917e-18	147	0.572225	0.00316084	0.447443	0.445721	8	142
DCAF7	1.34367	1.23392	11.0165	11.0372	5.93181e-21	5.00429e-21	3.58208e-18	4.14017e-18	147	0.572225	0.00316084	0.10132	0.100939	8	142
C1orf87	1.16199	1.0913	10.9881	11.0086	7.04807e-21	5.95791e-21	4.09728e-18	4.72585e-18	147	0.572225	0.00316084	0.0761638	0.0758807	8	142
ADGRA3	2.36532	2.26984	10.9863	11.0075	7.12422e-21	5.99782e-21	4.09728e-18	4.72585e-18	147	0.572225	0.00316084	0.315692	0.31448	8	142
KCNT2	4.57883	3.96598	10.9639	10.9852	8.16468e-21	6.87079e-21	4.58647e-18	5.28779e-18	147	0.572225	0.00316084	1.18786	1.18327	8	142
RADIL	1.291	1.22004	10.9396	10.9602	9.4632e-21	7.99988e-21	5.19509e-18	6.01682e-18	147	0.572225	0.00316084	0.0948498	0.0944943	8	142
ERFE	3.43089	3.11034	10.9245	10.9456	1.03759e-20	8.74197e-21	5.56955e-18	6.42885e-18	147	0.572225	0.00316084	0.671736	0.669144	8	142
LNP1	3.48918	3.33753	10.7237	10.7445	3.51289e-20	2.97352e-20	1.8054e-17	2.13919e-17	147	0.572225	0.00316084	0.721022	0.718238	8	142
TPK1	3.20806	2.94493	10.7107	10.7314	3.80099e-20	3.21869e-20	1.91277e-17	2.2663e-17	147	0.572225	0.00316084	0.610997	0.60864	8	142
OR8X1P	0.178568	0.184254	10.7301	10.7161	3.37807e-20	3.53253e-20	1.77385e-17	2.43546e-17	147	0.572225	0.00316084	0.00188618	0.00189113	8	142
HEATR6	1.09383	1.01574	10.6602	10.68	5.16235e-20	4.3982e-20	2.54483e-17	2.9704e-17	147	0.572225	0.00316084	0.0717057	0.0714399	8	142
HGFAC	2.27139	2.26421	10.5848	10.6052	8.15549e-20	6.93066e-20	3.93992e-17	4.58713e-17	147	0.572225	0.00316084	0.313623	0.312419	8	142
CCDC57	1.84675	1.71914	10.4917	10.5118	1.43281e-19	1.22101e-19	6.78621e-17	7.9229e-17	147	0.572225	0.00316084	0.211015	0.210209	8	142
SCHIP1	3.16494	2.90347	10.4846	10.5049	1.49582e-19	1.27335e-19	6.94837e-17	8.10362e-17	147	0.572225	0.00316084	0.620604	0.61821	8	142
OLFM2	2.30948	2.01593	10.4428	10.4629	1.92597e-19	1.64201e-19	8.7777e-17	1.02526e-16	147	0.572225	0.00316084	0.333104	0.331825	8	142
BRSK1	2.89116	2.50899	10.4194	10.4395	2.2196e-19	1.89257e-19	9.92862e-17	1.15983e-16	147	0.572225	0.00316084	0.524384	0.522363	8	142
AC006978.1	1.57966	1.52734	10.3725	10.3923	2.94656e-19	2.51947e-19	1.29408e-16	1.51594e-16	147	0.572225	0.00316084	0.15796	0.15736	8	142
DNAAF3	2.70531	2.50138	10.3658	10.3858	3.06878e-19	2.62015e-19	1.32369e-16	1.54837e-16	147	0.572225	0.00316084	0.463895	0.462109	8	142
AL138787.1	0.971008	0.957333	10.3538	10.3728	3.29959e-19	2.83387e-19	1.39622e-16	1.64343e-16	147	0.572225	0.00316084	0.0599015	0.0596814	8	142
PROB1	0.950291	0.823702	10.3511	10.3702	3.35255e-19	2.88033e-19	1.39622e-16	1.64343e-16	147	0.572225	0.00316084	0.0574019	0.0571916	8	142
MEAK7	1.56386	1.54165	10.3287	10.3484	3.83888e-19	3.28586e-19	1.57166e-16	1.84303e-16	147	0.572225	0.00316084	0.156132	0.155539	8	142
MKS1	1.2502	1.26482	10.2854	10.3048	4.98517e-19	4.27706e-19	2.00695e-16	2.35901e-16	147	0.572225	0.00316084	0.100625	0.100247	8	142
AC087477.1	1.65008	1.60932	10.2787	10.2983	5.19191e-19	4.44789e-19	2.05591e-16	2.41302e-16	147	0.572225	0.00316084	0.175519	0.17485	8	142
ENPP7P14	0.466504	0.442608	10.2397	10.2552	6.56882e-19	5.77393e-19	2.55919e-16	3.08188e-16	147	0.572225	0.00316084	0.0141359	0.0140934	8	142
IQCD	2.1304	2.05378	10.1956	10.2152	8.57061e-19	7.34996e-19	3.28609e-16	3.86083e-16	147	0.572225	0.00316084	0.297361	0.296221	8	142
CYP27C1	1.14406	1.08239	10.1561	10.1751	1.08738e-18	9.3626e-19	4.10401e-16	4.84119e-16	147	0.572225	0.00316084	0.0864239	0.0861011	8	142
TMEM169	2.39881	2.15288	10.0843	10.1038	1.67508e-18	1.43979e-18	6.14295e-16	7.33031e-16	147	0.572225	0.00316084	0.385375	0.383893	8	142
LFNG	3.06067	2.36222	10.0718	10.0913	1.80618e-18	1.55234e-18	6.51169e-16	7.78357e-16	147	0.572225	0.00316084	0.628936	0.62651	8	142
CNP	1.78649	1.63697	10.068	10.0873	1.84798e-18	1.59023e-18	6.56442e-16	7.85457e-16	147	0.572225	0.00316084	0.214439	0.21362	8	142
HMGA1P1	0.20277	0.201093	10.084	10.0811	1.67847e-18	1.65063e-18	6.14295e-16	8.03301e-16	147	0.572225	0.00316084	0.0027538	0.00275538	8	142
AP002414.2	2.01368	1.97679	10.051	10.0703	2.04684e-18	1.76138e-18	7.16543e-16	8.44775e-16	147	0.572225	0.00316084	0.27337	0.272323	8	142
ODC1	2.19036	2.10474	10.0429	10.0622	2.14986e-18	1.84999e-18	7.41855e-16	8.74595e-16	147	0.572225	0.00316084	0.323972	0.322728	8	142
LRRC46	1.28782	1.26587	10.0366	10.0556	2.23238e-18	1.92546e-18	7.59484e-16	8.97455e-16	147	0.572225	0.00316084	0.112131	0.111708	8	142
DHX8	1.02112	0.93107	10.0339	10.0525	2.26899e-18	1.96099e-18	7.61216e-16	9.01322e-16	147	0.572225	0.00316084	0.0705345	0.0702733	8	142
DYNC2LI1	1.92028	2.00124	9.99214	10.0113	2.91625e-18	2.51324e-18	9.6496e-16	1.13933e-15	147	0.572225	0.00316084	0.251538	0.250575	8	142
OVOL2	1.33917	1.25968	9.95675	9.97561	3.60685e-18	3.1157e-18	1.17735e-15	1.39335e-15	147	0.572225	0.00316084	0.123205	0.12274	8	142
EEF1A1P17	0.548558	0.522646	9.92949	9.94585	4.24816e-18	3.72637e-18	1.36819e-15	1.64423e-15	147	0.572225	0.00316084	0.0207864	0.0207181	8	142
LCN2	5.69792	5.6193	9.92104	9.9403	4.46911e-18	3.85281e-18	1.42041e-15	1.67764e-15	147	0.572225	0.00316084	2.24651	2.23781	8	142
ARF6	1.27714	1.12498	9.9073	9.92603	4.85315e-18	4.19813e-18	1.52244e-15	1.80427e-15	147	0.572225	0.00316084	0.113177	0.112751	8	142
VPS25	1.21906	1.23866	9.87956	9.89819	5.73158e-18	4.96258e-18	1.77495e-15	2.10547e-15	147	0.572225	0.00316084	0.103696	0.103307	8	142
TAX1BP3	1.91898	1.66615	9.85739	9.87632	6.54654e-18	5.65913e-18	2.00167e-15	2.3706e-15	147	0.572225	0.00316084	0.258111	0.257122	8	142
SAMD13	2.28598	2.21175	9.80752	9.82643	8.82568e-18	7.63481e-18	2.66481e-15	3.15824e-15	147	0.572225	0.00316084	0.37001	0.368588	8	142
EDAR	2.29256	2.32387	9.7957	9.81459	9.47307e-18	8.19701e-18	2.82497e-15	3.34893e-15	147	0.572225	0.00316084	0.373045	0.371611	8	142
EREG	1.76271	1.66537	9.77772	9.79646	1.05496e-17	9.13838e-18	3.10764e-15	3.68801e-15	147	0.572225	0.00316084	0.221349	0.220503	8	142
TMEM267	1.48152	1.46348	9.76048	9.77907	1.16958e-17	1.0142e-17	3.40378e-15	4.04374e-15	147	0.572225	0.00316084	0.156914	0.156318	8	142
FLOT2	1.41201	1.37265	9.71017	9.72864	1.58003e-17	1.37197e-17	4.54354e-15	5.40509e-15	147	0.572225	0.00316084	0.144017	0.143471	8	142
ASB18	0.926895	0.884622	9.67123	9.68908	1.99397e-17	1.73853e-17	5.66639e-15	6.76861e-15	147	0.572225	0.00316084	0.0625586	0.0623283	8	142
EXOC4	1.09638	1.08209	9.66476	9.68287	2.07249e-17	1.80431e-17	5.82106e-15	6.94305e-15	147	0.572225	0.00316084	0.0876457	0.0873181	8	142
AC092943.1	1.3064	1.28566	9.65327	9.67156	2.2196e-17	1.93055e-17	6.16258e-15	7.34341e-15	147	0.572225	0.00316084	0.124736	0.124265	8	142
MTCO1P7	1.22871	1.16091	9.63886	9.65707	2.41891e-17	2.10536e-17	6.63965e-15	7.91735e-15	147	0.572225	0.00316084	0.110672	0.110256	8	142
HELZ	0.864057	0.783692	9.62256	9.64019	2.66608e-17	2.3289e-17	7.23587e-15	8.65959e-15	147	0.572225	0.00316084	0.0549152	0.0547145	8	142
SCARA3	3.76796	3.47371	9.60816	9.62678	2.90519e-17	2.52313e-17	7.79721e-15	9.27754e-15	147	0.572225	0.00316084	1.04742	1.04337	8	142
ZMYND10	3.2744	3.18091	9.60193	9.62053	3.01511e-17	2.61925e-17	7.98688e-15	9.51306e-15	147	0.572225	0.00316084	0.79202	0.788961	8	142
CTXN1	2.00083	1.90726	9.60044	9.61891	3.04199e-17	2.64467e-17	7.98688e-15	9.51306e-15	147	0.572225	0.00316084	0.295818	0.294684	8	142
SPATA17	1.06228	1.04186	9.55522	9.5731	3.98294e-17	3.47668e-17	1.0345e-14	1.23714e-14	147	0.572225	0.00316084	0.0841754	0.0838612	8	142
ZDHHC8P1	2.65618	2.71443	9.49602	9.51437	5.66565e-17	4.93482e-17	1.45589e-14	1.73732e-14	147	0.572225	0.00316084	0.532868	0.530814	8	142
SRCIN1	1.92659	1.88712	9.47759	9.49581	6.32194e-17	5.51197e-17	1.60744e-14	1.92008e-14	147	0.572225	0.00316084	0.28143	0.280351	8	142
MIS12	1.13166	1.04346	9.4665	9.48431	6.75282e-17	5.90291e-17	1.69911e-14	2.03484e-14	147	0.572225	0.00316084	0.0973293	0.0969642	8	142
AL035414.1	0.571148	0.565405	9.46426	9.48031	6.84326e-17	6.04501e-17	1.70412e-14	2.06234e-14	147	0.572225	0.00316084	0.0248035	0.0247196	8	142
RTKN2	1.22927	1.05519	9.45798	9.47586	7.10362e-17	6.20733e-17	1.7509e-14	2.09611e-14	147	0.572225	0.00316084	0.11505	0.114617	8	142
AC010240.2	0.42046	0.40328	9.44144	9.4555	7.83706e-17	7.0075e-17	1.91217e-14	2.34241e-14	147	0.572225	0.00316084	0.0135071	0.013467	8	142
PRR29	1.99217	1.85158	9.42271	9.44084	8.75969e-17	7.64623e-17	2.11591e-14	2.53037e-14	147	0.572225	0.00316084	0.304434	0.303265	8	142
NAPEPLD	2.14861	2.1017	9.37305	9.39112	1.17618e-16	1.02766e-16	2.81293e-14	3.36715e-14	147	0.572225	0.00316084	0.357885	0.35651	8	142
CFAP65	2.04457	1.92484	9.35038	9.36838	1.34545e-16	1.17627e-16	3.18621e-14	3.81631e-14	147	0.572225	0.00316084	0.325639	0.324388	8	142
RSPH4A	1.43807	1.41469	9.34111	9.35892	1.42142e-16	1.24427e-16	3.32912e-14	3.99775e-14	147	0.572225	0.00316084	0.161418	0.160805	8	142
HSP90AB2P	0.626715	0.628064	9.3397	9.35598	1.43336e-16	1.26615e-16	3.32912e-14	4.02891e-14	147	0.572225	0.00316084	0.0306665	0.0305598	8	142
RPL6P9	0.544472	0.577185	9.28856	9.30418	1.94036e-16	1.72178e-16	4.46377e-14	5.42655e-14	147	0.572225	0.00316084	0.0234015	0.023323	8	142
CHRNB2	0.534343	0.497484	9.2836	9.29911	1.99823e-16	1.77426e-16	4.55352e-14	5.5111e-14	147	0.572225	0.00316084	0.022563	0.0224878	8	142
COG8	1.21569	1.26611	9.28083	9.29839	2.0312e-16	1.78191e-16	4.58539e-14	5.5111e-14	147	0.572225	0.00316084	0.11686	0.116419	8	142
FCRLB	2.45013	2.27576	9.27696	9.29487	2.07832e-16	1.81942e-16	4.61594e-14	5.57501e-14	147	0.572225	0.00316084	0.475067	0.473237	8	142
AP000445.2	0.370254	0.367876	9.27658	9.28935	2.08295e-16	1.87996e-16	4.61594e-14	5.70767e-14	147	0.572225	0.00316084	0.0108496	0.0108198	8	142
LRRFIP2	1.48512	1.49877	9.24679	9.26445	2.4842e-16	2.17887e-16	5.45509e-14	6.55502e-14	147	0.572225	0.00316084	0.175682	0.175013	8	142
UPK1B	4.65165	4.41803	9.24351	9.26145	2.53286e-16	2.21788e-16	5.48985e-14	6.58745e-14	147	0.572225	0.00316084	1.72476	1.71808	8	142
ACSM1	3.21049	2.97983	9.24267	9.26057	2.54549e-16	2.22946e-16	5.48985e-14	6.58745e-14	147	0.572225	0.00316084	0.821744	0.81857	8	142
GMDS	1.49401	1.2539	9.23727	9.25491	2.62812e-16	2.30553e-16	5.6179e-14	6.75193e-14	147	0.572225	0.00316084	0.17816	0.177482	8	142
TMEM43	1.77535	1.61203	9.23474	9.25247	2.66765e-16	2.33904e-16	5.65238e-14	6.78999e-14	147	0.572225	0.00316084	0.251715	0.250752	8	142
TBC1D5	1.05563	0.978348	9.22966	9.24697	2.74897e-16	2.41652e-16	5.77405e-14	6.95391e-14	147	0.572225	0.00316084	0.0890918	0.0887586	8	142
SPHK1	2.73851	2.17361	9.18685	9.20462	3.53973e-16	3.10464e-16	7.37089e-14	8.85707e-14	147	0.572225	0.00316084	0.605178	0.602843	8	142
DALRD3	1.43362	1.42229	9.15414	9.1716	4.29349e-16	3.77399e-16	8.86404e-14	1.06746e-13	147	0.572225	0.00316084	0.167041	0.166405	8	142
KIAA0753	1.26732	1.22817	9.15183	9.1692	4.3522e-16	3.82793e-16	8.90912e-14	1.07354e-13	147	0.572225	0.00316084	0.1306	0.130106	8	142
SATB2	3.51861	3.389	9.14426	9.16198	4.55105e-16	3.99463e-16	9.23788e-14	1.11088e-13	147	0.572225	0.00316084	1.0084	1.0045	8	142
USP43	2.03514	1.86297	9.13431	9.1519	4.82592e-16	4.23962e-16	9.71419e-14	1.16918e-13	147	0.572225	0.00316084	0.338085	0.336786	8	142
PLXNB1	2.64881	2.69787	9.13083	9.14849	4.92582e-16	4.32598e-16	9.83334e-14	1.18314e-13	147	0.572225	0.00316084	0.573151	0.57094	8	142
FTSJ3	1.18821	1.13809	9.11824	9.13548	5.30532e-16	4.67128e-16	1.05041e-13	1.2671e-13	147	0.572225	0.00316084	0.115652	0.115216	8	142
FLII	1.33077	1.19542	9.10227	9.11958	5.8286e-16	5.13082e-16	1.14464e-13	1.38044e-13	147	0.572225	0.00316084	0.145578	0.145025	8	142
BNIP3P3	2.53181	2.57929	9.06335	9.08086	7.32915e-16	6.44675e-16	1.42771e-13	1.7205e-13	147	0.572225	0.00316084	0.531465	0.529417	8	142
FHP1	1.55784	1.52067	9.00913	9.02638	1.00799e-15	8.88594e-16	1.93647e-13	2.33922e-13	147	0.572225	0.00316084	0.203642	0.202865	8	142
ADAM10	1.47572	1.31276	9.00877	9.02598	1.01012e-15	8.90647e-16	1.93647e-13	2.33922e-13	147	0.572225	0.00316084	0.182753	0.182057	8	142
C6orf132	1.47636	1.33774	9.00456	9.02176	1.03543e-15	9.13046e-16	1.96937e-13	2.37917e-13	147	0.572225	0.00316084	0.183084	0.182387	8	142
SPATA33	1.38232	1.3835	8.99376	9.0109	1.10322e-15	9.73296e-16	2.08191e-13	2.51635e-13	147	0.572225	0.00316084	0.160887	0.160276	8	142
OR13C2	0.561332	0.567013	8.98552	9.00091	1.15785e-15	1.03218e-15	2.16806e-13	2.64791e-13	147	0.572225	0.00316084	0.0265792	0.0264884	8	142
EEF1A1P25	0.509375	0.475816	8.97516	8.99009	1.23046e-15	1.09998e-15	2.28628e-13	2.80013e-13	147	0.572225	0.00316084	0.0219372	0.0218644	8	142
HSP90AB3P	0.611513	0.609227	8.96043	8.97611	1.3415e-15	1.19416e-15	2.47359e-13	3.01666e-13	147	0.572225	0.00316084	0.0317207	0.03161	8	142
LRRN4	4.88469	4.53407	8.95689	8.97428	1.36964e-15	1.20709e-15	2.50633e-13	3.02622e-13	147	0.572225	0.00316084	2.02558	2.01774	8	142
WNT5A	3.97447	3.41937	8.95276	8.97013	1.4032e-15	1.23688e-15	2.5479e-13	3.07761e-13	147	0.572225	0.00316084	1.34225	1.33706	8	142
OSBPL10	2.4756	2.25206	8.95152	8.96882	1.41345e-15	1.24642e-15	2.5479e-13	3.0782e-13	147	0.572225	0.00316084	0.520904	0.518896	8	142
AK7	1.53914	1.60122	8.94035	8.95746	1.50913e-15	1.33244e-15	2.70022e-13	3.26625e-13	147	0.572225	0.00316084	0.201854	0.201084	8	142
RGCC	-4.24664	-3.96294	-8.92819	-8.94551	1.62057e-15	1.42923e-15	2.8783e-13	3.47776e-13	147	0.572225	0.00316084	1.54083	1.53486	8	142
TTC21A	1.47904	1.39492	8.92176	8.93882	1.68272e-15	1.48651e-15	2.96688e-13	3.59074e-13	147	0.572225	0.00316084	0.187175	0.186461	8	142
SYT16	3.35629	3.15088	8.8975	8.91475	1.9396e-15	1.71199e-15	3.39501e-13	4.10543e-13	147	0.572225	0.00316084	0.969107	0.965361	8	142
GPM6B	2.32055	2.04654	8.8793	8.89645	2.15759e-15	1.90586e-15	3.7494e-13	4.53746e-13	147	0.572225	0.00316084	0.465173	0.463382	8	142
METTL2A	0.862904	0.894158	8.8719	8.8883	2.25307e-15	1.99907e-15	3.88735e-13	4.72538e-13	147	0.572225	0.00316084	0.064429	0.0641914	8	142
SKIDA1	1.41133	1.28984	8.86353	8.88045	2.36605e-15	2.09317e-15	4.05333e-13	4.91272e-13	147	0.572225	0.00316084	0.172677	0.17202	8	142
EPHA1	2.8966	2.61381	8.85761	8.87476	2.44943e-15	2.16416e-15	4.14053e-13	5.02416e-13	147	0.572225	0.00316084	0.728338	0.725526	8	142
CYP4F23P	1.13432	1.02862	8.85748	8.87422	2.45123e-15	2.17102e-15	4.14053e-13	5.02416e-13	147	0.572225	0.00316084	0.111697	0.111276	8	142
PLCD3	2.2437	2.17521	8.85078	8.86787	2.54912e-15	2.25325e-15	4.24683e-13	5.14583e-13	147	0.572225	0.00316084	0.437679	0.435994	8	142
LRRC56	1.68688	1.65856	8.85077	8.86776	2.54933e-15	2.25469e-15	4.24683e-13	5.14583e-13	147	0.572225	0.00316084	0.247398	0.246451	8	142
HS3ST1	3.40952	3.21658	8.81409	8.83117	3.15858e-15	2.7931e-15	5.21795e-13	6.33097e-13	147	0.572225	0.00316084	1.01911	1.01517	8	142
AXIN2	2.36798	2.15644	8.81201	8.82903	3.19708e-15	2.82822e-15	5.21795e-13	6.33507e-13	147	0.572225	0.00316084	0.491807	0.489912	8	142
AL035411.2	0.694101	0.647655	8.81288	8.82873	3.18083e-15	2.8332e-15	5.21795e-13	6.33507e-13	147	0.572225	0.00316084	0.0422473	0.0420957	8	142
DAGLB	1.37822	1.16124	8.8047	8.8215	3.33639e-15	2.95565e-15	5.38421e-13	6.52738e-13	147	0.572225	0.00316084	0.166877	0.166242	8	142
AGR3	2.16552	2.19289	8.80434	8.82132	3.34353e-15	2.95865e-15	5.38421e-13	6.52738e-13	147	0.572225	0.00316084	0.412022	0.410437	8	142
CCDC185	0.386147	0.38134	8.80205	8.81503	3.38851e-15	3.06965e-15	5.4205e-13	6.7274e-13	147	0.572225	0.00316084	0.0131077	0.0130691	8	142
TUNAR	1.36169	1.24404	8.7797	8.79645	3.86024e-15	3.42174e-15	6.1345e-13	7.44972e-13	147	0.572225	0.00316084	0.163827	0.163204	8	142
SUMF2	1.30509	1.18987	8.75032	8.76698	4.58127e-15	4.06414e-15	7.23272e-13	8.77661e-13	147	0.572225	0.00316084	0.151504	0.150929	8	142
NOL4	3.35945	3.34456	8.74918	8.76614	4.61194e-15	4.08424e-15	7.23387e-13	8.77661e-13	147	0.572225	0.00316084	1.00413	1.00025	8	142
PHYHIP	1.94242	1.71515	8.71982	8.73662	5.47162e-15	4.85172e-15	8.52692e-13	1.03586e-12	147	0.572225	0.00316084	0.337954	0.336656	8	142
GALNT5	3.07896	2.86756	8.70652	8.72339	5.91186e-15	5.24071e-15	9.15393e-13	1.11174e-12	147	0.572225	0.00316084	0.851744	0.848453	8	142
OXR1	2.45595	2.50198	8.70095	8.71777	6.10675e-15	5.41527e-15	9.39546e-13	1.14145e-12	147	0.572225	0.00316084	0.542617	0.540525	8	142
GSS	1.44511	1.43562	8.69523	8.71186	6.3131e-15	5.60505e-15	9.6428e-13	1.17246e-12	147	0.572225	0.00316084	0.188117	0.187399	8	142
RPS3AP54	1.66953	1.45766	8.6943	8.711	6.34735e-15	5.63323e-15	9.6428e-13	1.17246e-12	147	0.572225	0.00316084	0.251136	0.250174	8	142
ADM	-4.06302	-3.67016	-8.66696	-8.68378	7.44064e-15	6.60072e-15	1.12331e-12	1.36523e-12	147	0.572225	0.00316084	1.49677	1.49097	8	142
DUSP18	1.07171	0.895008	8.66309	8.67942	7.60984e-15	6.77015e-15	1.14171e-12	1.39158e-12	147	0.572225	0.00316084	0.104231	0.103839	8	142
WRAP53	0.998225	0.954839	8.65833	8.67458	7.823e-15	6.96365e-15	1.16645e-12	1.42252e-12	147	0.572225	0.00316084	0.0905268	0.090188	8	142
VN2R10P	0.917669	0.859873	8.64776	8.66388	8.31851e-15	7.41102e-15	1.23272e-12	1.50462e-12	147	0.572225	0.00316084	0.0766927	0.0764076	8	142
MAP3K1	1.7226	1.53005	8.6422	8.65881	8.591e-15	7.63258e-15	1.26534e-12	1.54015e-12	147	0.572225	0.00316084	0.270589	0.269552	8	142
TAOK1	0.928771	0.853983	8.64002	8.65614	8.70089e-15	7.75219e-15	1.27376e-12	1.55481e-12	147	0.572225	0.00316084	0.0787004	0.0784075	8	142
PARS2	1.21786	1.23842	8.6293	8.64569	9.25884e-15	8.23763e-15	1.33921e-12	1.64171e-12	147	0.572225	0.00316084	0.135653	0.135139	8	142
LAMB1	2.88357	2.8182	8.628	8.64471	9.32896e-15	8.28472e-15	1.34132e-12	1.64171e-12	147	0.572225	0.00316084	0.760729	0.757791	8	142
MUCL3	0.296358	0.293789	8.63198	8.64214	9.11632e-15	8.40933e-15	1.32654e-12	1.64733e-12	147	0.572225	0.00316084	0.00802791	0.00800903	8	142
NSF	1.02535	0.880403	8.62586	8.64208	9.44598e-15	8.41261e-15	1.35011e-12	1.64733e-12	147	0.572225	0.00316084	0.0962347	0.0958738	8	142
ZNF860	2.21974	2.05497	8.61052	8.62714	1.03247e-14	9.17509e-15	1.46702e-12	1.78607e-12	147	0.572225	0.00316084	0.45262	0.450877	8	142
TNFSF13	2.09047	1.88754	8.5785	8.59505	1.24294e-14	1.10542e-14	1.75574e-12	2.13927e-12	147	0.572225	0.00316084	0.404442	0.402886	8	142
CARMIL1	1.45672	1.41915	8.54917	8.56553	1.47292e-14	1.31184e-14	2.06852e-12	2.524e-12	147	0.572225	0.00316084	0.19774	0.196985	8	142
PIGS	1.10699	1.01163	8.53685	8.55299	1.58169e-14	1.41067e-14	2.20842e-12	2.69846e-12	147	0.572225	0.00316084	0.114521	0.114089	8	142
STAG3L3	1.51968	1.52057	8.53478	8.55113	1.60081e-14	1.42601e-14	2.22228e-12	2.71212e-12	147	0.572225	0.00316084	0.215928	0.215103	8	142
FGFBP1	1.19656	1.16495	8.53299	8.54919	1.61738e-14	1.44208e-14	2.23246e-12	2.72701e-12	147	0.572225	0.00316084	0.133922	0.133415	8	142
PDF	1.88086	1.87913	8.52674	8.54316	1.6769e-14	1.49333e-14	2.30146e-12	2.80788e-12	147	0.572225	0.00316084	0.331387	0.330114	8	142
AC114728.1	1.90722	1.65818	8.51752	8.53393	1.7687e-14	1.57535e-14	2.41373e-12	2.94537e-12	147	0.572225	0.00316084	0.341478	0.340166	8	142
TRIM65	1.17202	0.992492	8.48348	8.49957	2.15298e-14	1.92182e-14	2.92164e-12	3.57297e-12	147	0.572225	0.00316084	0.12999	0.129499	8	142
KDR	-4.30283	-4.12598	-8.47244	-8.48888	2.29457e-14	2.04431e-14	3.0964e-12	3.77946e-12	147	0.572225	0.00316084	1.75664	1.74984	8	142
PRR36	0.606969	0.597869	8.45502	8.46998	2.53699e-14	2.28024e-14	3.40451e-12	4.19222e-12	147	0.572225	0.00316084	0.0350988	0.034975	8	142
PRSS42P	1.54447	1.58937	8.44039	8.45657	2.76032e-14	2.46383e-14	3.68374e-12	4.50473e-12	147	0.572225	0.00316084	0.228045	0.227173	8	142
ZNF19	1.35692	1.38109	8.43016	8.44626	2.92781e-14	2.61492e-14	3.86953e-12	4.73406e-12	147	0.572225	0.00316084	0.176452	0.17578	8	142
MIEF2	1.42668	1.50243	8.42994	8.44606	2.93158e-14	2.61788e-14	3.86953e-12	4.73406e-12	147	0.572225	0.00316084	0.195072	0.194327	8	142
ZNF862	1.46546	1.52505	8.4244	8.44053	3.02653e-14	2.70277e-14	3.97314e-12	4.86101e-12	147	0.572225	0.00316084	0.206092	0.205305	8	142
DNAAF1	2.2039	2.07055	8.42192	8.43819	3.07008e-14	2.73959e-14	4.00854e-12	4.9006e-12	147	0.572225	0.00316084	0.466392	0.464596	8	142
CDC42BPG	2.29116	2.35141	8.41921	8.43548	3.1183e-14	2.78265e-14	4.02795e-12	4.95087e-12	147	0.572225	0.00316084	0.50438	0.502436	8	142
ATP5F1CP1	0.295471	0.302462	8.41936	8.42955	3.11571e-14	2.87951e-14	4.02795e-12	5.07802e-12	147	0.572225	0.00316084	0.00838804	0.00836777	8	142
IGFBP6	4.40791	3.90141	8.4129	8.42923	3.23373e-14	2.8848e-14	4.15483e-12	5.07802e-12	147	0.572225	0.00316084	1.86966	1.86243	8	142
LBR	1.82988	1.52432	8.40327	8.41945	3.41801e-14	3.05219e-14	4.36837e-12	5.34423e-12	147	0.572225	0.00316084	0.322952	0.321712	8	142
CLUAP1	1.24039	1.301	8.3903	8.40626	3.6828e-14	3.29312e-14	4.68201e-12	5.73575e-12	147	0.572225	0.00316084	0.14885	0.148285	8	142
DERPC	1.72191	1.6029	8.38595	8.40207	3.77606e-14	3.37358e-14	4.77543e-12	5.84512e-12	147	0.572225	0.00316084	0.287148	0.286047	8	142
CFAP77	0.678774	0.650644	8.38148	8.39662	3.87437e-14	3.48127e-14	4.87425e-12	5.99122e-12	147	0.572225	0.00316084	0.0446682	0.0445073	8	142
SNX22	1.15134	0.982613	8.38009	8.39598	3.90547e-14	3.49411e-14	4.87982e-12	5.99122e-12	147	0.572225	0.00316084	0.128557	0.128071	8	142
AL161742.1	0.641766	0.626427	8.37948	8.39448	3.91921e-14	3.52448e-14	4.87982e-12	6.01215e-12	147	0.572225	0.00316084	0.0399492	0.0398066	8	142
AC092161.1	1.27887	1.1927	8.37624	8.3922	3.99285e-14	3.57101e-14	4.94602e-12	6.06028e-12	147	0.572225	0.00316084	0.158761	0.158158	8	142
CST6	3.0071	2.77601	8.36607	8.38228	4.23313e-14	3.78095e-14	5.21691e-12	6.38382e-12	147	0.572225	0.00316084	0.879917	0.876517	8	142
BIN1	2.74952	2.5934	8.34283	8.35899	4.83738e-14	4.32314e-14	5.90137e-12	7.26222e-12	147	0.572225	0.00316084	0.739736	0.73688	8	142
AC132812.1	0.238551	0.249751	8.34414	8.35114	4.80116e-14	4.52257e-14	5.88691e-12	7.55885e-12	147	0.572225	0.00316084	0.00556659	0.00555726	8	142
UBQLN4	1.20179	1.09265	8.32031	8.33613	5.50464e-14	4.93016e-14	6.68165e-12	8.19868e-12	147	0.572225	0.00316084	0.142091	0.141553	8	142
ASRGL1	2.78221	2.65616	8.31876	8.33486	5.554e-14	4.96615e-14	6.70786e-12	8.21723e-12	147	0.572225	0.00316084	0.761822	0.75888	8	142
HS3ST5	0.369318	0.377482	8.31277	8.32512	5.74794e-14	5.2519e-14	6.90754e-12	8.64682e-12	147	0.572225	0.00316084	0.0134431	0.0134032	8	142
TTC26	1.67185	1.56742	8.30535	8.32132	5.99754e-14	5.36796e-14	7.17182e-12	8.79416e-12	147	0.572225	0.00316084	0.275972	0.274915	8	142
C15orf62	0.674272	0.656058	8.29089	8.30588	6.51563e-14	5.86537e-14	7.75297e-12	9.56171e-12	147	0.572225	0.00316084	0.0450461	0.0448836	8	142
ELFN2	2.38218	2.12611	8.28333	8.29935	6.80398e-14	6.08938e-14	8.0564e-12	9.87824e-12	147	0.572225	0.00316084	0.563285	0.561113	8	142
ZNF497	1.39712	1.4686	8.26383	8.27964	7.60768e-14	6.81827e-14	8.93467e-12	1.09837e-11	147	0.572225	0.00316084	0.194668	0.193926	8	142
ZNF48	1.04346	1.1317	8.26355	8.27915	7.61971e-14	6.83721e-14	8.93467e-12	1.09837e-11	147	0.572225	0.00316084	0.108595	0.108186	8	142
MCU	1.53439	1.58649	8.25123	8.26705	8.17634e-14	7.32803e-14	9.54105e-12	1.17153e-11	147	0.572225	0.00316084	0.235516	0.234615	8	142
TARDBPP2	1.19568	1.22493	8.24612	8.2618	8.41869e-14	7.55208e-14	9.72714e-12	1.19525e-11	147	0.572225	0.00316084	0.143192	0.142649	8	142
CABP4	1.40071	1.24559	8.24583	8.26161	8.43254e-14	7.56039e-14	9.72714e-12	1.19525e-11	147	0.572225	0.00316084	0.196525	0.195775	8	142
BTBD7	1.30143	1.28806	8.24531	8.26104	8.45765e-14	7.58476e-14	9.72714e-12	1.19525e-11	147	0.572225	0.00316084	0.169676	0.16903	8	142
AL078624.1	0.599539	0.588224	8.2445	8.25912	8.49689e-14	7.66874e-14	9.72714e-12	1.20276e-11	147	0.572225	0.00316084	0.036016	0.0358886	8	142
HOXA1	1.48779	1.2542	8.22164	8.2374	9.6825e-14	8.6841e-14	1.10021e-11	1.35048e-11	147	0.572225	0.00316084	0.223027	0.222174	8	142
PAPPA	3.39096	2.78546	8.2213	8.23724	9.70168e-14	8.69224e-14	1.10021e-11	1.35048e-11	147	0.572225	0.00316084	1.15865	1.15417	8	142
SRP68	1.10406	1.03472	8.2088	8.22435	1.04196e-13	9.35761e-14	1.1761e-11	1.44706e-11	147	0.572225	0.00316084	0.123201	0.122735	8	142
CNTROB	1.05129	1.02576	8.20499	8.22049	1.06485e-13	9.56626e-14	1.19081e-11	1.46593e-11	147	0.572225	0.00316084	0.111809	0.111388	8	142
SENP3	0.976403	0.955904	8.20503	8.22046	1.06463e-13	9.56824e-14	1.19081e-11	1.46593e-11	147	0.572225	0.00316084	0.0964467	0.0960849	8	142
STAG3L1	1.68128	1.64618	8.19442	8.21017	1.13107e-13	1.01475e-13	1.25326e-11	1.54049e-11	147	0.572225	0.00316084	0.286703	0.285604	8	142
UTS2R	0.472597	0.452747	8.19646	8.21017	1.11797e-13	1.0148e-13	1.24445e-11	1.54049e-11	147	0.572225	0.00316084	0.0226422	0.0225667	8	142
STK38	1.11418	0.953712	8.19112	8.20665	1.15255e-13	1.03542e-13	1.27123e-11	1.56462e-11	147	0.572225	0.00316084	0.126012	0.125536	8	142
PPT2	1.52281	1.6376	8.18584	8.20154	1.18782e-13	1.06609e-13	1.30417e-11	1.60365e-11	147	0.572225	0.00316084	0.235696	0.234795	8	142
CEP89	0.906097	0.861516	8.18402	8.19933	1.20017e-13	1.07963e-13	1.31177e-11	1.61666e-11	147	0.572225	0.00316084	0.0834844	0.0831729	8	142
CASP2	1.41971	1.21421	8.17841	8.19407	1.2392e-13	1.11259e-13	1.34538e-11	1.65583e-11	147	0.572225	0.00316084	0.205235	0.204451	8	142
IQANK1	1.20026	1.11481	8.178	8.19356	1.24206e-13	1.11579e-13	1.34538e-11	1.65583e-11	147	0.572225	0.00316084	0.146704	0.146148	8	142
AL353616.1	1.49467	1.56962	8.16964	8.1853	1.30273e-13	1.16969e-13	1.40093e-11	1.72196e-11	147	0.572225	0.00316084	0.227969	0.227097	8	142
GALNT11	2.42509	2.35671	8.16934	8.18514	1.30494e-13	1.17077e-13	1.40093e-11	1.72196e-11	147	0.572225	0.00316084	0.600164	0.597849	8	142
FAIM	2.04581	2.07704	8.1555	8.17124	1.41201e-13	1.26745e-13	1.50916e-11	1.85591e-11	147	0.572225	0.00316084	0.428567	0.426918	8	142
BBIP1P1	1.04192	1.00198	8.14828	8.16367	1.47132e-13	1.32341e-13	1.56266e-11	1.9229e-11	147	0.572225	0.00316084	0.11136	0.110941	8	142
PJVK	1.57366	1.4696	8.14784	8.16348	1.475e-13	1.32482e-13	1.56266e-11	1.9229e-11	147	0.572225	0.00316084	0.254055	0.253082	8	142
FAM189A1	3.32398	2.9438	8.13736	8.15314	1.56566e-13	1.40534e-13	1.65146e-11	2.03086e-11	147	0.572225	0.00316084	1.13642	1.13203	8	142
SLC39A8	2.55298	2.36656	8.13654	8.15229	1.57295e-13	1.41216e-13	1.65195e-11	2.03185e-11	147	0.572225	0.00316084	0.670507	0.66792	8	142
TTLL3	1.64385	1.42867	8.13211	8.14774	1.61314e-13	1.44924e-13	1.68682e-11	2.07618e-11	147	0.572225	0.00316084	0.278296	0.277229	8	142
DRC1	1.05011	0.945585	8.10728	8.12261	1.85782e-13	1.67242e-13	1.926e-11	2.38557e-11	147	0.572225	0.00316084	0.114263	0.113833	8	142
AC055839.2	2.10522	1.51276	8.10116	8.1168	1.92357e-13	1.7286e-13	1.98564e-11	2.45513e-11	147	0.572225	0.00316084	0.459929	0.458157	8	142
AC016930.1	0.219418	0.216521	8.10907	8.11483	1.83901e-13	1.74811e-13	1.91471e-11	2.47224e-11	147	0.572225	0.00316084	0.00498644	0.00497936	8	142
DLGAP1	3.35913	2.8578	8.08693	8.10262	2.08547e-13	1.87396e-13	2.1436e-11	2.63893e-11	147	0.572225	0.00316084	1.1751	1.17056	8	142
TLDC2	2.58237	2.23105	8.07109	8.08672	2.28168e-13	2.05132e-13	2.33534e-11	2.87645e-11	147	0.572225	0.00316084	0.697205	0.694513	8	142
CXCL6	4.66519	3.99872	8.05032	8.06595	2.56706e-13	2.30827e-13	2.61501e-11	3.22311e-11	147	0.572225	0.00316084	2.28719	2.27833	8	142
RNF40	0.948499	0.973766	8.04967	8.06479	2.57658e-13	2.3235e-13	2.61501e-11	3.23074e-11	147	0.572225	0.00316084	0.09456	0.0942056	8	142
MKRN9P	1.26561	1.16222	8.03486	8.05019	2.80215e-13	2.5244e-13	2.83205e-11	3.49539e-11	147	0.572225	0.00316084	0.168979	0.168336	8	142
B3GALT5	2.6982	2.47778	8.03198	8.04754	2.84816e-13	2.56269e-13	2.86465e-11	3.53362e-11	147	0.572225	0.00316084	0.768584	0.765616	8	142
NYAP1	0.626308	0.588171	8.03137	8.04579	2.85812e-13	2.58824e-13	2.86465e-11	3.55405e-11	147	0.572225	0.00316084	0.0414177	0.0412694	8	142
AC003665.1	1.40235	1.2019	8.02793	8.0433	2.91434e-13	2.62505e-13	2.90892e-11	3.5897e-11	147	0.572225	0.00316084	0.207825	0.207031	8	142
ABHD11	1.86239	2.02082	8.01862	8.03407	3.07215e-13	2.76613e-13	3.05383e-11	3.76705e-11	147	0.572225	0.00316084	0.367394	0.365981	8	142
ABCA13	1.59456	1.45813	8.01172	8.02712	3.1944e-13	2.87742e-13	3.16233e-11	3.90256e-11	147	0.572225	0.00316084	0.269787	0.268753	8	142
SMARCE1	0.823434	0.774962	8.00076	8.01563	3.3989e-13	3.07105e-13	3.35104e-11	4.14818e-11	147	0.572225	0.00316084	0.0721413	0.0718739	8	142
RASGRF2	-3.55687	-3.12377	-7.99916	-8.01468	3.42973e-13	3.08767e-13	3.36769e-11	4.15367e-11	147	0.572225	0.00316084	1.34659	1.34138	8	142
OXCT2	1.94313	1.69269	7.997	8.01243	3.47194e-13	3.12734e-13	3.39534e-11	4.19001e-11	147	0.572225	0.00316084	0.402103	0.400556	8	142
SLC16A1	-2.96122	-3.11725	-7.98967	-8.00516	3.61881e-13	3.25886e-13	3.52023e-11	4.34861e-11	147	0.572225	0.00316084	0.935564	0.931949	8	142
IFT20	0.805595	0.67328	7.98919	8.00401	3.6288e-13	3.28011e-13	3.52023e-11	4.35938e-11	147	0.572225	0.00316084	0.0692496	0.0689933	8	142
TAF6	1.45228	1.43789	7.98535	8.00066	3.70833e-13	3.34293e-13	3.583e-11	4.42511e-11	147	0.572225	0.00316084	0.22527	0.224409	8	142
GLT8D1	1.08461	1.05263	7.98224	7.99737	3.77403e-13	3.40572e-13	3.63195e-11	4.49026e-11	147	0.572225	0.00316084	0.125744	0.125269	8	142
AP005901.1	3.21339	3.21416	7.97622	7.99168	3.90479e-13	3.51726e-13	3.7293e-11	4.61577e-11	147	0.572225	0.00316084	1.10541	1.10113	8	142
ZIK1P1	0.901139	0.873675	7.97616	7.9911	3.90607e-13	3.52881e-13	3.7293e-11	4.61577e-11	147	0.572225	0.00316084	0.0869331	0.0866082	8	142
DNAH12	0.617195	0.602988	7.96982	7.98411	4.04851e-13	3.6712e-13	3.85007e-11	4.78311e-11	147	0.572225	0.00316084	0.0408449	0.0406987	8	142
ANKFY1	1.07947	0.940856	7.96515	7.98024	4.1568e-13	3.75254e-13	3.93509e-11	4.86991e-11	147	0.572225	0.00316084	0.12509	0.124618	8	142
TADA2A	0.778103	0.730551	7.96456	7.9793	4.17049e-13	3.77268e-13	3.93509e-11	4.87692e-11	147	0.572225	0.00316084	0.0650039	0.0647641	8	142
CCDC137	0.961885	0.85322	7.95924	7.97422	4.2979e-13	3.88262e-13	4.03953e-11	4.99952e-11	147	0.572225	0.00316084	0.0994703	0.0990968	8	142
BCLAF1P1	0.403372	0.365106	7.95802	7.97069	4.32757e-13	3.96092e-13	4.05165e-11	5.08057e-11	147	0.572225	0.00316084	0.0174981	0.0174426	8	142
CNTN4	3.16492	3.0158	7.94549	7.9609	4.64462e-13	4.18647e-13	4.32364e-11	5.34392e-11	147	0.572225	0.00316084	1.08062	1.07644	8	142
KIAA0556	1.50543	1.50328	7.94514	7.96039	4.65388e-13	4.19853e-13	4.32364e-11	5.34392e-11	147	0.572225	0.00316084	0.244516	0.24358	8	142
AC013470.1	1.2287	1.12494	7.9386	7.95374	4.82874e-13	4.35935e-13	4.4689e-11	5.52735e-11	147	0.572225	0.00316084	0.163152	0.162532	8	142
FBF1	1.64421	1.51256	7.93184	7.94709	5.01653e-13	4.52614e-13	4.62498e-11	5.71693e-11	147	0.572225	0.00316084	0.292656	0.291533	8	142
IQCG	1.00489	0.922864	7.91734	7.93229	5.4438e-13	4.92089e-13	4.99981e-11	6.1919e-11	147	0.572225	0.00316084	0.109717	0.109303	8	142
RBM15B	1.082	1.0927	7.91509	7.9301	5.51305e-13	4.982e-13	5.04424e-11	6.24505e-11	147	0.572225	0.00316084	0.127271	0.12679	8	142
CASK	1.5227	1.27797	7.91125	7.92644	5.63362e-13	5.08592e-13	5.13511e-11	6.35126e-11	147	0.572225	0.00316084	0.252304	0.251338	8	142
CRYZP1	1.04276	1.02039	7.90771	7.92268	5.74705e-13	5.19511e-13	5.2188e-11	6.46323e-11	147	0.572225	0.00316084	0.118429	0.117982	8	142
DNM1	3.56312	3.17045	7.89422	7.90954	6.20058e-13	5.59482e-13	5.60956e-11	6.93444e-11	147	0.572225	0.00316084	1.38749	1.38212	8	142
ATXN7L3	1.04819	0.952043	7.89091	7.90585	6.3173e-13	5.71244e-13	5.69383e-11	7.05379e-11	147	0.572225	0.00316084	0.120174	0.11972	8	142
AC004066.1	0.410445	0.416036	7.88598	7.89868	6.49504e-13	5.94805e-13	5.83227e-11	7.31742e-11	147	0.572225	0.00316084	0.0184496	0.0183903	8	142
INTS2	0.722048	0.725594	7.8792	7.89368	6.74744e-13	6.11824e-13	6.03647e-11	7.48867e-11	147	0.572225	0.00316084	0.0571948	0.0569853	8	142
AL354707.3	1.91063	1.60554	7.87807	7.89326	6.79081e-13	6.13251e-13	6.05286e-11	7.48867e-11	147	0.572225	0.00316084	0.400591	0.39905	8	142
SSH2	1.58767	1.3083	7.87414	7.88928	6.94222e-13	6.27168e-13	6.15422e-11	7.6106e-11	147	0.572225	0.00316084	0.276886	0.275825	8	142
TUBB3	4.30216	3.86054	7.87381	7.88909	6.95549e-13	6.27835e-13	6.15422e-11	7.6106e-11	147	0.572225	0.00316084	2.03326	2.02539	8	142
DACT2	2.88334	2.73639	7.86529	7.88053	7.29666e-13	6.5886e-13	6.43252e-11	7.95753e-11	147	0.572225	0.00316084	0.915274	0.911737	8	142
NOL11	0.774168	0.765966	7.85342	7.86796	7.80003e-13	7.07188e-13	6.85128e-11	8.51017e-11	147	0.572225	0.00316084	0.0661824	0.065938	8	142
CHTF8	1.14837	1.20221	7.85154	7.86648	7.88262e-13	7.131e-13	6.89873e-11	8.55022e-11	147	0.572225	0.00316084	0.145694	0.145141	8	142
ZFP90	1.20856	1.10732	7.84422	7.85917	8.21362e-13	7.43022e-13	7.16246e-11	8.87683e-11	147	0.572225	0.00316084	0.161668	0.161053	8	142
XPC	1.16115	1.08365	7.84094	7.85586	8.3662e-13	7.56983e-13	7.26928e-11	9.01109e-11	147	0.572225	0.00316084	0.149358	0.148791	8	142
HRH1	2.70838	2.25146	7.83933	7.85451	8.44246e-13	7.62775e-13	7.30924e-11	9.0475e-11	147	0.572225	0.00316084	0.812928	0.809788	8	142
PLVAP	-4.25562	-4.06553	-7.83461	-7.84982	8.6689e-13	7.83158e-13	7.47849e-11	9.25608e-11	147	0.572225	0.00316084	2.00946	2.00168	8	142
ARMC3	2.3139	2.21149	7.82641	7.84155	9.07719e-13	8.2045e-13	7.80284e-11	9.66233e-11	147	0.572225	0.00316084	0.595324	0.593028	8	142
CCND2	2.88582	2.4218	7.82248	7.83764	9.27969e-13	8.38688e-13	7.94863e-11	9.84209e-11	147	0.572225	0.00316084	0.926916	0.923334	8	142
DNAAF4	1.49612	1.50059	7.81827	7.83328	9.50114e-13	8.59461e-13	8.10955e-11	1.00502e-10	147	0.572225	0.00316084	0.249402	0.248447	8	142
EFHC1	1.39958	1.28708	7.81525	7.83023	9.66334e-13	8.74324e-13	8.21895e-11	1.0188e-10	147	0.572225	0.00316084	0.218424	0.217589	8	142
TMEM270	0.770997	0.765294	7.80091	7.81535	1.04727e-12	9.50524e-13	8.87611e-11	1.10371e-10	147	0.572225	0.00316084	0.0665281	0.0662824	8	142
CATIP	2.32541	2.29837	7.79847	7.81355	1.06166e-12	9.6016e-13	8.9666e-11	1.111e-10	147	0.572225	0.00316084	0.605577	0.603241	8	142
SRGAP3	1.6126	1.37826	7.79689	7.81189	1.07108e-12	9.6918e-13	9.01466e-11	1.11753e-10	147	0.572225	0.00316084	0.291338	0.29022	8	142
PHETA1	1.19645	1.07467	7.79424	7.80909	1.08715e-12	9.84516e-13	9.11811e-11	1.13127e-10	147	0.572225	0.00316084	0.160484	0.159874	8	142
AC010761.1	1.06308	1.10181	7.79281	7.80758	1.09588e-12	9.92895e-13	9.15953e-11	1.13695e-10	147	0.572225	0.00316084	0.126746	0.126267	8	142
HOXC11	1.67533	1.68243	7.7885	7.80349	1.12264e-12	1.01594e-12	9.3508e-11	1.15933e-10	147	0.572225	0.00316084	0.315123	0.313914	8	142
NEURL4	1.06536	1.02749	7.78671	7.80147	1.13397e-12	1.02752e-12	9.41273e-11	1.16852e-10	147	0.572225	0.00316084	0.127489	0.127007	8	142
PPP1R42	1.35857	1.30541	7.77822	7.79312	1.18915e-12	1.07684e-12	9.83694e-11	1.2204e-10	147	0.572225	0.00316084	0.207774	0.206981	8	142
CYSLTR2	4.51593	3.95877	7.77695	7.79205	1.19762e-12	1.08326e-12	9.87323e-11	1.2235e-10	147	0.572225	0.00316084	2.2965	2.2876	8	142
CRNKL1	0.730772	0.665616	7.76653	7.78084	1.26956e-12	1.15358e-12	1.04307e-10	1.29848e-10	147	0.572225	0.00316084	0.0602975	0.060076	8	142
ZNF3	0.876957	0.919747	7.76335	7.77789	1.29236e-12	1.17278e-12	1.05821e-10	1.31562e-10	147	0.572225	0.00316084	0.0869057	0.086581	8	142
MUC12	0.663773	0.666659	7.75853	7.77266	1.32763e-12	1.20767e-12	1.08341e-10	1.35018e-10	147	0.572225	0.00316084	0.0498504	0.0496694	8	142
MMP15	2.36443	2.60783	7.75261	7.76761	1.37233e-12	1.24232e-12	1.11612e-10	1.38425e-10	147	0.572225	0.00316084	0.633502	0.631058	8	142
RAC1	0.952676	0.860882	7.74579	7.76039	1.42564e-12	1.29358e-12	1.15558e-10	1.43652e-10	147	0.572225	0.00316084	0.103026	0.102639	8	142
OR52A1	1.13086	1.07266	7.74245	7.75717	1.45253e-12	1.31707e-12	1.17344e-10	1.45772e-10	147	0.572225	0.00316084	0.145294	0.144743	8	142
BBS4	1.00899	0.992603	7.73069	7.74531	1.55111e-12	1.40746e-12	1.24891e-10	1.55257e-10	147	0.572225	0.00316084	0.116017	0.11558	8	142
SELENOM	-2.8046	-2.9135	-7.72671	-7.74168	1.586e-12	1.43637e-12	1.27026e-10	1.57919e-10	147	0.572225	0.00316084	0.89731	0.893843	8	142
MKRN1	0.798657	0.765958	7.72647	7.74083	1.58815e-12	1.44316e-12	1.27026e-10	1.58141e-10	147	0.572225	0.00316084	0.0727693	0.0724994	8	142
FTH1P1	0.462909	0.487155	7.71701	7.73007	1.67424e-12	1.53268e-12	1.3347e-10	1.67032e-10	147	0.572225	0.00316084	0.0245066	0.0244238	8	142
RNF182	2.18804	1.84318	7.71496	7.72987	1.6935e-12	1.5344e-12	1.34561e-10	1.67032e-10	147	0.572225	0.00316084	0.547813	0.545701	8	142
GCM1	1.03584	0.990055	7.71232	7.72693	1.71857e-12	1.55981e-12	1.36105e-10	1.69242e-10	147	0.572225	0.00316084	0.122857	0.122393	8	142
C17orf100	0.964447	0.947124	7.70569	7.72023	1.78336e-12	1.61938e-12	1.40775e-10	1.75131e-10	147	0.572225	0.00316084	0.10669	0.106288	8	142
INSL5	0.485482	0.464646	7.69996	7.71318	1.84128e-12	1.68442e-12	1.44873e-10	1.81572e-10	147	0.572225	0.00316084	0.0270744	0.0269817	8	142
AHR	2.22924	1.8515	7.69471	7.70959	1.89595e-12	1.71853e-12	1.48581e-10	1.84444e-10	147	0.572225	0.00316084	0.571632	0.569428	8	142
ESM1	-5.01129	-4.70912	-7.69426	-7.7092	1.9007e-12	1.72222e-12	1.48581e-10	1.84444e-10	147	0.572225	0.00316084	2.88905	2.87786	8	142
ZKSCAN7	1.27929	1.23495	7.69025	7.70495	1.94367e-12	1.76361e-12	1.5145e-10	1.88268e-10	147	0.572225	0.00316084	0.188471	0.187753	8	142
MORN5	2.3065	2.23429	7.68601	7.70088	1.9901e-12	1.80415e-12	1.54569e-10	1.91976e-10	147	0.572225	0.00316084	0.613332	0.610966	8	142
AMACR	3.64634	3.33978	7.68398	7.69889	2.01276e-12	1.82429e-12	1.5533e-10	1.92917e-10	147	0.572225	0.00316084	1.53367	1.52774	8	142
CEP41	1.17436	1.05914	7.68421	7.69886	2.01016e-12	1.82465e-12	1.5533e-10	1.92917e-10	147	0.572225	0.00316084	0.159071	0.158466	8	142
CORO6	2.58749	2.26832	7.68022	7.69509	2.05534e-12	1.86336e-12	1.58111e-10	1.96382e-10	147	0.572225	0.00316084	0.773035	0.77005	8	142
GPS1	0.894863	0.912702	7.6795	7.69392	2.06357e-12	1.87556e-12	1.5824e-10	1.97041e-10	147	0.572225	0.00316084	0.0924774	0.0921311	8	142
AL359976.1	0.687492	0.722439	7.67814	7.6922	2.07929e-12	1.89365e-12	1.58941e-10	1.98312e-10	147	0.572225	0.00316084	0.0546024	0.054403	8	142
COG4	0.84479	0.867945	7.67723	7.69159	2.08984e-12	1.90018e-12	1.59244e-10	1.98368e-10	147	0.572225	0.00316084	0.0824665	0.082159	8	142
DYSF	-2.66035	-2.89236	-7.67541	-7.69027	2.11121e-12	1.91417e-12	1.60366e-10	1.992e-10	147	0.572225	0.00316084	0.818206	0.815046	8	142
CCDC65	2.0348	2.00604	7.67419	7.68901	2.12554e-12	1.92765e-12	1.60948e-10	1.99974e-10	147	0.572225	0.00316084	0.478815	0.476971	8	142
CTF1	1.43129	1.54909	7.67276	7.68748	2.14252e-12	1.9442e-12	1.61727e-10	2.0106e-10	147	0.572225	0.00316084	0.236995	0.236088	8	142
ADAMTS13	1.62353	1.66716	7.66996	7.68472	2.17619e-12	1.97438e-12	1.63757e-10	2.03545e-10	147	0.572225	0.00316084	0.305158	0.303987	8	142
RAPGEF4	-3.14563	-2.96557	-7.66557	-7.68044	2.23e-12	2.02211e-12	1.67285e-10	2.07819e-10	147	0.572225	0.00316084	1.14688	1.14244	8	142
GTF2IP1	1.32191	1.22812	7.66331	7.67798	2.25821e-12	2.04998e-12	1.68877e-10	2.10031e-10	147	0.572225	0.00316084	0.202656	0.201882	8	142
SLC6A11	0.64338	0.655846	7.65732	7.67122	2.33485e-12	2.12869e-12	1.74069e-10	2.17422e-10	147	0.572225	0.00316084	0.0480808	0.0479066	8	142
AL513174.1	0.631482	0.595047	7.65517	7.66903	2.36295e-12	2.15484e-12	1.75622e-10	2.19416e-10	147	0.572225	0.00316084	0.046345	0.0461775	8	142
ZKSCAN5	0.873498	0.903428	7.64058	7.65491	2.56259e-12	2.33125e-12	1.89876e-10	2.36651e-10	147	0.572225	0.00316084	0.0890144	0.0886815	8	142
WDR73	0.706831	0.713839	7.63217	7.6462	2.6852e-12	2.44698e-12	1.98352e-10	2.47639e-10	147	0.572225	0.00316084	0.0584151	0.0582008	8	142
HUNK	1.82565	1.66175	7.62738	7.64209	2.75755e-12	2.50362e-12	2.02812e-10	2.52333e-10	147	0.572225	0.00316084	0.390186	0.388685	8	142
AC005154.1	1.56362	1.56133	7.62707	7.64173	2.76237e-12	2.50862e-12	2.02812e-10	2.52333e-10	147	0.572225	0.00316084	0.286243	0.285145	8	142
ZFHX2	1.2677	1.26419	7.61842	7.63299	2.89819e-12	2.63369e-12	2.12139e-10	2.64111e-10	147	0.572225	0.00316084	0.188579	0.18786	8	142
TNNI3	2.11205	2.10596	7.61093	7.62564	3.02136e-12	2.74362e-12	2.20487e-10	2.74304e-10	147	0.572225	0.00316084	0.524474	0.522453	8	142
ARHGAP27	1.29867	1.10514	7.60151	7.61606	3.18341e-12	2.8937e-12	2.3066e-10	2.87499e-10	147	0.572225	0.00316084	0.198786	0.198028	8	142
AC097493.2	1.37909	1.14069	7.60119	7.61576	3.1891e-12	2.89846e-12	2.3066e-10	2.87499e-10	147	0.572225	0.00316084	0.224188	0.223331	8	142
ZNF620	1.00972	1.05933	7.60117	7.61556	3.18942e-12	2.90167e-12	2.3066e-10	2.87499e-10	147	0.572225	0.00316084	0.12018	0.119726	8	142
XPO5	1.12561	1.01479	7.59905	7.61351	3.22722e-12	2.93494e-12	2.32697e-10	2.89928e-10	147	0.572225	0.00316084	0.149434	0.148867	8	142
NBR1	0.810527	0.839639	7.59739	7.61156	3.25702e-12	2.96694e-12	2.34147e-10	2.92217e-10	147	0.572225	0.00316084	0.0775168	0.0772285	8	142
LAMC2	3.44665	2.92831	7.59169	7.60642	3.3615e-12	3.05279e-12	2.40941e-10	2.9978e-10	147	0.572225	0.00316084	1.4038	1.39837	8	142
CYREN	1.32758	1.30669	7.58241	7.59693	3.53906e-12	3.21808e-12	2.52918e-10	3.15076e-10	147	0.572225	0.00316084	0.208784	0.207987	8	142
GRB2	1.06417	0.812609	7.57697	7.59136	3.64726e-12	3.31912e-12	2.59881e-10	3.24011e-10	147	0.572225	0.00316084	0.134344	0.133835	8	142
RAP1GAP2	2.4541	2.32433	7.56947	7.58412	3.80207e-12	3.45514e-12	2.70115e-10	3.36296e-10	147	0.572225	0.00316084	0.715883	0.71312	8	142
AC097359.1	0.93623	0.952796	7.56883	7.5831	3.81547e-12	3.47472e-12	2.70272e-10	3.37211e-10	147	0.572225	0.00316084	0.104207	0.103815	8	142
IQCH	2.00376	2.13933	7.54426	7.55883	4.37117e-12	3.97512e-12	3.0873e-10	3.84645e-10	147	0.572225	0.00316084	0.480448	0.478597	8	142
GNAI1	2.1066	1.92506	7.54277	7.55735	4.40725e-12	4.00785e-12	3.10371e-10	3.86681e-10	147	0.572225	0.00316084	0.531243	0.529195	8	142
RCC2P4	0.429565	0.422654	7.5416	7.55416	4.43594e-12	4.07933e-12	3.11483e-10	3.92434e-10	147	0.572225	0.00316084	0.0220964	0.0220229	8	142
CDK5	1.23077	1.05736	7.52728	7.54166	4.8012e-12	4.37158e-12	3.36154e-10	4.19329e-10	147	0.572225	0.00316084	0.18208	0.181387	8	142
FBXL19	1.26099	1.17793	7.52462	7.539	4.87246e-12	4.43641e-12	3.40158e-10	4.24318e-10	147	0.572225	0.00316084	0.191268	0.190539	8	142
RUNDC1	0.923159	0.905953	7.51772	7.53189	5.06165e-12	4.61466e-12	3.52347e-10	4.40095e-10	147	0.572225	0.00316084	0.1027	0.102314	8	142
DMTF1	1.01546	0.957487	7.51397	7.52821	5.1674e-12	4.70939e-12	3.58674e-10	4.47282e-10	147	0.572225	0.00316084	0.124388	0.123918	8	142
RAMP2	-3.16676	-3.10347	-7.51335	-7.52792	5.18531e-12	4.71705e-12	3.58886e-10	4.47282e-10	147	0.572225	0.00316084	1.20991	1.20523	8	142
AL162431.4	0.957036	0.925343	7.51082	7.52501	5.25807e-12	4.79357e-12	3.62883e-10	4.53239e-10	147	0.572225	0.00316084	0.110579	0.110162	8	142
AGPAT4	1.98911	1.60575	7.50809	7.52259	5.33791e-12	4.85798e-12	3.67343e-10	4.5802e-10	147	0.572225	0.00316084	0.478022	0.47618	8	142
CHD7	1.18795	1.09618	7.50352	7.51784	5.47419e-12	4.98729e-12	3.75651e-10	4.68876e-10	147	0.572225	0.00316084	0.170707	0.170058	8	142
BNIP3P4	4.22256	4.10199	7.49287	7.50742	5.80552e-12	5.28304e-12	3.97259e-10	4.95274e-10	147	0.572225	0.00316084	2.16294	2.15456	8	142
CAPN1	1.38999	1.46098	7.48882	7.50319	5.93654e-12	5.40797e-12	4.05077e-10	5.05553e-10	147	0.572225	0.00316084	0.234631	0.233733	8	142
CHL1	6.01463	6.21369	7.48663	7.50118	6.00867e-12	5.4683e-12	4.08844e-10	5.09754e-10	147	0.572225	0.00316084	4.39577	4.37874	8	142
NKIRAS2	0.801564	0.709455	7.47911	7.49307	6.26291e-12	5.71882e-12	4.24946e-10	5.3161e-10	147	0.572225	0.00316084	0.0782286	0.0779375	8	142
CCDC181	2.62226	2.52173	7.47518	7.48966	6.40014e-12	5.8274e-12	4.33041e-10	5.40186e-10	147	0.572225	0.00316084	0.838102	0.834864	8	142
CDK12	0.85067	0.77234	7.47025	7.48426	6.5761e-12	6.00367e-12	4.43704e-10	5.5497e-10	147	0.572225	0.00316084	0.0883163	0.0879861	8	142
NME9	1.66665	1.56892	7.46464	7.47902	6.78256e-12	6.17972e-12	4.56359e-10	5.69653e-10	147	0.572225	0.00316084	0.339515	0.33821	8	142
ZBTB8A	1.06335	1.05031	7.46392	7.47811	6.80932e-12	6.21095e-12	4.56887e-10	5.70942e-10	147	0.572225	0.00316084	0.13823	0.137707	8	142
GPC4	3.00011	2.83458	7.46115	7.47561	6.91417e-12	6.29684e-12	4.62637e-10	5.77234e-10	147	0.572225	0.00316084	1.10117	1.09691	8	142
ANKRD45	2.56668	2.40417	7.4603	7.47475	6.9465e-12	6.32693e-12	4.63516e-10	5.78389e-10	147	0.572225	0.00316084	0.806156	0.803043	8	142
NUP85	0.931018	0.832216	7.45968	7.47375	6.97037e-12	6.36195e-12	4.63828e-10	5.79989e-10	147	0.572225	0.00316084	0.106088	0.105689	8	142
NARF	0.902688	0.854078	7.45695	7.47099	7.07569e-12	6.45941e-12	4.69543e-10	5.87256e-10	147	0.572225	0.00316084	0.0998026	0.0994279	8	142
ANKRD30BP2	1.89756	1.8612	7.45491	7.4693	7.15575e-12	6.51995e-12	4.73555e-10	5.91136e-10	147	0.572225	0.00316084	0.441259	0.43956	8	142
WIPI1	1.4644	1.44168	7.44631	7.46062	7.50226e-12	6.83954e-12	4.95129e-10	6.18418e-10	147	0.572225	0.00316084	0.263407	0.262398	8	142
ONECUT2	1.61714	1.4889	7.44279	7.45712	7.64917e-12	6.97279e-12	5.02082e-10	6.28748e-10	147	0.572225	0.00316084	0.321525	0.32029	8	142
KCNB2	0.593578	0.559858	7.44292	7.45633	7.64365e-12	7.00299e-12	5.02082e-10	6.29275e-10	147	0.572225	0.00316084	0.043317	0.0431613	8	142
CUX1	1.36738	1.44395	7.44171	7.45598	7.69473e-12	7.01667e-12	5.03703e-10	6.29275e-10	147	0.572225	0.00316084	0.229944	0.229065	8	142
PSMC3IP	1.12808	1.14192	7.43002	7.44418	8.20525e-12	7.48784e-12	5.35671e-10	6.69716e-10	147	0.572225	0.00316084	0.156996	0.1564	8	142
KLHL5	-1.11281	-1.22001	-7.42186	-7.43599	8.58158e-12	7.8329e-12	5.58729e-10	6.98691e-10	147	0.572225	0.00316084	0.153112	0.152531	8	142
MEIS3	1.99446	1.81971	7.4191	7.43344	8.71233e-12	7.94371e-12	5.65717e-10	7.0667e-10	147	0.572225	0.00316084	0.492194	0.490298	8	142
CNR1	2.98333	2.51746	7.4061	7.42046	9.35717e-12	8.53157e-12	6.05959e-10	7.56931e-10	147	0.572225	0.00316084	1.10513	1.10085	8	142
VWA5A	1.74912	1.48443	7.39692	7.41118	9.84044e-12	8.97779e-12	6.35551e-10	7.94391e-10	147	0.572225	0.00316084	0.380827	0.379362	8	142
LASP1	1.39509	1.14811	7.39393	7.40812	1.00029e-11	9.12999e-12	6.4432e-10	8.05703e-10	147	0.572225	0.00316084	0.242461	0.241533	8	142
SLC44A4	4.62672	4.40075	7.39277	7.40712	1.0067e-11	9.1801e-12	6.45009e-10	8.07039e-10	147	0.572225	0.00316084	2.6676	2.65727	8	142
PITPNA	1.05556	0.969837	7.3928	7.40685	1.00649e-11	9.19389e-12	6.45009e-10	8.07039e-10	147	0.572225	0.00316084	0.138846	0.13832	8	142
BAZ1B	0.959402	0.909226	7.38838	7.40235	1.03118e-11	9.42385e-12	6.58948e-10	8.25036e-10	147	0.572225	0.00316084	0.11484	0.114407	8	142
ESYT3	1.8375	1.54252	7.37855	7.39279	1.08827e-11	9.93185e-12	6.93594e-10	8.67216e-10	147	0.572225	0.00316084	0.422379	0.420753	8	142
NSUN4	1.02239	0.899643	7.37592	7.38991	1.10409e-11	1.009e-11	7.01823e-10	8.78708e-10	147	0.572225	0.00316084	0.130855	0.13036	8	142
FAAP100	1.07635	0.988703	7.37207	7.38609	1.12761e-11	1.03039e-11	7.14894e-10	8.94977e-10	147	0.572225	0.00316084	0.145184	0.144633	8	142
KCP	3.17404	3.0131	7.36382	7.3781	1.1797e-11	1.07653e-11	7.45961e-10	9.32612e-10	147	0.572225	0.00316084	1.26534	1.26045	8	142
ABCG8	0.788357	0.77063	7.35898	7.37271	1.21138e-11	1.10886e-11	7.63995e-10	9.5811e-10	147	0.572225	0.00316084	0.0781627	0.0778719	8	142
FAM133B	0.900033	0.882822	7.35753	7.37139	1.22105e-11	1.11691e-11	7.68084e-10	9.62553e-10	147	0.572225	0.00316084	0.101916	0.101533	8	142
TPI1P2	0.977953	0.902374	7.35524	7.36916	1.23646e-11	1.13064e-11	7.75756e-10	9.7185e-10	147	0.572225	0.00316084	0.120401	0.119947	8	142
SLC35G5	0.834666	0.807566	7.35122	7.365	1.26391e-11	1.15673e-11	7.90928e-10	9.91697e-10	147	0.572225	0.00316084	0.0878003	0.0874721	8	142
IFT140	1.69428	1.64247	7.35002	7.36419	1.27222e-11	1.16187e-11	7.9407e-10	9.93531e-10	147	0.572225	0.00316084	0.361896	0.360505	8	142
AGAP10P	1.13305	1.12478	7.34838	7.36239	1.28367e-11	1.17336e-11	7.99152e-10	1.00077e-09	147	0.572225	0.00316084	0.16192	0.161305	8	142
GLRB	3.59522	3.59158	7.34697	7.36123	1.29365e-11	1.18088e-11	8.03292e-10	1.0046e-09	147	0.572225	0.00316084	1.63089	1.62458	8	142
ATXN1L	1.16538	1.14622	7.34491	7.35893	1.30826e-11	1.19582e-11	8.10287e-10	1.0147e-09	147	0.572225	0.00316084	0.171457	0.170804	8	142
DNAH2	0.859841	0.773897	7.3419	7.35569	1.33001e-11	1.21725e-11	8.2165e-10	1.03024e-09	147	0.572225	0.00316084	0.0934134	0.0930634	8	142
PFAS	1.04416	1.07136	7.33776	7.3517	1.36045e-11	1.24414e-11	8.3831e-10	1.05032e-09	147	0.572225	0.00316084	0.137911	0.137389	8	142
SLC15A2	2.62922	2.23757	7.33641	7.35063	1.37049e-11	1.25146e-11	8.42344e-10	1.05381e-09	147	0.572225	0.00316084	0.874734	0.871354	8	142
SLC35B3	0.965975	0.827214	7.33284	7.34671	1.39756e-11	1.27859e-11	8.56803e-10	1.07392e-09	147	0.572225	0.00316084	0.118189	0.117743	8	142
SOX4	2.11244	2.08137	7.32617	7.34034	1.44938e-11	1.32399e-11	8.86326e-10	1.10924e-09	147	0.572225	0.00316084	0.566244	0.56406	8	142
AC013470.2	1.51506	1.54276	7.32089	7.33497	1.49175e-11	1.36341e-11	9.09934e-10	1.13938e-09	147	0.572225	0.00316084	0.291689	0.29057	8	142
LZTFL1	1.13295	1.23138	7.30879	7.32272	1.59367e-11	1.45789e-11	9.69653e-10	1.21504e-09	147	0.572225	0.00316084	0.163651	0.163028	8	142
AKAP3	1.50864	1.48042	7.30824	7.3223	1.59842e-11	1.46129e-11	9.701e-10	1.21504e-09	147	0.572225	0.00316084	0.290224	0.289111	8	142
ZBTB37	0.927122	0.861782	7.30738	7.32118	1.60594e-11	1.47024e-11	9.71787e-10	1.21914e-09	147	0.572225	0.00316084	0.109633	0.10922	8	142
CEP19	0.885917	0.778121	7.307	7.32076	1.60925e-11	1.4736e-11	9.71787e-10	1.21914e-09	147	0.572225	0.00316084	0.100115	0.0997386	8	142
TUBG1	1.1688	1.10623	7.2994	7.31333	1.67741e-11	1.53464e-11	1.01042e-09	1.26648e-09	147	0.572225	0.00316084	0.174619	0.173954	8	142
IGKV1OR-2	4.29133	4.28469	7.29425	7.30842	1.72513e-11	1.57641e-11	1.03658e-09	1.29771e-09	147	0.572225	0.00316084	2.35728	2.34815	8	142
SPARCL1	-4.03436	-3.71972	-7.29297	-7.30713	1.73728e-11	1.58757e-11	1.03674e-09	1.29796e-09	147	0.572225	0.00316084	2.08415	2.07609	8	142
AC092338.1	1.71952	1.51621	7.29282	7.30689	1.73864e-11	1.58967e-11	1.03674e-09	1.29796e-09	147	0.572225	0.00316084	0.378629	0.377173	8	142
LRTOMT	1.02732	1.13449	7.29287	7.30672	1.73819e-11	1.59111e-11	1.03674e-09	1.29796e-09	147	0.572225	0.00316084	0.135147	0.134635	8	142
FLRT3	4.43042	4.19607	7.29241	7.30657	1.74257e-11	1.5924e-11	1.03674e-09	1.29796e-09	147	0.572225	0.00316084	2.51384	2.5041	8	142
BLACAT1	1.42749	1.27131	7.29065	7.30466	1.75931e-11	1.60911e-11	1.04413e-09	1.30836e-09	147	0.572225	0.00316084	0.261098	0.260098	8	142
GPC2	0.682893	0.519319	7.28353	7.29694	1.829e-11	1.67839e-11	1.08284e-09	1.36134e-09	147	0.572225	0.00316084	0.0598703	0.0596504	8	142
ZNRF2	1.12224	1.10731	7.27446	7.28833	1.92161e-11	1.75915e-11	1.13428e-09	1.42086e-09	147	0.572225	0.00316084	0.162092	0.161476	8	142
PECAM1	-2.66201	-2.82886	-7.27411	-7.2882	1.9253e-11	1.76035e-11	1.13428e-09	1.42086e-09	147	0.572225	0.00316084	0.912112	0.908587	8	142
CPNE7	3.85833	3.22447	7.26956	7.28367	1.97351e-11	1.80435e-11	1.15986e-09	1.45283e-09	147	0.572225	0.00316084	1.91854	1.91111	8	142
ARHGEF2	1.46949	1.13637	7.26891	7.28289	1.98049e-11	1.81212e-11	1.16114e-09	1.45554e-09	147	0.572225	0.00316084	0.278346	0.277279	8	142
TIGD4	1.11568	1.12084	7.26307	7.27692	2.04445e-11	1.87207e-11	1.19573e-09	1.50006e-09	147	0.572225	0.00316084	0.160703	0.160092	8	142
FAM167A	2.01371	1.92291	7.26233	7.27637	2.0527e-11	1.87767e-11	1.19766e-09	1.50091e-09	147	0.572225	0.00316084	0.523639	0.52162	8	142
KRT7	5.54841	5.87742	7.26074	7.27485	2.07059e-11	1.89334e-11	1.20519e-09	1.50979e-09	147	0.572225	0.00316084	3.97708	3.96167	8	142
SLC45A3	2.20654	1.75269	7.25843	7.27247	2.09675e-11	1.91797e-11	1.21748e-09	1.52576e-09	147	0.572225	0.00316084	0.6294	0.626972	8	142
FAM86EP	1.23295	1.21107	7.25683	7.27072	2.11506e-11	1.93644e-11	1.22517e-09	1.53675e-09	147	0.572225	0.00316084	0.196602	0.195852	8	142
LRRC45	1.18926	1.06981	7.25592	7.26978	2.12561e-11	1.94631e-11	1.22833e-09	1.54089e-09	147	0.572225	0.00316084	0.182962	0.182265	8	142
C2orf15	1.70026	1.68967	7.25451	7.26849	2.14197e-11	1.96001e-11	1.23483e-09	1.54804e-09	147	0.572225	0.00316084	0.374112	0.372674	8	142
DEGS2	2.14348	2.05533	7.25205	7.26607	2.17082e-11	1.98604e-11	1.24848e-09	1.56485e-09	147	0.572225	0.00316084	0.594985	0.59269	8	142
PTPRB	-3.2026	-3.13089	-7.24974	-7.2638	2.19828e-11	2.01079e-11	1.26127e-09	1.5806e-09	147	0.572225	0.00316084	1.32907	1.32393	8	142
WDR82	1.0252	0.94676	7.24869	7.26246	2.21081e-11	2.02555e-11	1.26546e-09	1.58843e-09	147	0.572225	0.00316084	0.136234	0.135718	8	142
AL512605.2	0.797072	0.861903	7.24636	7.2599	2.23907e-11	2.05393e-11	1.2786e-09	1.60687e-09	147	0.572225	0.00316084	0.0824035	0.0820962	8	142
GLOD4	1.04857	1.14345	7.23816	7.25192	2.34109e-11	2.14519e-11	1.33371e-09	1.67431e-09	147	0.572225	0.00316084	0.142931	0.142389	8	142
PRSS23	-2.47283	-2.60164	-7.2359	-7.24991	2.36998e-11	2.16874e-11	1.34676e-09	1.68871e-09	147	0.572225	0.00316084	0.795412	0.79234	8	142
GALNT4	1.13918	1.11302	7.2355	7.2493	2.37515e-11	2.17595e-11	1.34676e-09	1.69035e-09	147	0.572225	0.00316084	0.168825	0.168183	8	142
PTCD1	1.0812	1.07115	7.23414	7.24792	2.39269e-11	2.19243e-11	1.35352e-09	1.69916e-09	147	0.572225	0.00316084	0.152135	0.151557	8	142
TRPM8	2.22184	2.17079	7.22966	7.24365	2.45166e-11	2.24393e-11	1.38364e-09	1.73501e-09	147	0.572225	0.00316084	0.64325	0.640768	8	142
AC098826.2	3.43102	3.34081	7.22684	7.24087	2.48946e-11	2.27817e-11	1.4017e-09	1.75738e-09	147	0.572225	0.00316084	1.53511	1.52917	8	142
MED13	0.816979	0.810185	7.2234	7.23693	2.53647e-11	2.32745e-11	1.42485e-09	1.79122e-09	147	0.572225	0.00316084	0.087122	0.0867964	8	142
PTGFRN	2.60593	2.32389	7.2213	7.23529	2.56548e-11	2.34827e-11	1.4378e-09	1.80305e-09	147	0.572225	0.00316084	0.886915	0.883488	8	142
TMEM102	1.37303	1.21442	7.21871	7.23257	2.6018e-11	2.38334e-11	1.45478e-09	1.82574e-09	147	0.572225	0.00316084	0.246395	0.245452	8	142
EFCAB12	1.64741	1.51898	7.21245	7.22635	2.6917e-11	2.46527e-11	1.50157e-09	1.88414e-09	147	0.572225	0.00316084	0.355325	0.35396	8	142
C16orf71	1.60331	1.61223	7.20471	7.21859	2.80713e-11	2.57149e-11	1.55877e-09	1.96079e-09	147	0.572225	0.00316084	0.33728	0.335984	8	142
TUBB8P11	0.253342	0.227089	7.20631	7.21505	2.78282e-11	2.62131e-11	1.54883e-09	1.99418e-09	147	0.572225	0.00316084	0.00841742	0.00839704	8	142
BAMBI	3.38596	3.09605	7.19193	7.20588	3.00853e-11	2.75518e-11	1.66677e-09	2.09122e-09	147	0.572225	0.00316084	1.5096	1.50376	8	142
EGFL8	1.3847	1.37142	7.18579	7.19958	3.11025e-11	2.85095e-11	1.71918e-09	2.15896e-09	147	0.572225	0.00316084	0.252903	0.251935	8	142
CLDN12	1.27423	1.33992	7.18498	7.19874	3.12393e-11	2.86403e-11	1.72007e-09	2.15963e-09	147	0.572225	0.00316084	0.214208	0.21339	8	142
CCDC13	1.58735	1.66933	7.18485	7.19869	3.1261e-11	2.86489e-11	1.72007e-09	2.15963e-09	147	0.572225	0.00316084	0.33243	0.331153	8	142
SMARCC1	1.01779	1.00272	7.17517	7.1888	3.29431e-11	3.02275e-11	1.8085e-09	2.27345e-09	147	0.572225	0.00316084	0.137038	0.136519	8	142
GTF2IRD1P1	0.755093	0.720815	7.17461	7.18798	3.30424e-11	3.03623e-11	1.80984e-09	2.27841e-09	147	0.572225	0.00316084	0.0754385	0.0751582	8	142
TCAF1	1.08156	1.0796	7.1687	7.18235	3.41169e-11	3.13023e-11	1.86447e-09	2.34137e-09	147	0.572225	0.00316084	0.155027	0.154439	8	142
ADAMTS9	2.56971	2.3065	7.16823	7.18211	3.42041e-11	3.13427e-11	1.86501e-09	2.34137e-09	147	0.572225	0.00316084	0.875257	0.871875	8	142
KIAA1211L	2.24506	2.09121	7.16454	7.17841	3.48924e-11	3.19786e-11	1.89826e-09	2.38348e-09	147	0.572225	0.00316084	0.668758	0.666177	8	142
CEP162	0.962005	0.907738	7.15652	7.17007	3.64405e-11	3.34559e-11	1.97802e-09	2.48799e-09	147	0.572225	0.00316084	0.123067	0.122602	8	142
ERI2	0.827893	0.954188	7.14781	7.16122	3.81962e-11	3.50976e-11	2.06868e-09	2.60423e-09	147	0.572225	0.00316084	0.0913674	0.0910254	8	142
DHX58	1.17549	0.924546	7.14653	7.16019	3.84606e-11	3.5295e-11	2.07834e-09	2.61301e-09	147	0.572225	0.00316084	0.184261	0.183559	8	142
FLT1	-3.72607	-3.54161	-7.13931	-7.15316	3.99915e-11	3.66626e-11	2.15624e-09	2.7082e-09	147	0.572225	0.00316084	1.85515	1.84797	8	142
DNAI1	2.37987	2.37312	7.137	7.15081	4.04935e-11	3.71315e-11	2.1765e-09	2.73673e-09	147	0.572225	0.00316084	0.757296	0.754372	8	142
BMT2	1.11511	1.04104	7.13675	7.15036	4.05475e-11	3.72227e-11	2.1765e-09	2.73736e-09	147	0.572225	0.00316084	0.166274	0.165641	8	142
ECSCR	-3.30422	-3.32205	-7.13601	-7.14985	4.07103e-11	3.73254e-11	2.1804e-09	2.73882e-09	147	0.572225	0.00316084	1.46021	1.45456	8	142
ARHGAP29	1.84657	1.66806	7.13506	7.14883	4.09196e-11	3.75314e-11	2.18676e-09	2.74785e-09	147	0.572225	0.00316084	0.456171	0.454414	8	142
KRT8P18	0.671948	0.691722	7.1337	7.14684	4.12206e-11	3.79379e-11	2.19798e-09	2.77148e-09	147	0.572225	0.00316084	0.060427	0.0602049	8	142
CDH9	1.86325	1.69144	7.13092	7.14469	4.18442e-11	3.83824e-11	2.22632e-09	2.79777e-09	147	0.572225	0.00316084	0.464986	0.463195	8	142
BBOF1	1.26597	1.24099	7.12741	7.14107	4.26432e-11	3.91414e-11	2.26384e-09	2.84682e-09	147	0.572225	0.00316084	0.214867	0.214046	8	142
PPL	2.43198	2.53808	7.12679	7.1406	4.27861e-11	3.92414e-11	2.26506e-09	2.84682e-09	147	0.572225	0.00316084	0.793089	0.790026	8	142
CFAP70	1.80513	1.94268	7.1265	7.14026	4.28538e-11	3.93133e-11	2.26506e-09	2.84682e-09	147	0.572225	0.00316084	0.436973	0.435291	8	142
CFAP69	1.86662	1.87538	7.11929	7.13304	4.45541e-11	4.08777e-11	2.33681e-09	2.94281e-09	147	0.572225	0.00316084	0.468195	0.466392	8	142
SLC7A6OS	0.757391	0.794905	7.11973	7.13301	4.44473e-11	4.08843e-11	2.33681e-09	2.94281e-09	147	0.572225	0.00316084	0.077073	0.0767864	8	142
CD34	-2.96618	-2.94936	-7.1191	-7.13291	4.45981e-11	4.09057e-11	2.33681e-09	2.94281e-09	147	0.572225	0.00316084	1.18232	1.17775	8	142
STMP1	1.01036	0.973903	7.11377	7.12728	4.58993e-11	4.2168e-11	2.39661e-09	3.02393e-09	147	0.572225	0.00316084	0.137386	0.136865	8	142
UQCRFS1P3	0.933508	0.956714	7.11361	7.12707	4.59379e-11	4.22161e-11	2.39661e-09	3.02393e-09	147	0.572225	0.00316084	0.117286	0.116843	8	142
BMS1P1	1.62713	1.54133	7.11026	7.12397	4.67752e-11	4.29303e-11	2.43384e-09	3.06531e-09	147	0.572225	0.00316084	0.356668	0.355297	8	142
ELF3	3.72719	3.50769	7.10996	7.12376	4.68531e-11	4.29789e-11	2.43384e-09	3.06531e-09	147	0.572225	0.00316084	1.87162	1.86438	8	142
SETP20	0.870461	0.825726	7.10278	7.11616	4.87015e-11	4.47788e-11	2.52443e-09	3.1868e-09	147	0.572225	0.00316084	0.10229	0.101905	8	142
OR8B3	0.130596	0.133466	7.11996	7.11473	4.43925e-11	4.51258e-11	2.33681e-09	3.20461e-09	147	0.572225	0.00316084	0.00229137	0.00229474	8	142
PKD2	1.54737	1.4235	7.10058	7.11425	4.9282e-11	4.52431e-11	2.54905e-09	3.20606e-09	147	0.572225	0.00316084	0.323438	0.322196	8	142
NECTIN1	1.32179	1.00942	7.09881	7.11243	4.97523e-11	4.56888e-11	2.56661e-09	3.23072e-09	147	0.572225	0.00316084	0.236126	0.235223	8	142
POLG2	0.994913	0.907405	7.09851	7.11198	4.98338e-11	4.5799e-11	2.56661e-09	3.23161e-09	147	0.572225	0.00316084	0.133791	0.133284	8	142
LDB2	-3.19862	-3.14988	-7.0957	-7.10947	5.05923e-11	4.64247e-11	2.60013e-09	3.26879e-09	147	0.572225	0.00316084	1.38396	1.3786	8	142
ZNF282	0.911669	0.895071	7.0938	7.1072	5.1115e-11	4.69966e-11	2.6214e-09	3.30204e-09	147	0.572225	0.00316084	0.112488	0.112064	8	142
DNAJC7	0.533809	0.461097	7.0934	7.10606	5.12233e-11	4.72861e-11	2.6214e-09	3.31534e-09	147	0.572225	0.00316084	0.0385702	0.0384329	8	142
RTL6	1.15171	1.13791	7.09042	7.10397	5.20518e-11	4.78237e-11	2.65817e-09	3.34594e-09	147	0.572225	0.00316084	0.179694	0.17901	8	142
TRRAP	1.25636	1.13886	7.08243	7.096	5.43387e-11	4.99223e-11	2.76602e-09	3.48476e-09	147	0.572225	0.00316084	0.214314	0.213495	8	142
ZNF786	0.925012	0.829852	7.08225	7.09564	5.43927e-11	5.00185e-11	2.76602e-09	3.48476e-09	147	0.572225	0.00316084	0.116183	0.115744	8	142
AL049767.1	2.31662	2.1792	7.07716	7.09086	5.5903e-11	5.13252e-11	2.83685e-09	3.56829e-09	147	0.572225	0.00316084	0.729764	0.726947	8	142
MID1IP1	1.63257	1.59879	7.07315	7.08678	5.71226e-11	5.24664e-11	2.89266e-09	3.63998e-09	147	0.572225	0.00316084	0.362835	0.36144	8	142
CEP95	0.95507	1.00071	7.07271	7.08611	5.72573e-11	5.2656e-11	2.89342e-09	3.64549e-09	147	0.572225	0.00316084	0.12419	0.123721	8	142
ZNF663P	1.5692	1.47598	7.06294	7.07654	6.0345e-11	5.54405e-11	3.04308e-09	3.83025e-09	147	0.572225	0.00316084	0.336181	0.33489	8	142
L3MBTL4	-2.04079	-1.81458	-7.06124	-7.07489	6.08984e-11	5.59349e-11	3.06459e-09	3.85636e-09	147	0.572225	0.00316084	0.568885	0.566692	8	142
KLLN	0.761343	0.80339	7.05802	7.07119	6.1961e-11	5.70595e-11	3.11158e-09	3.92572e-09	147	0.572225	0.00316084	0.0792473	0.0789523	8	142
ELAC2	0.994148	0.949428	7.04533	7.0587	6.63315e-11	6.1025e-11	3.32415e-09	4.18984e-09	147	0.572225	0.00316084	0.135609	0.135096	8	142
AL391419.1	0.986331	1.06019	7.04456	7.05793	6.66059e-11	6.128e-11	3.33099e-09	4.19863e-09	147	0.572225	0.00316084	0.133514	0.133009	8	142
SLC22A23	-2.2729	-2.05079	-7.04318	-7.05681	6.7101e-11	6.16497e-11	3.34881e-09	4.21523e-09	147	0.572225	0.00316084	0.709271	0.706533	8	142
SCN11A	0.727331	0.669677	7.04269	7.05579	6.72751e-11	6.19888e-11	3.35058e-09	4.22968e-09	147	0.572225	0.00316084	0.0726401	0.0723706	8	142
TMEM163	2.5254	2.38163	7.03999	7.05363	6.82599e-11	6.27146e-11	3.39263e-09	4.2704e-09	147	0.572225	0.00316084	0.876404	0.873018	8	142
MSL1	0.783455	0.698576	7.03878	7.05196	6.87019e-11	6.32801e-11	3.40759e-09	4.30006e-09	147	0.572225	0.00316084	0.0843766	0.0840617	8	142
LMTK2	1.2583	1.32812	7.03672	7.05021	6.94649e-11	6.38774e-11	3.43155e-09	4.32365e-09	147	0.572225	0.00316084	0.217778	0.216946	8	142
L3MBTL3	1.19591	1.01805	7.03671	7.05018	6.94691e-11	6.38886e-11	3.43155e-09	4.32365e-09	147	0.572225	0.00316084	0.19672	0.195969	8	142
CDH5	-3.09895	-3.08447	-7.03049	-7.04412	7.18289e-11	6.60006e-11	3.53367e-09	4.45747e-09	147	0.572225	0.00316084	1.32327	1.31815	8	142
AP002381.1	0.190737	0.18195	7.03524	7.04027	7.00221e-11	6.73815e-11	3.45181e-09	4.54146e-09	147	0.572225	0.00316084	0.00500614	0.00499898	8	142
PAGR1	0.975454	1.00237	7.02319	7.03652	7.46932e-11	6.87522e-11	3.66711e-09	4.62443e-09	147	0.572225	0.00316084	0.131381	0.130884	8	142
EXOC7	0.714503	0.725556	7.02027	7.03331	7.58723e-11	6.99482e-11	3.71744e-09	4.69532e-09	147	0.572225	0.00316084	0.0705487	0.0702874	8	142
SRSF12	0.968377	0.893487	7.01058	7.02388	7.99131e-11	7.3577e-11	3.9075e-09	4.92891e-09	147	0.572225	0.00316084	0.129948	0.129457	8	142
CTTNBP2NL	1.51879	1.19695	7.00889	7.02238	8.06419e-11	7.4172e-11	3.93517e-09	4.95874e-09	147	0.572225	0.00316084	0.319807	0.318579	8	142
UBAC2	0.799498	0.739594	7.00753	7.02067	8.12297e-11	7.48559e-11	3.95586e-09	4.99437e-09	147	0.572225	0.00316084	0.088653	0.0883215	8	142
ANXA11	1.23249	1.324	7.00485	7.01826	8.24058e-11	7.58289e-11	4.00506e-09	5.04911e-09	147	0.572225	0.00316084	0.210842	0.210037	8	142
NSUN5	1.08262	1.07073	7.00137	7.01472	8.39548e-11	7.72847e-11	4.07215e-09	5.13571e-09	147	0.572225	0.00316084	0.162846	0.162227	8	142
CCDC14	1.20212	1.05607	6.99991	7.01331	8.46127e-11	7.78717e-11	4.09584e-09	5.16435e-09	147	0.572225	0.00316084	0.200864	0.200097	8	142
XYLT1	1.42461	1.02559	6.99904	7.0125	8.50079e-11	7.82109e-11	4.10674e-09	5.17647e-09	147	0.572225	0.00316084	0.282165	0.281083	8	142
PLS1	2.35714	2.32356	6.99293	7.00647	8.78331e-11	8.07781e-11	4.23475e-09	5.33571e-09	147	0.572225	0.00316084	0.773823	0.770835	8	142
VWA7	1.82511	1.93587	6.99232	7.00582	8.81201e-11	8.10592e-11	4.24013e-09	5.34361e-09	147	0.572225	0.00316084	0.464005	0.462218	8	142
NUS1	2.84842	2.67009	6.99024	7.0038	8.91034e-11	8.19432e-11	4.27892e-09	5.39114e-09	147	0.572225	0.00316084	1.13087	1.12649	8	142
PODXL	-2.92574	-2.99465	-6.98706	-7.00061	9.06346e-11	8.33559e-11	4.34382e-09	5.47321e-09	147	0.572225	0.00316084	1.19418	1.18957	8	142
TSNAXIP1	1.91507	1.85448	6.98279	6.99628	9.27282e-11	8.53107e-11	4.43535e-09	5.59047e-09	147	0.572225	0.00316084	0.512271	0.510297	8	142
CYYR1	-2.85756	-2.91914	-6.98001	-6.99355	9.41149e-11	8.65699e-11	4.49046e-09	5.6586e-09	147	0.572225	0.00316084	1.14148	1.13706	8	142
EGFL7	-3.2752	-3.32879	-6.97974	-6.99328	9.42521e-11	8.66924e-11	4.49046e-09	5.6586e-09	147	0.572225	0.00316084	1.49963	1.49383	8	142
ZBED4	0.93774	0.853256	6.97068	6.98388	9.89282e-11	9.11662e-11	4.70397e-09	5.9389e-09	147	0.572225	0.00316084	0.123255	0.122789	8	142
FBXL20	0.897124	0.861222	6.96695	6.98011	1.00918e-10	9.30226e-11	4.78457e-09	6.03781e-09	147	0.572225	0.00316084	0.11293	0.112504	8	142
OGG1	1.11707	1.09913	6.96676	6.98006	1.01019e-10	9.30493e-11	4.78457e-09	6.03781e-09	147	0.572225	0.00316084	0.175101	0.174434	8	142
SERPINE2	4.16314	3.17587	6.96253	6.97605	1.03327e-10	9.50674e-11	4.88429e-09	6.15668e-09	147	0.572225	0.00316084	2.43499	2.42556	8	142
C17orf80	0.6404	0.721128	6.95513	6.96791	1.07491e-10	9.92972e-11	5.06131e-09	6.41805e-09	147	0.572225	0.00316084	0.0577408	0.0575291	8	142
BBS12	1.3397	1.33313	6.95055	6.96389	1.1015e-10	1.01451e-10	5.1764e-09	6.5445e-09	147	0.572225	0.00316084	0.253027	0.252058	8	142
NDE1	1.09427	0.893619	6.95009	6.96335	1.10421e-10	1.01748e-10	5.17906e-09	6.55086e-09	147	0.572225	0.00316084	0.168834	0.168191	8	142
VEGFA	-4.34514	-4.20844	-6.94887	-6.96237	1.11138e-10	1.02281e-10	5.2026e-09	6.57242e-09	147	0.572225	0.00316084	2.66298	2.65267	8	142
BCHE	3.9253	3.55858	6.94732	6.96081	1.12062e-10	1.03137e-10	5.23166e-09	6.61456e-09	147	0.572225	0.00316084	2.1742	2.16579	8	142
GINS4	0.996213	1.00732	6.9471	6.9603	1.12192e-10	1.03415e-10	5.23166e-09	6.61956e-09	147	0.572225	0.00316084	0.140051	0.13952	8	142
PTK7	2.02552	1.931	6.94576	6.95919	1.13e-10	1.04034e-10	5.2592e-09	6.64632e-09	147	0.572225	0.00316084	0.579193	0.57696	8	142
AC098826.3	0.169141	0.174224	6.95568	6.95858	1.07174e-10	1.04371e-10	5.05624e-09	6.655e-09	147	0.572225	0.00316084	0.00402724	0.00402388	8	142
OR2F1	0.565884	0.573063	6.93177	6.9443	1.21748e-10	1.1264e-10	5.63379e-09	7.16846e-09	147	0.572225	0.00316084	0.0453896	0.0452259	8	142
EVPL	1.34237	1.22185	6.92979	6.9431	1.23036e-10	1.13367e-10	5.68249e-09	7.20085e-09	147	0.572225	0.00316084	0.255561	0.254582	8	142
AC011447.5	0.173167	0.161089	6.93592	6.93936	1.19082e-10	1.15651e-10	5.53158e-09	7.33186e-09	147	0.572225	0.00316084	0.00424532	0.00424112	8	142
CLBA1	1.28312	1.36199	6.92546	6.93874	1.25909e-10	1.16034e-10	5.78668e-09	7.34207e-09	147	0.572225	0.00316084	0.233789	0.232895	8	142
C6orf52	1.33548	1.4794	6.92405	6.93734	1.26857e-10	1.16902e-10	5.81155e-09	7.36638e-09	147	0.572225	0.00316084	0.253363	0.252393	8	142
IRF5	1.77091	1.32342	6.92379	6.93715	1.27033e-10	1.1702e-10	5.81155e-09	7.36638e-09	147	0.572225	0.00316084	0.445547	0.443831	8	142
AC068137.1	0.414382	0.467224	6.92531	6.93702	1.26011e-10	1.17103e-10	5.78668e-09	7.36638e-09	147	0.572225	0.00316084	0.0243845	0.0243022	8	142
RPL3P3	0.247371	0.238639	6.92813	6.93669	1.24126e-10	1.17308e-10	5.7219e-09	7.36638e-09	147	0.572225	0.00316084	0.00868266	0.00866125	8	142
PLEKHN1	1.7487	1.56278	6.9227	6.93606	1.27774e-10	1.17706e-10	5.83409e-09	7.37735e-09	147	0.572225	0.00316084	0.434578	0.432906	8	142
PLEKHH2	2.71749	2.70951	6.922	6.93542	1.28251e-10	1.1811e-10	5.83409e-09	7.38239e-09	147	0.572225	0.00316084	1.04969	1.04563	8	142
FBXW9	1.02326	1.01393	6.92205	6.93522	1.28215e-10	1.18232e-10	5.83409e-09	7.38239e-09	147	0.572225	0.00316084	0.14883	0.148265	8	142
INCA1	0.918761	0.965361	6.91944	6.93254	1.30005e-10	1.19933e-10	5.90277e-09	7.47448e-09	147	0.572225	0.00316084	0.120075	0.119622	8	142
ZNF212	1.01688	0.986743	6.91631	6.92947	1.32189e-10	1.21913e-10	5.97948e-09	7.57767e-09	147	0.572225	0.00316084	0.147225	0.146667	8	142
MTATP6P25	0.535012	0.524911	6.91686	6.92927	1.31803e-10	1.22047e-10	5.97317e-09	7.57767e-09	147	0.572225	0.00316084	0.0407472	0.0406015	8	142
KIF9	1.43283	1.43749	6.91536	6.92866	1.32863e-10	1.22443e-10	5.99873e-09	7.58806e-09	147	0.572225	0.00316084	0.29238	0.291258	8	142
SSH3	1.33048	1.36677	6.91337	6.92664	1.34277e-10	1.23766e-10	6.05123e-09	7.65569e-09	147	0.572225	0.00316084	0.252248	0.251282	8	142
AL022342.1	0.112003	0.107634	6.93552	6.92506	1.19338e-10	1.24815e-10	5.53286e-09	7.70617e-09	147	0.572225	0.00316084	0.0017762	0.00178157	8	142
PMS2P1	1.03198	1.01283	6.91049	6.92364	1.36353e-10	1.25762e-10	6.13336e-09	7.75018e-09	147	0.572225	0.00316084	0.151885	0.151308	8	142
TMEM199	0.558585	0.53015	6.90679	6.91927	1.39057e-10	1.28728e-10	6.24335e-09	7.91819e-09	147	0.572225	0.00316084	0.0445466	0.0443861	8	142
HSD17B14	-2.2218	-2.11506	-6.905	-6.91836	1.40392e-10	1.2935e-10	6.27995e-09	7.9417e-09	147	0.572225	0.00316084	0.705135	0.702413	8	142
GAPDHP29	0.403225	0.3919	6.90634	6.91793	1.39394e-10	1.29645e-10	6.24687e-09	7.9451e-09	147	0.572225	0.00316084	0.023216	0.0231383	8	142
HYDIN	2.54156	2.49756	6.89866	6.91203	1.45202e-10	1.33789e-10	6.48312e-09	8.18387e-09	147	0.572225	0.00316084	0.924402	0.92083	8	142
ZNF815P	1.41749	1.20284	6.8966	6.90987	1.46798e-10	1.35338e-10	6.53022e-09	8.24852e-09	147	0.572225	0.00316084	0.287712	0.286609	8	142
TTLL9	1.03006	0.993147	6.89673	6.90986	1.46702e-10	1.35344e-10	6.53022e-09	8.24852e-09	147	0.572225	0.00316084	0.151923	0.151347	8	142
AC007906.2	1.29933	1.11113	6.8938	6.90703	1.48998e-10	1.37395e-10	6.61303e-09	8.35362e-09	147	0.572225	0.00316084	0.241943	0.241017	8	142
FCF1P10	1.37972	1.37864	6.89354	6.90679	1.49207e-10	1.37574e-10	6.61303e-09	8.35362e-09	147	0.572225	0.00316084	0.272827	0.271781	8	142
DCDC1	2.03615	1.93859	6.88422	6.89754	1.56779e-10	1.44517e-10	6.93588e-09	8.75916e-09	147	0.572225	0.00316084	0.595797	0.593499	8	142
SPRYD3	0.948305	0.963384	6.88261	6.89566	1.58127e-10	1.45964e-10	6.98276e-09	8.8307e-09	147	0.572225	0.00316084	0.129294	0.128805	8	142
SMARCD2	0.923202	0.806354	6.88184	6.89488	1.58775e-10	1.46578e-10	6.99856e-09	8.85166e-09	147	0.572225	0.00316084	0.122567	0.122104	8	142
SYT12	2.52233	2.39642	6.87962	6.89295	1.60655e-10	1.48084e-10	7.06854e-09	8.92634e-09	147	0.572225	0.00316084	0.915509	0.911971	8	142
CWC25	0.770213	0.741358	6.87685	6.88973	1.63033e-10	1.50644e-10	7.1601e-09	9.06412e-09	147	0.572225	0.00316084	0.0854341	0.085115	8	142
DCTN5	0.780167	0.767559	6.87241	6.88529	1.66921e-10	1.54239e-10	7.31755e-09	9.25982e-09	147	0.572225	0.00316084	0.08777	0.087442	8	142
RBP7	-3.2873	-2.85526	-6.8717	-6.88503	1.67558e-10	1.54456e-10	7.33219e-09	9.25982e-09	147	0.572225	0.00316084	1.55862	1.55258	8	142
WHAMM	0.738613	0.724516	6.86954	6.88236	1.69486e-10	1.56665e-10	7.40313e-09	9.37523e-09	147	0.572225	0.00316084	0.0787351	0.078442	8	142
IL17RD	2.31147	2.49952	6.86188	6.87517	1.76511e-10	1.62766e-10	7.68223e-09	9.72276e-09	147	0.572225	0.00316084	0.772821	0.769836	8	142
ADGRA1	0.549408	0.51049	6.86218	6.87456	1.76228e-10	1.63295e-10	7.68223e-09	9.73362e-09	147	0.572225	0.00316084	0.0436571	0.0435001	8	142
LUC7L	0.992964	1.06724	6.86123	6.87428	1.77117e-10	1.63536e-10	7.69471e-09	9.73362e-09	147	0.572225	0.00316084	0.142643	0.142102	8	142
DIP2B	0.941943	0.829425	6.85552	6.86852	1.82568e-10	1.68617e-10	7.91724e-09	1.00056e-08	147	0.572225	0.00316084	0.128576	0.128089	8	142
RAB36	1.75297	1.672	6.85518	6.86841	1.82894e-10	1.68711e-10	7.91724e-09	1.00056e-08	147	0.572225	0.00316084	0.44535	0.443635	8	142
CRPPA	1.9529	2.11439	6.84995	6.86319	1.88036e-10	1.73455e-10	8.12525e-09	1.02686e-08	147	0.572225	0.00316084	0.553571	0.551437	8	142
C2orf81	1.77774	1.55842	6.84596	6.85917	1.92053e-10	1.77189e-10	8.28403e-09	1.04709e-08	147	0.572225	0.00316084	0.459261	0.457492	8	142
AP000542.1	3.22921	3.1359	6.845	6.85828	1.93026e-10	1.78029e-10	8.31112e-09	1.05018e-08	147	0.572225	0.00316084	1.51578	1.50991	8	142
CCDC189	1.88685	1.71773	6.84382	6.85705	1.94234e-10	1.79199e-10	8.34829e-09	1.0552e-08	147	0.572225	0.00316084	0.517684	0.515689	8	142
GJB3	1.50885	1.34272	6.84302	6.8562	1.95058e-10	1.80006e-10	8.36881e-09	1.05807e-08	147	0.572225	0.00316084	0.331118	0.329846	8	142
TP53I13	1.03383	0.887128	6.84071	6.85374	1.97466e-10	1.82376e-10	8.45709e-09	1.0701e-08	147	0.572225	0.00316084	0.155556	0.154965	8	142
ERCC4	0.646156	0.619035	6.8386	6.85121	1.99679e-10	1.8484e-10	8.53671e-09	1.08264e-08	147	0.572225	0.00316084	0.0608036	0.0605801	8	142
NFKBIZ	2.94771	2.32146	6.83707	6.85033	2.013e-10	1.85696e-10	8.59081e-09	1.08573e-08	147	0.572225	0.00316084	1.26595	1.26106	8	142
P4HTM	1.21155	1.30496	6.83319	6.84628	2.0548e-10	1.89731e-10	8.75374e-09	1.10737e-08	147	0.572225	0.00316084	0.214103	0.213285	8	142
CHST2	-2.16205	-1.9832	-6.83068	-6.8439	2.0823e-10	1.92142e-10	8.85528e-09	1.11947e-08	147	0.572225	0.00316084	0.682331	0.679697	8	142
SYNCRIP	0.808834	0.715056	6.8277	6.84054	2.11531e-10	1.95592e-10	8.97986e-09	1.13756e-08	147	0.572225	0.00316084	0.0955783	0.0952199	8	142
STAG3L2	1.13351	1.1239	6.82336	6.83641	2.16442e-10	1.99921e-10	9.1722e-09	1.1607e-08	147	0.572225	0.00316084	0.18795	0.187234	8	142
RND2	0.97759	0.920097	6.82285	6.83581	2.17032e-10	2.0055e-10	9.18113e-09	1.16225e-08	147	0.572225	0.00316084	0.139821	0.139291	8	142
B4GALT5	1.70081	1.5131	6.82233	6.83549	2.17631e-10	2.00891e-10	9.19036e-09	1.16225e-08	147	0.572225	0.00316084	0.423287	0.421658	8	142
TARBP2	1.09929	1.06153	6.81883	6.83186	2.21689e-10	2.04801e-10	9.34537e-09	1.1828e-08	147	0.572225	0.00316084	0.17701	0.176335	8	142
EPS8L1	3.12791	2.91773	6.81453	6.82775	2.26793e-10	2.09303e-10	9.54387e-09	1.2067e-08	147	0.572225	0.00316084	1.43491	1.42936	8	142
ZNF775	1.26463	1.36603	6.81278	6.82584	2.28901e-10	2.11424e-10	9.601e-09	1.21681e-08	147	0.572225	0.00316084	0.234677	0.233779	8	142
OR13C1P	0.689715	0.716846	6.81274	6.82539	2.28945e-10	2.11938e-10	9.601e-09	1.21765e-08	147	0.572225	0.00316084	0.0698048	0.0695464	8	142
ZNF789	0.961974	0.932579	6.81172	6.82466	2.30178e-10	2.12754e-10	9.63597e-09	1.22022e-08	147	0.572225	0.00316084	0.135832	0.135317	8	142
USH1G	0.945268	1.05874	6.80695	6.81986	2.36058e-10	2.18222e-10	9.86504e-09	1.24942e-08	147	0.572225	0.00316084	0.131339	0.130842	8	142
RIMS2	2.89225	3.09559	6.80626	6.81946	2.36917e-10	2.18689e-10	9.88383e-09	1.24993e-08	147	0.572225	0.00316084	1.22983	1.22507	8	142
ZSCAN16	1.04104	0.977181	6.79882	6.81178	2.46404e-10	2.27755e-10	1.02619e-08	1.2995e-08	147	0.572225	0.00316084	0.159681	0.159074	8	142
GIMAP8	-2.20082	-2.46698	-6.79742	-6.81058	2.48235e-10	2.29207e-10	1.03026e-08	1.30471e-08	147	0.572225	0.00316084	0.713952	0.711196	8	142
PARP4	0.971014	0.892434	6.79746	6.81037	2.48187e-10	2.29456e-10	1.03026e-08	1.30471e-08	147	0.572225	0.00316084	0.138978	0.138452	8	142
CIAPIN1	1.25024	1.40629	6.79639	6.80943	2.49585e-10	2.30608e-10	1.03409e-08	1.30901e-08	147	0.572225	0.00316084	0.230473	0.229591	8	142
TEX38	0.512781	0.51587	6.79394	6.80607	2.52839e-10	2.34737e-10	1.04578e-08	1.33016e-08	147	0.572225	0.00316084	0.038798	0.0386598	8	142
AP000347.1	1.39702	1.33156	6.79157	6.80463	2.56022e-10	2.36533e-10	1.05713e-08	1.33805e-08	147	0.572225	0.00316084	0.288172	0.287067	8	142
HOXA3	2.26278	2.1694	6.79078	6.80393	2.57083e-10	2.37404e-10	1.0597e-08	1.34068e-08	147	0.572225	0.00316084	0.756192	0.753273	8	142
H3F3B	1.0657	0.889468	6.78714	6.80008	2.62078e-10	2.42282e-10	1.07845e-08	1.3659e-08	147	0.572225	0.00316084	0.167914	0.167276	8	142
TEX55	1.22417	1.2056	6.78388	6.79688	2.66623e-10	2.46421e-10	1.09529e-08	1.38687e-08	147	0.572225	0.00316084	0.221779	0.220931	8	142
TSPAN7	-4.07268	-3.36176	-6.7824	-6.79557	2.68708e-10	2.48131e-10	1.10198e-08	1.39413e-08	147	0.572225	0.00316084	2.45574	2.44623	8	142
ZNF594	1.02166	1.04989	6.77867	6.79158	2.74049e-10	2.5342e-10	1.12198e-08	1.42143e-08	147	0.572225	0.00316084	0.154709	0.154121	8	142
MIF4GD	0.827058	0.692437	6.7693	6.78206	2.87907e-10	2.66482e-10	1.17672e-08	1.49216e-08	147	0.572225	0.00316084	0.101665	0.101283	8	142
CMTM7	1.46101	0.979402	6.76387	6.77689	2.96265e-10	2.73845e-10	1.20884e-08	1.5308e-08	147	0.572225	0.00316084	0.317765	0.316545	8	142
LMOD3	0.614062	0.614741	6.76156	6.77397	2.99883e-10	2.78095e-10	1.22153e-08	1.55128e-08	147	0.572225	0.00316084	0.0561719	0.0559664	8	142
PLCXD2	1.70649	1.46005	6.76068	6.77373	3.01279e-10	2.78445e-10	1.22515e-08	1.55128e-08	147	0.572225	0.00316084	0.433928	0.432258	8	142
PCDH12	-2.71083	-2.73257	-6.75355	-6.76665	3.12798e-10	2.89044e-10	1.26986e-08	1.60762e-08	147	0.572225	0.00316084	1.09731	1.09307	8	142
TMEM204	-3.23925	-3.22793	-6.75121	-6.76431	3.16675e-10	2.92623e-10	1.28344e-08	1.62479e-08	147	0.572225	0.00316084	1.56789	1.56182	8	142
FSHR	1.19929	1.18496	6.74867	6.7616	3.2093e-10	2.96831e-10	1.29851e-08	1.6454e-08	147	0.572225	0.00316084	0.215081	0.21426	8	142
ACSM4	1.6758	1.44856	6.74643	6.75945	3.24739e-10	3.00217e-10	1.30953e-08	1.65953e-08	147	0.572225	0.00316084	0.420227	0.41861	8	142
MED24	0.829624	0.849755	6.74663	6.75934	3.24399e-10	3.00384e-10	1.30953e-08	1.65953e-08	147	0.572225	0.00316084	0.102986	0.102599	8	142
THUMPD1	0.815376	0.881259	6.74316	6.75585	3.30373e-10	3.05959e-10	1.32996e-08	1.68751e-08	147	0.572225	0.00316084	0.0995815	0.0992076	8	142
RCC2P7	0.490102	0.432184	6.74285	6.75481	3.30906e-10	3.07647e-10	1.32996e-08	1.694e-08	147	0.572225	0.00316084	0.0359811	0.0358539	8	142
AC011447.2	2.23493	2.11387	6.74093	6.75398	3.34272e-10	3.08994e-10	1.34126e-08	1.6986e-08	147	0.572225	0.00316084	0.74865	0.745759	8	142
ZDHHC16	0.702603	0.721432	6.73852	6.75106	3.38526e-10	3.13775e-10	1.35607e-08	1.72046e-08	147	0.572225	0.00316084	0.0740423	0.0737674	8	142
TGIF1	1.52004	1.40093	6.73794	6.75092	3.39565e-10	3.14012e-10	1.35798e-08	1.72046e-08	147	0.572225	0.00316084	0.346615	0.345283	8	142
MCM3	0.952055	0.894621	6.73612	6.74891	3.42826e-10	3.17348e-10	1.36875e-08	1.73587e-08	147	0.572225	0.00316084	0.136049	0.135533	8	142
DYNC1LI2	0.785685	0.826979	6.73126	6.74391	3.51683e-10	3.25822e-10	1.4018e-08	1.77928e-08	147	0.572225	0.00316084	0.0927881	0.0924406	8	142
KCNV1	0.818778	0.761296	6.73034	6.74301	3.53398e-10	3.27356e-10	1.40632e-08	1.78471e-08	147	0.572225	0.00316084	0.100797	0.100418	8	142
VWF	-3.19423	-3.14176	-6.72416	-6.73721	3.65047e-10	3.37505e-10	1.45029e-08	1.83701e-08	147	0.572225	0.00316084	1.5369	1.53095	8	142
GIMAP6	-2.20839	-2.55456	-6.71731	-6.73032	3.78412e-10	3.49962e-10	1.50091e-08	1.90169e-08	147	0.572225	0.00316084	0.736125	0.733283	8	142
FUT8	1.98214	1.57447	6.71687	6.72986	3.79291e-10	3.50804e-10	1.50193e-08	1.90314e-08	147	0.572225	0.00316084	0.593094	0.590806	8	142
CEMP1	0.78355	0.812602	6.71543	6.72804	3.82176e-10	3.54183e-10	1.50868e-08	1.91557e-08	147	0.572225	0.00316084	0.0927204	0.0923732	8	142
NFATC2IP	0.780772	0.758792	6.71539	6.728	3.82245e-10	3.54253e-10	1.50868e-08	1.91557e-08	147	0.572225	0.00316084	0.0920651	0.0917203	8	142
CDR2L	1.70559	1.50017	6.7138	6.72676	3.85456e-10	3.56573e-10	1.51887e-08	1.92497e-08	147	0.572225	0.00316084	0.439544	0.437852	8	142
ARMC9	1.58488	1.27178	6.7115	6.72445	3.9012e-10	3.60933e-10	1.53475e-08	1.94533e-08	147	0.572225	0.00316084	0.379788	0.378328	8	142
AC007000.1	0.994318	1.03599	6.71028	6.72305	3.92627e-10	3.63581e-10	1.5421e-08	1.95642e-08	147	0.572225	0.00316084	0.14954	0.148973	8	142
RSPH3	1.07461	1.0898	6.7089	6.72171	3.95481e-10	3.66157e-10	1.55079e-08	1.96708e-08	147	0.572225	0.00316084	0.174739	0.174074	8	142
KCTD2	0.931677	1.01402	6.70718	6.71991	3.99066e-10	3.69641e-10	1.56231e-08	1.98258e-08	147	0.572225	0.00316084	0.131413	0.130916	8	142
GLDC	2.9385	2.45811	6.70519	6.71819	4.03259e-10	3.72984e-10	1.57617e-08	1.99728e-08	147	0.572225	0.00316084	1.30804	1.30298	8	142
NLGN2	1.75465	1.51978	6.70286	6.7158	4.08213e-10	3.77697e-10	1.59296e-08	2.01924e-08	147	0.572225	0.00316084	0.466712	0.464914	8	142
MON1B	1.03761	1.05206	6.70225	6.71503	4.09517e-10	3.79235e-10	1.59547e-08	2.0242e-08	147	0.572225	0.00316084	0.163236	0.162615	8	142
DHX40	1.03894	1.02822	6.7015	6.71428	4.11128e-10	3.80731e-10	1.59916e-08	2.02891e-08	147	0.572225	0.00316084	0.163693	0.16307	8	142
PLEKHA4	1.99089	1.90663	6.70075	6.71371	4.12752e-10	3.81873e-10	1.6029e-08	2.03172e-08	147	0.572225	0.00316084	0.601226	0.598907	8	142
WFDC12	1.20033	1.28411	6.69537	6.7082	4.24557e-10	3.93084e-10	1.6461e-08	2.08802e-08	147	0.572225	0.00316084	0.218899	0.218062	8	142
VTCN1	2.49332	2.19568	6.69314	6.70611	4.29536e-10	3.97409e-10	1.66273e-08	2.1076e-08	147	0.572225	0.00316084	0.945113	0.94146	8	142
UBE2Z	0.794956	0.660604	6.69281	6.70539	4.30285e-10	3.98911e-10	1.66297e-08	2.11219e-08	147	0.572225	0.00316084	0.0960857	0.0957254	8	142
EXOC3L1	-2.65607	-2.59046	-6.69108	-6.70405	4.34207e-10	4.01736e-10	1.67545e-08	2.12375e-08	147	0.572225	0.00316084	1.07319	1.06904	8	142
CCDC191	1.33176	1.32219	6.68996	6.70281	4.36761e-10	4.0435e-10	1.68261e-08	2.13416e-08	147	0.572225	0.00316084	0.269893	0.268859	8	142
IL3RA	-2.29665	-2.31623	-6.6876	-6.70055	4.42188e-10	4.09176e-10	1.70081e-08	2.15619e-08	147	0.572225	0.00316084	0.80323	0.800128	8	142
TMUB2	0.628468	0.615778	6.68504	6.69735	4.48158e-10	4.16102e-10	1.72103e-08	2.1892e-08	147	0.572225	0.00316084	0.0601933	0.0599722	8	142
CLIC6	3.22222	2.97128	6.68182	6.69479	4.55772e-10	4.21739e-10	1.74749e-08	2.21534e-08	147	0.572225	0.00316084	1.58383	1.5777	8	142
HMGB3	2.453	2.49731	6.68123	6.69417	4.57193e-10	4.231e-10	1.75016e-08	2.21896e-08	147	0.572225	0.00316084	0.918065	0.914518	8	142
RBAK	0.872621	0.834971	6.67962	6.69225	4.61054e-10	4.2738e-10	1.76215e-08	2.23786e-08	147	0.572225	0.00316084	0.116235	0.115797	8	142
IFT122	1.21592	1.33529	6.67135	6.68414	4.81432e-10	4.4594e-10	1.83713e-08	2.33136e-08	147	0.572225	0.00316084	0.226241	0.225376	8	142
ERC2	2.90972	2.99205	6.66685	6.67978	4.92894e-10	4.56239e-10	1.8779e-08	2.38144e-08	147	0.572225	0.00316084	1.29733	1.29231	8	142
TMEM218	0.734584	0.651385	6.66082	6.67328	5.08682e-10	4.72054e-10	1.93317e-08	2.45751e-08	147	0.572225	0.00316084	0.0828355	0.0825266	8	142
MORN3	0.75105	0.680143	6.6607	6.67318	5.09001e-10	4.72298e-10	1.93317e-08	2.45751e-08	147	0.572225	0.00316084	0.0865939	0.0862703	8	142
NETO2	-3.69596	-3.64489	-6.65914	-6.67207	5.13173e-10	4.75053e-10	1.9429e-08	2.46758e-08	147	0.572225	0.00316084	2.09801	2.08988	8	142
PUM1	0.653462	0.638183	6.65947	6.6718	5.12275e-10	4.75725e-10	1.94255e-08	2.46758e-08	147	0.572225	0.00316084	0.0655768	0.0653347	8	142
MTMR2	1.00536	1.06463	6.65706	6.66974	5.18774e-10	4.80872e-10	1.96103e-08	2.49038e-08	147	0.572225	0.00316084	0.155334	0.154744	8	142
KCNH7	1.60888	1.3649	6.65574	6.66858	5.22371e-10	4.83812e-10	1.97155e-08	2.50169e-08	147	0.572225	0.00316084	0.397964	0.396433	8	142
NPAP1	0.759595	0.725195	6.65206	6.66453	5.32498e-10	4.94153e-10	2.00663e-08	2.55117e-08	147	0.572225	0.00316084	0.0888057	0.0884736	8	142
LIG3	0.77095	0.711093	6.64906	6.66154	5.40904e-10	5.01947e-10	2.03513e-08	2.58737e-08	147	0.572225	0.00316084	0.0915633	0.0912205	8	142
ATXN7L2	1.13903	1.13475	6.6463	6.65902	5.48769e-10	5.08627e-10	2.06151e-08	2.61773e-08	147	0.572225	0.00316084	0.200032	0.199269	8	142
MTMR14	0.795311	0.693664	6.64569	6.65819	5.50503e-10	5.10814e-10	2.06482e-08	2.62448e-08	147	0.572225	0.00316084	0.0975401	0.0971741	8	142
PCSK4	1.44611	1.49752	6.64485	6.65765	5.52921e-10	5.12282e-10	2.06747e-08	2.62448e-08	147	0.572225	0.00316084	0.322568	0.321329	8	142
ZNF250	1.16549	1.33529	6.64491	6.65763	5.52763e-10	5.12318e-10	2.06747e-08	2.62448e-08	147	0.572225	0.00316084	0.209522	0.208721	8	142
SLC6A20	2.81421	2.67086	6.63904	6.65192	5.69951e-10	5.27862e-10	2.12785e-08	2.69993e-08	147	0.572225	0.00316084	1.22375	1.21901	8	142
GRB7	2.45837	2.59848	6.63791	6.65077	5.73318e-10	5.31022e-10	2.13712e-08	2.7119e-08	147	0.572225	0.00316084	0.934158	0.930548	8	142
GJA4	-3.32302	-3.15375	-6.63711	-6.64999	5.75727e-10	5.33206e-10	2.14279e-08	2.71886e-08	147	0.572225	0.00316084	1.70725	1.70064	8	142
GALNT1	1.33033	1.11254	6.63631	6.64906	5.7813e-10	5.35791e-10	2.14842e-08	2.72784e-08	147	0.572225	0.00316084	0.273688	0.272639	8	142
LMTK3	1.6693	1.74272	6.62936	6.64215	5.99478e-10	5.55493e-10	2.22433e-08	2.8238e-08	147	0.572225	0.00316084	0.431834	0.430172	8	142
GTF2I	0.852358	0.893254	6.62834	6.64087	6.02652e-10	5.59228e-10	2.23268e-08	2.83843e-08	147	0.572225	0.00316084	0.112622	0.112198	8	142
CFAP43	2.26119	2.19608	6.62217	6.63499	6.22364e-10	5.76653e-10	2.30025e-08	2.92238e-08	147	0.572225	0.00316084	0.794077	0.79101	8	142
TIA1	0.816861	0.759477	6.62203	6.63452	6.22795e-10	5.78086e-10	2.30025e-08	2.92517e-08	147	0.572225	0.00316084	0.103634	0.103245	8	142
SLC2A13	2.07408	1.86549	6.62058	6.6334	6.27521e-10	5.81478e-10	2.31417e-08	2.93784e-08	147	0.572225	0.00316084	0.668421	0.665841	8	142
RAB11FIP2	1.04103	1.09738	6.62017	6.6328	6.28875e-10	5.83289e-10	2.31563e-08	2.9425e-08	147	0.572225	0.00316084	0.168414	0.167773	8	142
RHOA	0.752554	0.656144	6.61966	6.63206	6.30559e-10	5.85533e-10	2.31829e-08	2.94932e-08	147	0.572225	0.00316084	0.0880226	0.0876936	8	142
OSCP1	1.24691	1.33015	6.61313	6.62582	6.52372e-10	6.04934e-10	2.39484e-08	3.04241e-08	147	0.572225	0.00316084	0.242128	0.241201	8	142
TMTC1	-2.49419	-2.48102	-6.61121	-6.62402	6.58929e-10	6.10635e-10	2.41483e-08	3.06642e-08	147	0.572225	0.00316084	0.969364	0.965618	8	142
NOM1	0.729782	0.742086	6.61095	6.62331	6.59815e-10	6.12893e-10	2.41483e-08	3.0731e-08	147	0.572225	0.00316084	0.0829944	0.0826848	8	142
PROC	3.61654	3.53976	6.6095	6.62234	6.64795e-10	6.16021e-10	2.42937e-08	3.08411e-08	147	0.572225	0.00316084	2.0391	2.03121	8	142
NKX2-4	0.377553	0.359825	6.60743	6.61845	6.72012e-10	6.28642e-10	2.45204e-08	3.14254e-08	147	0.572225	0.00316084	0.0222372	0.0221632	8	142
ODF2L	0.805988	0.654308	6.60324	6.61568	6.86809e-10	6.37764e-10	2.50225e-08	3.18334e-08	147	0.572225	0.00316084	0.101469	0.101087	8	142
ANKRD2	2.75934	2.59822	6.60135	6.61415	6.93625e-10	6.42887e-10	2.51948e-08	3.20408e-08	147	0.572225	0.00316084	1.18997	1.18537	8	142
COG1	0.704515	0.72997	6.59871	6.61102	7.03207e-10	6.53467e-10	2.55045e-08	3.25191e-08	147	0.572225	0.00316084	0.077634	0.0773452	8	142
S1PR1	-2.83621	-2.83877	-6.59473	-6.60753	7.17891e-10	6.65459e-10	2.5998e-08	3.30661e-08	147	0.572225	0.00316084	1.25972	1.25484	8	142
RPL3P10	0.16418	0.158448	6.60231	6.60551	6.90152e-10	6.72495e-10	2.51064e-08	3.33656e-08	147	0.572225	0.00316084	0.00421151	0.00420744	8	142
AC040169.2	0.312709	0.315125	6.59077	6.60094	7.32835e-10	6.88683e-10	2.64995e-08	3.41176e-08	147	0.572225	0.00316084	0.015332	0.0152848	8	142
OXLD1	0.800525	0.764758	6.5864	6.5988	7.49683e-10	6.96388e-10	2.70278e-08	3.44156e-08	147	0.572225	0.00316084	0.100611	0.100233	8	142
RETREG3	0.565742	0.532129	6.5867	6.59869	7.48528e-10	6.96777e-10	2.70265e-08	3.44156e-08	147	0.572225	0.00316084	0.0502448	0.0500622	8	142
CCDC30	1.21904	1.15292	6.58512	6.59775	7.54683e-10	7.00213e-10	2.71675e-08	3.45338e-08	147	0.572225	0.00316084	0.233397	0.232504	8	142
C1orf54	-1.67506	-2.01434	-6.57704	-6.58974	7.87012e-10	7.30013e-10	2.82892e-08	3.59499e-08	147	0.572225	0.00316084	0.441761	0.440061	8	142
MCRIP1	1.06624	0.987562	6.57139	6.58394	8.10467e-10	7.52378e-10	2.90458e-08	3.69518e-08	147	0.572225	0.00316084	0.179301	0.178618	8	142
TRAF4	1.67421	1.52841	6.57097	6.58366	8.12208e-10	7.53474e-10	2.90651e-08	3.69518e-08	147	0.572225	0.00316084	0.442129	0.440427	8	142
THOC2	0.604633	0.55748	6.57152	6.5836	8.09892e-10	7.53708e-10	2.90458e-08	3.69518e-08	147	0.572225	0.00316084	0.0576555	0.0574442	8	142
MAD1L1	1.25839	1.14177	6.57029	6.5829	8.1511e-10	7.56454e-10	2.91258e-08	3.70315e-08	147	0.572225	0.00316084	0.249833	0.248876	8	142
ZBTB12	0.98017	0.949298	6.56986	6.58237	8.16902e-10	7.58537e-10	2.91467e-08	3.70787e-08	147	0.572225	0.00316084	0.151593	0.151018	8	142
MEX3A	1.09541	1.1344	6.5655	6.57805	8.3561e-10	7.75759e-10	2.97618e-08	3.78646e-08	147	0.572225	0.00316084	0.189586	0.188863	8	142
SIRT3	0.858888	0.978045	6.56527	6.57769	8.36608e-10	7.77228e-10	2.97618e-08	3.78804e-08	147	0.572225	0.00316084	0.116562	0.116122	8	142
TOB1	1.55466	1.52337	6.56066	6.57331	8.56852e-10	7.9511e-10	3.03925e-08	3.86392e-08	147	0.572225	0.00316084	0.382441	0.38097	8	142
TYR	0.331737	0.323802	6.56287	6.57331	8.47095e-10	7.95132e-10	3.00906e-08	3.86392e-08	147	0.572225	0.00316084	0.0174016	0.0173464	8	142
ACVR2B	1.01089	1.0919	6.55991	6.57242	8.60178e-10	7.98807e-10	3.04657e-08	3.87609e-08	147	0.572225	0.00316084	0.161733	0.161118	8	142
RAD52	1.00002	0.948222	6.55885	6.57135	8.64922e-10	8.03251e-10	3.05889e-08	3.89194e-08	147	0.572225	0.00316084	0.158327	0.157725	8	142
RAMP3	-3.19303	-3.13762	-6.55745	-6.57018	8.71227e-10	8.08161e-10	3.07668e-08	3.91001e-08	147	0.572225	0.00316084	1.61482	1.60857	8	142
IFT22	1.3726	1.31222	6.54738	6.55998	9.17917e-10	8.52127e-10	3.23212e-08	4.11655e-08	147	0.572225	0.00316084	0.299322	0.298174	8	142
KCNN3	-2.38305	-2.37579	-6.54702	-6.5597	9.19646e-10	8.53338e-10	3.23349e-08	4.11655e-08	147	0.572225	0.00316084	0.902333	0.898846	8	142
REM2	0.533396	0.496865	6.54746	6.5593	9.17541e-10	8.55133e-10	3.23212e-08	4.1192e-08	147	0.572225	0.00316084	0.0452005	0.0450375	8	142
GIMAP5	-2.30868	-2.6714	-6.5463	-6.55898	9.23059e-10	8.5653e-10	3.24077e-08	4.11994e-08	147	0.572225	0.00316084	0.847081	0.843809	8	142
ZNF799	0.78742	0.747669	6.54189	6.5542	9.44393e-10	8.78046e-10	3.30606e-08	4.21459e-08	147	0.572225	0.00316084	0.0986723	0.0983019	8	142
GPBP1L1	0.630864	0.61135	6.54196	6.55405	9.44041e-10	8.78757e-10	3.30606e-08	4.21459e-08	147	0.572225	0.00316084	0.063335	0.0631017	8	142
LMAN1	-1.06064	-0.977363	-6.54089	-6.55339	9.49284e-10	8.81771e-10	3.31838e-08	4.22293e-08	147	0.572225	0.00316084	0.179081	0.178399	8	142
USP22	0.958607	0.953755	6.53786	6.5503	9.64307e-10	8.96011e-10	3.36602e-08	4.28493e-08	147	0.572225	0.00316084	0.14642	0.145864	8	142
BPTF	0.736207	0.680736	6.53585	6.5481	9.74383e-10	9.06306e-10	3.39628e-08	4.32791e-08	147	0.572225	0.00316084	0.0864141	0.0860913	8	142
NAT9	0.750028	0.691664	6.5326	6.54486	9.90905e-10	9.21648e-10	3.4489e-08	4.39483e-08	147	0.572225	0.00316084	0.0897782	0.0894424	8	142
SPEF1	1.80333	1.71774	6.53162	6.54424	9.95965e-10	9.24593e-10	3.46152e-08	4.40253e-08	147	0.572225	0.00316084	0.519157	0.517156	8	142
KRT16P2	0.792433	0.799532	6.52895	6.54124	1.00985e-09	9.39103e-10	3.50473e-08	4.46519e-08	147	0.572225	0.00316084	0.100329	0.0999526	8	142
MOK	1.51535	1.42867	6.52579	6.53837	1.02648e-09	9.53186e-10	3.55733e-08	4.52565e-08	147	0.572225	0.00316084	0.36724	0.365828	8	142
DZANK1	1.22106	1.11297	6.52485	6.53737	1.03147e-09	9.58137e-10	3.56953e-08	4.54264e-08	147	0.572225	0.00316084	0.23852	0.237607	8	142
BCL6B	-2.99535	-2.99445	-6.51947	-6.53211	1.06059e-09	9.8457e-10	3.6598e-08	4.66129e-08	147	0.572225	0.00316084	1.43768	1.43212	8	142
LLGL1	0.868288	0.779967	6.51622	6.52855	1.07855e-09	1.00289e-09	3.71119e-08	4.74123e-08	147	0.572225	0.00316084	0.120928	0.120471	8	142
NUDCD3	0.748459	0.797609	6.51518	6.5274	1.08436e-09	1.00891e-09	3.72587e-08	4.76289e-08	147	0.572225	0.00316084	0.089882	0.0895458	8	142
ELMOD2	0.752672	0.837853	6.51447	6.52669	1.08835e-09	1.01261e-09	3.73427e-08	4.77355e-08	147	0.572225	0.00316084	0.0909166	0.0905763	8	142
ENKD1	1.35952	1.48189	6.51107	6.5236	1.1076e-09	1.02895e-09	3.79491e-08	4.84368e-08	147	0.572225	0.00316084	0.29693	0.295791	8	142
ERAL1	0.855667	0.901035	6.50825	6.52056	1.12388e-09	1.04524e-09	3.84524e-08	4.91339e-08	147	0.572225	0.00316084	0.117726	0.117281	8	142
ROBO4	-2.30677	-2.26161	-6.50743	-6.52004	1.12863e-09	1.04808e-09	3.85602e-08	4.91974e-08	147	0.572225	0.00316084	0.855814	0.852508	8	142
EMBP1	0.826581	0.716448	6.50651	6.5188	1.134e-09	1.05483e-09	3.86891e-08	4.94439e-08	147	0.572225	0.00316084	0.109917	0.109503	8	142
NPM1P30	0.126622	0.116161	6.52065	6.51774	1.05411e-09	1.06065e-09	3.64264e-08	4.96459e-08	147	0.572225	0.00316084	0.00256819	0.00257049	8	142
KDM1B	1.23593	1.00637	6.50498	6.51746	1.14302e-09	1.06214e-09	3.89418e-08	4.96459e-08	147	0.572225	0.00316084	0.24586	0.244919	8	142
FANK1	1.74825	1.77907	6.49284	6.50538	1.21695e-09	1.13062e-09	4.13438e-08	5.27632e-08	147	0.572225	0.00316084	0.493775	0.491872	8	142
AC069421.1	0.340311	0.316068	6.49405	6.50454	1.20935e-09	1.13555e-09	4.11435e-08	5.27632e-08	147	0.572225	0.00316084	0.0187029	0.0186426	8	142
RSPH1	1.54058	1.42767	6.49197	6.50449	1.22242e-09	1.13587e-09	4.14028e-08	5.27632e-08	147	0.572225	0.00316084	0.383534	0.382059	8	142
IQUB	2.89518	2.62403	6.49183	6.50442	1.22329e-09	1.13623e-09	4.14028e-08	5.27632e-08	147	0.572225	0.00316084	1.35459	1.34935	8	142
SMPDL3B	2.59457	2.23775	6.49174	6.50433	1.22385e-09	1.1368e-09	4.14028e-08	5.27632e-08	147	0.572225	0.00316084	1.08792	1.08372	8	142
CFAP61	2.04859	1.74009	6.49147	6.50404	1.22554e-09	1.13851e-09	4.14028e-08	5.27684e-08	147	0.572225	0.00316084	0.678286	0.675668	8	142
CCZ1	0.981864	0.986001	6.48535	6.4977	1.26488e-09	1.17639e-09	4.2672e-08	5.44355e-08	147	0.572225	0.00316084	0.156108	0.155515	8	142
TFPI2	5.49793	4.80596	6.48487	6.49747	1.26797e-09	1.17777e-09	4.27167e-08	5.44355e-08	147	0.572225	0.00316084	4.89536	4.87639	8	142
SDF2	0.803721	0.790544	6.48428	6.49651	1.27185e-09	1.18367e-09	4.27877e-08	5.46319e-08	147	0.572225	0.00316084	0.104635	0.104241	8	142
BAX	1.15973	0.948362	6.48181	6.49423	1.28816e-09	1.19767e-09	4.32761e-08	5.52013e-08	147	0.572225	0.00316084	0.218028	0.217195	8	142
FARP1	1.47687	1.45267	6.47941	6.4919	1.30415e-09	1.21216e-09	4.37527e-08	5.57915e-08	147	0.572225	0.00316084	0.353837	0.352477	8	142
NR2F2	1.77507	1.56971	6.47714	6.48966	1.31952e-09	1.22628e-09	4.41455e-08	5.63627e-08	147	0.572225	0.00316084	0.511509	0.509538	8	142
AP4M1	0.907768	0.908016	6.47675	6.48904	1.32222e-09	1.23019e-09	4.41745e-08	5.64642e-08	147	0.572225	0.00316084	0.13379	0.133284	8	142
MC1R	1.6949	1.67336	6.4752	6.4877	1.33279e-09	1.23871e-09	4.44664e-08	5.67763e-08	147	0.572225	0.00316084	0.46663	0.464833	8	142
C17orf50	0.256726	0.258254	6.47815	6.48702	1.31266e-09	1.24309e-09	4.39768e-08	5.68984e-08	147	0.572225	0.00316084	0.0106961	0.0106669	8	142
NRBP1	0.748544	0.550846	6.47407	6.48622	1.34057e-09	1.24824e-09	4.46643e-08	5.70551e-08	147	0.572225	0.00316084	0.0910478	0.090707	8	142
LRRC43	2.0423	2.12772	6.47281	6.48534	1.34927e-09	1.25391e-09	4.48459e-08	5.72351e-08	147	0.572225	0.00316084	0.678016	0.675399	8	142
RASEF	0.805058	0.80104	6.47275	6.48495	1.34974e-09	1.25641e-09	4.48459e-08	5.72707e-08	147	0.572225	0.00316084	0.105358	0.104962	8	142
CFAP52	0.903384	0.83609	6.47139	6.48367	1.35921e-09	1.26475e-09	4.50985e-08	5.75716e-08	147	0.572225	0.00316084	0.132721	0.132218	8	142
TEDC2	1.39029	1.31126	6.47035	6.4828	1.36652e-09	1.27044e-09	4.52789e-08	5.7751e-08	147	0.572225	0.00316084	0.314443	0.313236	8	142
APOLD1	-3.74022	-3.38119	-6.46879	-6.48135	1.37752e-09	1.27998e-09	4.55784e-08	5.8105e-08	147	0.572225	0.00316084	2.27686	2.26805	8	142
SAMD15	1.37483	1.38257	6.46839	6.48084	1.38035e-09	1.28337e-09	4.55784e-08	5.81212e-08	147	0.572225	0.00316084	0.307678	0.306497	8	142
CASTOR3	1.7451	1.6566	6.46827	6.48077	1.38122e-09	1.28385e-09	4.55784e-08	5.81212e-08	147	0.572225	0.00316084	0.495741	0.493831	8	142
TVP23C	1.05118	0.907988	6.46761	6.47996	1.38592e-09	1.28918e-09	4.56712e-08	5.82826e-08	147	0.572225	0.00316084	0.179912	0.179226	8	142
SOGA3	2.99052	2.56774	6.46273	6.47527	1.42119e-09	1.32079e-09	4.67061e-08	5.95784e-08	147	0.572225	0.00316084	1.45831	1.45267	8	142
NPEPPS	0.980943	0.940325	6.46286	6.47517	1.42024e-09	1.32144e-09	4.67061e-08	5.95784e-08	147	0.572225	0.00316084	0.156902	0.156306	8	142
LRRC20	1.65706	1.62446	6.46197	6.47445	1.42673e-09	1.32638e-09	4.68244e-08	5.97197e-08	147	0.572225	0.00316084	0.447855	0.446131	8	142
FAM171A1	2.20757	2.18133	6.46114	6.47365	1.43287e-09	1.33184e-09	4.6962e-08	5.9884e-08	147	0.572225	0.00316084	0.79506	0.79199	8	142
HHAT	1.50798	1.53118	6.458	6.47045	1.45618e-09	1.35399e-09	4.76613e-08	6.07972e-08	147	0.572225	0.00316084	0.371352	0.369925	8	142
DBIL5P	0.614156	0.581879	6.4572	6.46911	1.46223e-09	1.36342e-09	4.77945e-08	6.11376e-08	147	0.572225	0.00316084	0.0616111	0.0613845	8	142
RUVBL1	0.928637	0.995172	6.4527	6.46496	1.49646e-09	1.39284e-09	4.87158e-08	6.23726e-08	147	0.572225	0.00316084	0.141058	0.140524	8	142
CCKBR	0.253976	0.239745	6.45435	6.46313	1.4838e-09	1.40605e-09	4.83688e-08	6.28791e-08	147	0.572225	0.00316084	0.0105456	0.0105169	8	142
TMEM252	5.03847	4.99564	6.45028	6.46281	1.51518e-09	1.40835e-09	4.92587e-08	6.2897e-08	147	0.572225	0.00316084	4.15557	4.13946	8	142
CD93	-2.26992	-2.52286	-6.44896	-6.46145	1.52552e-09	1.41828e-09	4.95282e-08	6.32547e-08	147	0.572225	0.00316084	0.843786	0.840526	8	142
SLC24A1	1.01476	1.07185	6.44841	6.46071	1.52979e-09	1.42365e-09	4.96003e-08	6.34088e-08	147	0.572225	0.00316084	0.168659	0.168017	8	142
FAM174A	-1.21242	-1.00732	-6.44506	-6.45743	1.55637e-09	1.44795e-09	5.03944e-08	6.43762e-08	147	0.572225	0.00316084	0.241014	0.240092	8	142
FHL1	4.10206	3.42002	6.44474	6.45725	1.55898e-09	1.44926e-09	5.04112e-08	6.43762e-08	147	0.572225	0.00316084	2.7592	2.74852	8	142
SLC34A2	5.42862	4.76865	6.44429	6.45681	1.56256e-09	1.45256e-09	5.04596e-08	6.44363e-08	147	0.572225	0.00316084	4.83302	4.81429	8	142
VARS2	1.12091	1.15087	6.44019	6.45252	1.59581e-09	1.48499e-09	5.14644e-08	6.57868e-08	147	0.572225	0.00316084	0.206316	0.205528	8	142
REXO5	0.866034	0.89756	6.43984	6.45204	1.5987e-09	1.48868e-09	5.14889e-08	6.58623e-08	147	0.572225	0.00316084	0.123171	0.122706	8	142
C4orf48	2.25044	1.59643	6.43797	6.45044	1.61413e-09	1.50098e-09	5.19165e-08	6.63177e-08	147	0.572225	0.00316084	0.832194	0.82898	8	142
EFTUD2	0.667685	0.544775	6.43635	6.44833	1.62758e-09	1.51738e-09	5.22794e-08	6.6953e-08	147	0.572225	0.00316084	0.0732914	0.0730195	8	142
TACSTD2	4.01082	3.79843	6.43551	6.44801	1.63462e-09	1.51985e-09	5.24356e-08	6.69728e-08	147	0.572225	0.00316084	2.64538	2.63514	8	142
LBX2	1.3799	1.21441	6.43526	6.44764	1.63678e-09	1.52275e-09	5.24356e-08	6.70109e-08	147	0.572225	0.00316084	0.313152	0.31195	8	142
MRGPRX3	0.938838	0.857869	6.43436	6.4466	1.64429e-09	1.53092e-09	5.26066e-08	6.72812e-08	147	0.572225	0.00316084	0.144997	0.144447	8	142
PCDH20	2.46446	2.32066	6.42677	6.43923	1.70964e-09	1.59008e-09	5.45528e-08	6.97886e-08	147	0.572225	0.00316084	1.00149	0.997623	8	142
TCEANC2	0.686792	0.569671	6.42567	6.43766	1.71931e-09	1.60297e-09	5.47888e-08	7.02611e-08	147	0.572225	0.00316084	0.0778041	0.0775146	8	142
RPSAP33	1.08697	1.24405	6.42295	6.43524	1.74349e-09	1.62305e-09	5.54674e-08	7.09882e-08	147	0.572225	0.00316084	0.195056	0.194312	8	142
CEP70	1.48616	1.66974	6.42276	6.43514	1.74519e-09	1.62385e-09	5.54674e-08	7.09882e-08	147	0.572225	0.00316084	0.36465	0.363248	8	142
KRT12	0.149163	0.141744	6.43256	6.43427	1.65955e-09	1.63111e-09	5.30245e-08	7.11412e-08	147	0.572225	0.00316084	0.00366219	0.00366024	8	142
RPL39P40	3.82276	3.48749	6.42174	6.43421	1.75437e-09	1.63165e-09	5.56858e-08	7.11412e-08	147	0.572225	0.00316084	2.41345	2.4041	8	142
SDSL	1.48317	1.49988	6.41945	6.43182	1.77511e-09	1.6518e-09	5.62701e-08	7.19249e-08	147	0.572225	0.00316084	0.363559	0.362162	8	142
KRT17	2.84737	2.16497	6.41752	6.42997	1.79272e-09	1.66757e-09	5.6754e-08	7.25162e-08	147	0.572225	0.00316084	1.34073	1.33555	8	142
ABCB1	3.88573	3.08344	6.41633	6.42879	1.80368e-09	1.67768e-09	5.7026e-08	7.28601e-08	147	0.572225	0.00316084	2.49782	2.48814	8	142
VSNL1	1.77462	1.57014	6.41116	6.42355	1.85214e-09	1.72346e-09	5.84054e-08	7.47504e-08	147	0.572225	0.00316084	0.52183	0.519818	8	142
RAD9A	1.20888	1.13334	6.40965	6.42195	1.86657e-09	1.73771e-09	5.87835e-08	7.52699e-08	147	0.572225	0.00316084	0.242261	0.241334	8	142
GAN	0.720795	0.709526	6.40778	6.41978	1.88449e-09	1.75712e-09	5.92706e-08	7.6011e-08	147	0.572225	0.00316084	0.0861782	0.0858563	8	142
GTF2H4	0.926673	0.876377	6.40651	6.41869	1.89682e-09	1.76702e-09	5.95035e-08	7.63394e-08	147	0.572225	0.00316084	0.142495	0.141955	8	142
AL353795.1	0.193777	0.200262	6.41126	6.41738	1.85121e-09	1.77892e-09	5.84054e-08	7.67531e-08	147	0.572225	0.00316084	0.00622165	0.00620978	8	142
SRPK1	0.871818	0.804247	6.4049	6.41704	1.91252e-09	1.78203e-09	5.99184e-08	7.67875e-08	147	0.572225	0.00316084	0.126187	0.12571	8	142
COASY	1.01641	1.01028	6.40382	6.41604	1.92315e-09	1.79121e-09	6.01733e-08	7.70827e-08	147	0.572225	0.00316084	0.171573	0.17092	8	142
ADAM22	-2.26415	-1.97557	-6.40261	-6.41502	1.93508e-09	1.80066e-09	6.039e-08	7.73888e-08	147	0.572225	0.00316084	0.851697	0.848407	8	142
PGK1P2	0.432508	0.464499	6.40324	6.41442	1.92884e-09	1.80614e-09	6.02731e-08	7.75234e-08	147	0.572225	0.00316084	0.0310727	0.0309644	8	142
CBX1	0.773643	0.769464	6.40107	6.41312	1.9504e-09	1.81824e-09	6.07114e-08	7.78903e-08	147	0.572225	0.00316084	0.0994867	0.0991132	8	142
PPP1R27	0.513097	0.498136	6.40145	6.413	1.9466e-09	1.81939e-09	6.06712e-08	7.78903e-08	147	0.572225	0.00316084	0.0437554	0.043598	8	142
IQCA1	2.52925	2.36574	6.39617	6.40857	2e-09	1.86122e-09	6.20951e-08	7.95087e-08	147	0.572225	0.00316084	1.06496	1.06084	8	142
TNPO3	0.704661	0.68185	6.39652	6.40849	1.99634e-09	1.862e-09	6.20614e-08	7.95087e-08	147	0.572225	0.00316084	0.0826536	0.0823453	8	142
RPS6P2	0.14227	0.147439	6.40704	6.40777	1.8917e-09	1.86887e-09	5.942e-08	7.9699e-08	147	0.572225	0.00316084	0.00335815	0.00335739	8	142
FASTK	0.993186	1.08223	6.39415	6.40635	2.02073e-09	1.88254e-09	6.26582e-08	8.01789e-08	147	0.572225	0.00316084	0.164318	0.163693	8	142
TCAF1P1	1.18602	1.20512	6.39325	6.40551	2.03009e-09	1.8906e-09	6.28678e-08	8.04186e-08	147	0.572225	0.00316084	0.234385	0.233489	8	142
TSGA10	1.47578	1.49961	6.39078	6.40309	2.05596e-09	1.9142e-09	6.35874e-08	8.13179e-08	147	0.572225	0.00316084	0.363182	0.361786	8	142
NPAS2	2.74015	2.18097	6.38743	6.39982	2.09143e-09	1.94658e-09	6.46017e-08	8.25875e-08	147	0.572225	0.00316084	1.25339	1.24854	8	142
CYB561	1.62782	1.33458	6.38693	6.39926	2.09677e-09	1.95215e-09	6.46841e-08	8.27178e-08	147	0.572225	0.00316084	0.442403	0.4407	8	142
IFT27	1.11659	1.23694	6.38538	6.39761	2.11345e-09	1.96875e-09	6.51154e-08	8.33142e-08	147	0.572225	0.00316084	0.208258	0.207462	8	142
SLC12A9	1.28159	1.0005	6.38485	6.39712	2.11921e-09	1.97367e-09	6.52098e-08	8.34161e-08	147	0.572225	0.00316084	0.2744	0.273348	8	142
BBC3	1.31179	1.22812	6.38407	6.39635	2.12769e-09	1.98153e-09	6.53874e-08	8.36414e-08	147	0.572225	0.00316084	0.287555	0.286452	8	142
FCN3	-3.60971	-3.49928	-6.38095	-6.39334	2.16187e-09	2.01226e-09	6.63533e-08	8.48303e-08	147	0.572225	0.00316084	2.17952	2.17108	8	142
AL117339.1	1.54325	1.48533	6.37715	6.38945	2.20433e-09	2.05278e-09	6.75708e-08	8.64285e-08	147	0.572225	0.00316084	0.398849	0.397315	8	142
CFAP54	0.776896	0.78177	6.37662	6.38863	2.21036e-09	2.06148e-09	6.76696e-08	8.66842e-08	147	0.572225	0.00316084	0.101096	0.100716	8	142
NIT2	1.70695	1.68219	6.3732	6.38551	2.24929e-09	2.09462e-09	6.87743e-08	8.79659e-08	147	0.572225	0.00316084	0.488559	0.486677	8	142
TP73-AS1	0.775389	0.779225	6.37103	6.38303	2.27431e-09	2.12135e-09	6.94513e-08	8.89758e-08	147	0.572225	0.00316084	0.100881	0.100502	8	142
LUC7L3	0.799379	0.787803	6.36933	6.38135	2.29418e-09	2.13971e-09	6.99698e-08	8.9632e-08	147	0.572225	0.00316084	0.107277	0.106873	8	142
VCAN	4.04742	3.00653	6.36824	6.38061	2.30699e-09	2.14783e-09	7.02716e-08	8.98584e-08	147	0.572225	0.00316084	2.7511	2.74044	8	142
ABHD15	0.962984	0.777993	6.36786	6.37999	2.31152e-09	2.15468e-09	7.03211e-08	9.00315e-08	147	0.572225	0.00316084	0.155755	0.155163	8	142
PIP4K2B	0.832661	0.787092	6.36693	6.37897	2.32253e-09	2.16592e-09	7.0567e-08	9.03869e-08	147	0.572225	0.00316084	0.116484	0.116045	8	142
MST1R	1.32315	1.24176	6.3657	6.37795	2.33711e-09	2.1773e-09	7.09209e-08	9.07475e-08	147	0.572225	0.00316084	0.294249	0.29312	8	142
CHRNB1	1.07036	1.04871	6.36366	6.37583	2.36155e-09	2.20095e-09	7.15726e-08	9.16177e-08	147	0.572225	0.00316084	0.192679	0.191944	8	142
SRMP1	0.251088	0.247943	6.36006	6.36873	2.40545e-09	2.28234e-09	7.28116e-08	9.48862e-08	147	0.572225	0.00316084	0.010615	0.0105861	8	142
RPL14P3	0.881426	0.964364	6.35199	6.36404	2.50648e-09	2.33769e-09	7.56802e-08	9.70653e-08	147	0.572225	0.00316084	0.131142	0.130646	8	142
RPL21P90	1.05342	1.14343	6.35041	6.36255	2.52673e-09	2.35556e-09	7.61963e-08	9.7685e-08	147	0.572225	0.00316084	0.187407	0.186692	8	142
HECW2	-2.58818	-2.69126	-6.34977	-6.36209	2.535e-09	2.3612e-09	7.63406e-08	9.77962e-08	147	0.572225	0.00316084	1.13152	1.12714	8	142
WDR48	0.982531	0.94382	6.34955	6.36166	2.53784e-09	2.36633e-09	7.63406e-08	9.78863e-08	147	0.572225	0.00316084	0.163078	0.162458	8	142
OCLN	2.09605	2.26457	6.34849	6.36078	2.55163e-09	2.37697e-09	7.666e-08	9.82034e-08	147	0.572225	0.00316084	0.742425	0.739558	8	142
SUN1	1.06075	1.23654	6.34487	6.357	2.59919e-09	2.42334e-09	7.79921e-08	9.99943e-08	147	0.572225	0.00316084	0.190358	0.189633	8	142
WDR91	1.81437	1.57783	6.34447	6.35674	2.60442e-09	2.42655e-09	7.8052e-08	1.00002e-07	147	0.572225	0.00316084	0.556992	0.554844	8	142
DEPP1	-3.34046	-3.23521	-6.3428	-6.35511	2.62672e-09	2.44679e-09	7.86226e-08	1.00711e-07	147	0.572225	0.00316084	1.88903	1.88171	8	142
TEK	-2.68867	-2.7066	-6.3405	-6.3528	2.65774e-09	2.47594e-09	7.94528e-08	1.01784e-07	147	0.572225	0.00316084	1.22466	1.21992	8	142
MESP2	1.02586	1.14065	6.33973	6.35183	2.66823e-09	2.48812e-09	7.96212e-08	1.02036e-07	147	0.572225	0.00316084	0.17833	0.177651	8	142
RGS12	1.52334	1.31219	6.3396	6.35183	2.66997e-09	2.48823e-09	7.96212e-08	1.02036e-07	147	0.572225	0.00316084	0.39324	0.391728	8	142
SP1	1.07286	1.00181	6.33643	6.34855	2.71346e-09	2.53021e-09	8.08184e-08	1.03629e-07	147	0.572225	0.00316084	0.195247	0.194502	8	142
ARAP3	-1.89842	-2.05044	-6.33549	-6.34774	2.72644e-09	2.5406e-09	8.11051e-08	1.03926e-07	147	0.572225	0.00316084	0.611521	0.609162	8	142
AC103564.2	0.0359514	0.0319579	6.51656	6.34367	1.07666e-09	2.59393e-09	3.70994e-08	1.05976e-07	147	0.572225	0.00316084	0.000207292	0.000218745	8	142
NCAPD2	0.96389	0.809398	6.33112	6.34318	2.78777e-09	2.6004e-09	8.28101e-08	1.0611e-07	147	0.572225	0.00316084	0.157864	0.157264	8	142
KIAA0408	2.8561	2.46531	6.33048	6.34276	2.79686e-09	2.60599e-09	8.28935e-08	1.06207e-07	147	0.572225	0.00316084	1.38632	1.38095	8	142
HOXA2	1.34	1.26716	6.32997	6.34215	2.80418e-09	2.61417e-09	8.29283e-08	1.06305e-07	147	0.572225	0.00316084	0.305206	0.304035	8	142
CBX6	1.34796	1.26873	6.32992	6.3421	2.8049e-09	2.61482e-09	8.29283e-08	1.06305e-07	147	0.572225	0.00316084	0.30885	0.307665	8	142
EHMT2	0.880513	0.783034	6.32964	6.34165	2.80889e-09	2.62082e-09	8.29448e-08	1.06418e-07	147	0.572225	0.00316084	0.131796	0.131297	8	142
KLRG2	1.78215	1.53407	6.32855	6.34079	2.82446e-09	2.6324e-09	8.33028e-08	1.06758e-07	147	0.572225	0.00316084	0.540091	0.538009	8	142
AC114324.1	0.226221	0.221933	6.33092	6.33875	2.79061e-09	2.6599e-09	8.28101e-08	1.07741e-07	147	0.572225	0.00316084	0.00869606	0.0086746	8	142
DLL4	-3.10318	-2.98002	-6.32588	-6.33815	2.86322e-09	2.668e-09	8.43428e-08	1.07937e-07	147	0.572225	0.00316084	1.63893	1.63259	8	142
ADGRL4	-2.79323	-2.8171	-6.32439	-6.33666	2.88493e-09	2.68838e-09	8.47949e-08	1.08628e-07	147	0.572225	0.00316084	1.32851	1.32337	8	142
SNF8	0.695273	0.646483	6.32435	6.33617	2.88558e-09	2.6951e-09	8.47949e-08	1.08767e-07	147	0.572225	0.00316084	0.0823131	0.0820062	8	142
ERG	-2.60707	-2.67523	-6.32317	-6.33543	2.9029e-09	2.70526e-09	8.52001e-08	1.09044e-07	147	0.572225	0.00316084	1.15778	1.1533	8	142
APLNR	-2.93441	-3.01348	-6.322	-6.33427	2.92018e-09	2.72132e-09	8.56032e-08	1.09558e-07	147	0.572225	0.00316084	1.4673	1.46163	8	142
RYR3	2.38526	2.26782	6.3214	6.33365	2.92915e-09	2.7299e-09	8.57e-08	1.09704e-07	147	0.572225	0.00316084	0.969689	0.965941	8	142
CACNB3	1.87382	1.8148	6.32131	6.33353	2.93058e-09	2.73159e-09	8.57e-08	1.09704e-07	147	0.572225	0.00316084	0.598454	0.596146	8	142
ZNF780A	0.636212	0.596421	6.31989	6.33161	2.95177e-09	2.75843e-09	8.62155e-08	1.10648e-07	147	0.572225	0.00316084	0.0690199	0.0687645	8	142
BEND3	0.74203	0.646321	6.31799	6.32986	2.98049e-09	2.78324e-09	8.6949e-08	1.11508e-07	147	0.572225	0.00316084	0.0939452	0.0935932	8	142
AGBL2	1.43151	1.36241	6.3163	6.32847	3.00622e-09	2.80302e-09	8.75939e-08	1.12165e-07	147	0.572225	0.00316084	0.349827	0.348483	8	142
GDAP2	0.609508	0.536071	6.31603	6.32769	3.01035e-09	2.81409e-09	8.76086e-08	1.12472e-07	147	0.572225	0.00316084	0.0634249	0.0631912	8	142
METTL7AP1	0.0765193	0.0752863	6.35349	6.32656	2.48744e-09	2.83032e-09	7.51994e-08	1.12984e-07	147	0.572225	0.00316084	0.000987885	0.000996311	8	142
NIN	1.50342	0.920995	6.31372	6.3259	3.04577e-09	2.83989e-09	8.83835e-08	1.13121e-07	147	0.572225	0.00316084	0.38617	0.384685	8	142
ITGB8	3.68275	3.33281	6.31336	6.32562	3.05144e-09	2.84398e-09	8.83835e-08	1.13121e-07	147	0.572225	0.00316084	2.31746	2.30849	8	142
TIMM22	0.80631	0.914519	6.31363	6.32555	3.04727e-09	2.8449e-09	8.83835e-08	1.13121e-07	147	0.572225	0.00316084	0.11108	0.110661	8	142
CRLS1	0.969274	0.978293	6.31335	6.32538	3.05161e-09	2.84741e-09	8.83835e-08	1.13121e-07	147	0.572225	0.00316084	0.160532	0.159922	8	142
TCTEX1D2	1.38543	1.34652	6.31291	6.32506	3.05848e-09	2.85205e-09	8.8446e-08	1.13144e-07	147	0.572225	0.00316084	0.328017	0.326758	8	142
MYO1E	1.2628	1.02419	6.31274	6.32487	3.06109e-09	2.85484e-09	8.8446e-08	1.13144e-07	147	0.572225	0.00316084	0.272534	0.271489	8	142
AC013470.4	0.845794	0.90197	6.31218	6.32414	3.06975e-09	2.8655e-09	8.85884e-08	1.13384e-07	147	0.572225	0.00316084	0.122281	0.121819	8	142
URGCP	0.972911	1.10117	6.31195	6.32398	3.07336e-09	2.86775e-09	8.85884e-08	1.13384e-07	147	0.572225	0.00316084	0.161811	0.161196	8	142
OR11A1	0.796654	0.846613	6.3113	6.32321	3.08358e-09	2.87905e-09	8.8777e-08	1.13695e-07	147	0.572225	0.00316084	0.108515	0.108107	8	142
BRD3	1.30301	1.2987	6.30822	6.32035	3.1322e-09	2.92128e-09	9.00694e-08	1.15225e-07	147	0.572225	0.00316084	0.290584	0.28947	8	142
AC133555.3	1.62566	1.57201	6.30713	6.31931	3.14961e-09	2.93686e-09	9.04624e-08	1.15702e-07	147	0.572225	0.00316084	0.452465	0.450723	8	142
PCGF2	1.53303	1.60958	6.30296	6.31512	3.21703e-09	3.00013e-09	9.22893e-08	1.18054e-07	147	0.572225	0.00316084	0.402904	0.401354	8	142
CLEC14A	-3.07131	-3.03813	-6.30181	-6.31404	3.2359e-09	3.01668e-09	9.26176e-08	1.18564e-07	147	0.572225	0.00316084	1.61773	1.61147	8	142
LYPLA2	0.938298	0.93049	6.30179	6.31379	3.23615e-09	3.0205e-09	9.26176e-08	1.18573e-07	147	0.572225	0.00316084	0.150988	0.150415	8	142
SERPINI1	-2.28749	-1.87782	-6.30085	-6.31306	3.25172e-09	3.03178e-09	9.29531e-08	1.18875e-07	147	0.572225	0.00316084	0.897658	0.894189	8	142
SUOX	0.993344	1.06427	6.30026	6.31228	3.26153e-09	3.04385e-09	9.31235e-08	1.19168e-07	147	0.572225	0.00316084	0.169306	0.168662	8	142
PTPRO	2.11407	1.39194	6.29991	6.31211	3.26727e-09	3.04645e-09	9.31772e-08	1.19168e-07	147	0.572225	0.00316084	0.766937	0.763975	8	142
MFSD4BP1	0.393716	0.380349	6.29745	6.30824	3.30831e-09	3.10703e-09	9.42364e-08	1.21394e-07	147	0.572225	0.00316084	0.026621	0.0265301	8	142
ZBBX	2.14267	1.88864	6.29471	6.3069	3.35466e-09	3.12823e-09	9.54441e-08	1.22078e-07	147	0.572225	0.00316084	0.789129	0.786081	8	142
TMEM209	0.886761	0.830593	6.29053	6.30247	3.42666e-09	3.19948e-09	9.73778e-08	1.24712e-07	147	0.572225	0.00316084	0.135341	0.134828	8	142
RNF217	1.04388	0.915308	6.28871	6.30073	3.45844e-09	3.22795e-09	9.805e-08	1.25584e-07	147	0.572225	0.00316084	0.187659	0.186943	8	142
NCBP3	0.791791	0.78292	6.28877	6.30064	3.45737e-09	3.22945e-09	9.805e-08	1.25584e-07	147	0.572225	0.00316084	0.107964	0.107558	8	142
JAM3	-2.2509	-2.32501	-6.28721	-6.29939	3.48485e-09	3.25002e-09	9.85676e-08	1.26097e-07	147	0.572225	0.00316084	0.872944	0.869571	8	142
ADAT1	1.04109	0.998459	6.28736	6.29938	3.48222e-09	3.25025e-09	9.85676e-08	1.26097e-07	147	0.572225	0.00316084	0.186737	0.186025	8	142
FRMD4B	1.92107	1.45737	6.28098	6.29313	3.59676e-09	3.35508e-09	1.01614e-07	1.30011e-07	147	0.572225	0.00316084	0.637118	0.63466	8	142
GREB1L	2.547	2.21458	6.27984	6.29202	3.6175e-09	3.37404e-09	1.0208e-07	1.30593e-07	147	0.572225	0.00316084	1.12034	1.11601	8	142
ATP5PBP5	1.46091	1.44914	6.27663	6.28873	3.67685e-09	3.43084e-09	1.03634e-07	1.32636e-07	147	0.572225	0.00316084	0.368961	0.367543	8	142
NOTCH2	2.09579	1.50805	6.27275	6.2849	3.74983e-09	3.49823e-09	1.05568e-07	1.35084e-07	147	0.572225	0.00316084	0.760267	0.757331	8	142
AGAP4	1.11695	1.05301	6.27057	6.28258	3.79153e-09	3.53959e-09	1.06618e-07	1.36522e-07	147	0.572225	0.00316084	0.216095	0.215269	8	142
GASK1B	-2.4329	-2.66028	-6.26957	-6.28172	3.81089e-09	3.55518e-09	1.07037e-07	1.36963e-07	147	0.572225	0.00316084	1.02557	1.0216	8	142
SRR	1.21334	1.11469	6.26821	6.28024	3.83722e-09	3.5819e-09	1.07652e-07	1.37832e-07	147	0.572225	0.00316084	0.255191	0.254213	8	142
GOLGA2P7	1.54173	1.59973	6.26783	6.27992	3.84459e-09	3.58776e-09	1.07671e-07	1.37897e-07	147	0.572225	0.00316084	0.412073	0.410488	8	142
SRRM4	0.700219	0.698439	6.26771	6.27944	3.84684e-09	3.59644e-09	1.07671e-07	1.38041e-07	147	0.572225	0.00316084	0.085004	0.0846866	8	142
SPATA4	1.142	1.11146	6.26724	6.27926	3.85597e-09	3.59983e-09	1.07695e-07	1.38041e-07	147	0.572225	0.00316084	0.226135	0.22527	8	142
TBCK	0.736603	0.799778	6.26721	6.27899	3.85661e-09	3.60481e-09	1.07695e-07	1.38072e-07	147	0.572225	0.00316084	0.0940821	0.0937296	8	142
TENM3	3.27263	2.90997	6.26286	6.27502	3.94249e-09	3.67811e-09	1.0984e-07	1.40716e-07	147	0.572225	0.00316084	1.85968	1.85248	8	142
GTF3C4	0.759259	0.782747	6.26299	6.27478	3.94e-09	3.68258e-09	1.0984e-07	1.40725e-07	147	0.572225	0.00316084	0.100094	0.0997178	8	142
ZBTB5	0.865304	0.916636	6.26162	6.2735	3.96734e-09	3.70656e-09	1.10405e-07	1.41478e-07	147	0.572225	0.00316084	0.130063	0.129571	8	142
NOTCH4	-2.77704	-2.698	-6.26051	-6.27265	3.98977e-09	3.72254e-09	1.10901e-07	1.41924e-07	147	0.572225	0.00316084	1.34009	1.33491	8	142
ELL3	0.966304	1.05136	6.25585	6.26778	4.08484e-09	3.81561e-09	1.13413e-07	1.45305e-07	147	0.572225	0.00316084	0.162496	0.161879	8	142
DDX31	0.961403	0.954634	6.25316	6.26508	4.14097e-09	3.86828e-09	1.14839e-07	1.47141e-07	147	0.572225	0.00316084	0.160991	0.160379	8	142
DHX33	1.01122	0.929992	6.25235	6.26429	4.15779e-09	3.8836e-09	1.15174e-07	1.47454e-07	147	0.572225	0.00316084	0.178154	0.177476	8	142
TIMP2	1.95137	1.34476	6.2521	6.2642	4.16304e-09	3.88541e-09	1.15187e-07	1.47454e-07	147	0.572225	0.00316084	0.663462	0.660902	8	142
KIF24	0.966646	1.05849	6.245	6.25691	4.3152e-09	4.0316e-09	1.19261e-07	1.52827e-07	147	0.572225	0.00316084	0.163177	0.162556	8	142
ACP2	0.889323	0.674902	6.24197	6.25383	4.38194e-09	4.09507e-09	1.20967e-07	1.55055e-07	147	0.572225	0.00316084	0.13825	0.137726	8	142
ZNF18	0.759475	0.644359	6.2372	6.24895	4.48882e-09	4.19751e-09	1.23776e-07	1.58752e-07	147	0.572225	0.00316084	0.10098	0.100601	8	142
BFSP1	1.15551	1.03458	6.23622	6.24818	4.51112e-09	4.21383e-09	1.24249e-07	1.59187e-07	147	0.572225	0.00316084	0.233827	0.232933	8	142
TEPSIN	0.933883	0.87041	6.23212	6.24399	4.60537e-09	4.30409e-09	1.267e-07	1.62412e-07	147	0.572225	0.00316084	0.152933	0.152353	8	142
IL15RA	-2.05811	-2.64089	-6.23045	-6.24251	4.64449e-09	4.33641e-09	1.27631e-07	1.63445e-07	147	0.572225	0.00316084	0.743168	0.740298	8	142
UBE2E2	1.09854	0.870834	6.23007	6.242	4.65347e-09	4.34767e-09	1.27733e-07	1.63683e-07	147	0.572225	0.00316084	0.211755	0.210946	8	142
CAMKV	0.454253	0.441423	6.2294	6.24046	4.66907e-09	4.38174e-09	1.28015e-07	1.64778e-07	147	0.572225	0.00316084	0.0362152	0.0360871	8	142
AXIN1	0.922372	0.887138	6.22711	6.23896	4.7234e-09	4.41495e-09	1.29358e-07	1.65839e-07	147	0.572225	0.00316084	0.149427	0.14886	8	142
PXDN	2.54987	1.95933	6.22609	6.23816	4.74778e-09	4.43282e-09	1.29848e-07	1.66321e-07	147	0.572225	0.00316084	1.14234	1.13792	8	142
RPS6KB1	0.559364	0.510508	6.22591	6.23732	4.75203e-09	4.45173e-09	1.29848e-07	1.66841e-07	147	0.572225	0.00316084	0.0549759	0.054775	8	142
ACRBP	1.55077	1.31165	6.22483	6.23684	4.77806e-09	4.46249e-09	1.30412e-07	1.67055e-07	147	0.572225	0.00316084	0.422695	0.421069	8	142
CFAP206	1.59202	1.39297	6.22384	6.23586	4.80191e-09	4.48473e-09	1.30914e-07	1.67699e-07	147	0.572225	0.00316084	0.445625	0.443909	8	142
MOSPD3	1.06065	1.1439	6.21955	6.23145	4.90706e-09	4.58581e-09	1.3363e-07	1.71285e-07	147	0.572225	0.00316084	0.19807	0.197314	8	142
AC009053.1	0.950075	0.95697	6.21826	6.23011	4.9391e-09	4.61697e-09	1.34351e-07	1.72254e-07	147	0.572225	0.00316084	0.158989	0.158385	8	142
ID4	2.99798	2.74227	6.21695	6.22901	4.9719e-09	4.64266e-09	1.35091e-07	1.73017e-07	147	0.572225	0.00316084	1.58377	1.57764	8	142
TNK1	1.18284	1.28917	6.21348	6.22541	5.05959e-09	4.72798e-09	1.3732e-07	1.75999e-07	147	0.572225	0.00316084	0.246813	0.245868	8	142
CD36	-3.50114	-3.33451	-6.21225	-6.22431	5.09097e-09	4.75412e-09	1.38016e-07	1.76773e-07	147	0.572225	0.00316084	2.16327	2.1549	8	142
VSTM2A	2.78025	2.82364	6.20695	6.219	5.22874e-09	4.88352e-09	1.41592e-07	1.81381e-07	147	0.572225	0.00316084	1.36647	1.36118	8	142
ITM2B	1.18412	1.12788	6.20523	6.21714	5.27441e-09	4.92948e-09	1.42669e-07	1.82883e-07	147	0.572225	0.00316084	0.248009	0.247059	8	142
DEPDC4	1.02612	1.0107	6.20416	6.21602	5.30284e-09	4.95743e-09	1.43278e-07	1.83713e-07	147	0.572225	0.00316084	0.186301	0.185591	8	142
ADGRF5	-4.00089	-3.39946	-6.20143	-6.21348	5.37617e-09	5.02138e-09	1.45097e-07	1.85875e-07	147	0.572225	0.00316084	2.83477	2.82379	8	142
CYBC1	1.01871	0.718448	6.20007	6.21192	5.41311e-09	5.06098e-09	1.45931e-07	1.87132e-07	147	0.572225	0.00316084	0.183864	0.183163	8	142
ACTG1P24	0.685164	0.684088	6.19692	6.20851	5.49986e-09	5.1489e-09	1.48104e-07	1.9017e-07	147	0.572225	0.00316084	0.0832581	0.0829475	8	142
LSM8	0.772132	0.760899	6.19438	6.20606	5.57052e-09	5.21273e-09	1.4984e-07	1.92313e-07	147	0.572225	0.00316084	0.105822	0.105424	8	142
POLM	1.00922	0.958625	6.19374	6.20557	5.58857e-09	5.22574e-09	1.50158e-07	1.92578e-07	147	0.572225	0.00316084	0.180822	0.180133	8	142
ANKRD52	1.4411	1.28269	6.19269	6.20463	5.61817e-09	5.25067e-09	1.50786e-07	1.93282e-07	147	0.572225	0.00316084	0.368823	0.367405	8	142
ZKSCAN2	0.961853	1.0919	6.18567	6.19746	5.82009e-09	5.44362e-09	1.56032e-07	2.00162e-07	147	0.572225	0.00316084	0.164677	0.164051	8	142
DCDC2	3.37319	3.00231	6.18088	6.19288	5.96187e-09	5.57077e-09	1.59655e-07	2.0461e-07	147	0.572225	0.00316084	2.02848	2.02063	8	142
PCDH1	-2.28243	-2.01676	-6.17981	-6.19178	5.99416e-09	5.60168e-09	1.60342e-07	2.05517e-07	147	0.572225	0.00316084	0.929043	0.925452	8	142
CCDC51	1.40909	1.41552	6.17477	6.18666	6.14796e-09	5.74789e-09	1.64227e-07	2.10518e-07	147	0.572225	0.00316084	0.35467	0.353307	8	142
GIMAP7	-2.25011	-2.67471	-6.1746	-6.18657	6.15299e-09	5.75071e-09	1.64227e-07	2.10518e-07	147	0.572225	0.00316084	0.904437	0.900942	8	142
GTF2IP4	1.35241	1.27266	6.17351	6.1854	6.18672e-09	5.78452e-09	1.64945e-07	2.11522e-07	147	0.572225	0.00316084	0.326842	0.325587	8	142
PURB	0.862746	0.801861	6.16826	6.17997	6.35201e-09	5.94471e-09	1.69165e-07	2.17139e-07	147	0.572225	0.00316084	0.133238	0.132734	8	142
DGKI	-2.20634	-1.96242	-6.16602	-6.17796	6.42409e-09	6.00512e-09	1.70709e-07	2.18884e-07	147	0.572225	0.00316084	0.872014	0.868645	8	142
GRAMD4P7	0.618895	0.543249	6.16651	6.17794	6.40831e-09	6.00571e-09	1.70477e-07	2.18884e-07	147	0.572225	0.00316084	0.0686032	0.0683494	8	142
SLC35C1	1.29385	1.08574	6.16541	6.17728	6.44359e-09	6.02594e-09	1.70929e-07	2.1938e-07	147	0.572225	0.00316084	0.29994	0.298789	8	142
CCDC71	0.821189	0.828008	6.16532	6.177	6.44655e-09	6.03441e-09	1.70929e-07	2.19447e-07	147	0.572225	0.00316084	0.120827	0.120371	8	142
AC133552.2	1.04753	1.05098	6.16125	6.17304	6.57968e-09	6.15574e-09	1.74268e-07	2.23614e-07	147	0.572225	0.00316084	0.196871	0.19612	8	142
TSEN54	0.755157	0.732852	6.16096	6.17257	6.58923e-09	6.17024e-09	1.7433e-07	2.23894e-07	147	0.572225	0.00316084	0.102322	0.101937	8	142
GOLGA2P10	1.40456	1.46747	6.15992	6.17179	6.6237e-09	6.19441e-09	1.7505e-07	2.24525e-07	147	0.572225	0.00316084	0.354093	0.352733	8	142
IQCE	1.37517	1.25965	6.15705	6.16891	6.71973e-09	6.28471e-09	1.77394e-07	2.27549e-07	147	0.572225	0.00316084	0.33975	0.338445	8	142
SLC35C2	0.782802	0.728959	6.15293	6.16455	6.86022e-09	6.4241e-09	1.80905e-07	2.32342e-07	147	0.572225	0.00316084	0.110238	0.109822	8	142
IRX5	3.13449	2.79657	6.15157	6.16351	6.90709e-09	6.45768e-09	1.81942e-07	2.33301e-07	147	0.572225	0.00316084	1.76828	1.76144	8	142
ACSS2	1.45756	1.4818	6.15108	6.16294	6.92398e-09	6.47606e-09	1.82189e-07	2.3371e-07	147	0.572225	0.00316084	0.382417	0.380947	8	142
ZNF200	0.631096	0.558986	6.15037	6.1618	6.94861e-09	6.51322e-09	1.82638e-07	2.34795e-07	147	0.572225	0.00316084	0.0717096	0.0714438	8	142
ZNF23	0.908077	1.00877	6.14975	6.16146	6.97019e-09	6.52456e-09	1.83006e-07	2.34948e-07	147	0.572225	0.00316084	0.148498	0.147934	8	142
GABRP	1.31756	1.11273	6.14779	6.15963	7.03907e-09	6.58485e-09	1.84614e-07	2.36861e-07	147	0.572225	0.00316084	0.31282	0.311619	8	142
SLC8A2	0.318411	0.306671	6.14618	6.15606	7.09604e-09	6.70366e-09	1.85906e-07	2.40803e-07	147	0.572225	0.00316084	0.0182791	0.0182204	8	142
TADA3	0.87607	0.933833	6.14423	6.15591	7.1658e-09	6.70898e-09	1.8753e-07	2.40803e-07	147	0.572225	0.00316084	0.138462	0.137938	8	142
ENPP7P11	1.12472	0.971337	6.14246	6.15424	7.22974e-09	6.76541e-09	1.88998e-07	2.42565e-07	147	0.572225	0.00316084	0.228347	0.227474	8	142
SYNE4	2.29851	2.48239	6.1405	6.1524	7.30106e-09	6.82808e-09	1.90657e-07	2.44547e-07	147	0.572225	0.00316084	0.954277	0.950589	8	142
C3orf67	2.30726	2.0363	6.13777	6.14967	7.40152e-09	6.92238e-09	1.93071e-07	2.47657e-07	147	0.572225	0.00316084	0.96241	0.95869	8	142
USB1	1.35692	1.13259	6.13742	6.14924	7.41456e-09	6.9372e-09	1.93203e-07	2.47919e-07	147	0.572225	0.00316084	0.332908	0.33163	8	142
ADAMTS16	2.42237	2.17279	6.13549	6.14739	7.48651e-09	7.00204e-09	1.94867e-07	2.49966e-07	147	0.572225	0.00316084	1.06162	1.05752	8	142
C11orf97	1.16347	1.14279	6.1314	6.14317	7.64141e-09	7.15172e-09	1.98472e-07	2.54926e-07	147	0.572225	0.00316084	0.245234	0.244295	8	142
NUFIP2	0.789318	0.69558	6.13145	6.14304	7.63949e-09	7.1564e-09	1.98472e-07	2.54926e-07	147	0.572225	0.00316084	0.112867	0.112441	8	142
DAG1	1.35866	1.34775	6.12904	6.14084	7.73229e-09	7.23561e-09	2.00616e-07	2.57471e-07	147	0.572225	0.00316084	0.334675	0.33339	8	142
CCDC40	1.43673	1.34471	6.12666	6.13847	7.82469e-09	7.32196e-09	2.02796e-07	2.60264e-07	147	0.572225	0.00316084	0.374532	0.373092	8	142
AL109618.1	0.331617	0.277671	6.1248	6.13482	7.8978e-09	7.4572e-09	2.04471e-07	2.64754e-07	147	0.572225	0.00316084	0.0199654	0.0199003	8	142
CNOT10	0.709411	0.704476	6.12314	6.13463	7.96379e-09	7.46428e-09	2.05959e-07	2.64754e-07	147	0.572225	0.00316084	0.0914189	0.0910767	8	142
MREG	1.47286	1.34567	6.12083	6.13263	8.0565e-09	7.53952e-09	2.07911e-07	2.67136e-07	147	0.572225	0.00316084	0.394357	0.39284	8	142
AQP5	0.430568	0.446176	6.12093	6.13171	8.05227e-09	7.57428e-09	2.07911e-07	2.68081e-07	147	0.572225	0.00316084	0.0337006	0.0335822	8	142
MYL3	2.50036	2.53223	6.1173	6.12916	8.1999e-09	7.67182e-09	2.11386e-07	2.71243e-07	147	0.572225	0.00316084	1.13783	1.13343	8	142
KTI12	0.709738	0.626681	6.11266	6.12414	8.39205e-09	7.86713e-09	2.16078e-07	2.77641e-07	147	0.572225	0.00316084	0.0918174	0.0914736	8	142
ZNF500	0.84853	0.837987	6.11248	6.12408	8.39979e-09	7.86956e-09	2.16078e-07	2.77641e-07	147	0.572225	0.00316084	0.131247	0.13075	8	142
MRPL35P4	0.311949	0.315955	6.11218	6.12194	8.41229e-09	7.95405e-09	2.16169e-07	2.80323e-07	147	0.572225	0.00316084	0.0177404	0.0176838	8	142
SNX18P7	1.50216	1.37776	6.10969	6.12148	8.51761e-09	7.97255e-09	2.18643e-07	2.80676e-07	147	0.572225	0.00316084	0.411705	0.41012	8	142
SOCS2P2	0.657201	0.630633	6.10724	6.11864	8.62231e-09	8.08652e-09	2.21096e-07	2.84386e-07	147	0.572225	0.00316084	0.078867	0.0785734	8	142
SLCO5A1	0.939754	0.667763	6.10439	6.11602	8.74621e-09	8.19314e-09	2.23982e-07	2.8783e-07	147	0.572225	0.00316084	0.161411	0.160798	8	142
KIF1C	1.38571	1.46476	6.10301	6.11477	8.80668e-09	8.24481e-09	2.25106e-07	2.89157e-07	147	0.572225	0.00316084	0.351111	0.349762	8	142
OR8B8	0.381834	0.404078	6.10422	6.11468	8.75341e-09	8.24839e-09	2.23982e-07	2.89157e-07	147	0.572225	0.00316084	0.0266488	0.0265577	8	142
PDE2A	-2.57507	-2.43876	-6.10129	-6.11312	8.88242e-09	8.31283e-09	2.26803e-07	2.91107e-07	147	0.572225	0.00316084	1.21317	1.20848	8	142
SLC12A6	0.886714	0.714831	6.1009	6.1125	8.89971e-09	8.33866e-09	2.27004e-07	2.91703e-07	147	0.572225	0.00316084	0.143869	0.143324	8	142
EVC	1.90353	1.89597	6.10012	6.11193	8.93428e-09	8.36262e-09	2.27645e-07	2.92232e-07	147	0.572225	0.00316084	0.663178	0.660619	8	142
DTNA	1.73366	1.65631	6.09945	6.11125	8.96423e-09	8.39124e-09	2.28168e-07	2.92923e-07	147	0.572225	0.00316084	0.550219	0.548098	8	142
FAM104B	0.776602	0.83231	6.09918	6.1107	8.97662e-09	8.41433e-09	2.28243e-07	2.9342e-07	147	0.572225	0.00316084	0.110419	0.110003	8	142
OXSR1	0.76713	0.77005	6.09742	6.10892	9.05584e-09	8.48921e-09	2.30015e-07	2.95719e-07	147	0.572225	0.00316084	0.107804	0.107398	8	142
MFN1	0.7702	0.816776	6.09686	6.10837	9.08084e-09	8.51262e-09	2.30408e-07	2.96223e-07	147	0.572225	0.00316084	0.108689	0.108279	8	142
CASTOR2	1.56283	1.47219	6.09364	6.10541	9.22789e-09	8.63967e-09	2.33893e-07	3.00328e-07	147	0.572225	0.00316084	0.447978	0.446253	8	142
FAM86DP	0.935852	0.935594	6.09063	6.10224	9.36777e-09	8.7777e-09	2.3719e-07	3.04806e-07	147	0.572225	0.00316084	0.160798	0.160186	8	142
ATAT1	0.911334	0.840043	6.08865	6.10025	9.46039e-09	8.86536e-09	2.39284e-07	3.07528e-07	147	0.572225	0.00316084	0.152581	0.152002	8	142
WNT7B	0.618337	0.536852	6.08501	6.09631	9.6339e-09	9.04154e-09	2.43418e-07	3.12995e-07	147	0.572225	0.00316084	0.0703263	0.0700659	8	142
[truncated: 32,138 more rows]

## Sheet: Xu_protDE_prcc_MTSCC
ID	log2fc	log2FC_ori	t.ord	t.mod	p.ord	p.mod	q.ord	q.mod	df.r	df.0	s2.0	s2	s2.post	notNA1	notNA2
[truncated: 8,163 more rows]

## Sheet: phosphoDE_metMut_WT
ID	log2fc	log2FC_ori	t.ord	t.mod	p.ord	p.mod	q.ord	q.mod	df.r	df.0	s2.0	s2	s2.post	notNA1	notNA2
[truncated: 63,421 more rows]

[truncated: 1 more sheets: PTM-SEA_phospho_metMut_WT]
