# Supplementary material for: Comprehensive proteogenomic characterization of rare kidney tumors
Source: Cell Rep Med. 2024 May 3;5(5):101547. doi: 10.1016/j.xcrm.2024.101547 (PMC11148773; doi:10.1016/j.xcrm.2024.101547)
Supplement: Table S10. Oncocytic tumor characterization, related to Figure 7 — Differential expression and transcription regulon analysis of oncocytic tumors using RNA and protein data. [file mmc11.xlsx]

## Sheet: README
README for Supplementary Table 10
This supplementary table contains 4 tabs as follows:
Tab 1:
Note: Protein abundance DE analysis comparing Oncocytoma with Chromophobe RCC.
Tab 2:
Note: RNAseq expression DE analysis comparing Oncocytoma with Chromophobe RCC
Tab 3:
Note: Scenic transcription regulon analysis using protein abundance data
Tab 4:
Note: Scenic transcription regulon analysis using RNAseq data

## Sheet: prot_DE_oncocytoma_chRCC
Gene	log2FC	t.ord	t.mod	p.ord	p.mod	q.ord	q.mod	df.r	df.0	s2.0	s2	s2.post
AC002094.3	-4.56713	-18.4503	-15.789	5.07789e-05	1.26412e-06	0.00136304	0.000178258	4	2.82393	0.0961631	0.0510623	0.0697262
MT3	-4.40482	-5.03703	-5.49321	0.000181624	4.10705e-05	0.00270719	0.00104807	14	2.82393	0.0961631	1.86403	1.56729
C7orf57	-4.1523	-6.90469	-7.72676	0.000230357	1.76788e-05	0.00303101	0.000694464	7	2.82393	0.0961631	0.321466	0.256702
GPNMB	-4.05145	-7.29245	-7.82427	1.8044e-06	2.47933e-07	0.000236542	9.73938e-05	16	2.82393	0.0961631	0.771641	0.670307
PIP	-4.0355	-94.8415	-12.3371	0.00671221	0.000321024	0.0245691	0.0034827	1	2.82393	0.0961631	0.001207	0.071331
IGHV1OR15-9	-3.7641	-2.14358	-2.37313	0.05325	0.0316076	0.0958234	0.0658186	12	2.82393	0.0961631	2.86325	2.33613
KRT7	-3.48801	-8.06168	-8.58984	5.01878e-07	6.17199e-08	0.000141453	5.55799e-05	16	2.82393	0.0961631	0.467997	0.412215
RIC8A	-0.786392	-13.3521	-8.42187	4.31695e-10	8.31959e-08	2.43344e-06	5.66135e-05	16	2.82393	0.0961631	0.00867199	0.0217972
MYRIP	-3.40927	-5.56833	-6.34169	0.000529481	5.92383e-05	0.00491253	0.00134067	8	2.82393	0.0961631	0.787213	0.606921
MOG	-3.28523	-7.35495	-8.24671	0.0860291	0.00142847	0.131993	0.00883682	1	2.82393	0.0961631	0.133009	0.105799
BRAP	-0.924157	-9.74456	-7.9789	3.93249e-08	1.86069e-07	3.16675e-05	9.30266e-05	16	2.82393	0.0961631	0.0224858	0.0335387
ALCAM	-3.24946	-9.57132	-10.0888	5.03571e-08	5.0071e-09	3.54825e-05	1.37684e-05	16	2.82393	0.0961631	0.28815	0.259349
ADCY4	-3.24657	-4.80073	-6.54698	0.0407554	0.00142623	0.0806375	0.00883682	2	2.82393	0.0961631	0.457337	0.245906
NRIP1	-3.21522	-6.96057	-7.72161	0.00011717	1.00568e-05	0.00210321	0.000500816	8	2.82393	0.0961631	0.341391	0.277412
CLNS1A	-0.992892	-8.90365	-7.76728	1.34707e-07	2.7582e-07	6.32782e-05	9.99551e-05	16	2.82393	0.0961631	0.0310891	0.0408513
C18orf63	-3.18748	-3.8207	-4.37795	0.00508463	0.00114561	0.0207694	0.00776297	8	2.82393	0.0961631	1.1136	0.848152
DHRS2	-3.13647	-3.33971	-3.72143	0.00659676	0.0023244	0.0243438	0.0120481	11	2.82393	0.0961631	2.03536	1.63923
TBX15	-3.11153	-23.384	-11.9847	0.000171341	2.53136e-05	0.00260334	0.000809377	3	2.82393	0.0961631	0.0141644	0.0539242
C3orf52	-3.06247	-10.7019	-10.0517	0.00012337	9.57425e-06	0.00211377	0.000500816	5	2.82393	0.0961631	0.0701901	0.0795646
ABTB1	3.40193	9.98089	10.0893	3.63567e-06	3.69042e-07	0.000347357	0.000101478	9	2.82393	0.0961631	0.105614	0.103357
C15orf39	2.82938	7.81123	8.24751	2.90147e-06	4.03429e-07	0.000302879	0.000105651	13	2.82393	0.0961631	0.227418	0.203995
TDRD7	-0.771232	-10.1638	-7.46818	2.18999e-08	4.86041e-07	2.72337e-05	0.0001215	16	2.82393	0.0961631	0.0143945	0.0266612
PPP4R4	-3.03585	-2.46227	-3.04849	0.0570691	0.0162819	0.100599	0.042161	5	2.82393	0.0961631	2.60599	1.7001
NUBP2	-0.725564	-10.5952	-7.34562	1.2216e-08	6.15187e-07	2.29537e-05	0.000140968	16	2.82393	0.0961631	0.0117239	0.0243913
HADHB	1.22616	7.57109	7.31929	1.125e-06	6.47293e-07	0.000191726	0.000142392	16	2.82393	0.0961631	0.0655724	0.0701615
FHDC1	-3.00679	-1.26455	-1.42828	0.234707	0.177111	0.245478	0.19976	10	2.82393	0.0961631	5.18255	4.06249
VAMP2	0.941376	8.21558	7.23486	3.9208e-07	7.625e-07	0.000116323	0.00014791	16	2.82393	0.0961631	0.0328239	0.0423259
PKIB	-2.98983	-6.092	-6.87831	0.00367167	0.000264588	0.0168406	0.0031221	4	2.82393	0.0961631	0.20072	0.157452
KLHL3	-2.91605	-3.176	-4.47529	0.0864724	0.00712987	0.132349	0.0247608	2	2.82393	0.0961631	0.632253	0.318426
INPP4B	-2.83578	-6.24428	-6.66415	1.17205e-05	2.36635e-06	0.000636856	0.000260277	16	2.82393	0.0961631	0.515608	0.452684
SDCBP2	-2.79918	-3.52739	-3.86507	0.00371387	0.00139627	0.0169837	0.00877577	13	2.82393	0.0961631	1.51136	1.2588
DHX29	-0.849215	-8.61951	-7.17181	2.07968e-07	8.62252e-07	7.32689e-05	0.000148187	16	2.82393	0.0961631	0.0242667	0.0350524
KRT75	-2.79833	-1.92742	-2.87256	0.19375	0.0363751	0.218957	0.0720107	2	2.82393	0.0961631	1.58092	0.711742
JSRP1	-2.78496	-5.06067	-6.46233	0.124198	0.0034442	0.166333	0.0152263	1	2.82393	0.0961631	0.201898	0.123814
PDE11A	-2.73052	-5.62121	-6.43894	0.0111324	0.00074705	0.0337734	0.00597155	3	2.82393	0.0961631	0.188764	0.143863
COX7A2L	2.38228	6.64955	7.02903	5.58503e-06	1.14135e-06	0.00042544	0.000174359	16	2.82393	0.0961631	0.320879	0.287168
DPH6	-0.968105	-7.72145	-6.9991	8.7554e-07	1.21088e-06	0.000166764	0.000178258	16	2.82393	0.0961631	0.0392995	0.0478301
CARS2	1.5589	6.8487	6.98499	3.91213e-06	1.24516e-06	0.000365895	0.000178258	16	2.82393	0.0961631	0.129527	0.124522
PRDM2	-2.72609	-2.68981	-3.38169	0.0546691	0.0121907	0.0976448	0.0347193	4	2.82393	0.0961631	0.855965	0.541539
IPO8	-0.894146	-7.81512	-6.87868	7.50056e-07	1.53799e-06	0.000166764	0.000211455	16	2.82393	0.0961631	0.0327254	0.0422422
CD82	-2.6654	-4.772	-5.1206	0.000207869	6.24998e-05	0.00283716	0.00138596	16	2.82393	0.0961631	0.779945	0.677365
B4GALT7	-0.855926	-7.95427	-6.85017	5.97311e-07	1.62806e-06	0.000155833	0.000213179	16	2.82393	0.0961631	0.0289476	0.0390311
COL9A2	-2.6613	-11.9844	-8.61161	0.00689066	0.000415955	0.0248511	0.00411491	2	2.82393	0.0961631	0.0369843	0.0716275
PLSCR3	1.00682	7.2958	6.79455	1.79405e-06	1.81978e-06	0.000236542	0.000227453	16	2.82393	0.0961631	0.0476101	0.0548939
POLG2	0.953935	7.37451	6.74649	1.56835e-06	2.00417e-06	0.000226685	0.000244934	16	2.82393	0.0961631	0.0418323	0.0499829
MTG1	1.33576	6.72035	6.73368	4.91799e-06	2.05651e-06	0.000401775	0.000245866	16	2.82393	0.0961631	0.0987669	0.0983763
CAPN1	-0.956596	-7.3042	-6.70586	1.76842e-06	2.17514e-06	0.000236542	0.000254516	16	2.82393	0.0961631	0.0428797	0.0508731
FDXR	1.1788	6.84192	6.69498	3.95952e-06	2.22342e-06	0.000365895	0.000254744	16	2.82393	0.0961631	0.0742106	0.0775038
SHANK1	-2.64326	-3.69873	-5.39464	0.1681	0.00648965	0.201653	0.0233116	1	2.82393	0.0961631	0.340475	0.160053
SLC2A10	-2.6316	-2.91257	-3.3122	0.0195121	0.00707298	0.0497687	0.0246502	8	2.82393	0.0961631	0.734731	0.568131
CA5B	1.15441	6.81255	6.64538	4.17166e-06	2.45796e-06	0.000366383	0.000261651	16	2.82393	0.0961631	0.071786	0.075443
PVALB	-2.63155	-2.9163	-3.1501	0.0100936	0.00531566	0.0318836	0.0205437	16	2.82393	0.0961631	2.03563	1.74468
PKIA	-2.61046	-3.46518	-3.73627	0.00318971	0.00141767	0.0153178	0.00881961	16	2.82393	0.0961631	1.4188	1.22038
AKR1E2	-2.60385	-2.42604	-2.70262	0.0336448	0.0173219	0.0709438	0.0439401	11	2.82393	0.0961631	1.94946	1.57087
BSPRY	-2.59639	-3.91968	-4.21902	0.00122204	0.000473089	0.00831955	0.00447111	16	2.82393	0.0961631	1.09693	0.946794
RAB27B	-2.59064	-4.10148	-4.41135	0.000833971	0.000305912	0.00657489	0.00337256	16	2.82393	0.0961631	0.997409	0.862206
SYNGR3	-2.55162	-4.3599	-4.68284	0.000486104	0.000165836	0.00467328	0.00237505	16	2.82393	0.0961631	0.856288	0.742256
COX5B	1.76021	6.25723	6.51335	1.14421e-05	3.2153e-06	0.000636856	0.000304873	16	2.82393	0.0961631	0.197835	0.182582
USP14	-0.829154	-7.44387	-6.49118	1.39404e-06	3.36436e-06	0.000206794	0.000313342	16	2.82393	0.0961631	0.0310179	0.0407909
TFB1M	1.42558	6.35486	6.47025	9.55296e-06	3.51165e-06	0.000579028	0.000313342	16	2.82393	0.0961631	0.12581	0.121362
MANBA	-2.46866	-11.5213	-11.6641	3.7022e-09	4.67323e-10	1.04346e-05	2.57006e-06	16	2.82393	0.0961631	0.114778	0.111985
KBTBD6	1.36525	6.77014	6.59484	6.30452e-06	3.5847e-06	0.000461536	0.000313342	15	2.82393	0.0961631	0.0717627	0.0756286
TMEM30B	-2.43968	-3.87236	-4.62745	0.0117322	0.00179592	0.0349544	0.0102562	5	2.82393	0.0961631	0.567044	0.397087
SIX6	-2.41975	-2.28684	-3.03653	0.106265	0.0237768	0.151226	0.0539667	3	2.82393	0.0961631	0.895695	0.508015
KLK1	-2.39727	NA	-5.46636	NA	0.0140652	NA	0.038388	0	2.82393	0.0961631	NA	0.0961631
ST3GAL6	-2.38899	-1.64305	-2.94201	0.348063	0.044727	0.30747	0.0821019	1	2.82393	0.0961631	1.40941	0.439591
HDHD5	1.26898	6.41589	6.42396	8.53951e-06	3.86157e-06	0.00055973	0.00031385	16	2.82393	0.0961631	0.0977989	0.0975535
HADHA	1.1099	6.59102	6.42156	6.20743e-06	3.88067e-06	0.000460407	0.00031385	16	2.82393	0.0961631	0.0708922	0.0746833
WDR44	-0.786898	-7.50828	-6.40229	1.2503e-06	4.03752e-06	0.000201368	0.000321804	16	2.82393	0.0961631	0.0274597	0.0377665
UGT1A8	2.71503	11.3124	9.95783	2.85572e-05	4.29517e-06	0.000961141	0.00033445	6	2.82393	0.0961631	0.0504022	0.0650471
TBC1D15	-0.847529	-7.14403	-6.36444	2.33054e-06	4.36497e-06	0.000268105	0.00033445	16	2.82393	0.0961631	0.0351854	0.0443331
POGLUT3	-0.949583	-6.81523	-6.36292	4.15182e-06	4.37864e-06	0.000366383	0.00033445	16	2.82393	0.0961631	0.0485339	0.0556791
FBXO2	-2.35226	-5.25519	-5.60593	7.85154e-05	2.16492e-05	0.00168926	0.000753546	16	2.82393	0.0961631	0.500879	0.440164
FAM3B	-2.30941	-1.66917	-2.13519	0.170408	0.0711387	0.203169	0.110683	4	2.82393	0.0961631	1.59522	0.974872
LCMT1	-0.785049	-7.34539	-6.30985	1.64817e-06	4.88617e-06	0.000232266	0.000358288	16	2.82393	0.0961631	0.0285564	0.0386986
STXBP6	-2.30716	-3.2536	-3.64103	0.00866747	0.00305108	0.0287739	0.0142245	10	2.82393	0.0961631	1.13138	0.903421
ATP2B3	-2.29731	-2.1209	-2.36296	0.0574803	0.0333406	0.101033	0.0682865	11	2.82393	0.0961631	1.98553	1.59958
UBE2K	-0.794482	-7.22583	-6.27193	2.02327e-06	5.28568e-06	0.000248346	0.000372676	16	2.82393	0.0961631	0.0302227	0.0401149
NFKB1	-0.692331	-7.94319	-6.26096	6.08187e-07	5.40738e-06	0.000155833	0.000376431	16	2.82393	0.0961631	0.0189923	0.0305693
ALPK2	-2.29529	-2.04475	-2.76734	0.133435	0.0335651	0.174153	0.0685706	3	2.82393	0.0961631	1.51208	0.825527
CD101	-2.29442	-3.42019	-4.84556	0.181088	0.00936494	0.210515	0.029277	1	2.82393	0.0961631	0.300024	0.149475
CHCHD1	1.39774	6.09554	6.22212	1.54719e-05	5.86213e-06	0.000688333	0.000388969	16	2.82393	0.0961631	0.131453	0.126159
PLCXD3	-2.26309	-5.22492	-5.56744	8.33873e-05	2.35259e-05	0.00173181	0.000774738	16	2.82393	0.0961631	0.469012	0.413078
ZNF516	-2.2519	-5.30483	-5.81573	0.00034515	6.35182e-05	0.00382166	0.00139728	10	2.82393	0.0961631	0.405451	0.337344
NMD3	-0.770129	-7.24316	-6.21	1.96379e-06	6.01185e-06	0.000248346	0.000388969	16	2.82393	0.0961631	0.0282625	0.0384488
PNMA8B	-2.22085	-6.36442	-6.43444	0.00312476	0.000395154	0.0151454	0.00399414	4	2.82393	0.0961631	0.101471	0.0992742
SIGIRR	-2.21498	-4.34913	-4.6568	0.000497112	0.000175834	0.00472546	0.00246057	16	2.82393	0.0961631	0.648447	0.565594
MRPS33	1.23973	6.12768	6.15556	1.45671e-05	6.73504e-06	0.000670234	0.000416697	16	2.82393	0.0961631	0.102329	0.101404
WFDC2	-2.21365	-3.73028	-4.00765	0.00182206	0.000764864	0.0107436	0.0060786	16	2.82393	0.0961631	0.880393	0.762744
FER	-0.882592	-6.68068	-6.14849	5.28087e-06	6.83537e-06	0.00040876	0.000417681	16	2.82393	0.0961631	0.0436334	0.0515138
CEND1	-2.20997	-2.26682	-2.52191	0.0445553	0.0245917	0.0858359	0.0553139	11	2.82393	0.0961631	1.60848	1.29955
ATXN7L3B	-0.989289	-6.39365	-6.12118	8.89522e-06	7.23738e-06	0.000563392	0.000432359	16	2.82393	0.0961631	0.0598534	0.0653005
PDCD6	-0.681843	-7.69871	-6.11385	9.092e-07	7.34929e-06	0.000166764	0.000432359	16	2.82393	0.0961631	0.0196098	0.0310941
MAPRE3	1.37621	5.98499	6.11121	1.90554e-05	7.39004e-06	0.000780888	0.000432359	16	2.82393	0.0961631	0.132186	0.126782
SEMA4C	-2.20723	-1.71027	-2.30589	0.185744	0.0619087	0.213941	0.10127	3	2.82393	0.0961631	1.33247	0.733007
ADGRF5	2.14566	5.7403	6.08033	3.03963e-05	7.88467e-06	0.000990419	0.000451687	16	2.82393	0.0961631	0.349296	0.311321
STRBP	-0.90626	-6.4833	-6.05808	7.54923e-06	8.26191e-06	0.000516559	0.000468419	16	2.82393	0.0961631	0.0488488	0.0559468
LYRM2	1.55436	5.8305	6.04213	2.55656e-05	8.54386e-06	0.000883384	0.000476698	16	2.82393	0.0961631	0.177676	0.165448
DISP1	-2.20233	NA	-5.02185	NA	0.0175557	NA	0.0441083	0	2.82393	0.0961631	NA	0.0961631
XPO5	0.685318	7.48269	6.03382	1.30545e-06	8.69466e-06	0.00020137	0.000478165	16	2.82393	0.0961631	0.0209705	0.0322507
INPP5J	-2.17147	-5.51624	-5.89751	7.59921e-05	1.83235e-05	0.00167329	0.000697454	14	2.82393	0.0961631	0.377717	0.330457
GSN	-0.930473	-6.34326	-5.99874	9.75921e-06	9.36186e-06	0.000584229	0.000500816	16	2.82393	0.0961631	0.0537926	0.0601489
DAPK2	-2.17057	-4.31062	-4.61421	0.000538605	0.000193515	0.00496093	0.00260843	16	2.82393	0.0961631	0.63388	0.553213
MT-CO3	2.30906	5.6308	5.98785	3.75581e-05	9.5796e-06	0.00113824	0.000500816	16	2.82393	0.0961631	0.420408	0.371766
LTA4H	-0.755049	-6.90934	-5.98398	3.51407e-06	9.65812e-06	0.000347357	0.000500816	16	2.82393	0.0961631	0.029855	0.0398024
GNAL	-2.14358	-4.76664	-5.17645	0.000458893	0.000117044	0.00456218	0.0019272	12	2.82393	0.0961631	0.476694	0.404203
PHLPP2	-2.12929	-2.44016	-2.86353	0.0504608	0.0190434	0.0927245	0.0467913	6	2.82393	0.0961631	0.666257	0.48381
AP1M2	-2.12738	-3.65737	-3.92781	0.00212535	0.000917181	0.0118972	0.00678878	16	2.82393	0.0961631	0.845846	0.73338
IRF6	-2.1006	-4.83586	-5.15339	0.000182498	5.81342e-05	0.00270719	0.00132932	16	2.82393	0.0961631	0.471715	0.415375
KIF16B	-0.975261	-6.20839	-5.96347	1.25292e-05	1.0086e-05	0.000636856	0.000500816	16	2.82393	0.0961631	0.0616913	0.0668627
MRPS18B	1.08739	6.04652	5.96243	1.69658e-05	1.01082e-05	0.000730039	0.000500816	16	2.82393	0.0961631	0.0808535	0.0831502
MRPS10	1.16493	5.94371	5.94311	2.06057e-05	1.05299e-05	0.000806618	0.000515901	16	2.82393	0.0961631	0.0960333	0.0960528
NSUN4	0.983884	6.15858	5.9369	1.37489e-05	1.06693e-05	0.000651307	0.000515901	16	2.82393	0.0961631	0.0638068	0.0686608
MTRF1	0.937657	6.24154	5.9358	1.17802e-05	1.06941e-05	0.000636856	0.000515901	16	2.82393	0.0961631	0.0564215	0.0623835
KRT6B	-2.08512	-3.78361	-4.05883	0.00162807	0.000680825	0.00999708	0.00559674	16	2.82393	0.0961631	0.759258	0.659782
SOX13	-2.07498	-12.6779	-7.7285	0.00105848	0.000284517	0.00762993	0.00325182	3	2.82393	0.0961631	0.0214299	0.0576668
ARHGAP29	0.646732	7.55467	5.90393	1.15642e-06	1.14416e-05	0.000191726	0.000533906	16	2.82393	0.0961631	0.0183214	0.029999
DDR1	-0.934705	-6.20308	-5.90335	1.26536e-05	1.14557e-05	0.000636856	0.000533906	16	2.82393	0.0961631	0.0567642	0.0626747
RNF114	-0.744775	-6.75996	-5.87185	4.58163e-06	1.22482e-05	0.000385469	0.000561627	16	2.82393	0.0961631	0.030346	0.0402198
IPO7	-0.592067	-8.22006	-5.86807	3.8929e-07	1.23472e-05	0.000116323	0.000561627	16	2.82393	0.0961631	0.0129698	0.0254502
NDUFA4	2.15745	5.52898	5.8677	4.5787e-05	1.23569e-05	0.00126616	0.000561627	16	2.82393	0.0961631	0.380656	0.337977
MRPS2	1.08067	5.92778	5.85903	2.12384e-05	1.25867e-05	0.00082	0.000567386	16	2.82393	0.0961631	0.0830891	0.0850505
MAP2	-2.05503	-4.48234	-4.78517	0.000377063	0.000131825	0.00401298	0.00208327	16	2.82393	0.0961631	0.525489	0.461083
LFNG	-2.04384	-2.76303	-2.9879	0.016131	0.0087788	0.0437162	0.028102	13	2.82393	0.0961631	0.510692	0.436716
KIAA1324L	-2.04092	-3.43556	-3.90769	0.00888175	0.00251884	0.0292784	0.0125931	8	2.82393	0.0961631	0.741096	0.572836
HIPK3	-2.02848	-3.5632	-4.63811	0.174184	0.0108482	0.206318	0.032266	1	2.82393	0.0961631	0.216057	0.127517
ACAP2	-0.713831	-6.79686	-5.8003	4.28978e-06	1.4265e-05	0.000366383	0.000615434	16	2.82393	0.0961631	0.0275749	0.0378644
CTNNAL1	-0.766846	-6.52667	-5.79608	6.97593e-06	1.43939e-05	0.000491537	0.000615434	16	2.82393	0.0961631	0.0345122	0.043761
TRIM50	-2.02438	-2.56475	-2.86714	0.0281432	0.0133701	0.0627708	0.0369865	10	2.82393	0.0961631	1.03835	0.830872
PRDX6	-0.960276	-6.00294	-5.78845	1.84196e-05	1.46305e-05	0.000780888	0.000618928	16	2.82393	0.0961631	0.0639741	0.068803
NUTF2	-0.725838	-6.67934	-5.77302	5.29355e-06	1.51209e-05	0.00040876	0.000634794	16	2.82393	0.0961631	0.0295224	0.0395197
MRPL43	1.38133	5.58678	5.74896	4.09101e-05	1.59196e-05	0.00117657	0.000658941	16	2.82393	0.0961631	0.152832	0.14433
CPVL	-2.01569	-4.92603	-5.23795	0.000151971	4.82563e-05	0.0024406	0.00113204	16	2.82393	0.0961631	0.418596	0.370225
FAM102A	-2.0057	-4.63505	-4.93874	0.000275187	9.35568e-05	0.00339039	0.00173239	16	2.82393	0.0961631	0.468126	0.412325
ACAD9	1.25739	5.64352	5.74131	3.66431e-05	1.61826e-05	0.00111652	0.000659234	16	2.82393	0.0961631	0.124103	0.119912
MRPS31	1.36851	5.5744	5.73213	4.19068e-05	1.6504e-05	0.00119912	0.000667382	16	2.82393	0.0961631	0.150674	0.142497
CA2	-2.00549	-4.15152	-4.4389	0.000750938	0.000287427	0.00617675	0.00325698	16	2.82393	0.0961631	0.5834	0.510306
PUS3	-2.00442	-2.7624	-3.01341	0.0161504	0.00832568	0.0437478	0.0271091	13	2.82393	0.0961631	0.912611	0.766908
CHMP4B	-0.667158	-6.92054	-5.70622	3.44526e-06	1.74468e-05	0.000346799	0.000690282	16	2.82393	0.0961631	0.0232336	0.0341744
MGAT4A	-1.98588	-3.78711	-4.21342	0.00910415	0.00236313	0.0297558	0.0121459	6	2.82393	0.0961631	0.2406	0.194376
MRPL37	1.35842	5.53715	5.69342	4.50626e-05	1.79329e-05	0.00126376	0.000695248	16	2.82393	0.0961631	0.150465	0.142319
MRPS7	1.23789	5.60151	5.69293	3.97552e-05	1.79516e-05	0.00116113	0.000695248	16	2.82393	0.0961631	0.122093	0.118203
MRPS12	1.3622	5.52802	5.68657	4.58725e-05	1.81984e-05	0.00126616	0.000697454	16	2.82393	0.0961631	0.151803	0.143456
FSD1L	-1.97708	-5.24611	-5.69185	0.000777502	0.000148697	0.0063061	0.00222537	8	2.82393	0.0961631	0.227244	0.193046
PRKAA1	-0.928138	-5.91311	-5.67886	2.1839e-05	1.85024e-05	0.00083745	0.000697454	16	2.82393	0.0961631	0.0615933	0.0667794
NAPA	-0.947029	-5.88015	-5.67807	2.32532e-05	1.8534e-05	0.000851151	0.000697454	16	2.82393	0.0961631	0.0648469	0.0695449
ALG2	-0.937883	-5.89171	-5.67535	2.27466e-05	1.86426e-05	0.000845516	0.000697454	16	2.82393	0.0961631	0.063351	0.0682734
ACADVL	0.926349	5.89265	5.66109	2.27062e-05	1.92232e-05	0.000845516	0.000713039	16	2.82393	0.0961631	0.0617829	0.0669405
EIF5A2	-1.97683	-4.66165	-4.98107	0.000307118	9.94869e-05	0.00360985	0.00178801	15	2.82393	0.0961631	0.444285	0.38913
ZFP36L2	1.05589	5.69431	5.64428	3.32145e-05	1.99316e-05	0.00103441	0.000730761	16	2.82393	0.0961631	0.0859592	0.0874899
PTS	-1.95893	-4.75773	-5.06021	0.000214018	7.14354e-05	0.00286557	0.00148249	16	2.82393	0.0961631	0.423815	0.374662
ATP5PF	1.37769	5.46408	5.63352	5.19861e-05	2.03988e-05	0.00138081	0.000732033	16	2.82393	0.0961631	0.158932	0.149516
TTC27	0.505553	9.7503	5.63272	3.90059e-08	2.04339e-05	3.16675e-05	0.000732033	16	2.82393	0.0961631	0.00672104	0.0201389
DNAJC21	-0.779554	-6.20732	-5.62942	1.25541e-05	2.05796e-05	0.000636856	0.000732033	16	2.82393	0.0961631	0.0394298	0.0479408
EPN2	0.772411	6.23042	5.62825	1.20262e-05	2.06318e-05	0.000636856	0.000732033	16	2.82393	0.0961631	0.038424	0.0470859
PDCL	-0.821562	-6.05997	-5.61701	1.65416e-05	2.11379e-05	0.000722821	0.000745182	16	2.82393	0.0961631	0.0459494	0.0534823
TMPRSS2	-1.95729	-2.84202	-3.23424	0.0217445	0.00811423	0.053455	0.0268077	8	2.82393	0.0961631	0.75889	0.585987
SYK	-1.94896	-5.9765	-6.28499	1.93639e-05	5.14445e-06	0.000780888	0.000367429	16	2.82393	0.0961631	0.26586	0.240402
BCAR1	-0.847892	-5.96492	-5.59755	1.97935e-05	2.20442e-05	0.000780888	0.000762471	16	2.82393	0.0961631	0.0505141	0.0573623
TAOK3	-0.751237	-6.24816	-5.59041	1.16364e-05	2.23865e-05	0.000636856	0.00076947	16	2.82393	0.0961631	0.0361402	0.0451447
MRPS18A	1.32991	5.43337	5.58541	5.52155e-05	2.26295e-05	0.00140548	0.000771046	16	2.82393	0.0961631	0.149776	0.141733
DEFB1	-1.9263	-1.88688	-2.07311	0.0817086	0.0548598	0.127126	0.0936675	13	2.82393	0.0961631	2.50133	2.07211
ADH4	-1.92455	-1.66251	-1.95143	0.140363	0.0800782	0.180685	0.119984	7	2.82393	0.0961631	2.08458	1.513
BPHL	0.969472	5.71687	5.5774	3.17997e-05	2.30248e-05	0.00101273	0.000772108	16	2.82393	0.0961631	0.0718942	0.0755349
UQCRB	1.56722	5.33585	5.57249	6.69159e-05	2.32702e-05	0.00157825	0.000774738	16	2.82393	0.0961631	0.215671	0.197743
ICAM5	-1.91708	-3.54416	-3.85331	0.00359641	0.00143114	0.0165903	0.00884129	13	2.82393	0.0961631	0.702208	0.594053
CCDC28B	-1.91373	-3.24231	-3.66901	0.0176357	0.00533931	0.0463623	0.0206206	6	2.82393	0.0961631	0.304833	0.238052
FAM174B	-1.89041	-1.90037	-2.24662	0.106115	0.0518529	0.151137	0.0898728	6	2.82393	0.0961631	0.865853	0.619529
GRN	-0.847379	-5.88706	-5.54176	2.29493e-05	2.48699e-05	0.000845516	0.00080519	16	2.82393	0.0961631	0.0517963	0.0584521
PTCD3	1.10724	5.52359	5.54139	4.62715e-05	2.48898e-05	0.00126616	0.00080519	16	2.82393	0.0961631	0.100458	0.0998135
ZPR1	-0.703223	-6.36783	-5.5359	9.32763e-06	2.51875e-05	0.000571515	0.000809377	16	2.82393	0.0961631	0.030489	0.0403413
SYBU	-1.8894	-2.35905	-2.6228	0.0378773	0.0202319	0.0768306	0.0486242	11	2.82393	0.0961631	1.4803	1.19755
UBE2N	-0.70604	-6.33846	-5.52729	9.84607e-06	2.56618e-05	0.000584229	0.000815767	16	2.82393	0.0961631	0.0310193	0.040792
DCLRE1C	1.54519	7.92717	6.63814	2.3811e-05	2.58171e-05	0.000854294	0.000815987	9	2.82393	0.0961631	0.0345411	0.0492584
RPS6KA3	-0.992079	-5.61709	-5.52138	3.857e-05	2.59922e-05	0.00115035	0.000816828	16	2.82393	0.0961631	0.0779848	0.0807118
MRPL17	1.42126	5.32261	5.51658	6.86919e-05	2.62642e-05	0.00158046	0.000820685	16	2.82393	0.0961631	0.178255	0.16594
SLC7A6OS	-0.840854	-5.85346	-5.5074	2.44682e-05	2.67924e-05	0.000862037	0.00083246	16	2.82393	0.0961631	0.0515889	0.0582758
SCAMP5	-1.8779	-3.63986	-4.16298	0.00828866	0.00201528	0.0281124	0.0109193	7	2.82393	0.0961631	0.532364	0.406976
GBA2	-0.962339	-5.61988	-5.49288	3.8362e-05	2.76497e-05	0.00115024	0.000849498	16	2.82393	0.0961631	0.0733065	0.0767354
UBE2V2	-0.620776	-6.80211	-5.47629	4.24986e-06	2.86639e-05	0.000366383	0.000870951	16	2.82393	0.0961631	0.020822	0.0321245
DNAJA2	-0.720831	-6.18069	-5.47537	1.31929e-05	2.87215e-05	0.000651307	0.000870951	16	2.82393	0.0961631	0.0340042	0.0433292
LDLR	-1.86698	-3.30686	-3.68522	0.00912947	0.00319404	0.0297814	0.0146653	9	2.82393	0.0961631	0.521588	0.419983
COX7C	2.0028	5.15191	5.46665	9.64596e-05	2.92706e-05	0.00187893	0.000870951	16	2.82393	0.0961631	0.377813	0.33556
DAP3	1.28425	5.32604	5.46662	6.82266e-05	2.92727e-05	0.00158046	0.000870951	16	2.82393	0.0961631	0.145356	0.137976
CDC27	0.723403	6.15439	5.46622	1.38569e-05	2.92981e-05	0.000651307	0.000870951	16	2.82393	0.0961631	0.0345407	0.0437851
MRPS14	1.22762	5.34678	5.45862	6.54858e-05	2.97866e-05	0.00155666	0.000880711	16	2.82393	0.0961631	0.131791	0.126446
SH3TC1	-1.85575	-5.07487	-5.3699	0.000112561	3.614e-05	0.00205341	0.00098476	16	2.82393	0.0961631	0.334295	0.298571
ECHDC3	1.80572	5.15906	5.44695	9.50917e-05	3.05519e-05	0.00187422	0.00089373	16	2.82393	0.0961631	0.306266	0.274747
KRTCAP2	1.35607	5.35507	5.53001	8.02168e-05	3.09934e-05	0.00171114	0.000901847	15	2.82393	0.0961631	0.158429	0.148564
TVP23C	1.66054	5.17261	5.4344	9.25516e-05	3.13978e-05	0.001837	0.000907163	16	2.82393	0.0961631	0.257643	0.233418
GAPDH	-0.72816	-6.07949	-5.43282	1.59451e-05	3.1506e-05	0.000702201	0.000907163	16	2.82393	0.0961631	0.035864	0.04491
FXYD4	-1.8533	-5.45316	-5.82373	0.000146913	3.51386e-05	0.00238658	0.000975989	12	2.82393	0.0961631	0.272259	0.238713
RHEB	-0.752223	-5.97239	-5.42107	1.95154e-05	3.23231e-05	0.000780888	0.000919256	16	2.82393	0.0961631	0.0396586	0.0481353
RARRES1	-1.84145	-6.33832	-5.7725	0.00794214	0.00130883	0.0273177	0.0083892	3	2.82393	0.0961631	0.0675244	0.0814108
C18orf32	-1.83387	-4.50276	-4.787	0.000361472	0.000131288	0.00390345	0.00208075	16	2.82393	0.0961631	0.414685	0.366901
UAP1L1	-0.943127	-5.52421	-5.39633	4.62153e-05	3.41141e-05	0.00126616	0.000957202	16	2.82393	0.0961631	0.0728685	0.0763631
TNRC6C	-1.83363	-2.99376	-3.3501	0.0151084	0.00589063	0.0418091	0.0219186	9	2.82393	0.0961631	0.613858	0.490216
POU3F4	-1.82141	-4.95614	-5.09385	0.0157684	0.00243962	0.0429607	0.0123964	3	2.82393	0.0961631	0.108048	0.102285
PAGR1	-0.753477	-5.89676	-5.37536	2.2529e-05	3.5712e-05	0.000845516	0.000982417	16	2.82393	0.0961631	0.0408181	0.0491209
MRPS21	1.31728	5.21233	5.37516	8.55042e-05	3.57273e-05	0.00175906	0.000982417	16	2.82393	0.0961631	0.159673	0.150145
MUC20	-1.82119	-2.07987	-2.43334	0.0761002	0.0356528	0.120906	0.0712015	7	2.82393	0.0961631	1.53346	1.1203
STON2	1.12129	5.31449	5.36951	6.98041e-05	3.61707e-05	0.00158927	0.00098476	16	2.82393	0.0961631	0.111289	0.10902
USP11	-0.960529	-5.45942	-5.3627	5.24632e-05	3.67131e-05	0.00138193	0.000994604	16	2.82393	0.0961631	0.0773869	0.0802037
MRPS15	1.33516	5.18739	5.35869	8.98628e-05	3.70363e-05	0.00180911	0.000998441	16	2.82393	0.0961631	0.165618	0.155198
COX6B1	1.48622	5.13122	5.35326	0.000100536	3.74781e-05	0.00190173	0.000998503	16	2.82393	0.0961631	0.209731	0.192694
TSPAN3	-1.82102	-3.35834	-3.60133	0.0039964	0.00192561	0.017879	0.0106867	16	2.82393	0.0961631	0.735058	0.639212
MAP3K1	-1.81769	-3.03043	-3.35658	0.0126678	0.00524457	0.0367891	0.0203035	10	2.82393	0.0961631	0.599623	0.488757
TBCEL	-0.594458	-6.73875	-5.34164	4.75864e-06	3.84428e-05	0.000394474	0.00101643	16	2.82393	0.0961631	0.0194546	0.0309623
CAST	-1.8175	-4.95078	-5.23958	0.000144547	4.80837e-05	0.00235492	0.00113204	16	2.82393	0.0961631	0.336933	0.300813
UBE3C	-0.969264	-5.41077	-5.33189	5.77251e-05	3.92714e-05	0.00145265	0.00102845	16	2.82393	0.0961631	0.0802244	0.0826155
PLBD2	-1.81385	-6.59769	-6.85503	6.133e-06	1.61231e-06	0.000460407	0.000213179	16	2.82393	0.0961631	0.188956	0.175035
IRF8	3.0821	5.25023	5.61307	0.0001568	4.05062e-05	0.00249681	0.00104807	13	2.82393	0.0961631	0.321642	0.281403
NUDT16	-0.830599	-5.60775	-5.31543	3.92758e-05	4.0712e-05	0.00116113	0.00104807	16	2.82393	0.0961631	0.054846	0.0610443
ARFGAP1	-0.631685	-6.37029	-5.31442	9.28546e-06	4.08025e-05	0.000571515	0.00104807	16	2.82393	0.0961631	0.0245823	0.0353207
CWH43	-1.81094	-3.10009	-3.38083	0.00918848	0.00417597	0.0298875	0.0174785	12	2.82393	0.0961631	0.584986	0.491866
AQP3	-1.8063	-10.6046	-7.43425	0.000128918	8.27299e-05	0.00216926	0.00161822	5	2.82393	0.0961631	0.0248679	0.0506008
RAB17	-1.80486	-2.86939	-3.08596	0.0111252	0.0061307	0.0337706	0.0224923	16	2.82393	0.0961631	0.989112	0.855153
NSFL1C	-0.683994	-6.05152	-5.30413	1.68066e-05	4.17323e-05	0.000728752	0.00105279	16	2.82393	0.0961631	0.0319385	0.0415734
UBE2L3	-0.699751	-5.96448	-5.29423	1.98098e-05	4.26481e-05	0.000780888	0.0010669	16	2.82393	0.0961631	0.0344098	0.0436739
PTPA	-0.660896	-6.15029	-5.29389	1.39635e-05	4.26797e-05	0.000651307	0.0010669	16	2.82393	0.0961631	0.0288679	0.0389634
CLEC16A	-0.797401	-5.64811	-5.29112	3.63186e-05	4.29401e-05	0.00111264	0.00106822	16	2.82393	0.0961631	0.0498295	0.0567804
ENOPH1	-0.879617	-5.48162	-5.2892	5.02299e-05	4.3121e-05	0.00136126	0.00106822	16	2.82393	0.0961631	0.0643738	0.0691428
MTFMT	1.36609	5.09503	5.28259	0.000108098	4.37509e-05	0.00199784	0.00107897	16	2.82393	0.0961631	0.179723	0.167187
IDS	-1.78959	-4.01374	-4.28107	0.00100264	0.000410948	0.00742686	0.00408684	16	2.82393	0.0961631	0.496989	0.436858
PLAAT3	-0.845906	-5.5267	-5.27838	4.59915e-05	4.41566e-05	0.00126616	0.00107929	16	2.82393	0.0961631	0.058567	0.0642071
ALDH1A2	-1.78675	-3.86379	-4.12593	0.00137478	0.00058451	0.00899023	0.00514324	16	2.82393	0.0961631	0.534613	0.468838
MARK3	-0.720668	-5.83314	-5.26378	2.54372e-05	4.55942e-05	0.000883384	0.00110461	16	2.82393	0.0961631	0.0381598	0.0468614
PXK	-0.941743	-5.35284	-5.25797	6.47076e-05	4.61802e-05	0.00154556	0.00111206	16	2.82393	0.0961631	0.0773814	0.080199
FAIM	-0.708649	-5.86647	-5.25673	2.38678e-05	4.63062e-05	0.000854294	0.00111206	16	2.82393	0.0961631	0.0364795	0.0454331
DIAPH1	-0.745357	-5.73359	-5.2528	3.07919e-05	4.67076e-05	0.000997543	0.00111682	16	2.82393	0.0961631	0.0422489	0.050337
NRCAM	-1.78419	-6.16362	-6.43005	1.36201e-05	3.81357e-06	0.000651307	0.00031385	16	2.82393	0.0961631	0.209485	0.192485
ADH1C	-1.7805	-3.98385	-4.24953	0.00106767	0.00044144	0.00765081	0.00426065	16	2.82393	0.0961631	0.499366	0.438878
EPDR1	-1.78009	-3.8302	-4.09069	0.00147568	0.00063326	0.00941798	0.00539943	16	2.82393	0.0961631	0.539986	0.473404
TAGAP	-1.77796	-21.183	-5.40103	0.030031	0.00646316	0.0656901	0.0233006	1	2.82393	0.0961631	0.00469652	0.0722435
MRPL30	1.34824	5.05305	5.23685	0.000117607	4.83733e-05	0.00210321	0.00113204	16	2.82393	0.0961631	0.177978	0.165705
ABCF3	-0.645808	-6.09429	-5.21843	1.55081e-05	5.03728e-05	0.000688333	0.00117384	16	2.82393	0.0961631	0.0280738	0.0382884
CAMSAP3	-0.621075	-6.16624	-5.1768	1.35535e-05	5.52087e-05	0.000651307	0.00128111	16	2.82393	0.0961631	0.0253622	0.0359836
TXNL1	-0.927806	-5.25543	-5.16549	7.8477e-05	5.66031e-05	0.00168926	0.00130794	16	2.82393	0.0961631	0.0779179	0.080655
LRSAM1	-0.871933	-5.32342	-5.15823	6.85811e-05	5.75169e-05	0.00158046	0.0013235	16	2.82393	0.0961631	0.0670694	0.071434
ZNF771	-1.76887	-0.827637	-1.13913	0.468567	0.299324	0.364465	0.271775	3	2.82393	0.0961631	3.6543	1.92902
TUBB	0.574891	6.48185	5.1509	7.56922e-06	5.84543e-05	0.000516559	0.00132932	16	2.82393	0.0961631	0.0196659	0.0311418
HLA-DPB1	-0.870223	-5.31618	-5.15059	6.95712e-05	5.84953e-05	0.00158927	0.00132932	16	2.82393	0.0961631	0.0669888	0.0713655
ATP8B1	-1.76106	-2.81622	-3.29065	0.0305055	0.00962298	0.0662651	0.0297805	6	2.82393	0.0961631	0.586556	0.429615
GOLGA3	-0.566347	-6.54108	-5.13959	6.79564e-06	5.99319e-05	0.000491111	0.00135081	16	2.82393	0.0961631	0.0187416	0.0303562
PPP6R3	-0.661457	-5.86478	-5.1366	2.39453e-05	6.03296e-05	0.000854294	0.00135422	16	2.82393	0.0961631	0.031801	0.0414564
PRCP	-1.76055	-9.02439	-9.01718	1.12329e-07	2.93407e-08	5.75629e-05	3.2272e-05	16	2.82393	0.0961631	0.0951484	0.0953006
OVCA2	0.911123	5.22442	5.12368	8.34696e-05	6.20762e-05	0.00173181	0.00138214	16	2.82393	0.0961631	0.0760358	0.0790553
COL28A1	-1.75514	-3.93089	-4.41954	0.0590435	0.00749753	0.102692	0.0255312	2	2.82393	0.0961631	0.149522	0.118286
VARS1	0.588781	6.28314	5.11803	1.09057e-05	6.28563e-05	0.000620958	0.00138827	16	2.82393	0.0961631	0.021953	0.0330858
MAL2	-1.75074	-3.18966	-3.42137	0.00570021	0.00289272	0.0223137	0.0136789	16	2.82393	0.0961631	0.753175	0.654611
HEXA	-0.920532	-5.19577	-5.11008	8.83728e-05	6.39704e-05	0.00179192	0.00140162	16	2.82393	0.0961631	0.0784726	0.0811265
MT-CO2	2.35104	4.77307	5.10622	0.000207417	6.4518e-05	0.00283716	0.00140667	16	2.82393	0.0961631	0.606546	0.52998
GLOD5	-1.74812	-3.3309	-3.56919	0.00423441	0.00207107	0.0185323	0.0110905	16	2.82393	0.0961631	0.688588	0.599714
PAK4	-0.914383	-5.19081	-5.09996	8.92515e-05	6.54179e-05	0.00180325	0.00140667	16	2.82393	0.0961631	0.0775758	0.0803642
ELAC2	0.773057	5.43212	5.09905	5.53522e-05	6.55491e-05	0.00140548	0.00140667	16	2.82393	0.0961631	0.050632	0.0574625
SMAD3	-0.954649	-5.14231	-5.09811	9.83303e-05	6.5686e-05	0.00187893	0.00140667	16	2.82393	0.0961631	0.0861611	0.0876616
GMPR2	-0.813113	-5.34494	-5.09777	6.57243e-05	6.57355e-05	0.00155666	0.00140667	16	2.82393	0.0961631	0.0578569	0.0636035
WBP2	0.747442	5.47917	5.08713	5.0471e-05	6.73013e-05	0.00136126	0.00143311	16	2.82393	0.0961631	0.0465226	0.0539696
DOCK3	-1.7412	-3.28698	-3.71376	0.021786	0.00616277	0.0535338	0.0225949	5	2.82393	0.0961631	0.240523	0.188418
COX8A	1.98481	4.77766	5.08314	0.000205481	6.78978e-05	0.00283716	0.00143618	16	2.82393	0.0961631	0.431466	0.381164
ERVK3-1	-1.74027	-4.89142	-5.1417	0.00023808	8.42222e-05	0.00305535	0.00161938	14	2.82393	0.0961631	0.221513	0.200473
VPS39	-0.971394	-5.09667	-5.07431	0.000107743	6.92389e-05	0.00199783	0.00145336	16	2.82393	0.0961631	0.0908149	0.0916172
NUDCD2	-0.754162	-5.44032	-5.07254	5.4467e-05	6.95099e-05	0.00139839	0.0014535	16	2.82393	0.0961631	0.0480419	0.0552609
MRPL45	1.21455	4.92436	5.06606	0.000152485	7.05148e-05	0.00244191	0.00146893	16	2.82393	0.0961631	0.152081	0.143692
HEG1	-1.73893	-1.41543	-1.92462	0.251895	0.10407	0.255637	0.141602	3	2.82393	0.0961631	1.81121	0.979612
UBE2V1	-0.593624	-6.11019	-5.05451	1.50522e-05	7.23432e-05	0.000684261	0.0014948	16	2.82393	0.0961631	0.0235968	0.034483
MRPL18	1.34133	4.862	5.05308	0.000173051	7.25721e-05	0.00262225	0.0014948	16	2.82393	0.0961631	0.190275	0.176156
ETF1	-0.623381	-5.89049	-5.04139	2.27996e-05	7.44776e-05	0.000845516	0.00152833	16	2.82393	0.0961631	0.0279991	0.0382249
SETD3	-0.978761	-5.04287	-5.0349	0.000120041	7.55566e-05	0.00210777	0.00154372	16	2.82393	0.0961631	0.0941757	0.0944738
GRIPAP1	-0.731963	-5.44036	-5.03228	5.44627e-05	7.59969e-05	0.00139839	0.00154372	16	2.82393	0.0961631	0.0452545	0.0528917
NDUFAF7	1.55824	4.78529	5.03185	0.000202305	7.60699e-05	0.00282273	0.00154372	16	2.82393	0.0961631	0.265088	0.239746
TLNRD1	2.27459	4.8834	5.28283	0.000298802	7.70865e-05	0.00356095	0.0015586	13	2.82393	0.0961631	0.520684	0.444925
SERPINI1	-1.73159	-3.87667	-4.1867	0.00190861	0.000713156	0.0110915	0.00574234	13	2.82393	0.0961631	0.478831	0.41054
CD74	-1.73106	-6.21007	-6.45955	1.24901e-05	3.5895e-06	0.000636856	0.000313342	16	2.82393	0.0961631	0.194255	0.179539
SLC5A9	0.959559	5.24512	5.16815	0.000123945	7.97523e-05	0.00211719	0.00159491	14	2.82393	0.0961631	0.081579	0.0840269
MRPS5	1.14226	4.89419	5.00576	0.000162103	8.06045e-05	0.00255378	0.00160611	16	2.82393	0.0961631	0.136178	0.130175
SMAD2	-0.621605	-5.82774	-5.00242	2.5701e-05	8.12038e-05	0.000883384	0.00161221	16	2.82393	0.0961631	0.0284425	0.0386018
ARF4	-0.773105	-5.28936	-4.99777	7.33677e-05	8.20484e-05	0.00164769	0.00161822	16	2.82393	0.0961631	0.0534086	0.0598225
MRPL19	1.33749	4.80433	4.99682	0.000194602	8.22205e-05	0.00279509	0.00161822	16	2.82393	0.0961631	0.193755	0.179115
HIBCH	1.22467	4.84345	4.995	0.000179702	8.25546e-05	0.00270126	0.00161822	16	2.82393	0.0961631	0.159833	0.150282
TMEM161B	-1.72977	-6.85902	-4.92904	0.0921656	0.00883898	0.138027	0.0282125	1	2.82393	0.0961631	0.0423995	0.0821033
VAT1	-0.811502	-5.20661	-4.9927	8.64839e-05	8.29775e-05	0.00176422	0.00161822	16	2.82393	0.0961631	0.0607309	0.0660464
SYTL2	-0.932964	-5.03395	-4.9893	0.000122215	8.36063e-05	0.00211005	0.00161938	16	2.82393	0.0961631	0.0858721	0.0874159
LRPPRC	0.918468	5.0471	4.98705	0.000119023	8.40262e-05	0.00210321	0.00161938	16	2.82393	0.0961631	0.0827912	0.0847972
TPPP	-1.72975	-5.4423	-5.71418	5.42563e-05	1.71515e-05	0.00139839	0.000683515	16	2.82393	0.0961631	0.252548	0.229088
SNX8	-0.725132	-5.38969	-4.98539	6.01703e-05	8.43361e-05	0.00149417	0.00161938	16	2.82393	0.0961631	0.0452528	0.0528903
CDC16	0.541635	6.42117	4.98231	8.45725e-06	8.49153e-05	0.00055973	0.00161938	16	2.82393	0.0961631	0.0177879	0.0295456
MESD	-0.768018	-5.2781	-4.98174	7.50245e-05	8.50234e-05	0.00166149	0.00161938	16	2.82393	0.0961631	0.0529333	0.0594185
PDK1	0.874483	5.09287	4.98033	0.000108569	8.52891e-05	0.00199999	0.00161938	16	2.82393	0.0961631	0.0737087	0.0770772
MBOAT2	1.69402	4.83364	5.13502	0.000265274	8.53928e-05	0.00333037	0.00161938	14	2.82393	0.0961631	0.299386	0.265275
LSG1	-0.726055	-5.36436	-4.97002	6.32527e-05	8.72668e-05	0.00152373	0.00164923	16	2.82393	0.0961631	0.0457977	0.0533534
MRPS22	0.895872	5.04832	4.9665	0.000118731	8.79523e-05	0.00210321	0.00165649	16	2.82393	0.0961631	0.0787296	0.0813449
MAPRE1	-0.561354	-6.16816	-4.95969	1.35051e-05	8.92956e-05	0.000651307	0.00167605	16	2.82393	0.0961631	0.0207063	0.0320262
MRPL58	1.26872	4.78234	4.9538	0.000203529	9.04726e-05	0.00282582	0.00169237	16	2.82393	0.0961631	0.175952	0.163982
ATG3	-0.819324	-5.13229	-4.94679	0.000100322	9.18968e-05	0.00190173	0.00171318	16	2.82393	0.0961631	0.0637132	0.0685813
CSK	-0.483408	-7.22487	-4.94003	2.02661e-06	9.32898e-05	0.000248346	0.00173239	16	2.82393	0.0961631	0.011192	0.0239392
PCP4	-1.72433	-2.44169	-2.63056	0.0266117	0.0165566	0.060757	0.0425881	16	2.82393	0.0961631	1.24682	1.0742
VAC14	-0.724402	-5.307	-4.92809	7.08472e-05	9.58037e-05	0.00159745	0.00176315	16	2.82393	0.0961631	0.0465802	0.0540185
MRPS23	1.17203	4.79209	4.92579	0.000199519	9.62942e-05	0.00282273	0.00176315	16	2.82393	0.0961631	0.149544	0.141536
GGPS1	-0.901056	-4.9903	-4.92432	0.000133454	9.66109e-05	0.00221373	0.00176315	16	2.82393	0.0961631	0.0815061	0.0837049
GAPDHS	-0.991992	-5.18209	-4.99302	0.000111512	9.69602e-05	0.00204087	0.00176315	15	2.82393	0.0961631	0.0646664	0.0696566
NEU1	0.736587	5.2669	4.92208	7.67109e-05	9.70937e-05	0.00167774	0.00176315	16	2.82393	0.0961631	0.0488966	0.0559875
RABEP2	-0.619712	-5.68722	-4.9204	3.36728e-05	9.74583e-05	0.00104292	0.00176315	16	2.82393	0.0961631	0.0296839	0.039657
HBA1	-1.72248	-3.22179	-3.45378	0.00532802	0.00268873	0.0214068	0.0130165	16	2.82393	0.0961631	0.714585	0.621811
ECH1	0.649406	5.54017	4.91619	4.4798e-05	9.83779e-05	0.00126262	0.00177388	16	2.82393	0.0961631	0.03435	0.0436231
LYSMD2	-1.72055	-6.39427	-6.63169	8.88503e-06	2.52713e-06	0.000563392	0.000261651	16	2.82393	0.0961631	0.181006	0.168278
MRPL44	1.13959	4.78881	4.90836	0.00020086	0.00010011	0.00282273	0.00178833	16	2.82393	0.0961631	0.141574	0.134761
SUCLA2	1.30207	4.72281	4.90815	0.000229859	0.000100155	0.00303101	0.00178833	16	2.82393	0.0961631	0.190023	0.175942
MVK	-0.93038	-4.93096	-4.90147	0.00015046	0.000101659	0.00242325	0.00180931	16	2.82393	0.0961631	0.0890015	0.0900759
OSBPL2	-0.677815	-5.40127	-4.8973	5.88143e-05	0.000102607	0.00147348	0.00182029	16	2.82393	0.0961631	0.0393705	0.0478904
ITPK1	-1.72012	-9.073	-9.02561	1.04456e-07	2.892e-08	5.75629e-05	3.2272e-05	16	2.82393	0.0961631	0.0898574	0.0908034
PITRM1	1.33292	4.69528	4.89095	0.000243192	0.000104071	0.00310853	0.00183345	16	2.82393	0.0961631	0.201477	0.185678
TBC1D2B	-0.960997	-4.88797	-4.88976	0.000164159	0.000104349	0.00256332	0.00183345	16	2.82393	0.0961631	0.0966332	0.0965627
MT-CO1	2.36887	4.55998	4.88498	0.000321187	0.000105466	0.00367991	0.00184595	16	2.82393	0.0961631	0.674679	0.587891
TUBA1C	-0.675882	-5.3856	-4.88317	6.06573e-05	0.000105893	0.00149966	0.00184595	16	2.82393	0.0961631	0.0393744	0.0478937
MRPS24	1.04759	4.81291	4.88229	0.000191227	0.000106102	0.00277819	0.00184595	16	2.82393	0.0961631	0.118442	0.115099
STYX	1.01268	7.59244	6.22114	0.000127079	0.000106548	0.00214556	0.00184595	7	2.82393	0.0961631	0.0355808	0.0529954
HEBP1	-1.71971	-6.2199	-6.46551	1.22636e-05	3.54596e-06	0.000636856	0.000313342	16	2.82393	0.0961631	0.191109	0.176865
IGF2R	1.24792	4.70988	4.8782	0.000236026	0.000107074	0.0030376	0.00184595	16	2.82393	0.0961631	0.175508	0.163605
SLC2A8	-1.71439	-3.89529	-4.15293	0.00128648	0.00054972	0.00862614	0.00493181	16	2.82393	0.0961631	0.484261	0.426039
INPPL1	-0.594322	-5.74263	-4.87305	3.02603e-05	0.000108311	0.000990419	0.00185564	16	2.82393	0.0961631	0.0267769	0.0371861
NTMT1	-0.827238	-5.01438	-4.86579	0.000127129	0.000110081	0.00214556	0.00187189	16	2.82393	0.0961631	0.0680403	0.0722592
COX6A1	1.96306	4.5674	4.86549	0.000316311	0.000110156	0.00364628	0.00187189	16	2.82393	0.0961631	0.461814	0.40696
FLOT1	0.981536	4.84056	4.86415	0.000180761	0.000110486	0.00270276	0.00187189	16	2.82393	0.0961631	0.102792	0.101798
BNIP2	0.719411	5.22573	4.8636	8.32527e-05	0.000110621	0.00173181	0.00187189	16	2.82393	0.0961631	0.0473806	0.0546988
CEBPZ	0.703616	5.26638	4.86202	7.67891e-05	0.000111012	0.00167774	0.00187275	16	2.82393	0.0961631	0.0446259	0.0523574
MPI	-0.810809	-5.03166	-4.85928	0.000122778	0.000111694	0.00211005	0.00187849	16	2.82393	0.0961631	0.0649162	0.0696038
UBA7	-0.729536	-5.18227	-4.85117	9.07852e-05	0.000113735	0.00182118	0.00190698	16	2.82393	0.0961631	0.0495443	0.056538
PFKFB3	1.00517	4.80218	4.84676	0.000195455	0.000114862	0.00279509	0.00191532	16	2.82393	0.0961631	0.109532	0.107526
RNF31	-0.680768	-5.31161	-4.84625	7.02025e-05	0.000114993	0.00158927	0.00191532	16	2.82393	0.0961631	0.0410662	0.0493317
VPS26B	-0.73657	-5.15692	-4.84514	9.54992e-05	0.000115277	0.00187569	0.00191532	16	2.82393	0.0961631	0.051002	0.057777
PAWR	-0.739262	-5.14355	-4.84009	9.80869e-05	0.000116588	0.00187893	0.0019272	16	2.82393	0.0961631	0.051643	0.0583218
ATG9A	1.01499	4.78691	4.83963	0.000201639	0.000116707	0.00282273	0.0019272	16	2.82393	0.0961631	0.112396	0.109961
EDARADD	-1.71214	-2.54509	-2.8316	0.0291081	0.0143073	0.0643282	0.038933	10	2.82393	0.0961631	0.754262	0.609343
OCRL	-0.567935	-5.83076	-4.82854	2.55531e-05	0.000119636	0.000883384	0.00196401	16	2.82393	0.0961631	0.0237185	0.0345865
HPGD	-1.71006	-3.01037	-3.23142	0.00829804	0.00443289	0.0281131	0.018323	16	2.82393	0.0961631	0.806718	0.700122
YKT6	-0.886791	-4.8772	-4.81846	0.000167789	0.000122362	0.0025984	0.00199684	16	2.82393	0.0961631	0.0826497	0.084677
HSD11B2	-1.70723	-4.74748	-5.01935	0.000218548	7.82095e-05	0.00291239	0.00156976	16	2.82393	0.0961631	0.323293	0.289219
CACNA1H	-1.70343	-2.04433	-2.28913	0.0712643	0.0412974	0.116203	0.078262	9	2.82393	0.0961631	0.631178	0.503399
MEAK7	-0.615888	-5.50025	-4.8052	4.84317e-05	0.000126046	0.00131887	0.00203658	16	2.82393	0.0961631	0.0313458	0.0410695
PNPT1	1.02991	4.73536	4.80315	0.000224031	0.000126626	0.00297142	0.00203658	16	2.82393	0.0961631	0.118258	0.114943
UBA1	-0.75355	-5.06096	-4.80307	0.000115752	0.000126649	0.00209662	0.00203658	16	2.82393	0.0961631	0.0554241	0.0615357
STK31	1.83227	5.0399	5.38504	0.000506704	0.000130299	0.00479239	0.00208075	10	2.82393	0.0961631	0.220285	0.192953
EIF6	-0.521761	-6.15917	-4.78898	1.37336e-05	0.000130706	0.000651307	0.00208075	16	2.82393	0.0961631	0.0179407	0.0296754
SKP1	-0.685807	-5.20745	-4.7884	8.63396e-05	0.000130877	0.00176422	0.00208075	16	2.82393	0.0961631	0.0433605	0.0512819
WARS2	1.04132	4.71118	4.78818	0.000235395	0.00013094	0.0030376	0.00208075	16	2.82393	0.0961631	0.122138	0.118241
PGM5	-1.70201	-4.97683	-5.24801	0.000137134	4.72008e-05	0.00226691	0.00112373	16	2.82393	0.0961631	0.292388	0.262951
SVIP	-1.70046	-3.7034	-3.95379	0.00192846	0.000864546	0.0111241	0.00651314	16	2.82393	0.0961631	0.527074	0.46243
OSTC	-1.69604	-2.06426	-2.23808	0.0567351	0.0382286	0.100255	0.074237	15	2.82393	0.0961631	1.66781	1.4188
DPY30	0.702902	5.13365	4.77103	0.000100049	0.000136068	0.00190173	0.00213209	16	2.82393	0.0961631	0.0468681	0.0542633
ARHGEF10L	-0.8424	-4.8726	-4.771	0.000169364	0.000136078	0.00260334	0.00213209	16	2.82393	0.0961631	0.0747232	0.0779396
OTULINL	-1.69425	-3.49799	-3.74041	0.00297616	0.00140441	0.0147291	0.00879209	16	2.82393	0.0961631	0.586488	0.51293
FXR2	0.706584	5.11668	4.766	0.000103506	0.000137611	0.00193198	0.0021439	16	2.82393	0.0961631	0.0476749	0.054949
RUFY1	-0.873531	-4.82508	-4.76345	0.000186546	0.000138398	0.00272801	0.00214966	16	2.82393	0.0961631	0.0819384	0.0840723
COLEC12	-1.69324	-1.77176	-1.97462	0.106847	0.070244	0.151847	0.109774	10	2.82393	0.0961631	0.837214	0.674029
TXN	-0.559017	-5.75164	-4.75871	2.97407e-05	0.000139876	0.000980391	0.00216082	16	2.82393	0.0961631	0.0236161	0.0344994
MEIOC	-1.68937	-2.65512	-2.92427	0.0223807	0.0112189	0.0542619	0.0329235	11	2.82393	0.0961631	0.685105	0.564797
CIB1	-1.68647	-5.05109	-5.31916	0.000118071	4.03809e-05	0.00210321	0.00104807	16	2.82393	0.0961631	0.278692	0.251309
PYGB	-0.843425	-4.83588	-4.74269	0.00018249	0.00014499	0.00270719	0.00220953	16	2.82393	0.0961631	0.076047	0.0790647
EIF4EBP2	-0.681919	-5.1472	-4.74089	9.7374e-05	0.000145577	0.00187893	0.00220953	16	2.82393	0.0961631	0.0438797	0.0517231
TEFM	1.10203	4.62432	4.74049	0.00028133	0.00014571	0.00344001	0.00220953	16	2.82393	0.0961631	0.141981	0.135108
PMM2	-0.722425	-5.04134	-4.74042	0.000120412	0.000145733	0.00210777	0.00220953	16	2.82393	0.0961631	0.0513375	0.0580621
MXD3	1.4614	4.50868	4.73966	0.000357073	0.000145979	0.00389324	0.00220953	16	2.82393	0.0961631	0.262651	0.237675
CBX8	0.755521	4.96906	4.73868	0.000139302	0.0001463	0.00229602	0.00220953	16	2.82393	0.0961631	0.0577942	0.0635502
UCK1	-0.806383	-4.8809	-4.73763	0.000166534	0.000146645	0.00258607	0.00220953	16	2.82393	0.0961631	0.0682376	0.0724269
MRPL39	1.13302	4.60027	4.73198	0.0002956	0.000148518	0.00355872	0.00222537	16	2.82393	0.0961631	0.151653	0.143329
FUCA1	-1.68588	-7.20187	-7.36849	2.1086e-06	5.88631e-07	0.000252895	0.000140747	16	2.82393	0.0961631	0.136994	0.130869
MRPL10	1.19737	4.57233	4.7308	0.000313112	0.00014891	0.00363168	0.00222537	16	2.82393	0.0961631	0.171444	0.16015
ATP6V0D1	-0.9447	-4.71232	-4.72756	0.000234847	0.000149995	0.0030376	0.0022355	16	2.82393	0.0961631	0.100475	0.0998281
CENPV	1.57626	4.47273	4.72401	0.000384644	0.000151196	0.00406402	0.00224525	16	2.82393	0.0961631	0.310491	0.278338
MRPS30	1.11139	4.60089	4.72321	0.000295222	0.000151465	0.00355872	0.00224525	16	2.82393	0.0961631	0.145879	0.138421
SPART	0.63232	5.28593	4.72177	7.3868e-05	0.000151958	0.00165234	0.0022465	16	2.82393	0.0961631	0.0357744	0.0448337
UPP1	-1.67996	-2.52969	-2.72298	0.0222997	0.0135777	0.0541353	0.0373736	16	2.82393	0.0961631	1.10256	0.951583
AGFG1	0.70607	5.03983	4.71201	0.000120776	0.000155321	0.00210777	0.00228038	16	2.82393	0.0961631	0.0490686	0.0561336
RAB38	-1.67798	-4.99224	-5.3736	0.000543516	0.000132857	0.00498985	0.00209355	10	2.82393	0.0961631	0.254193	0.219393
DYNLRB1	-0.537049	-5.8217	-4.70955	2.59999e-05	0.000156184	0.000888245	0.00228198	16	2.82393	0.0961631	0.021275	0.0325095
TPP1	1.28521	4.51987	4.70884	0.000348909	0.000156433	0.00383997	0.00228198	16	2.82393	0.0961631	0.202132	0.186235
RAB19	-1.67411	-2.99978	-3.21885	0.00848348	0.00455928	0.0283635	0.0186329	16	2.82393	0.0961631	0.778626	0.676245
TJP3	-1.67032	-4.61253	-4.87836	0.000288237	0.000107037	0.00350167	0.00184595	16	2.82393	0.0961631	0.32784	0.293084
FAH	-0.904245	-4.71864	-4.70193	0.00023183	0.000158876	0.0030376	0.00229932	16	2.82393	0.0961631	0.0918078	0.0924612
CLASP2	-0.628878	-5.24299	-4.68747	8.04428e-05	0.000164121	0.00171114	0.002369	16	2.82393	0.0961631	0.0359679	0.0449983
ADH1A	-1.66619	-3.80522	-4.05619	0.00155552	0.000684927	0.00969955	0.00559916	16	2.82393	0.0961631	0.479323	0.421842
ACAD8	0.800716	4.82004	4.68366	0.000188473	0.000165532	0.00274525	0.00237505	16	2.82393	0.0961631	0.0689917	0.0730679
EPCAM	-1.66576	-1.59437	-1.724	0.130414	0.101092	0.171627	0.138851	16	2.82393	0.0961631	2.7289	2.33395
RPAIN	0.873653	6.27663	5.23856	9.18212e-05	0.000167348	0.00183519	0.00239049	10	2.82393	0.0961631	0.0322904	0.0463556
TIE1	-1.65998	-1.98536	-2.28183	0.0874874	0.0460889	0.133359	0.0838204	7	2.82393	0.0961631	0.621406	0.470423
CADPS2	-1.65962	-7.02995	-7.19926	2.84279e-06	8.17269e-07	0.000302352	0.00014791	16	2.82393	0.0961631	0.139333	0.132857
PIK3C2G	-1.65572	-0.872929	-1.33082	0.474749	0.242679	0.367183	0.242186	2	2.82393	0.0961631	3.59761	1.54786
STXBP4	0.922689	4.65855	4.66537	0.000262219	0.000172477	0.00331885	0.00243503	16	2.82393	0.0961631	0.0980728	0.0977863
PACS1	-0.600828	-5.32447	-4.66422	6.84385e-05	0.000172926	0.00158046	0.00243503	16	2.82393	0.0961631	0.0318337	0.0414843
PGK2	-0.672089	-5.0597	-4.66371	0.000116046	0.000173123	0.00209662	0.00243503	16	2.82393	0.0961631	0.0441107	0.0519195
SOWAHB	-1.65363	-5.99921	-6.25697	3.25922e-05	9.10302e-06	0.00102565	0.000495667	14	2.82393	0.0961631	0.185197	0.170253
STX3	-1.65279	-4.50531	-4.76796	0.000359573	0.000137006	0.00390319	0.00214054	16	2.82393	0.0961631	0.336453	0.300405
GSPT1	-0.476758	-6.39491	-4.65384	8.87465e-06	0.000177007	0.000563392	0.0024707	16	2.82393	0.0961631	0.0138952	0.0262369
HNF1B	0.675442	5.03219	4.65171	0.000122649	0.000177858	0.00211005	0.00247628	16	2.82393	0.0961631	0.0450405	0.0527098
PRDX3	1.45447	4.41985	4.65049	0.000429191	0.000178344	0.00436712	0.00247679	16	2.82393	0.0961631	0.27073	0.244542
GNS	-1.6465	-7.1275	-7.28162	2.39835e-06	6.96289e-07	0.000270387	0.000147279	16	2.82393	0.0961631	0.13341	0.127822
PSMD10	-0.738796	-4.86788	-4.64028	0.000170997	0.000182489	0.00260334	0.00252162	16	2.82393	0.0961631	0.057585	0.0633724
RARS2	0.937699	4.6113	4.63562	0.000288967	0.000184412	0.003503	0.0025418	16	2.82393	0.0961631	0.103376	0.102294
MRPL3	1.15315	4.48528	4.63292	0.000374778	0.000185537	0.00400829	0.00255092	16	2.82393	0.0961631	0.165248	0.154884
APLP2	-0.795069	-4.7614	-4.63138	0.000212417	0.000186179	0.00285091	0.00255335	16	2.82393	0.0961631	0.0697075	0.0736763
PSMB5	-0.781079	-4.76672	-4.61919	0.000210123	0.000191357	0.00284209	0.00260321	16	2.82393	0.0961631	0.067126	0.0714821
GPRC5A	-1.64343	-2.3084	-2.48723	0.0346681	0.0224294	0.0723474	0.0519403	16	2.82393	0.0961631	1.26714	1.09147
MTIF2	0.928649	4.59766	4.6175	0.000297191	0.000192087	0.00355872	0.00260321	16	2.82393	0.0961631	0.101993	0.101118
PEBP1	-0.779322	-4.76715	-4.61743	0.000209937	0.000192119	0.00284209	0.00260321	16	2.82393	0.0961631	0.0668123	0.0712154
SCLY	0.758501	4.79992	4.61645	0.000196357	0.00019254	0.00279509	0.00260321	16	2.82393	0.0961631	0.0624286	0.0674894
ADGRG1	-1.64177	-5.47046	-5.72188	5.13401e-05	1.68703e-05	0.00137157	0.000677216	16	2.82393	0.0961631	0.225173	0.205819
PEX11A	-1.64125	-3.09122	-3.31183	0.0102636	0.00521763	0.0321601	0.0202502	11	2.82393	0.0961631	0.260212	0.2267
MROH1	-1.6273	-5.99147	-6.21887	1.88231e-05	5.90191e-06	0.000780888	0.000388969	16	2.82393	0.0961631	0.184419	0.171179
CC2D1A	-0.652779	-5.03227	-4.60744	0.000122628	0.000196488	0.00211005	0.00263559	16	2.82393	0.0961631	0.0420673	0.0501826
LANCL2	-0.7572	-4.78693	-4.60493	0.000201632	0.000197601	0.00282273	0.00264407	16	2.82393	0.0961631	0.0625529	0.067595
NEDD4L	-0.708943	-4.87161	-4.59819	0.000169703	0.000200624	0.00260334	0.00267755	16	2.82393	0.0961631	0.052944	0.0594276
UEVLD	-0.608653	-5.17488	-4.59719	9.21346e-05	0.000201077	0.00183519	0.00267755	16	2.82393	0.0961631	0.0345844	0.0438223
PLCL1	1.80587	4.31706	4.59428	0.000531434	0.000202398	0.00491899	0.00268863	16	2.82393	0.0961631	0.43746	0.386259
MTIF3	0.872388	4.61578	4.58941	0.000286313	0.000204629	0.00348581	0.00271172	16	2.82393	0.0961631	0.0893037	0.0903327
EFL1	-0.587535	-5.2432	-4.58182	8.04079e-05	0.000208161	0.00171114	0.00274082	16	2.82393	0.0961631	0.0313917	0.0411085
STK4	-0.629759	-5.06815	-4.58151	0.000114092	0.000208304	0.00207462	0.00274082	16	2.82393	0.0961631	0.0386003	0.0472357
FIG4	-0.536508	-5.54988	-4.58141	4.39576e-05	0.000208352	0.00124516	0.00274082	16	2.82393	0.0961631	0.0233628	0.0342842
RELA	-0.491117	-5.9837	-4.58042	1.91021e-05	0.000208819	0.000780888	0.00274082	16	2.82393	0.0961631	0.0168411	0.0287408
MRPS9	0.942639	4.54143	4.57839	0.000333719	0.000209778	0.00374987	0.0027413	16	2.82393	0.0961631	0.107707	0.105976
HSPB1	-1.62597	-6.41614	-6.61832	8.53563e-06	2.59655e-06	0.00055973	0.000261651	16	2.82393	0.0961631	0.160553	0.150893
PARP9	-0.927846	-4.54548	-4.57191	0.00033094	0.000212863	0.00374597	0.00277404	16	2.82393	0.0961631	0.104168	0.102967
AC073111.4	-1.62031	-1.28355	-1.45611	0.231362	0.171396	0.243316	0.195682	9	2.82393	0.0961631	1.44871	1.12568
RBM26	0.575939	5.27718	4.56826	7.51611e-05	0.000214619	0.00166149	0.00278272	16	2.82393	0.0961631	0.0297775	0.0397366
DNAJA1	-0.547941	-5.43977	-4.56703	5.45264e-05	0.000215218	0.00139839	0.00278272	16	2.82393	0.0961631	0.0253657	0.0359866
DYNC1LI2	-0.566282	-5.32609	-4.56634	6.82202e-05	0.000215553	0.00158046	0.00278272	16	2.82393	0.0961631	0.0282611	0.0384476
MRPL53	1.43398	4.33615	4.56375	0.000510725	0.000216815	0.00482233	0.00279246	16	2.82393	0.0961631	0.273413	0.246822
CYB5A	-1.61837	-3.20587	-3.43188	0.0055093	0.00282496	0.0217934	0.0135449	16	2.82393	0.0961631	0.637095	0.555946
PDSS2	1.20094	4.38047	4.55028	0.000465759	0.000223502	0.00459159	0.00285801	16	2.82393	0.0961631	0.187906	0.174143
ZG16	-1.61703	-4.92941	-4.40649	0.127418	0.0128599	0.168901	0.0360281	1	2.82393	0.0961631	0.0717391	0.0897759
CDC40	0.578007	5.23245	4.54932	8.21466e-05	0.000223983	0.00173181	0.00285801	16	2.82393	0.0961631	0.0305067	0.0403564
COL4A5	1.56283	4.29938	4.54801	0.000551375	0.00022465	0.00505377	0.00285891	16	2.82393	0.0961631	0.330335	0.295205
MRPL16	1.25945	4.35936	4.54713	0.000486649	0.000225094	0.00467328	0.00285891	16	2.82393	0.0961631	0.208668	0.19179
CDS1	-1.61242	-2.94905	-3.1609	0.00995265	0.00545732	0.0315006	0.0209002	15	2.82393	0.0961631	0.527549	0.459203
PSME3	0.565945	5.27719	4.539	7.51602e-05	0.000229258	0.00166149	0.00289842	16	2.82393	0.0961631	0.028753	0.0388657
UBP1	-0.691581	-4.8244	-4.53682	0.000186805	0.000230389	0.00272801	0.00290149	16	2.82393	0.0961631	0.0513735	0.0580927
ELMO2	0.799892	4.63456	4.5365	0.000275468	0.000230557	0.00339039	0.00290149	16	2.82393	0.0961631	0.0744708	0.0777251
PPP1R14B	-0.672206	-4.86879	-4.53483	0.000170679	0.000231425	0.00260334	0.00290471	16	2.82393	0.0961631	0.0476543	0.0549315
PKP3	-1.61231	-3.73294	-3.97726	0.00181185	0.000819604	0.0107224	0.00628723	16	2.82393	0.0961631	0.466374	0.410836
UQCRC1	1.01862	4.44058	4.53298	0.000411134	0.000232397	0.00422139	0.00290471	16	2.82393	0.0961631	0.131548	0.12624
GDI1	-0.535614	-5.44224	-4.5262	5.42622e-05	0.000235976	0.00139839	0.00293148	16	2.82393	0.0961631	0.0242152	0.0350087
SPRYD7	0.65358	4.90651	4.52605	0.000158101	0.000236061	0.0025034	0.00293148	16	2.82393	0.0961631	0.04436	0.0521314
MRPL38	0.909004	4.5064	4.52498	0.000358765	0.000236629	0.00390319	0.00293148	16	2.82393	0.0961631	0.101722	0.100888
THUMPD3	-0.837967	-4.57425	-4.5249	0.000311875	0.00023667	0.0036248	0.00293148	16	2.82393	0.0961631	0.0838985	0.0857384
KBTBD4	-0.86837	-4.53942	-4.52211	0.000335104	0.000238167	0.00374987	0.00294285	16	2.82393	0.0961631	0.0914846	0.0921865
RBPMS2	1.13609	5.73255	5.37295	0.000437674	0.000238659	0.00441349	0.00294285	8	2.82393	0.0961631	0.0628424	0.0715357
HMGCS1	-1.60807	-6.96296	-7.11331	3.19723e-06	9.66914e-07	0.000327684	0.000151931	16	2.82393	0.0961631	0.13334	0.127763
CHKA	-1.59619	-5.96992	-6.18819	1.96067e-05	6.29153e-06	0.000780888	0.00040233	16	2.82393	0.0961631	0.178721	0.166335
DLGAP4	-0.676513	-4.82819	-4.5143	0.000185369	0.000242403	0.00272113	0.00296905	16	2.82393	0.0961631	0.0490822	0.0561451
COPZ2	0.775169	4.63605	4.51063	0.000274624	0.000244419	0.00339039	0.00298708	16	2.82393	0.0961631	0.0698934	0.0738343
GBP3	1.17253	4.53422	4.70564	0.000561074	0.000244997	0.00512423	0.00298751	13	2.82393	0.0961631	0.160492	0.149012
MAP2K7	-0.613165	-5.0027	-4.50328	0.000130158	0.00024851	0.00217714	0.00302365	16	2.82393	0.0961631	0.0375566	0.0463486
TOLLIP	-0.917105	-4.47171	-4.50068	0.000385451	0.000249975	0.00406402	0.00302902	16	2.82393	0.0961631	0.105155	0.103806
CORO1B	-0.53917	-5.36587	-4.50054	6.30645e-05	0.000250053	0.00152373	0.00302902	16	2.82393	0.0961631	0.0252413	0.0358808
NOC2L	0.714702	4.72195	4.49839	0.000230261	0.000251271	0.00303101	0.00303592	16	2.82393	0.0961631	0.0572726	0.0631068
RAB3B	-1.59616	-2.19122	-2.36168	0.0435816	0.0291307	0.0845962	0.0623365	16	2.82393	0.0961631	1.32654	1.14196
TPI1	-0.64679	-4.88196	-4.49661	0.000166175	0.000252279	0.00258607	0.00303592	16	2.82393	0.0961631	0.0438812	0.0517244
MRPS35	0.829435	4.54383	4.49211	0.000332071	0.000254859	0.00374987	0.00306027	16	2.82393	0.0961631	0.0833031	0.0852323
POLDIP2	0.6186	4.96137	4.48966	0.000141485	0.000256274	0.00232118	0.00306604	16	2.82393	0.0961631	0.0388649	0.0474606
PITHD1	-0.818569	-4.55225	-4.48885	0.000326351	0.000256743	0.00372394	0.00306604	16	2.82393	0.0961631	0.0808349	0.0831344
CAAP1	-0.713919	-4.70988	-4.48838	0.000236025	0.000257012	0.0030376	0.00306604	16	2.82393	0.0961631	0.0574406	0.0632497
FARS2	0.664958	4.80974	4.48144	0.000192468	0.000261078	0.00278187	0.00310165	16	2.82393	0.0961631	0.0477843	0.055042
KLF6	-1.59137	-2.27634	-2.52481	0.048854	0.0269263	0.0912484	0.0588795	9	2.82393	0.0961631	0.444297	0.361152
WRNIP1	0.627061	4.9166	4.4794	0.0001549	0.000262281	0.00247355	0.00310867	16	2.82393	0.0961631	0.0406657	0.0489913
MRPS11	0.883834	4.47314	4.4781	0.000384312	0.000263055	0.00406402	0.00311114	16	2.82393	0.0961631	0.0976013	0.0973856
STAP1	-1.58865	-3.714	-3.95572	0.00188577	0.000860757	0.0110108	0.0064935	16	2.82393	0.0961631	0.457417	0.403222
TACC1	-0.674763	-4.77556	-4.47464	0.000206365	0.000265118	0.00283716	0.0031221	16	2.82393	0.0961631	0.0499107	0.0568494
ALDH5A1	1.14403	4.31848	4.47275	0.000529865	0.000266251	0.00491253	0.00312876	16	2.82393	0.0961631	0.175449	0.163555
MRPL27	1.14759	4.31121	4.4671	0.000537951	0.000269673	0.00496093	0.00316221	16	2.82393	0.0961631	0.17714	0.164992
MRPL55	1.02737	4.36141	4.46538	0.000484578	0.000270725	0.0046693	0.00316779	16	2.82393	0.0961631	0.138721	0.132336
CIAO3	-0.567908	-5.12779	-4.46243	0.00010123	0.000272534	0.00190846	0.00318219	16	2.82393	0.0961631	0.0306645	0.0404905
EEA1	-0.791905	-4.54886	-4.4597	0.00032864	0.000274221	0.00373493	0.00319509	16	2.82393	0.0961631	0.0757671	0.0788268
OSBP	-0.690429	-4.71335	-4.45587	0.000234351	0.000276605	0.0030376	0.00321327	16	2.82393	0.0961631	0.0536437	0.0600223
IRAK4	-0.819719	-4.5099	-4.45532	0.000356174	0.00027695	0.00389096	0.00321327	16	2.82393	0.0961631	0.0825915	0.0846275
NGLY1	-0.724787	-4.64239	-4.4533	0.000271071	0.000278217	0.00337309	0.00321713	16	2.82393	0.0961631	0.0609365	0.0662211
ECI2	1.11359	4.30896	4.45293	0.000540479	0.000278452	0.00497007	0.00321713	16	2.82393	0.0961631	0.166972	0.156349
ATP5MD	2.2779	4.14948	4.45094	0.000754147	0.000279707	0.0061879	0.00322486	16	2.82393	0.0961631	0.753392	0.654796
ARFIP1	-0.547469	-5.21431	-4.4493	8.51661e-05	0.000280747	0.00175852	0.00322959	16	2.82393	0.0961631	0.0275591	0.0378509
MINK1	0.878122	4.4434	4.44844	0.000408737	0.000281292	0.00421072	0.00322959	16	2.82393	0.0961631	0.0976381	0.0974168
MACC1	-0.96042	-4.3803	-4.44749	0.000465924	0.000281899	0.00459159	0.00322982	16	2.82393	0.0961631	0.120186	0.116582
MAPK13	-1.58542	-2.71761	-2.91872	0.015213	0.00886838	0.0419795	0.0282572	16	2.82393	0.0961631	0.85085	0.737634
FAT1	0.644074	4.80754	4.44176	0.000193332	0.000285576	0.00278721	0.00325182	16	2.82393	0.0961631	0.044871	0.0525657
HDAC11	-0.945072	-4.72258	-4.71418	0.000494788	0.000285593	0.00471355	0.00325182	12	2.82393	0.0961631	0.0943967	0.0947332
FAM83H	-1.57908	-4.26735	-4.51799	0.000589457	0.000240391	0.00531638	0.00295097	16	2.82393	0.0961631	0.342318	0.30539
PARD3B	-0.560408	-5.12344	-4.43876	0.000102116	0.000287517	0.00191236	0.00325698	16	2.82393	0.0961631	0.0299107	0.0398497
KRT18	-1.579	-5.60318	-5.83334	3.9626e-05	1.32944e-05	0.00116113	0.00058026	16	2.82393	0.0961631	0.198534	0.183177
MT-ATP8	1.83202	4.16107	4.43635	0.000736069	0.000289092	0.00609278	0.00325698	16	2.82393	0.0961631	0.484605	0.426332
CTU2	-0.756193	-4.56825	-4.43587	0.000315756	0.000289401	0.00364628	0.00325698	16	2.82393	0.0961631	0.0685023	0.0726519
KPNA4	-0.674269	-4.72108	-4.43557	0.000230675	0.0002896	0.00303101	0.00325698	16	2.82393	0.0961631	0.0509946	0.0577707
VPS52	-0.698015	-4.66804	-4.43458	0.000257164	0.000290247	0.00326492	0.00325759	16	2.82393	0.0961631	0.0558987	0.061939
UBE3B	-0.617528	-4.86955	-4.42906	0.000170414	0.000293895	0.00260334	0.00329182	16	2.82393	0.0961631	0.0402045	0.0485993
CAPN5	-0.86601	-4.42834	-4.42642	0.000421699	0.000295656	0.00431415	0.00329854	16	2.82393	0.0961631	0.0956102	0.0956931
PLEK2	-1.57888	-2.36904	-2.60507	0.0354633	0.0200415	0.0735215	0.0482934	12	2.82393	0.0961631	1.04698	0.86585
FAM53C	-0.79123	-6.0367	-4.89742	0.000125811	0.000303153	0.00214257	0.0033718	10	2.82393	0.0961631	0.0286323	0.0435031
ZNF365	1.35892	4.61536	4.89679	0.00095736	0.000303488	0.00720506	0.0033718	10	2.82393	0.0961631	0.195057	0.173279
NMRK1	-0.917405	-4.37158	-4.41369	0.000474444	0.000304297	0.00465222	0.00337256	16	2.82393	0.0961631	0.1101	0.108009
ZC3HAV1L	0.512294	5.37735	4.41157	6.16518e-05	0.000305758	0.00151099	0.00337256	16	2.82393	0.0961631	0.0226903	0.0337126
GRHL2	-1.57413	-2.39949	-2.96363	0.0743977	0.021625	0.119064	0.0507623	4	2.82393	0.0961631	0.573829	0.376158
EIF4A2	-0.487287	-5.59851	-4.40994	3.99875e-05	0.00030689	0.00116189	0.00337256	16	2.82393	0.0961631	0.0189394	0.0305243
DIAPH2	-1.57259	-10.0927	-9.6774	2.41564e-08	9.7165e-09	2.72337e-05	1.7812e-05	16	2.82393	0.0961631	0.0606958	0.0660165
RAB12	-0.88476	-4.39218	-4.40944	0.000454559	0.000307236	0.00454313	0.00337256	16	2.82393	0.0961631	0.101445	0.100652
SLIRP	0.851764	4.41897	4.40731	0.000429976	0.000308719	0.00436712	0.0033793	16	2.82393	0.0961631	0.0928831	0.0933752
GMPPA	-0.588656	-4.93924	-4.4068	0.000147959	0.000309079	0.00239666	0.0033793	16	2.82393	0.0961631	0.0355093	0.0446084
SNX15	-0.696394	-4.61637	-4.39444	0.000285967	0.000317845	0.00348581	0.00346824	16	2.82393	0.0961631	0.0568918	0.0627832
FMC1	1.35337	4.28118	4.44426	0.000656191	0.000320153	0.00569064	0.0034827	15	2.82393	0.0961631	0.176351	0.163647
LCOR	-1.57027	-5.62445	-5.28822	0.00135019	0.000535463	0.00891211	0.00481963	6	2.82393	0.0961631	0.0682017	0.0771502
GRIP1	-1.56727	-3.29341	-3.51141	0.00492499	0.00252319	0.0203392	0.0126034	15	2.82393	0.0961631	0.399641	0.351559
AFG1L	1.31788	4.18051	4.38707	0.000706731	0.000323191	0.00594304	0.00349881	16	2.82393	0.0961631	0.248449	0.225603
UBE2H	-0.891073	-4.3565	-4.38308	0.000489548	0.000326129	0.00468515	0.00352368	16	2.82393	0.0961631	0.10459	0.103326
RB1	0.535938	5.14751	4.37819	9.73129e-05	0.000329753	0.00187893	0.00355586	16	2.82393	0.0961631	0.0271004	0.037461
GGCT	-0.972211	-4.29396	-4.3767	0.000557638	0.000330871	0.00510288	0.00355829	16	2.82393	0.0961631	0.128158	0.123358
TRAFD1	-0.534771	-5.15067	-4.37616	9.66993e-05	0.000331273	0.00187893	0.00355829	16	2.82393	0.0961631	0.0269493	0.0373326
OTULIN	-0.68923	-4.59812	-4.37062	0.000296913	0.000335456	0.00355872	0.00358907	16	2.82393	0.0961631	0.0561705	0.0621701
PMM1	-0.741886	-4.50465	-4.36968	0.000360064	0.000336169	0.00390319	0.00358907	16	2.82393	0.0961631	0.0678099	0.0720634
MRPS26	0.698114	4.57847	4.36901	0.000309174	0.00033668	0.00361104	0.00358907	16	2.82393	0.0961631	0.0581235	0.0638301
TACO1	0.972228	4.28531	4.36892	0.000567781	0.000336749	0.00517052	0.00358907	16	2.82393	0.0961631	0.12868	0.123802
DOCK1	0.836905	4.38493	4.36664	0.00046146	0.000338492	0.00457158	0.00360067	16	2.82393	0.0961631	0.0910683	0.0918326
IGHV1-45	1.97117	4.15401	4.47534	0.000973921	0.000340861	0.00727145	0.00361887	14	2.82393	0.0961631	0.548853	0.472868
UBA5	-0.967912	-4.27912	-4.36108	0.000575161	0.000342786	0.00522085	0.00363229	16	2.82393	0.0961631	0.12791	0.123147
UQCRC2	1.08175	4.22178	4.35937	0.000648293	0.000344114	0.0056395	0.00363714	16	2.82393	0.0961631	0.164137	0.153939
RAF1	-0.698576	-4.56377	-4.35879	0.000318687	0.000344566	0.00366428	0.00363714	16	2.82393	0.0961631	0.0585761	0.0642148
PAFAH2	-0.859802	-4.35127	-4.35612	0.000494908	0.000346656	0.00471355	0.00365219	16	2.82393	0.0961631	0.0976123	0.0973949
MRPS27	0.757027	4.4617	4.35329	0.000393529	0.000348886	0.00410796	0.00366866	16	2.82393	0.0961631	0.0719719	0.075601
C18orf25	-0.64942	-4.65786	-4.34948	0.00026259	0.000351913	0.00331885	0.00368537	16	2.82393	0.0961631	0.0485979	0.0557335
RFLNB	2.07067	4.24142	4.46	0.000821702	0.000352175	0.00651907	0.00368537	14	2.82393	0.0961631	0.223445	0.202081
DYNLT1	-1.56621	-5.62209	-5.84767	3.81974e-05	1.28947e-05	0.00115024	0.000571893	16	2.82393	0.0961631	0.194019	0.179339
SMPDL3B	1.10235	4.19572	4.34241	0.0006846	0.000357597	0.0058382	0.00372502	16	2.82393	0.0961631	0.172569	0.161107
ARHGAP4	-0.80322	-4.39076	-4.34236	0.000455903	0.000357632	0.00454849	0.00372502	16	2.82393	0.0961631	0.0836622	0.0855376
CHTF18	-1.56438	-5.07859	-5.43824	0.000664102	0.000158541	0.00573278	0.00229932	9	2.82393	0.0961631	0.207023	0.180546
THNSL1	1.06308	4.19793	4.32992	0.000681441	0.000367865	0.0058289	0.00381714	16	2.82393	0.0961631	0.160324	0.150699
ACADS	1.32844	4.11906	4.32876	0.000803778	0.000368828	0.00644503	0.00381993	16	2.82393	0.0961631	0.260033	0.23545
SCOC	-0.6849	-4.54586	-4.32607	0.000330682	0.000371082	0.00374597	0.00382914	16	2.82393	0.0961631	0.0567495	0.0626622
BRI3	-1.55866	-3.75722	-4.02448	0.00273472	0.00112738	0.0139633	0.00767914	12	2.82393	0.0961631	0.295021	0.257139
TUBB4B	-0.455634	-5.75555	-4.32521	2.95175e-05	0.000371806	0.000978758	0.00382914	16	2.82393	0.0961631	0.0156674	0.0277432
PSME2	-0.937674	-4.2541	-4.32215	0.000605986	0.000374396	0.00544802	0.0038486	16	2.82393	0.0961631	0.121459	0.117664
HARS1	-0.535213	-5.04041	-4.31931	0.000120636	0.000376819	0.00210777	0.00386629	16	2.82393	0.0961631	0.0281878	0.0383853
PRKCA	1.0229	4.20334	4.3184	0.000673777	0.000377597	0.00579855	0.00386705	16	2.82393	0.0961631	0.148053	0.140268
MIF	-0.662472	-4.5812	-4.3174	0.00030744	0.000378449	0.00360985	0.00386857	16	2.82393	0.0961631	0.0522777	0.0588613
NECAP2	-0.479832	-5.4393	-4.31162	5.45768e-05	0.000383446	0.00139839	0.00390824	16	2.82393	0.0961631	0.0194551	0.0309626
STK38L	-0.660018	-4.5781	-4.31127	0.000309411	0.000383751	0.00361104	0.00390824	16	2.82393	0.0961631	0.0519614	0.0585925
MAPK1IP1L	-0.605722	-4.71128	-4.30245	0.000235346	0.000391499	0.0030376	0.00397978	16	2.82393	0.0961631	0.0413246	0.0495513
BORCS7-ASMT	-0.659419	-4.56303	-4.2996	0.000319173	0.000394037	0.00366428	0.00399414	16	2.82393	0.0961631	0.0522103	0.058804
PKP2	-1.55498	-4.45964	-4.70755	0.000395213	0.000156884	0.00411675	0.0022825	16	2.82393	0.0961631	0.303941	0.272771
MRPL20	1.24336	4.10688	4.29824	0.000824577	0.000395253	0.00651907	0.00399414	16	2.82393	0.0961631	0.229145	0.209195
ASPHD2	-1.55319	-1.31765	-1.92482	0.318312	0.114337	0.293283	0.150575	2	2.82393	0.0961631	1.04209	0.488344
PYROXD1	-0.581213	-4.78693	-4.29634	0.000201631	0.00039696	0.00282273	0.00399834	16	2.82393	0.0961631	0.036855	0.0457523
AMDHD2	-0.683895	-4.50313	-4.29324	0.000361194	0.000399762	0.00390345	0.00401919	16	2.82393	0.0961631	0.0576621	0.0634379
PHKA1	-1.54822	-4.41922	-4.66606	0.000429749	0.00017221	0.00436712	0.00243503	16	2.82393	0.0961631	0.306841	0.275235
DPP3	-0.578411	-4.78363	-4.28776	0.000202992	0.000404759	0.00282532	0.00404877	16	2.82393	0.0961631	0.0365509	0.0454938
TMOD2	-0.911692	-4.23222	-4.2876	0.000634317	0.000404912	0.00560441	0.00404877	16	2.82393	0.0961631	0.116011	0.113034
SNX12	-0.68406	-4.48863	-4.28278	0.000372191	0.00040936	0.00399896	0.00408146	16	2.82393	0.0961631	0.0580631	0.0637788
MARCKS	0.762248	4.36574	4.28245	0.000480238	0.000409665	0.00465222	0.00408146	16	2.82393	0.0961631	0.0762109	0.0792041
RBP1	-1.53245	-3.68958	-3.92546	0.00198557	0.000922094	0.0113089	0.00680682	16	2.82393	0.0961631	0.431277	0.381004
PDCD6IP	-0.881972	-4.24471	-4.27986	0.000617982	0.000412081	0.00552066	0.00409071	16	2.82393	0.0961631	0.107933	0.106167
MLIP	-1.53119	-1.83322	-2.02366	0.0916809	0.0614192	0.137521	0.100709	12	2.82393	0.0961631	1.64442	1.34948
MRPL33	1.22906	4.08723	4.27567	0.000859263	0.000416015	0.00669967	0.00411491	16	2.82393	0.0961631	0.226062	0.206575
CLYBL	1.1045	4.11558	4.26743	0.000809662	0.000423868	0.00647379	0.00418505	16	2.82393	0.0961631	0.180058	0.167472
HTRA2	0.573847	4.76526	4.26576	0.000210751	0.000425474	0.00284209	0.00419338	16	2.82393	0.0961631	0.0362543	0.0452417
VPS4B	-0.531508	-4.95935	-4.26458	0.000142064	0.000426616	0.00232118	0.00419712	16	2.82393	0.0961631	0.0287151	0.0388335
IAH1	0.918847	4.19854	4.26195	0.000680573	0.00042917	0.0058289	0.0042147	16	2.82393	0.0961631	0.119738	0.116201
ZBTB10	-1.52756	-2.79911	-3.04434	0.0160708	0.00828789	0.0436223	0.0270552	12	2.82393	0.0961631	0.510554	0.431613
PPFIBP2	-0.966114	-4.16436	-4.25646	0.000731015	0.000434553	0.00607772	0.00425238	16	2.82393	0.0961631	0.134555	0.128795
OS9	-0.603385	-4.64467	-4.25435	0.000269803	0.000436631	0.00336474	0.00425695	16	2.82393	0.0961631	0.0421909	0.0502877
UBR7	-0.688011	-4.44268	-4.25416	0.000409349	0.000436823	0.00421072	0.00425695	16	2.82393	0.0961631	0.0599572	0.0653887
C15orf40	-0.872506	-4.2218	-4.25364	0.000648271	0.000437342	0.0056395	0.00425695	16	2.82393	0.0961631	0.106778	0.105186
WDR41	-0.756758	-4.33302	-4.25059	0.000514062	0.000440381	0.00483763	0.00426065	16	2.82393	0.0961631	0.0762558	0.0792423
CHORDC1	-0.617496	-4.5974	-4.25057	0.000297352	0.000440393	0.00355872	0.00426065	16	2.82393	0.0961631	0.0451008	0.0527611
TRAF2	-0.641128	-4.53558	-4.25024	0.000337771	0.000440723	0.00375737	0.00426065	16	2.82393	0.0961631	0.0499532	0.0568855
KIF13B	-1.52539	-3.76628	-4.00314	0.00168873	0.000772747	0.0102569	0.00609328	16	2.82393	0.0961631	0.410086	0.362992
OAS3	-0.946745	-4.1674	-4.24937	0.000726387	0.000441597	0.00604816	0.00426065	16	2.82393	0.0961631	0.129026	0.124096
XIAP	-0.5054	-5.08933	-4.2483	0.000109341	0.000442667	0.00200766	0.00426199	16	2.82393	0.0961631	0.0246541	0.0353817
MAP3K9	-1.52393	-5.89729	-4.32793	0.106934	0.0136441	0.151847	0.0374994	1	2.82393	0.0961631	0.0445181	0.0826573
GALNT17	-1.52286	-1.97578	-2.33742	0.095581	0.0447464	0.141599	0.0821101	6	2.82393	0.0961631	0.891119	0.636709
FAM3C	-0.719494	-4.37135	-4.23987	0.000474665	0.000451228	0.00465222	0.00432324	16	2.82393	0.0961631	0.0677271	0.071993
ARHGEF6	-0.845637	-4.22493	-4.23761	0.000644047	0.00045354	0.0056395	0.00433783	16	2.82393	0.0961631	0.100154	0.0995555
MFSD11	-1.52201	-1.47137	-2.44866	0.380018	0.0734618	0.32257	0.113072	1	2.82393	0.0961631	0.71335	0.257564
CDKL5	0.863983	4.76906	4.47628	0.000457007	0.00045629	0.00455146	0.00434705	12	2.82393	0.0961631	0.0562638	0.0638645
TJAP1	0.719624	4.3641	4.23439	0.000481882	0.000456875	0.00465222	0.00434705	16	2.82393	0.0961631	0.0679772	0.0722056
CHMP1B	-0.606871	-4.5951	-4.22867	0.000298763	0.000462839	0.00356095	0.0043962	16	2.82393	0.0961631	0.0436057	0.0514903
RBCK1	-0.699195	-4.38225	-4.22336	0.000464036	0.000468456	0.00458902	0.00444187	16	2.82393	0.0961631	0.0636417	0.0685205
ENPP5	-1.51844	-2.84547	-3.05024	0.0116899	0.00663612	0.0348838	0.0236984	16	2.82393	0.0961631	0.711911	0.619538
ITGB3	2.32407	3.92716	4.21895	0.00120295	0.000473165	0.00821935	0.00447111	16	2.82393	0.0961631	0.875546	0.758625
VPS37C	-0.463568	-5.37423	-4.21519	6.20326e-05	0.000477228	0.00151374	0.00450177	16	2.82393	0.0961631	0.018601	0.0302367
SAP30	0.72562	4.32965	4.21442	0.000517683	0.000478056	0.00486226	0.00450185	16	2.82393	0.0961631	0.0702188	0.0741109
RNF141	-0.883419	-4.75967	-4.63836	0.000768932	0.000480927	0.00626363	0.00452115	10	2.82393	0.0961631	0.0775109	0.0816182
CLPX	0.543208	4.80052	4.20929	0.000196117	0.000483667	0.00279509	0.00453915	16	2.82393	0.0961631	0.0320107	0.0416347
PRKAB1	-0.694297	-4.36903	-4.20706	0.00047696	0.000486122	0.00465222	0.00455442	16	2.82393	0.0961631	0.0631335	0.0680885
GRTP1	0.723566	4.48028	4.29915	0.000518405	0.000496496	0.00486226	0.00463998	14	2.82393	0.0961631	0.0635757	0.0690455
MRPL11	1.04238	4.06455	4.19736	0.000901144	0.000496942	0.00689346	0.00463998	16	2.82393	0.0961631	0.164425	0.154185
TRMT11	0.886667	4.14363	4.19426	0.000763448	0.00050046	0.00624603	0.00466051	16	2.82393	0.0961631	0.114472	0.111725
GYS1	-0.6609	-4.41225	-4.19326	0.000436013	0.000501593	0.00440878	0.00466051	16	2.82393	0.0961631	0.0560908	0.0621024
NAE1	-0.571918	-4.65347	-4.19247	0.000264969	0.000502498	0.00333037	0.00466051	16	2.82393	0.0961631	0.0377618	0.0465231
SH3GL2	-1.51619	-2.18859	-2.35727	0.0438039	0.0293965	0.0847649	0.0627345	16	2.82393	0.0961631	1.19982	1.03425
C2CD5	-0.832514	-4.18003	-4.18956	0.000707436	0.000505829	0.00594304	0.0046832	16	2.82393	0.0961631	0.0991664	0.0987159
CRADD	-0.48115	-5.1428	-4.18622	9.82342e-05	0.000509684	0.00187893	0.00471096	16	2.82393	0.0961631	0.0218828	0.0330261
ADH5	-0.589838	-4.57466	-4.18115	0.000311614	0.000515588	0.0036248	0.00474849	16	2.82393	0.0961631	0.0415613	0.0497525
C11orf68	-0.512944	-4.90757	-4.18035	0.000157761	0.000516524	0.0025034	0.00474849	16	2.82393	0.0961631	0.0273116	0.0376405
ZYG11B	-0.675783	-4.36466	-4.17925	0.000481318	0.000517807	0.00465222	0.00474849	16	2.82393	0.0961631	0.0599314	0.0653668
MAP4K3	1.01585	4.05616	4.17921	0.000917155	0.000517856	0.00699358	0.00474849	16	2.82393	0.0961631	0.156808	0.14771
GPI	-0.69346	-4.3336	-4.17904	0.000513447	0.000518062	0.00483763	0.00474849	16	2.82393	0.0961631	0.0640157	0.0688384
ITGA3	0.802352	4.19279	4.17703	0.000688809	0.000520427	0.00586523	0.00476224	16	2.82393	0.0961631	0.0915513	0.0922432
TAF15	0.716664	4.2904	4.17352	0.000561788	0.000524594	0.00512423	0.00477966	16	2.82393	0.0961631	0.069755	0.0737167
LRCH1	0.596409	4.54234	4.17325	0.000333096	0.000524916	0.00374987	0.00477966	16	2.82393	0.0961631	0.0430993	0.0510598
MCAT	0.72832	4.27283	4.17266	0.000582751	0.000525623	0.00526432	0.00477966	16	2.82393	0.0961631	0.072636	0.0761655
ANXA1	-0.879412	-4.12399	-4.17251	0.000795515	0.000525807	0.00639697	0.00477966	16	2.82393	0.0961631	0.113681	0.111053
ARRDC1	-0.532799	-4.78084	-4.16973	0.000204152	0.000529133	0.00282751	0.00480195	16	2.82393	0.0961631	0.0310498	0.040818
MRPL51	1.14739	3.99809	4.16819	0.00103617	0.000530982	0.00751718	0.00480429	16	2.82393	0.0961631	0.205899	0.189437
MRPL24	1.00665	4.04818	4.16807	0.000932657	0.000531138	0.00705683	0.00480429	16	2.82393	0.0961631	0.154587	0.145823
ADAP1	-0.60132	-4.51822	-4.16684	0.000350101	0.000532623	0.00383997	0.00480981	16	2.82393	0.0961631	0.0442809	0.0520641
SLC4A1AP	0.51072	4.89118	4.16478	0.000163095	0.000535111	0.00255378	0.00481963	16	2.82393	0.0961631	0.0272571	0.0375942
ARL8B	-1.51564	-4.41652	-4.65806	0.000432165	0.000175335	0.00438146	0.00245984	16	2.82393	0.0961631	0.294424	0.264681
RHPN2	-0.678763	-4.32654	-4.15469	0.000521049	0.000547527	0.00487347	0.00492016	16	2.82393	0.0961631	0.0615313	0.0667267
FABP4	-1.51477	-2.71773	-2.91613	0.0152091	0.00891887	0.0419795	0.0283852	16	2.82393	0.0961631	0.776642	0.674558
NAMPT	-0.929641	-4.0666	-4.14959	0.000897289	0.000553913	0.00689097	0.00496134	16	2.82393	0.0961631	0.13065	0.125476
RNF41	-0.656539	-4.35116	-4.1422	0.000495024	0.000563288	0.00471355	0.0050371	16	2.82393	0.0961631	0.0569183	0.0628057
RAB3A	-1.51368	-3.43803	-3.66547	0.00337788	0.00166492	0.0159322	0.00972001	16	2.82393	0.0961631	0.484608	0.426334
IL18	-1.50119	-2.92931	-3.13703	0.0098243	0.00547269	0.031222	0.0209047	16	2.82393	0.0961631	0.656568	0.572497
PTGES3	-0.601431	-4.46942	-4.13436	0.000387285	0.000573411	0.00406682	0.00509664	16	2.82393	0.0961631	0.0452699	0.0529047
MBLAC1	-0.950818	-4.20758	-4.29084	0.00102499	0.000574501	0.00748718	0.00509664	13	2.82393	0.0961631	0.122558	0.117848
ROGDI	-0.882946	-4.07693	-4.13309	0.000878029	0.000575074	0.0067893	0.00509664	16	2.82393	0.0961631	0.117257	0.114093
DDX60	-0.837842	-4.10957	-4.13276	0.000819932	0.000575506	0.00651892	0.00509664	16	2.82393	0.0961631	0.103913	0.102751
OTUB1	-0.557169	-4.6065	-4.1294	0.000291835	0.000579912	0.00353017	0.0051274	16	2.82393	0.0961631	0.0365739	0.0455134
MICALL1	-0.640541	-4.36537	-4.12858	0.000480611	0.000581001	0.00465222	0.00512878	16	2.82393	0.0961631	0.0538261	0.0601774
PSME1	-0.754997	-4.18213	-4.12671	0.000704339	0.000583476	0.00594304	0.00514237	16	2.82393	0.0961631	0.0814772	0.0836803
SCUBE3	-1.49935	-0.869055	-0.993037	0.407395	0.34058	0.336174	0.293031	9	2.82393	0.0961631	4.87069	3.73038
SPINT2	-1.49797	-2.58064	-2.85419	0.0273864	0.0137044	0.0616412	0.0376462	10	2.82393	0.0961631	0.561568	0.459083
CPD	0.915155	4.04074	4.11875	0.00094735	0.000594128	0.00713926	0.0052112	16	2.82393	0.0961631	0.128235	0.123424
MRPS16	0.822773	4.10457	4.11779	0.000828571	0.000595426	0.00654147	0.00521427	16	2.82393	0.0961631	0.100453	0.0998097
PIEZO1	0.856949	4.07077	4.11169	0.000889467	0.000603738	0.00684956	0.00527865	16	2.82393	0.0961631	0.110789	0.108595
BCL10	-0.478748	-4.99849	-4.11009	0.000131268	0.000605928	0.00218921	0.00528229	16	2.82393	0.0961631	0.0229338	0.0339195
TREX1	-0.859225	-4.06718	-4.10999	0.000896189	0.000606075	0.00689097	0.00528229	16	2.82393	0.0961631	0.111575	0.109263
XYLT2	1.15495	6.38534	4.95138	0.000372445	0.000608711	0.00399896	0.00529687	7	2.82393	0.0961631	0.0290807	0.0483638
COL3A1	0.932052	4.01706	4.10595	0.000995681	0.000611668	0.007385	0.0053142	16	2.82393	0.0961631	0.134587	0.128823
SLC25A15	1.78529	3.84186	4.10313	0.00143982	0.000615597	0.00926503	0.00533989	16	2.82393	0.0961631	0.539854	0.473292
PAPSS1	0.605487	4.40578	4.09861	0.000441904	0.000621953	0.0044482	0.00537116	16	2.82393	0.0961631	0.0472176	0.0545603
MRPL2	1.28595	3.89454	4.09859	0.0012885	0.000621982	0.00862614	0.00537116	16	2.82393	0.0961631	0.272568	0.246104
DBN1	-0.98321	-3.98356	-4.09848	0.00106832	0.000622132	0.00765081	0.00537116	16	2.82393	0.0961631	0.152296	0.143875
HACE1	0.561984	4.53533	4.09636	0.000337946	0.000625138	0.00375737	0.00538379	16	2.82393	0.0961631	0.0383857	0.0470534
SGK3	-0.89815	-4.02492	-4.09542	0.000979367	0.000626483	0.00730243	0.00538379	16	2.82393	0.0961631	0.124487	0.120238
PANK3	-1.49573	-6.1686	-5.81584	2.44053e-05	2.15313e-05	0.000862037	0.000753546	14	2.82393	0.0961631	0.0551194	0.0620086
ECHS1	0.92397	4.00836	4.09404	0.00101405	0.00062845	0.00746807	0.00538379	16	2.82393	0.0961631	0.132838	0.127336
PLAA	-0.413938	-5.71865	-4.09381	3.16909e-05	0.00062878	0.00101273	0.00538379	16	2.82393	0.0961631	0.0130986	0.0255597
ZFYVE1	-0.857914	-4.04914	-4.09333	0.000930787	0.000629468	0.00705683	0.00538379	16	2.82393	0.0961631	0.112228	0.109818
CSNK1A1	-0.833569	-4.06448	-4.09079	0.000901282	0.000633107	0.00689346	0.00539943	16	2.82393	0.0961631	0.105151	0.103803
PFN2	-1.49521	-4.28162	-4.52	0.000572175	0.000239301	0.00520213	0.00294417	16	2.82393	0.0961631	0.304879	0.273568
CD63	-1.492	-4.2435	-4.48136	0.000619549	0.000261125	0.00552589	0.00310165	16	2.82393	0.0961631	0.309049	0.277113
SPINT1	-1.4908	-3.99934	-4.2357	0.00103345	0.000455514	0.00751679	0.00434705	16	2.82393	0.0961631	0.347377	0.30969
TSC1	-0.614229	-4.36453	-4.08536	0.000481448	0.000640979	0.00465222	0.00543994	16	2.82393	0.0961631	0.0495139	0.0565121
FLOT2	1.14545	3.91184	4.08441	0.00124239	0.000642355	0.00843769	0.00544217	16	2.82393	0.0961631	0.214353	0.196622
MRPL47	1.26412	3.88382	4.08382	0.00131794	0.00064322	0.00875047	0.00544217	16	2.82393	0.0961631	0.264851	0.239544
MRPL35	1.39845	3.86001	4.08256	0.00138577	0.000645063	0.00904968	0.00544937	16	2.82393	0.0961631	0.328138	0.293338
SPTBN2	-0.98563	-3.96454	-4.08185	0.00111194	0.000646104	0.00785459	0.0054498	16	2.82393	0.0961631	0.154519	0.145765
ASAP3	-0.941514	-3.98463	-4.08098	0.00106593	0.000647393	0.00765081	0.00545231	16	2.82393	0.0961631	0.139579	0.133065
WDR3	0.545245	4.5711	4.07946	0.000313908	0.000649632	0.00363344	0.00546279	16	2.82393	0.0961631	0.0355698	0.0446599
PRKACA	-0.455802	-5.12525	-4.07796	0.000101746	0.000651848	0.00191178	0.00546707	16	2.82393	0.0961631	0.0197726	0.0312325
ACADSB	1.29768	3.87139	4.07777	0.00135291	0.000652129	0.00891964	0.00546707	16	2.82393	0.0961631	0.280891	0.253178
CEP131	0.978993	3.96003	4.07494	0.00112254	0.000656347	0.00788644	0.00549183	16	2.82393	0.0961631	0.152792	0.144297
UGT2B4	-1.48921	-3.10708	-3.45795	0.0145095	0.0054775	0.0406305	0.0209047	8	2.82393	0.0961631	0.367558	0.296752
NAGLU	-0.943885	-3.97552	-4.07377	0.00108654	0.000658096	0.00772353	0.00549198	16	2.82393	0.0961631	0.140925	0.13421
SNTB1	0.691705	4.19617	4.07118	0.000683955	0.000661976	0.0058382	0.00551052	16	2.82393	0.0961631	0.0679323	0.0721674
ADHFE1	1.18147	3.88877	4.07095	0.00130428	0.000662321	0.00869111	0.00551052	16	2.82393	0.0961631	0.23076	0.210568
UQCRQ	1.4436	3.83749	4.066	0.00145316	0.000669823	0.00931898	0.00556452	16	2.82393	0.0961631	0.353787	0.315139
PSMB7	-0.572111	-4.4511	-4.06452	0.000402263	0.000672085	0.00416061	0.00557489	16	2.82393	0.0961631	0.0413015	0.0495317
COIL	0.568607	4.45888	4.06222	0.000395831	0.000675598	0.00411675	0.00558611	16	2.82393	0.0961631	0.0406549	0.0489821
EIF4E2	0.514727	4.67846	4.06178	0.000251723	0.000676281	0.00321029	0.00558611	16	2.82393	0.0961631	0.0302613	0.0401477
PRKAA2	-0.779725	-4.07733	-4.06158	0.000877292	0.000676585	0.0067893	0.00558611	16	2.82393	0.0961631	0.091426	0.0921367
RALGAPB	-0.766546	-4.08953	-4.06076	0.000855125	0.000677855	0.00669486	0.00558611	16	2.82393	0.0961631	0.0878353	0.0890846
ARHGAP1	-0.519222	-4.65343	-4.06033	0.000264991	0.000678517	0.00333037	0.00558611	16	2.82393	0.0961631	0.0311243	0.0408813
RAP2B	-1.48722	-6.47919	-6.61451	7.60596e-06	2.61674e-06	0.000516559	0.000261651	16	2.82393	0.0961631	0.13172	0.126385
URM1	-0.614011	-4.32614	-4.05815	0.000521475	0.000681889	0.00487347	0.00559711	16	2.82393	0.0961631	0.0503606	0.0572318
CTSL	-1.48505	-7.6935	-7.67489	9.17107e-07	3.28151e-07	0.000166764	0.00010026	16	2.82393	0.0961631	0.0931488	0.093601
APOL2	-0.937908	-3.95905	-4.05593	0.00112485	0.000685336	0.00788644	0.00559916	16	2.82393	0.0961631	0.140306	0.133684
GMDS	-0.859389	-4.00518	-4.05554	0.00102085	0.000685944	0.00747404	0.00559916	16	2.82393	0.0961631	0.1151	0.112259
NAP1L4	-0.685097	-4.18588	-4.05537	0.000698835	0.00068621	0.00591979	0.00559916	16	2.82393	0.0961631	0.0669685	0.0713482
GSTM5	2.17318	3.99826	4.43799	0.00252541	0.000691184	0.0133006	0.00563138	10	2.82393	0.0961631	0.664712	0.539513
PTPN23	-0.470389	-4.93578	-4.04991	0.000149001	0.000694788	0.00240661	0.00565238	16	2.82393	0.0961631	0.0227061	0.033726
RAB25	-1.48144	-2.5879	-2.77837	0.0198219	0.0120453	0.0502945	0.0344658	16	2.82393	0.0961631	0.819245	0.710769
CEP95	-1.47186	-3.82893	-3.98545	0.0064668	0.00267039	0.023998	0.012962	7	2.82393	0.0961631	0.131348	0.121234
VIPAS39	-0.68447	-4.17715	-4.04787	0.000711718	0.000698013	0.00597012	0.00565352	16	2.82393	0.0961631	0.0671259	0.071482
BLMH	0.457781	5.03316	4.04595	0.00012241	0.000701067	0.00211005	0.0056656	16	2.82393	0.0961631	0.0206812	0.0320048
BDH2	-0.944022	-3.94474	-4.04564	0.00115926	0.000701565	0.00803772	0.0056656	16	2.82393	0.0961631	0.143175	0.136123
NAA38	-0.729993	-4.10714	-4.0417	0.000824119	0.000707874	0.00651907	0.00570817	16	2.82393	0.0961631	0.0789766	0.0815548
MOCS2	-1.46746	-5.98653	-6.15496	1.90001e-05	6.74349e-06	0.000780888	0.000416697	16	2.82393	0.0961631	0.150218	0.142109
SIRPA	-0.862789	-3.97904	-4.03446	0.00107853	0.000719623	0.007686	0.00578594	16	2.82393	0.0961631	0.117542	0.114335
GRK2	-0.47827	-4.84162	-4.03281	0.000180372	0.000722325	0.00270276	0.00579919	16	2.82393	0.0961631	0.0243952	0.0351617
PKM	-0.645804	-4.22231	-4.03196	0.000647579	0.000723725	0.0056395	0.00580196	16	2.82393	0.0961631	0.0584845	0.064137
MRM3	1.02623	3.88281	4.0207	0.00132075	0.000742509	0.00875881	0.00594388	16	2.82393	0.0961631	0.174637	0.162864
NRXN3	-1.46183	-3.64416	-3.88238	0.0677397	0.012447	0.112374	0.0351761	2	2.82393	0.0961631	0.120687	0.10633
PHLDA1	-1.45861	-5.39585	-5.61711	9.43152e-05	3.19995e-05	0.00186544	0.000916573	14	2.82393	0.0961631	0.178117	0.164361
FP565260.2	0.575432	4.36439	4.01447	0.000481582	0.000753101	0.00465222	0.00600246	16	2.82393	0.0961631	0.043459	0.0513656
PFKM	-0.940248	-3.91039	-4.01242	0.00124618	0.000756612	0.00845328	0.00602172	16	2.82393	0.0961631	0.144538	0.137281
CAMK2D	-1.4508	-5.79617	-5.97166	2.73033e-05	9.91273e-06	0.000927151	0.000500816	16	2.82393	0.0961631	0.156629	0.147558
BRAF	-0.619527	-4.24132	-4.00689	0.000622368	0.000766187	0.00553352	0.00607973	16	2.82393	0.0961631	0.0533407	0.0597648
BIN3	-0.815806	-3.98096	-4.0063	0.00107418	0.000767217	0.00767437	0.00607973	16	2.82393	0.0961631	0.104988	0.103664
PTK2B	-0.975602	-3.88606	-4.00489	0.00131174	0.000769683	0.00872457	0.0060905	16	2.82393	0.0961631	0.157567	0.148355
MXRA5	0.861051	3.94584	4.00399	0.00115658	0.00077126	0.00802901	0.00609328	16	2.82393	0.0961631	0.119047	0.115614
MBD4	-1.44801	-2.97719	-3.61203	0.0587291	0.011794	0.1024	0.0339411	3	2.82393	0.0961631	0.283866	0.192852
CALCOCO1	-0.875069	-3.93559	-4.0028	0.00118179	0.000773359	0.00813394	0.00609328	16	2.82393	0.0961631	0.123596	0.119481
MYO1E	-0.620931	-4.22988	-4.00086	0.000637422	0.00077678	0.00561424	0.00611147	16	2.82393	0.0961631	0.053873	0.0602173
COX6C	1.94155	3.73207	3.9982	0.0018152	0.000781484	0.0107256	0.00613971	16	2.82393	0.0961631	0.676608	0.589531
VKORC1	1.59824	3.75238	3.99599	0.001739	0.000785429	0.0104284	0.00615898	16	2.82393	0.0961631	0.453537	0.399925
C2orf72	1.98079	7.27099	6.37593	0.00536884	0.000786178	0.0215084	0.00615898	3	2.82393	0.0961631	0.059372	0.0772114
ATP5MPL	2.08637	3.72201	3.99421	0.00185414	0.000788605	0.0108759	0.00616124	16	2.82393	0.0961631	0.785538	0.682119
IL17RD	3.16759	94.3222	9.69185	0.00674916	0.000788706	0.0246402	0.00616124	1	2.82393	0.0961631	0.000751863	0.0712119
ATP6V1G1	-0.924077	-3.89754	-3.99326	0.00128039	0.000790324	0.00860248	0.00616512	16	2.82393	0.0961631	0.140532	0.133876
GTPBP6	1.06448	3.83944	3.99194	0.00144719	0.000792686	0.00930188	0.00617479	16	2.82393	0.0961631	0.192166	0.177764
PSMA4	-0.476145	-4.77009	-3.99017	0.000208682	0.00079589	0.00284137	0.00619098	16	2.82393	0.0961631	0.0249096	0.0355989
RAB21	-0.762553	-4.00675	-3.98826	0.00101748	0.000799363	0.00746807	0.00620921	16	2.82393	0.0961631	0.0905515	0.0913933
ARHGAP5	-0.776715	-3.9922	-3.98736	0.0010491	0.000800989	0.00760108	0.00621306	16	2.82393	0.0961631	0.0946324	0.094862
RTN4IP1	0.849311	3.93257	3.98533	0.00118933	0.000804709	0.00817588	0.00622689	16	2.82393	0.0961631	0.116606	0.113539
RENBP	-0.889772	-3.90718	-3.98515	0.00125466	0.000805036	0.00847445	0.00622689	16	2.82393	0.0961631	0.12965	0.124626
ATG7	-0.662037	-4.12786	-3.98253	0.000789098	0.000809849	0.00637264	0.00625532	16	2.82393	0.0961631	0.0643064	0.0690855
AKAP9	-0.440248	-5.04773	-3.97993	0.000118871	0.000814638	0.00210321	0.0062825	16	2.82393	0.0961631	0.019017	0.0305903
ARHGEF7	0.467248	4.81133	3.97939	0.000191844	0.000815653	0.00277999	0.0062825	16	2.82393	0.0961631	0.0235778	0.0344669
COL4A4	1.36619	3.76138	3.97875	0.00170626	0.00081684	0.0103056	0.00628285	16	2.82393	0.0961631	0.329811	0.29476
PHKG2	-1.4451	-7.7904	-7.72243	7.81224e-07	3.0005e-07	0.000166764	9.99551e-05	16	2.82393	0.0961631	0.0860235	0.0875447
MSH6	0.639557	4.16023	3.97721	0.000737373	0.000819697	0.00609463	0.00628723	16	2.82393	0.0961631	0.0590833	0.0646459
NAT1	-1.44338	-7.16015	-7.18903	2.26632e-06	8.33745e-07	0.000266148	0.00014791	16	2.82393	0.0961631	0.101592	0.100777
PHF3	0.462587	4.82923	3.97111	0.000184977	0.00083116	0.00272113	0.00635743	16	2.82393	0.0961631	0.0229388	0.0339238
TMEM123	1.411	3.74648	3.96978	0.00176078	0.000833667	0.0105254	0.00636774	16	2.82393	0.0961631	0.354604	0.315833
MRPL14	1.12045	3.79569	3.96547	0.00158709	0.000841882	0.00980956	0.00642157	16	2.82393	0.0961631	0.217842	0.199588
PTPN6	-0.563021	-4.32469	-3.96369	0.000523057	0.000845298	0.00487347	0.0064387	16	2.82393	0.0961631	0.042372	0.0504416
PSMB1	-0.45239	-4.89379	-3.96255	0.000162234	0.000847497	0.00255378	0.00644652	16	2.82393	0.0961631	0.0213637	0.0325849
CNDP2	-0.951292	-3.84836	-3.95998	0.00142023	0.000852455	0.00919147	0.00647239	16	2.82393	0.0961631	0.152763	0.144272
MON2	-0.635601	-4.14264	-3.95866	0.000765033	0.000855029	0.00624993	0.00647239	16	2.82393	0.0961631	0.0588511	0.0644486
FAM241A	-1.44233	-3.47886	-3.70102	0.00309884	0.00153585	0.0150977	0.00921094	16	2.82393	0.0961631	0.429729	0.379688
SRCAP	-0.510016	-4.51816	-3.95836	0.000350144	0.000855606	0.00383997	0.00647239	16	2.82393	0.0961631	0.0318555	0.0415027
GTPBP1	-0.504883	-4.53917	-3.95623	0.000335277	0.000859768	0.00374987	0.0064935	16	2.82393	0.0961631	0.0309292	0.0407154
ATP6V1C2	-1.44096	-1.57786	-1.70452	0.134163	0.104734	0.174776	0.142022	16	2.82393	0.0961631	2.08502	1.78666
ICA1	-1.43865	-4.85744	-5.07592	0.000174662	6.89913e-05	0.00263958	0.00145336	16	2.82393	0.0961631	0.219299	0.200827
PDCD11	0.586143	4.23732	3.94866	0.000627593	0.000874701	0.00556243	0.00657347	16	2.82393	0.0961631	0.0478372	0.0550869
TBC1D9B	-0.503586	-4.53191	-3.94854	0.000340346	0.000874945	0.0037766	0.00657347	16	2.82393	0.0961631	0.0308692	0.0406645
PPP2R2A	-0.688776	-4.043	-3.94781	0.000942868	0.000876387	0.00711499	0.00657533	16	2.82393	0.0961631	0.0725586	0.0760997
MRPL50	0.976719	3.82231	3.94586	0.00150044	0.000880287	0.00951397	0.00659559	16	2.82393	0.0961631	0.163241	0.153178
NFU1	0.871614	3.86669	3.93915	0.0013664	0.000893819	0.00895507	0.00667206	16	2.82393	0.0961631	0.127031	0.1224
CCDC97	-0.64492	-4.75587	-4.0782	0.000375447	0.000894023	0.00400829	0.00667206	13	2.82393	0.0961631	0.0318738	0.0433468
MRPS25	0.767777	3.94333	3.939	0.00116269	0.000894133	0.00805164	0.00667206	16	2.82393	0.0961631	0.0947729	0.0949814
ARHGAP18	0.863954	3.86706	3.93536	0.00136532	0.000901566	0.00895507	0.0067177	16	2.82393	0.0961631	0.124784	0.12049
PGK1	-0.675149	-4.04577	-3.93481	0.000937396	0.000902693	0.00708318	0.0067177	16	2.82393	0.0961631	0.0696206	0.0736024
ERP44	-0.451411	-4.83383	-3.93154	0.000183255	0.000909422	0.00271129	0.00675864	16	2.82393	0.0961631	0.0218023	0.0329577
BPTF	0.479744	4.62821	3.92979	0.000279088	0.000913067	0.00342746	0.00677657	16	2.82393	0.0961631	0.0268617	0.0372581
CASKIN2	0.455543	4.7945	3.92888	0.000198542	0.000914954	0.00281907	0.00678142	16	2.82393	0.0961631	0.022569	0.0336094
IQGAP2	-1.43224	-3.66515	-3.88993	0.00209072	0.000999714	0.0117359	0.00719628	16	2.82393	0.0961631	0.381756	0.338912
GOLGA4	-0.661228	-4.05568	-3.92615	0.000918094	0.000920651	0.00699358	0.0068053	16	2.82393	0.0961631	0.0664531	0.0709101
NUPR1	-1.43198	-3.38049	-3.59924	0.00381395	0.00193474	0.0172683	0.0106973	16	2.82393	0.0961631	0.448593	0.395722
TWF2	-0.537704	-4.348	-3.92478	0.000498282	0.00092353	0.0047286	0.00680828	16	2.82393	0.0961631	0.0382337	0.0469242
RAB5B	-0.575105	-4.23031	-3.92402	0.000636853	0.000925124	0.00561424	0.0068109	16	2.82393	0.0961631	0.0462053	0.0536998
CAMK2B	-1.42737	-2.17892	-2.45818	0.057275	0.0304061	0.10083	0.0641671	9	2.82393	0.0961631	0.936292	0.735642
NPEPL1	-0.584611	-4.19959	-3.91996	0.000679078	0.000933706	0.00582638	0.00685573	16	2.82393	0.0961631	0.0484463	0.0556047
HAUS6	-0.71398	-3.96779	-3.91302	0.00110435	0.00094857	0.00781074	0.00695558	16	2.82393	0.0961631	0.0809495	0.0832318
GABARAPL2	-0.625725	-4.09681	-3.91088	0.000842165	0.00095319	0.00661176	0.00697428	16	2.82393	0.0961631	0.0583196	0.0639968
VPS50	-0.723671	-3.95354	-3.91035	0.00113798	0.000954331	0.00793718	0.00697428	16	2.82393	0.0961631	0.0837626	0.0856229
TSC22D4	-0.726212	-3.95041	-3.91008	0.00114549	0.000954924	0.00797171	0.00697428	16	2.82393	0.0961631	0.0844855	0.0862374
ASPH	-0.71621	-3.95674	-3.90609	0.00113033	0.00096362	0.0078974	0.00702003	16	2.82393	0.0961631	0.0819116	0.0840495
PIK3IP1	-1.42598	-4.01965	-4.24692	0.000990271	0.00044406	0.00736425	0.00426199	16	2.82393	0.0961631	0.314621	0.281849
PSMA2	-0.508979	-4.42388	-3.90119	0.000425614	0.000974418	0.00434631	0.00708841	16	2.82393	0.0961631	0.0330927	0.0425543
ABCB11	1.12252	3.72727	3.89953	0.00183366	0.00097811	0.0107669	0.00710587	16	2.82393	0.0961631	0.226751	0.20716
QKI	0.730927	3.92883	3.89642	0.00119874	0.000985054	0.00820052	0.00714678	16	2.82393	0.0961631	0.086529	0.0879743
QRSL1	0.761673	3.89802	3.89585	0.00127909	0.00098634	0.00860248	0.00714678	16	2.82393	0.0961631	0.0954527	0.0955592
PARP14	-0.476722	-4.58027	-3.89524	0.000308028	0.000987712	0.00360985	0.00714731	16	2.82393	0.0961631	0.0270824	0.0374458
DPP9	-0.562225	-4.22198	-3.89427	0.000648024	0.000989887	0.0056395	0.00715362	16	2.82393	0.0961631	0.0443331	0.0521085
ANAPC7	0.496247	4.46743	3.89187	0.000388889	0.000995298	0.00406753	0.00718329	16	2.82393	0.0961631	0.0308476	0.0406461
ACSF3	0.836716	3.83391	3.89047	0.00146415	0.000998477	0.00937882	0.00719628	16	2.82393	0.0961631	0.119072	0.115636
AMN1	-1.42312	-1.21078	-1.34438	0.251352	0.200473	0.255337	0.215755	11	2.82393	0.0961631	1.27523	1.03437
UBXN1	-0.448671	-4.76288	-3.88855	0.000211775	0.00100286	0.00284908	0.00720833	16	2.82393	0.0961631	0.0221848	0.0332829
CNPY4	0.548643	4.25309	3.88779	0.000607263	0.00100459	0.00545081	0.00720833	16	2.82393	0.0961631	0.0416017	0.0497868
MTMR14	-0.446662	-4.77586	-3.88693	0.000206238	0.00100655	0.00283716	0.00720833	16	2.82393	0.0961631	0.0218673	0.033013
NUBP1	-0.454392	-4.71353	-3.88645	0.000234267	0.00100766	0.0030376	0.00720833	16	2.82393	0.0961631	0.0232332	0.034174
SAMD4B	-0.587138	-4.14484	-3.88617	0.000761518	0.00100829	0.0062393	0.00720833	16	2.82393	0.0961631	0.0501655	0.0570659
PIP4K2C	-0.595292	-4.1253	-3.88575	0.000793333	0.00100925	0.00638854	0.00720833	16	2.82393	0.0961631	0.0520581	0.0586746
BZW2	-0.723292	-3.92037	-3.88268	0.00122026	0.00101632	0.0083175	0.00724938	16	2.82393	0.0961631	0.0850966	0.0867567
PET100	1.83731	3.62419	3.88012	0.00227966	0.00102227	0.0124353	0.00728235	16	2.82393	0.0961631	0.642512	0.56055
TECPR1	-0.857935	-3.80789	-3.87902	0.00154678	0.00102481	0.00969937	0.00729106	16	2.82393	0.0961631	0.126905	0.122294
LMO4	2.54106	4.91874	6.05129	0.0160986	0.00102924	0.0436493	0.00731311	3	2.82393	0.0961631	0.32026	0.211599
BET1L	-0.652962	-4.00221	-3.87494	0.00102724	0.00103439	0.00749094	0.00733753	16	2.82393	0.0961631	0.066545	0.0709883
DDAH1	-0.847435	-3.80922	-3.87453	0.00154243	0.00103535	0.00969295	0.00733753	16	2.82393	0.0961631	0.123731	0.119596
SPNS1	-0.575968	-4.15382	-3.87327	0.000747331	0.00103832	0.00615887	0.00734911	16	2.82393	0.0961631	0.0480663	0.0552817
PSMA7	-0.460307	-4.63908	-3.87115	0.000272922	0.00104332	0.0033812	0.00736109	16	2.82393	0.0961631	0.0246135	0.0353472
RALGPS1	1.87106	5.40604	5.44754	0.00566936	0.0010434	0.0222396	0.00736109	4	2.82393	0.0961631	0.0998239	0.098309
MT-ATP6	1.66321	3.62583	3.87086	0.0022718	0.00104403	0.0124353	0.00736109	16	2.82393	0.0961631	0.526038	0.461549
EIF2AK4	-0.824952	-3.81634	-3.86798	0.00151943	0.00105087	0.00960196	0.00739116	16	2.82393	0.0961631	0.116816	0.113718
PAK1IP1	0.538339	4.25581	3.86794	0.000603823	0.00105098	0.00543725	0.00739116	16	2.82393	0.0961631	0.0400025	0.0484276
NT5DC2	0.919352	3.76103	3.86574	0.00170756	0.00105624	0.0103056	0.00741865	16	2.82393	0.0961631	0.14938	0.141396
FLT1	0.828016	3.81076	3.86484	0.00153745	0.0010584	0.00967244	0.00742436	16	2.82393	0.0961631	0.118031	0.11475
AHDC1	0.582985	4.11935	3.86137	0.00080329	0.00106681	0.00644503	0.00747379	16	2.82393	0.0961631	0.0500723	0.0569867
SALL1	1.76078	3.75127	4.0498	0.00276458	0.0010712	0.0140395	0.00749502	12	2.82393	0.0961631	0.377692	0.324062
GOPC	0.50472	4.36856	3.85786	0.000477428	0.00107535	0.00465222	0.00751449	16	2.82393	0.0961631	0.0333706	0.0427906
DYNC1I2	-0.430293	-4.85382	-3.85632	0.000175953	0.00107912	0.00265197	0.00753132	16	2.82393	0.0961631	0.0196473	0.031126
GSTP1	-0.664199	-3.95942	-3.85476	0.00112397	0.00108295	0.00788644	0.00753436	16	2.82393	0.0961631	0.0703514	0.0742236
DEPDC5	-0.593404	-4.08598	-3.85474	0.000861529	0.001083	0.00670772	0.00753436	16	2.82393	0.0961631	0.0527289	0.0592448
TMED8	-0.439358	-4.76628	-3.85447	0.00021031	0.00108367	0.00284209	0.00753436	16	2.82393	0.0961631	0.0212431	0.0324825
PUS1	0.63314	4.00678	3.85359	0.00101741	0.00108583	0.00746807	0.00753981	16	2.82393	0.0961631	0.0624234	0.067485
GLUD1	0.941365	3.73681	3.85236	0.0017971	0.00108887	0.0106858	0.00755139	16	2.82393	0.0961631	0.158655	0.14928
YIPF3	0.60406	4.05831	3.85121	0.000913032	0.00109173	0.00697386	0.00756169	16	2.82393	0.0961631	0.0553873	0.0615044
SACS	1.86107	3.6359	3.88802	0.00243932	0.00109491	0.0129965	0.00757239	15	2.82393	0.0961631	0.462354	0.404337
AC036214.3	0.840726	3.78536	3.84948	0.00162207	0.00109603	0.0099711	0.00757239	16	2.82393	0.0961631	0.12332	0.119246
CASP4	-0.638939	-3.99068	-3.8488	0.00105245	0.00109773	0.00760587	0.00757467	16	2.82393	0.0961631	0.0640863	0.0688984
HMGCR	-1.42265	-3.50219	-3.7559	0.0727459	0.014112	0.117564	0.0384664	2	2.82393	0.0961631	0.123759	0.107604
RNGTT	0.566978	4.13675	3.84558	0.000774527	0.0011058	0.0062946	0.00760838	16	2.82393	0.0961631	0.0469626	0.0543436
MRPL9	0.931378	3.73341	3.84519	0.00181008	0.00110677	0.0107224	0.00760838	16	2.82393	0.0961631	0.15559	0.146675
CTNND1	-0.655287	-3.95662	-3.84236	0.00113061	0.00111391	0.0078974	0.00764794	16	2.82393	0.0961631	0.0685731	0.0727121
PTPN9	-0.469395	-4.52109	-3.84122	0.000348036	0.00111681	0.00383926	0.00765827	16	2.82393	0.0961631	0.0269483	0.0373317
GPX7	0.507883	4.32479	3.84005	0.000522943	0.00111979	0.00487347	0.00766711	16	2.82393	0.0961631	0.0344776	0.0437315
POFUT1	-0.458685	-4.58667	-3.83962	0.000303993	0.00112089	0.00358492	0.00766711	16	2.82393	0.0961631	0.0250019	0.0356774
CLASP1	0.477579	4.46737	3.83793	0.000388934	0.00112519	0.00406753	0.00767914	16	2.82393	0.0961631	0.0285711	0.0387111
PLA2G4A	-1.41758	-4.89157	-5.10345	0.000162966	6.49154e-05	0.00255378	0.00140667	16	2.82393	0.0961631	0.209961	0.192889
CTNNA1	-0.701215	-3.88932	-3.83691	0.00130276	0.00112782	0.00869111	0.00767914	16	2.82393	0.0961631	0.0812636	0.0834988
UFM1	-0.994668	-3.69938	-3.83648	0.00194492	0.00112891	0.0111743	0.00767914	16	2.82393	0.0961631	0.180734	0.168047
PPP1R12A	-0.445859	-4.67305	-3.8362	0.000254534	0.00112963	0.00323882	0.00767914	16	2.82393	0.0961631	0.0227581	0.0337701
MUC1	-1.41371	-1.71564	-1.85165	0.105525	0.0798275	0.150669	0.119818	16	2.82393	0.0961631	1.69751	1.45728
RHCG	-1.41356	-2.83732	-3.03629	0.0118889	0.00684423	0.0352906	0.0241582	16	2.82393	0.0961631	0.620515	0.541853
OSBPL1A	-0.623772	-3.99159	-3.8298	0.00105043	0.00114619	0.00760108	0.00776297	16	2.82393	0.0961631	0.0610519	0.0663192
LTBP3	0.748549	3.82793	3.82624	0.00148275	0.00115551	0.00943359	0.00781646	16	2.82393	0.0961631	0.0955988	0.0956835
ABCF2	-0.597989	-4.03428	-3.82466	0.000960284	0.00115966	0.0072142	0.0078349	16	2.82393	0.0961631	0.0549279	0.0611139
PAPOLG	1.00048	3.75488	3.90325	0.00213271	0.00116344	0.0119266	0.00785075	14	2.82393	0.0961631	0.173049	0.160143
VPS11	-0.610348	-4.00307	-3.81989	0.0010254	0.00117231	0.00748718	0.0078827	16	2.82393	0.0961631	0.0581179	0.0638253
C19orf25	-0.542403	-4.16833	-3.81986	0.000724965	0.00117239	0.00604525	0.0078827	16	2.82393	0.0961631	0.0423311	0.0504068
LAPTM4A	1.50783	3.85494	4.15005	0.00318642	0.00117353	0.0153178	0.0078827	10	2.82393	0.0961631	0.254988	0.220014
AL136295.1	-0.717975	-3.84946	-3.81929	0.00141693	0.00117391	0.00918065	0.0078827	16	2.82393	0.0961631	0.0869679	0.0883473
SMG9	-0.45223	-4.58739	-3.81784	0.000303546	0.00117778	0.00358492	0.00789907	16	2.82393	0.0961631	0.0242956	0.035077
VPS33B	-0.626947	-3.96917	-3.8171	0.00110115	0.00117978	0.00779792	0.00790285	16	2.82393	0.0961631	0.0623737	0.0674427
TIGAR	-0.904659	-3.71349	-3.81556	0.00188781	0.00118391	0.0110108	0.00790851	16	2.82393	0.0961631	0.14837	0.140538
PPM1H	-1.41234	-3.62391	-3.84572	0.00228104	0.00110546	0.0124353	0.00760838	16	2.82393	0.0961631	0.379722	0.337184
NUDCD3	-0.742992	-3.81953	-3.8148	0.00150926	0.00118596	0.00954843	0.00790851	16	2.82393	0.0961631	0.0945996	0.0948341
DARS2	0.924799	3.70339	3.81464	0.00192853	0.00118638	0.0111241	0.00790851	16	2.82393	0.0961631	0.155897	0.146935
CTBS	-0.994664	-3.67362	-3.81204	0.00205366	0.00119342	0.011588	0.00793782	16	2.82393	0.0961631	0.183276	0.170207
SIAE	-0.694785	-3.8662	-3.81195	0.00136782	0.00119366	0.00895507	0.00793782	16	2.82393	0.0961631	0.0807371	0.0830513
PLLP	-1.41171	-2.89722	-3.09852	0.0105015	0.00596213	0.0326041	0.0220652	16	2.82393	0.0961631	0.593566	0.518947
MRPL4	0.955326	3.68382	3.80812	0.00200989	0.00120411	0.0114039	0.00798144	16	2.82393	0.0961631	0.168131	0.157334
PSMA5	-0.466273	-4.47579	-3.80772	0.000382215	0.0012052	0.00405748	0.00798144	16	2.82393	0.0961631	0.027132	0.0374879
PPCDC	-0.776598	-3.78232	-3.80742	0.00163251	0.00120603	0.0100044	0.00798144	16	2.82393	0.0961631	0.105394	0.104009
MTERF4	0.921121	3.69504	3.8054	0.00196282	0.00121157	0.0112277	0.0080085	16	2.82393	0.0961631	0.155359	0.146478
SRA1	-0.654563	-3.90738	-3.80307	0.00125413	0.00121802	0.00847445	0.00804144	16	2.82393	0.0961631	0.0701571	0.0740585
CCDC85C	-0.963639	-3.67237	-3.80034	0.0020591	0.0012256	0.0115954	0.0080818	16	2.82393	0.0961631	0.172138	0.16074
NMI	-0.525828	-4.18551	-3.79624	0.000699372	0.00123705	0.00591979	0.00814755	16	2.82393	0.0961631	0.0394576	0.0479645
BANF1	-0.513581	-4.22875	-3.79569	0.00063893	0.0012386	0.00561874	0.00814798	16	2.82393	0.0961631	0.0368753	0.0457695
NFKBIB	-0.789848	-3.75738	-3.79443	0.00172074	0.00124216	0.0103473	0.00816166	16	2.82393	0.0961631	0.110473	0.108326
MLPH	-1.41121	-2.4297	-2.68159	0.0334275	0.0180465	0.0705728	0.0449489	11	2.82393	0.0961631	0.778499	0.639113
THTPA	-0.851833	-3.71321	-3.79051	0.00188892	0.00125328	0.0110108	0.00821505	16	2.82393	0.0961631	0.131568	0.126256
CRYBG3	-0.738143	-3.79369	-3.78913	0.00159382	0.00125722	0.00982968	0.00823108	16	2.82393	0.0961631	0.0946452	0.0948729
PAK1	-0.78393	-3.7546	-3.78818	0.00173088	0.00125994	0.0103907	0.00823912	16	2.82393	0.0961631	0.108985	0.107062
APPL1	-0.531257	-4.15104	-3.78576	0.000751693	0.00126688	0.00617675	0.00825821	16	2.82393	0.0961631	0.0409482	0.0492314
ANKRD40	0.967356	4.47497	4.31673	0.00206956	0.00126734	0.0116427	0.00825821	8	2.82393	0.0961631	0.0747676	0.0803496
TCIRG1	-0.890359	-3.68686	-3.78478	0.00199702	0.00126972	0.0113594	0.00825821	16	2.82393	0.0961631	0.1458	0.138353
PPP2R5D	0.466643	4.42972	3.78461	0.000420491	0.00127021	0.00430961	0.00825821	16	2.82393	0.0961631	0.0277432	0.0380074
CLIP1	-0.587176	-4.00091	-3.78407	0.00103004	0.00127177	0.00750169	0.00825821	16	2.82393	0.0961631	0.0538465	0.0601948
SERPINB1	1.15988	3.60066	3.7837	0.00239585	0.00127284	0.0128012	0.00825821	16	2.82393	0.0961631	0.25942	0.234928
HLA-DPA1	-0.766691	-3.76256	-3.78351	0.00170201	0.00127337	0.0103052	0.00825821	16	2.82393	0.0961631	0.103804	0.102657
SP2	0.663397	3.86942	3.78284	0.00135856	0.00127532	0.00894641	0.0082611	16	2.82393	0.0961631	0.0734844	0.0768866
ELP3	-0.457171	-4.48203	-3.78178	0.000377311	0.0012784	0.00401298	0.00827128	16	2.82393	0.0961631	0.0260105	0.0365346
RADX	1.62907	4.84295	5.25309	0.00838211	0.00128141	0.028175	0.00828105	4	2.82393	0.0961631	0.150869	0.12823
PFDN5	-0.469344	-4.40052	-3.77724	0.000446756	0.00129166	0.00447307	0.00833234	16	2.82393	0.0961631	0.0284389	0.0385988
ZNRF2	-1.4104	-7.80987	-7.70684	7.56568e-07	3.08979e-07	0.000166764	9.99551e-05	16	2.82393	0.0961631	0.081534	0.0837287
FAM107B	-0.877677	-3.68304	-3.77555	0.00201319	0.00129663	0.0114053	0.00833234	16	2.82393	0.0961631	0.14197	0.135098
PYROXD2	1.13591	3.5971	3.77525	0.00241396	0.00129751	0.0128858	0.00833234	16	2.82393	0.0961631	0.249302	0.226329
WDR43	0.571595	4.02329	3.775	0.000982731	0.00129826	0.00731784	0.00833234	16	2.82393	0.0961631	0.0504609	0.057317
BCR	-0.793264	-3.7327	-3.77493	0.00181276	0.00129844	0.0107224	0.00833234	16	2.82393	0.0961631	0.112909	0.110397
HLA-DMB	-1.40929	-5.22445	-5.41959	8.34639e-05	3.24275e-05	0.00173181	0.000919256	16	2.82393	0.0961631	0.181911	0.169047
GNG11	-1.40871	-4.18548	-4.40962	0.000699418	0.000307107	0.00591979	0.00337256	16	2.82393	0.0961631	0.283201	0.255142
UVRAG	-0.632958	-3.89171	-3.76555	0.00129623	0.00132642	0.00866756	0.00847552	16	2.82393	0.0961631	0.0661317	0.0706369
TMEM177	1.17246	3.57964	3.76539	0.00250467	0.00132692	0.0132451	0.00847552	16	2.82393	0.0961631	0.268198	0.242389
PRKAR2A	-0.436308	-4.59367	-3.76374	0.000299642	0.00133189	0.00356291	0.00849738	16	2.82393	0.0961631	0.0225531	0.0335959
GNG5	-1.40839	-5.15362	-5.35198	9.6131e-05	3.75833e-05	0.00187893	0.000998503	16	2.82393	0.0961631	0.186708	0.173125
MTMR1	-0.592757	-3.95822	-3.76156	0.00112682	0.0013385	0.0078905	0.00851979	16	2.82393	0.0961631	0.0560652	0.0620806
DDX58	-0.637406	-3.87469	-3.75774	0.00134354	0.00135018	0.00887861	0.0085842	16	2.82393	0.0961631	0.0676547	0.0719315
FCGRT	0.734237	3.75709	3.75507	0.00172181	0.00135839	0.0103473	0.00862358	16	2.82393	0.0961631	0.0954795	0.095582
HBE1	-1.40579	-1.9393	-2.09003	0.0703072	0.0504285	0.115175	0.0884917	16	2.82393	0.0961631	1.31368	1.13103
TMED4	-0.737088	-3.75148	-3.75249	0.00174232	0.00136638	0.0104372	0.00865723	16	2.82393	0.0961631	0.0965104	0.0964583
DENND1B	-0.49052	-4.71445	-3.87256	0.00040453	0.00137452	0.00417641	0.00869874	13	2.82393	0.0961631	0.0259814	0.038506
DCUN1D1	-0.553944	-4.02896	-3.74849	0.000971091	0.00137885	0.00725993	0.00871611	16	2.82393	0.0961631	0.0472591	0.0545956
RUNDC1	0.900045	3.67582	3.78243	0.00224771	0.00138392	0.0123854	0.00873814	15	2.82393	0.0961631	0.148122	0.13989
ECHDC1	0.988011	3.60652	3.74609	0.00236642	0.0013864	0.01268	0.00873937	16	2.82393	0.0961631	0.187624	0.173903
TRIM2	-0.815141	-3.68525	-3.7458	0.00200384	0.0013873	0.0113867	0.00873937	16	2.82393	0.0961631	0.122313	0.11839
PRR5-ARHGAP8	-0.847093	-3.66478	-3.74427	0.00209238	0.00139213	0.0117359	0.00875978	16	2.82393	0.0961631	0.13357	0.127958
PLA2G6	-1.40459	-1.91085	-2.42095	0.151999	0.0530315	0.189792	0.0912827	3	2.82393	0.0961631	0.432253	0.269288
PSMB4	-0.39567	-4.95968	-3.74205	0.000141967	0.00139917	0.00232118	0.00878401	16	2.82393	0.0961631	0.015911	0.0279503
PALM	1.38364	3.52425	3.74113	0.00281557	0.00140212	0.0141707	0.00879209	16	2.82393	0.0961631	0.385349	0.341966
CPQ	-1.40392	-3.14356	-3.35312	0.00627943	0.0033735	0.0236463	0.0151554	16	2.82393	0.0961631	0.498631	0.438253
PTP4A2	-0.705505	-3.76699	-3.73999	0.00168618	0.00140576	0.0102534	0.00879209	16	2.82393	0.0961631	0.0876901	0.0889612
IPO13	-0.659949	-3.81974	-3.73964	0.0015086	0.00140685	0.00954843	0.00879209	16	2.82393	0.0961631	0.0746266	0.0778574
IMPACT	-0.772417	-3.7048	-3.73721	0.00192277	0.00141466	0.0111164	0.00881961	16	2.82393	0.0961631	0.108671	0.106794
PIK3R4	-0.528816	-4.08366	-3.73706	0.000865732	0.00141514	0.00673116	0.00881961	16	2.82393	0.0961631	0.0419229	0.0500599
LRATD2	-0.660605	-3.81485	-3.73643	0.00152422	0.00141715	0.00962145	0.00881961	16	2.82393	0.0961631	0.0749667	0.0781465
NAPG	-1.40226	-7.72522	-7.62999	8.70081e-07	3.57207e-07	0.000166764	0.000101478	16	2.82393	0.0961631	0.0823707	0.0844398
KYAT3	1.32012	3.52661	3.73576	0.00280154	0.00141931	0.014138	0.0088198	16	2.82393	0.0961631	0.350306	0.31218
C3orf38	-0.531125	-4.07356	-3.73513	0.000884276	0.00142136	0.00682824	0.00882258	16	2.82393	0.0961631	0.0424997	0.0505502
CAT	-1.40084	-5.8937	-6.04005	2.26608e-05	8.5813e-06	0.000845516	0.000476698	16	2.82393	0.0961631	0.141234	0.134473
FOXRED1	1.80549	3.48516	3.7333	0.00305789	0.00142726	0.0150149	0.00883682	16	2.82393	0.0961631	0.670938	0.584712
GLTP	-1.3991	-4.45284	-4.67187	0.000400819	0.000169977	0.00416061	0.00242175	16	2.82393	0.0961631	0.246811	0.224211
MLX	-1.39779	-1.07906	-1.24914	0.312016	0.237951	0.289612	0.239115	8	2.82393	0.0961631	3.52379	2.62954
ADPGK	-0.556236	-3.99823	-3.7314	0.00103588	0.00143343	0.00751718	0.00884129	16	2.82393	0.0961631	0.0483864	0.0555537
ADSS2	-0.670029	-3.79639	-3.73122	0.00158476	0.00143402	0.00980956	0.00884129	16	2.82393	0.0961631	0.0778726	0.0806165
MMP8	0.990827	4.5476	4.04104	0.0010622	0.00143721	0.00764698	0.00884888	10	2.82393	0.0961631	0.0435153	0.0551087
IGFBP6	0.793632	3.68132	3.72986	0.00202053	0.00143847	0.0114239	0.00884888	16	2.82393	0.0961631	0.116191	0.113186
DOP1B	-0.868171	-3.63614	-3.72824	0.00222286	0.00144379	0.0122844	0.00887166	16	2.82393	0.0961631	0.142518	0.135564
PLEKHA1	0.688617	3.76809	3.72592	0.00168227	0.00145139	0.0102407	0.00890841	16	2.82393	0.0961631	0.0834933	0.085394
PPP6C	-0.475505	-4.27358	-3.7252	0.00058185	0.00145378	0.00526432	0.00891318	16	2.82393	0.0961631	0.0309505	0.0407336
OGFR	-0.495981	-4.18005	-3.72411	0.000707405	0.00145738	0.00594304	0.00891702	16	2.82393	0.0961631	0.0351972	0.0443431
YWHAQ	0.487786	4.21449	3.72403	0.000658253	0.00145765	0.00569976	0.00891702	16	2.82393	0.0961631	0.0334895	0.0428917
ARHGEF37	-0.758949	-3.69896	-3.72314	0.00194665	0.0014606	0.0111743	0.00892511	16	2.82393	0.0961631	0.105246	0.103884
MRPS28	0.866578	3.62897	3.72094	0.00225679	0.00146792	0.0124032	0.00895491	16	2.82393	0.0961631	0.142557	0.135597
ITCH	-0.496249	-4.17329	-3.72069	0.000717478	0.00146873	0.00599168	0.00895491	16	2.82393	0.0961631	0.0353493	0.0444724
TNIK	-0.878425	-3.62211	-3.71994	0.00228971	0.00147124	0.0124585	0.00896027	16	2.82393	0.0961631	0.147037	0.139405
MRPL1	0.884806	3.61825	3.71915	0.00230847	0.0014739	0.0125484	0.00896479	16	2.82393	0.0961631	0.149499	0.141498
DDX24	-0.868062	-3.62584	-3.71875	0.00227175	0.00147524	0.0124353	0.00896479	16	2.82393	0.0961631	0.143293	0.136222
ARF5	-0.62137	-3.84456	-3.71514	0.00143165	0.00148738	0.00923356	0.00902855	16	2.82393	0.0961631	0.065305	0.0699343
DMXL2	-0.786709	-3.66859	-3.71444	0.00207561	0.00148974	0.0116651	0.00903294	16	2.82393	0.0961631	0.114966	0.112146
PML	-0.533871	-4.02986	-3.71172	0.00096924	0.00149896	0.00725571	0.00906214	16	2.82393	0.0961631	0.0438765	0.0517204
RAB14	-0.996756	-3.5677	-3.7117	0.00256867	0.00149903	0.0134069	0.00906214	16	2.82393	0.0961631	0.195138	0.18029
ITIH5	1.23174	3.51518	3.71156	0.00287002	0.0014995	0.0143296	0.00906214	16	2.82393	0.0961631	0.306962	0.275339
COX5A	1.36436	3.49551	3.7097	0.00299176	0.00150586	0.0147804	0.00908463	16	2.82393	0.0961631	0.380867	0.338156
UBR1	-0.547037	-3.99006	-3.70951	0.00105383	0.00150653	0.00760614	0.00908463	16	2.82393	0.0961631	0.0469911	0.0543678
HEATR1	0.447205	4.40196	3.70832	0.000445427	0.00151057	0.00447307	0.00909904	16	2.82393	0.0961631	0.0258025	0.0363578
NKAPD1	1.26651	3.50571	3.70732	0.002928	0.00151401	0.0145419	0.00910974	16	2.82393	0.0961631	0.326292	0.291769
DENND2B	-0.676509	-3.75856	-3.70684	0.00171645	0.00151566	0.0103437	0.00910974	16	2.82393	0.0961631	0.0809921	0.0832681
SCYL1	-0.528672	-4.031	-3.70228	0.000966924	0.00153144	0.00724801	0.00919452	16	2.82393	0.0961631	0.0430018	0.0509769
GALNT16	-1.39418	-4.11626	-4.32617	0.0542604	0.00816398	0.0970686	0.0268234	2	2.82393	0.0961631	0.114719	0.103856
TSC2	-0.633488	-3.80581	-3.69958	0.00155358	0.00154087	0.00969955	0.00922302	16	2.82393	0.0961631	0.0692664	0.0733014
S100A16	0.716925	3.70742	3.69948	0.00191217	0.00154122	0.0111007	0.00922302	16	2.82393	0.0961631	0.0934856	0.0938872
MRPL28	0.898687	3.58865	3.69748	0.00245744	0.00154822	0.0130561	0.00925484	16	2.82393	0.0961631	0.156782	0.147688
ITPA	-0.700753	-3.7197	-3.69653	0.00186323	0.00155157	0.0109128	0.0092648	16	2.82393	0.0961631	0.0887269	0.0898424
MCTS1	-0.4335	-4.47138	-3.6956	0.000385714	0.00155485	0.00406402	0.00927436	16	2.82393	0.0961631	0.0234982	0.0343992
TBC1D17	-0.562071	-3.93105	-3.69436	0.00119314	0.00155923	0.00818222	0.00927601	16	2.82393	0.0961631	0.0511099	0.0578687
AGAP3	0.8445	3.61103	3.69419	0.00234394	0.00155985	0.0126437	0.00927601	16	2.82393	0.0961631	0.136734	0.130648
DNASE2	-0.782433	-3.6484	-3.69404	0.00216601	0.00156038	0.012053	0.00927601	16	2.82393	0.0961631	0.114982	0.112158
GNE	0.728857	3.68945	3.69343	0.00198614	0.00156251	0.0113089	0.00927601	16	2.82393	0.0961631	0.0975667	0.0973561
MYO5A	-1.39294	-3.85273	-4.07445	0.00140721	0.000657079	0.00913869	0.00549183	16	2.82393	0.0961631	0.326791	0.292193
ESRRA	-0.758232	-3.65496	-3.68443	0.00213621	0.00159477	0.0119343	0.00945093	16	2.82393	0.0961631	0.107592	0.105877
VPS16	-0.619074	-3.8057	-3.68246	0.00155395	0.00160193	0.00969955	0.00948318	16	2.82393	0.0961631	0.0661541	0.070656
SRPX	0.819197	5.94756	4.48133	0.00100995	0.00160678	0.00746807	0.00948662	6	2.82393	0.0961631	0.0284571	0.050125
GNG10	-1.39011	-4.45126	-4.66837	0.000402131	0.000171318	0.00416061	0.00243455	16	2.82393	0.0961631	0.243821	0.22167
RELCH	-0.617478	-3.80617	-3.68088	0.00155239	0.00160769	0.00969955	0.00948662	16	2.82393	0.0961631	0.065797	0.0703525
EEF1AKMT1	0.88345	3.57576	3.67929	0.00252526	0.0016135	0.0133006	0.00951068	16	2.82393	0.0961631	0.152604	0.144137
SELENOO	-0.790573	-3.62516	-3.6783	0.00227501	0.00161713	0.0124353	0.00952188	16	2.82393	0.0961631	0.118897	0.115486
ZNF32	1.32458	4.20897	4.16633	0.00296005	0.00162753	0.0146751	0.0095649	8	2.82393	0.0961631	0.0891346	0.0909683
MDC1	0.628181	3.78224	3.67507	0.0016328	0.00162903	0.0100044	0.0095649	16	2.82393	0.0961631	0.0689624	0.073043
EPB41L4B	-1.38565	-3.38321	-3.59756	0.00379218	0.00194211	0.0172112	0.0106973	16	2.82393	0.0961631	0.419365	0.370879
GADD45GIP1	0.750603	3.64526	3.6709	0.00218046	0.00164453	0.0120943	0.00964192	16	2.82393	0.0961631	0.106	0.104524
IRAK1	-0.432236	-5.10469	-3.78504	0.000202074	0.00165153	0.00282273	0.00967267	13	2.82393	0.0961631	0.0172073	0.0312977
C1QBP	0.860696	3.57292	3.66685	0.0025405	0.0016597	0.0133424	0.00970667	16	2.82393	0.0961631	0.145075	0.137738
DSTN	-0.584639	-3.84468	-3.66654	0.00143128	0.00166087	0.00923356	0.00970667	16	2.82393	0.0961631	0.0578089	0.0635627
TANGO2	-1.38196	-4.46925	-4.68419	0.000387423	0.000165336	0.00406682	0.00237505	16	2.82393	0.0961631	0.239034	0.217601
RALGAPA2	-0.976626	-3.52456	-3.66439	0.00281375	0.00166901	0.0141707	0.00972822	16	2.82393	0.0961631	0.19195	0.17758
HOOK1	-0.758326	-3.63116	-3.66374	0.00224637	0.00167145	0.0123854	0.00972822	16	2.82393	0.0961631	0.109034	0.107103
C5orf51	-0.494126	-4.08721	-3.66335	0.000859305	0.00167295	0.00669967	0.00972822	16	2.82393	0.0961631	0.0365394	0.0454841
ANO6	-0.939755	-3.53551	-3.66289	0.00274938	0.00167467	0.0139875	0.00972822	16	2.82393	0.0961631	0.17663	0.164559
RAD23B	-0.495812	-4.07983	-3.66276	0.000872716	0.00167517	0.00676679	0.00972822	16	2.82393	0.0961631	0.0369225	0.0458097
PSMB2	-0.465694	-4.20843	-3.66126	0.000666648	0.0016809	0.00574596	0.00975121	16	2.82393	0.0961631	0.0306127	0.0404464
SZRD1	-0.60473	-3.7989	-3.65938	0.0015764	0.00168807	0.00978643	0.00978247	16	2.82393	0.0961631	0.0633502	0.0682728
PSMB3	-0.392785	-4.77312	-3.65854	0.000207392	0.00169129	0.00283716	0.00979081	16	2.82393	0.0961631	0.0169295	0.0288159
LRPAP1	-0.519413	-3.97952	-3.65	0.00107745	0.00172438	0.007686	0.00997191	16	2.82393	0.0961631	0.0425897	0.0506267
NOC3L	0.616675	3.76581	3.64879	0.00169039	0.00172912	0.0102569	0.00998155	16	2.82393	0.0961631	0.0670402	0.0714092
SCIN	-1.38123	-4.31593	-4.53349	0.000532679	0.000232126	0.00492244	0.00290471	16	2.82393	0.0961631	0.256047	0.232061
RCHY1	-0.654443	-3.71274	-3.64819	0.00189081	0.00173149	0.0110108	0.00998155	16	2.82393	0.0961631	0.0776775	0.0804507
PATZ1	0.897894	3.65184	3.68071	0.00236093	0.00173419	0.0126784	0.00998665	15	2.82393	0.0961631	0.106684	0.105017
EFNB2	0.86873	3.54461	3.64428	0.00269702	0.0017469	0.0138334	0.0100493	16	2.82393	0.0961631	0.150166	0.142065
LTBR	0.664267	3.69423	3.64277	0.00196617	0.00175292	0.0112292	0.0100734	16	2.82393	0.0961631	0.0808308	0.0831309
USP5	-0.467418	-4.16355	-3.64072	0.000732257	0.00176107	0.00607908	0.0101097	16	2.82393	0.0961631	0.0315082	0.0412076
PEF1	-0.453563	-4.23353	-3.63998	0.000632572	0.00176403	0.00559776	0.0101161	16	2.82393	0.0961631	0.0286952	0.0388166
MRPL13	1.00224	3.4886	3.63732	0.00303579	0.00177472	0.0149194	0.0101577	16	2.82393	0.0961631	0.20634	0.189811
MAP4K4	0.549999	3.87824	3.63725	0.00133354	0.00177498	0.00882287	0.0101577	16	2.82393	0.0961631	0.05028	0.0571633
CGN	-1.38083	-2.8708	-3.06914	0.0110929	0.00636381	0.0337329	0.0230283	16	2.82393	0.0961631	0.578382	0.506041
CBX7	-1.38053	-5.31266	-4.84809	0.00180781	0.000963741	0.0107224	0.00702003	6	2.82393	0.0961631	0.0590851	0.0709512
RAB11B	-0.875679	-3.52594	-3.62991	0.00280553	0.0018048	0.0141454	0.0102962	16	2.82393	0.0961631	0.154198	0.145492
ANKLE2	-0.453944	-4.21033	-3.62853	0.000663995	0.00181044	0.00573278	0.0103177	16	2.82393	0.0961631	0.0290611	0.0391276
ROR1	1.41624	3.40793	3.62587	0.00359946	0.00182139	0.0165903	0.0103693	16	2.82393	0.0961631	0.431753	0.381408
ROCK1	-0.508951	-3.97403	-3.62505	0.00108996	0.00182478	0.00773812	0.0103719	16	2.82393	0.0961631	0.0410043	0.0492791
NEBL	-1.37949	-3.73954	-3.9586	0.00178677	0.000855135	0.0106469	0.00647239	16	2.82393	0.0961631	0.340205	0.303595
MSN	0.579834	3.79603	3.62381	0.00158597	0.00182991	0.00980956	0.0103829	16	2.82393	0.0961631	0.0583296	0.0640053
WDR1	-0.571336	-3.81222	-3.62347	0.0015327	0.00183132	0.00965335	0.0103829	16	2.82393	0.0961631	0.0561521	0.0621545
VANGL1	0.989484	3.47693	3.62253	0.00311151	0.00183526	0.0151279	0.0103913	16	2.82393	0.0961631	0.202472	0.186524
NPC2	-1.37312	-6.20888	-6.31078	1.25178e-05	4.87678e-06	0.000636856	0.000358288	16	2.82393	0.0961631	0.122272	0.118355
FAM136A	0.660278	3.67311	3.62176	0.00205587	0.00183847	0.0115888	0.0103913	16	2.82393	0.0961631	0.080784	0.0830912
SSC5D	0.963008	3.48256	3.62012	0.00307472	0.0018453	0.0150191	0.0104192	16	2.82393	0.0961631	0.191162	0.176911
METAP1	-0.679445	-3.64697	-3.61772	0.00217258	0.00185536	0.0120657	0.0104547	16	2.82393	0.0961631	0.0867729	0.0881816
PRKAG1	-0.767506	-3.57218	-3.61771	0.00254447	0.00185539	0.0133424	0.0104547	16	2.82393	0.0961631	0.115409	0.112521
ACAD10	0.715495	3.61035	3.61595	0.00234731	0.00186284	0.0126498	0.0104708	16	2.82393	0.0961631	0.098187	0.0978834
PSMA6	-0.494781	-4.00767	-3.6157	0.00101551	0.00186391	0.00746807	0.0104708	16	2.82393	0.0961631	0.038105	0.0468148
VPS33A	-0.619143	-3.71942	-3.61564	0.00186431	0.00186413	0.0109128	0.0104708	16	2.82393	0.0961631	0.0692741	0.0733079
DUSP11	0.557395	3.83019	3.61523	0.00147568	0.00186588	0.00941798	0.0104708	16	2.82393	0.0961631	0.0529449	0.0594284
AK6	-0.676352	-3.64381	-3.6124	0.00218712	0.00187789	0.0121107	0.0105275	16	2.82393	0.0961631	0.086134	0.0876385
ARMC9	0.658753	3.6621	3.61133	0.00210425	0.00188244	0.0117908	0.0105423	16	2.82393	0.0961631	0.0808956	0.083186
RPL35A	0.792079	3.54801	3.61035	0.00267773	0.00188663	0.0137595	0.010555	16	2.82393	0.0961631	0.124597	0.120331
ATF2	0.624713	3.70206	3.60832	0.00193395	0.00189532	0.0111241	0.0105928	16	2.82393	0.0961631	0.0711893	0.0749358
ERAL1	0.758528	3.56397	3.60499	0.00258894	0.00190968	0.0134611	0.0106623	16	2.82393	0.0961631	0.113244	0.110681
EIF2A	-0.420984	-4.375	-3.60452	0.000471084	0.00191171	0.00463434	0.0106628	16	2.82393	0.0961631	0.0231482	0.0341017
MRGBP	2.4952	3.45511	3.82024	0.00537935	0.0019145	0.021521	0.0106675	11	2.82393	0.0961631	0.882608	0.721954
CCDC182	1.38912	3.38739	3.60219	0.00375882	0.00192184	0.0171011	0.0106867	16	2.82393	0.0961631	0.420426	0.371781
NKIRAS1	-1.36921	-4.364	-4.57823	0.00048198	0.000209852	0.00465222	0.0027413	16	2.82393	0.0961631	0.246098	0.223605
PRSS8	-0.96534	-4.94873	-4.57286	0.00428962	0.00192654	0.0186372	0.0106867	5	2.82393	0.0961631	0.0652313	0.0763956
TFAP2A	1.57581	6.67804	5.3435	0.00684749	0.00192757	0.0247906	0.0106867	3	2.82393	0.0961631	0.0445449	0.0695737
CASC3	0.464423	4.10789	3.60086	0.000822822	0.00192766	0.00651907	0.0106867	16	2.82393	0.0961631	0.0319543	0.0415867
YAF2	-1.36854	-2.10718	-2.84634	0.169669	0.0374826	0.202728	0.073401	2	2.82393	0.0961631	0.42181	0.231176
BICD1	0.693422	3.70499	3.66634	0.00235393	0.00194096	0.0126613	0.0106973	14	2.82393	0.0961631	0.0853818	0.0871915
STXBP2	-1.36795	-5.0543	-5.24457	0.000117312	4.75597e-05	0.00210321	0.0011274	16	2.82393	0.0961631	0.183128	0.170082
VPS51	-0.57739	-3.76452	-3.59706	0.001695	0.00194434	0.0102738	0.0106973	16	2.82393	0.0961631	0.0588111	0.0644145
GRB14	0.923217	3.47165	3.59688	0.00314641	0.00194513	0.0152049	0.0106973	16	2.82393	0.0961631	0.176797	0.164701
GREM1	1.24583	3.5557	3.75525	0.00395495	0.00194607	0.0177458	0.0106973	12	2.82393	0.0961631	0.210451	0.188679
LAMB4	0.922438	3.47146	3.59643	0.00314769	0.0019471	0.0152049	0.0106973	16	2.82393	0.0961631	0.176519	0.164464
WWP2	-0.589199	-3.7417	-3.59596	0.00177867	0.00194917	0.0106098	0.0106973	16	2.82393	0.0961631	0.0619908	0.0671173
MRM1	0.818829	3.51669	3.59592	0.00286087	0.00194934	0.0142966	0.0106973	16	2.82393	0.0961631	0.135537	0.12963
CAPNS1	-0.544548	-3.83192	-3.59568	0.00147032	0.00195044	0.00940762	0.0106973	16	2.82393	0.0961631	0.050487	0.0573392
PWP2	0.483262	4.01823	3.59556	0.00099322	0.00195097	0.00737645	0.0106973	16	2.82393	0.0961631	0.0361605	0.045162
MPDZ	-0.661505	-3.63754	-3.59384	0.00221629	0.00195858	0.0122602	0.0107269	16	2.82393	0.0961631	0.0826782	0.0847011
PDIA6	0.455882	4.13648	3.59346	0.000774968	0.00196026	0.0062946	0.0107269	16	2.82393	0.0961631	0.0303656	0.0402364
WDR24	-0.499945	-3.95306	-3.59257	0.00113912	0.00196422	0.00793718	0.0107378	16	2.82393	0.0961631	0.0399868	0.0484143
RNF14	-0.762176	-3.54611	-3.59148	0.00268851	0.00196907	0.0138024	0.0107427	16	2.82393	0.0961631	0.11549	0.112591
TTC9C	-0.814388	-3.51383	-3.59114	0.00287821	0.00197059	0.0143578	0.0107427	16	2.82393	0.0961631	0.134289	0.128569
TGFB1	0.994965	3.44268	3.59106	0.0033449	0.00197096	0.0158313	0.0107427	16	2.82393	0.0961631	0.208816	0.191916
HSPD1	0.775841	3.53568	3.59027	0.00274839	0.00197449	0.0139875	0.0107513	16	2.82393	0.0961631	0.120376	0.116743
GTPBP3	0.916793	3.46254	3.58607	0.00320752	0.00199337	0.0153616	0.0108433	16	2.82393	0.0961631	0.175264	0.163398
ZFYVE19	-0.382672	-4.70481	-3.58505	0.000238489	0.00199796	0.00305535	0.0108575	16	2.82393	0.0961631	0.016539	0.028484
GCH1	0.757453	6.20671	4.32698	0.000806891	0.00200411	0.0064608	0.0108802	6	2.82393	0.0961631	0.0223398	0.0459655
RCL1	0.57	3.75826	3.58199	0.00171755	0.00201189	0.0103437	0.0109117	16	2.82393	0.0961631	0.0575063	0.0633055
RHOBTB1	-1.36693	-2.38869	-2.79193	0.0752747	0.0275412	0.12	0.0597792	4	2.82393	0.0961631	0.272894	0.199758
MARK2	-0.558296	-3.77711	-3.57847	0.00165056	0.00202799	0.0100803	0.0109492	16	2.82393	0.0961631	0.0546198	0.060852
MEA1	0.85983	3.64155	3.64595	0.0026692	0.00202843	0.0137408	0.0109492	14	2.82393	0.0961631	0.0975643	0.0973291
TFRC	-0.904471	-3.45892	-3.57833	0.00323212	0.00202863	0.0154201	0.0109492	16	2.82393	0.0961631	0.170942	0.159724
CYP27A1	0.858661	3.47785	3.5783	0.00310544	0.00202877	0.0151168	0.0109492	16	2.82393	0.0961631	0.152391	0.143956
GSK3B	-0.345896	-5.33035	-3.57723	6.76472e-05	0.0020337	0.00158046	0.0109647	16	2.82393	0.0961631	0.0105273	0.0233742
PRPF4B	0.430445	4.25148	3.5767	0.000609303	0.00203614	0.00546043	0.0109647	16	2.82393	0.0961631	0.0256268	0.0362085
MAP3K5	-0.51041	-3.89477	-3.57638	0.00128787	0.00203761	0.00862614	0.0109647	16	2.82393	0.0961631	0.0429352	0.0509203
PDXK	-0.818112	-3.49343	-3.57442	0.00300495	0.00204669	0.0148325	0.0110028	16	2.82393	0.0961631	0.137107	0.130965
TBL3	0.489213	3.95973	3.57323	0.00112324	0.00205219	0.00788644	0.0110216	16	2.82393	0.0961631	0.0381596	0.0468612
TMEM238	-1.3648	-1.53345	-1.70493	0.156172	0.112297	0.192971	0.148528	10	2.82393	0.0961631	0.726125	0.587403
USP8	-0.429976	-4.24196	-3.57033	0.000621533	0.00206573	0.00553352	0.0110727	16	2.82393	0.0961631	0.0256859	0.0362587
ANXA3	-1.36456	-2.81156	-3.00658	0.0125387	0.0073089	0.036565	0.0251536	16	2.82393	0.0961631	0.588883	0.514966
STAT6	-0.524153	-3.84259	-3.56759	0.0014376	0.0020786	0.00926133	0.0111103	16	2.82393	0.0961631	0.0465164	0.0539643
POC1B	-1.36426	-2.78437	-3.45601	0.108412	0.0191937	0.153008	0.0469268	2	2.82393	0.0961631	0.240072	0.155828
GLA	0.865992	3.46255	3.56711	0.00320745	0.00208084	0.0153616	0.0111103	16	2.82393	0.0961631	0.156378	0.147345
AL021546.1	0.650387	3.6155	3.56539	0.00232193	0.00208895	0.0125731	0.0111428	16	2.82393	0.0961631	0.0808998	0.0831896
FBXO44	-0.765263	-3.50709	-3.55875	0.00291953	0.00212062	0.0145254	0.0113008	16	2.82393	0.0961631	0.119034	0.115603
MDN1	0.428867	4.217	3.554	0.000654808	0.00214355	0.0056874	0.0114046	16	2.82393	0.0961631	0.025857	0.0364042
FAHD2A	0.714097	3.53861	3.55343	0.00273142	0.00214632	0.0139591	0.0114046	16	2.82393	0.0961631	0.101809	0.100962
IGLV8-61	1.35545	3.34302	3.55343	0.00412756	0.00214633	0.0183154	0.0114046	16	2.82393	0.0961631	0.410986	0.363757
NARS1	-0.489852	-3.92475	-3.5527	0.00120907	0.00214984	0.00825117	0.0114123	16	2.82393	0.0961631	0.0389445	0.0475283
DDX31	0.446461	4.11035	3.55201	0.000818601	0.00215322	0.00651892	0.0114192	16	2.82393	0.0961631	0.0294951	0.0394965
FAM177A1	-0.710233	-3.53631	-3.54868	0.00274477	0.00216952	0.0139875	0.0114945	16	2.82393	0.0961631	0.100842	0.10014
ATP5PD	1.5239	3.32358	3.54813	0.00430028	0.00217222	0.0186608	0.0114978	16	2.82393	0.0961631	0.525586	0.461165
GNPDA1	-0.481016	-3.94651	-3.54633	0.00115494	0.00218107	0.00802751	0.0115335	16	2.82393	0.0961631	0.0371391	0.0459938
MRPL40	0.913307	3.41673	3.54158	0.00353316	0.00220469	0.0164055	0.0116409	16	2.82393	0.0961631	0.178629	0.166257
SC5D	-1.35414	-2.42411	-2.63904	0.0320757	0.0187337	0.0686871	0.0462417	12	2.82393	0.0961631	0.534943	0.451357
SLC12A2	-0.898661	-3.42046	-3.54005	0.0035055	0.00221233	0.016374	0.0116652	16	2.82393	0.0961631	0.172569	0.161107
MRPL22	0.947315	3.40291	3.53924	0.00363778	0.00221636	0.0167259	0.0116752	16	2.82393	0.0961631	0.193744	0.179105
DAB2IP	-0.699637	-3.53355	-3.53855	0.00276083	0.00221985	0.014033	0.0116824	16	2.82393	0.0961631	0.0980086	0.0977318
SRR	0.940904	3.40373	3.53808	0.00363143	0.00222217	0.0167104	0.0116835	16	2.82393	0.0961631	0.191038	0.176805
ATP2B2	-1.35217	-2.16851	-2.33183	0.0455384	0.0309774	0.0871638	0.0650481	16	2.82393	0.0961631	0.972037	0.84064
PON2	0.661002	3.5636	3.53247	0.00259099	0.00225058	0.0134611	0.0118102	16	2.82393	0.0961631	0.0860137	0.0875363
CCN2	1.27454	3.33052	3.53157	0.00423779	0.0022552	0.0185323	0.0118232	16	2.82393	0.0961631	0.36612	0.325621
FMO2	-1.35146	-1.08888	-1.8936	0.472928	0.134482	0.366141	0.167113	1	2.82393	0.0961631	1.02696	0.339578
PAPLN	0.659441	3.56107	3.529	0.00260489	0.00226834	0.013513	0.0118588	16	2.82393	0.0961631	0.0857298	0.087295
HPRT1	-1.35097	-6.14964	-6.24545	1.39806e-05	5.58439e-06	0.000651307	0.000383894	16	2.82393	0.0961631	0.120651	0.116978
DTYMK	0.641545	3.57944	3.52759	0.0025057	0.00227559	0.0132451	0.0118848	16	2.82393	0.0961631	0.0803087	0.0826871
AADAT	2.30959	3.27347	3.52665	0.00477898	0.00228043	0.0198664	0.0118988	16	2.82393	0.0961631	1.24449	1.07222
RNF7	-0.719474	-3.50268	-3.52612	0.00294684	0.00228318	0.0146225	0.0119018	16	2.82393	0.0961631	0.10548	0.104082
PSMB6	-0.626414	-3.5942	-3.52448	0.0024288	0.00229167	0.0129527	0.0119282	16	2.82393	0.0961631	0.075938	0.0789721
SMOC2	2.71491	3.31042	3.62891	0.00563369	0.00229259	0.0221676	0.0119282	13	2.82393	0.0961631	1.6142	1.3433
RBMS1	0.614087	3.60927	3.52343	0.00235266	0.00229709	0.0126613	0.0119297	16	2.82393	0.0961631	0.0723703	0.0759396
MRPL52	0.948635	3.38595	3.52341	0.00377028	0.00229721	0.0171394	0.0119297	16	2.82393	0.0961631	0.196235	0.181223
PRNP	0.609615	3.61305	3.52149	0.00233395	0.00230721	0.0126019	0.0119703	16	2.82393	0.0961631	0.071171	0.0749202
TRIM21	-1.33565	-8.7636	-8.36183	1.66663e-07	9.26482e-08	6.63069e-05	5.66135e-05	16	2.82393	0.0961631	0.0580711	0.0637856
TUSC2	-0.952679	-3.37792	-3.5169	0.00383469	0.0023313	0.0173205	0.0120725	16	2.82393	0.0961631	0.198854	0.183448
NOL11	0.445854	4.0483	3.51598	0.000932432	0.00233616	0.00705683	0.0120863	16	2.82393	0.0961631	0.0303236	0.0402007
PIK3R2	-0.525685	-3.76127	-3.51445	0.00170666	0.00234424	0.0103056	0.0121168	16	2.82393	0.0961631	0.0488339	0.0559341
IRS1	0.976027	3.36782	3.5137	0.00391727	0.00234819	0.0176232	0.0121168	16	2.82393	0.0961631	0.209974	0.192901
SENP3	0.488248	3.86857	3.51362	0.00136098	0.00234866	0.00895191	0.0121168	16	2.82393	0.0961631	0.0398216	0.0482738
SLC16A12	1.17567	7.41483	4.70306	0.00176538	0.00235603	0.0105417	0.0121435	4	2.82393	0.0961631	0.0209503	0.0520754
RABGAP1	-0.434766	-4.10003	-3.51166	0.000836508	0.00235909	0.00658569	0.0121441	16	2.82393	0.0961631	0.0281111	0.0383201
MYDGF	-0.534678	-3.73531	-3.51138	0.00180282	0.00236058	0.0107085	0.0121441	16	2.82393	0.0961631	0.0512238	0.0579655
ZFP3	-1.33409	-0.985862	-1.07467	0.340934	0.297694	0.30375	0.271171	14	2.82393	0.0961631	1.71676	1.44474
ATG4A	-1.33377	-6.07388	-6.16876	2.86759e-05	1.07906e-05	0.000961141	0.000516027	14	2.82393	0.0961631	0.117537	0.113949
MYH9	-0.649776	-3.54843	-3.5099	0.00267537	0.00236846	0.0137595	0.0121506	16	2.82393	0.0961631	0.0838292	0.0856795
PSMA3	-0.459445	-3.97115	-3.50855	0.00109659	0.00237572	0.00777535	0.0121725	16	2.82393	0.0961631	0.0334639	0.0428699
LGI1	2.62026	3.48413	4.0585	0.0102092	0.00237716	0.0320607	0.0121725	7	2.82393	0.0961631	1.13118	0.833659
SKAP2	-0.64119	-3.55508	-3.50739	0.00263807	0.00238196	0.0136303	0.0121857	16	2.82393	0.0961631	0.0813233	0.0835496
D2HGDH	0.941876	3.36781	3.50403	0.00391736	0.00240011	0.0176232	0.0122672	16	2.82393	0.0961631	0.195538	0.18063
SPATA20	1.16263	3.31709	3.50245	0.00435948	0.00240873	0.0188308	0.0122998	16	2.82393	0.0961631	0.30712	0.275473
USP7	-0.464715	-3.93745	-3.50188	0.00117717	0.00241186	0.00811557	0.0123043	16	2.82393	0.0961631	0.0348243	0.0440262
IDH1	-0.608049	-3.5889	-3.50073	0.00245612	0.00241813	0.0130561	0.0123249	16	2.82393	0.0961631	0.0717618	0.0754224
PYCR2	0.733866	3.46065	3.49881	0.00322036	0.0024286	0.0153969	0.0123668	16	2.82393	0.0961631	0.112424	0.109985
CPXM2	-1.33217	-2.60828	-2.793	0.0190181	0.0116689	0.0489868	0.0337396	16	2.82393	0.0961631	0.652154	0.568746
CKS1B	-1.33122	-5.65049	-5.12584	0.0109721	0.00236603	0.0334319	0.0121494	3	2.82393	0.0961631	0.0666048	0.0809371
MTO1	0.770031	3.43365	3.49587	0.00340922	0.00244481	0.0160548	0.0123964	16	2.82393	0.0961631	0.125731	0.121296
USP6NL	0.852455	3.39178	3.49587	0.00372421	0.00244483	0.0169985	0.0123964	16	2.82393	0.0961631	0.157917	0.148653
EMG1	0.689431	3.4923	3.49572	0.00301213	0.00244568	0.0148353	0.0123964	16	2.82393	0.0961631	0.0974313	0.0972411
NUDT4	-1.3304	-5.23633	-5.40265	8.15155e-05	3.36469e-05	0.00172744	0.000948933	16	2.82393	0.0961631	0.161379	0.151596
PARD6B	-0.452092	-3.97784	-3.49321	0.00108126	0.0024596	0.0076957	0.012444	16	2.82393	0.0961631	0.0322923	0.041874
SAMD9	-0.526408	-3.72776	-3.49235	0.00183178	0.00246436	0.0107669	0.0124553	16	2.82393	0.0961631	0.0498527	0.0568001
ATP5PO	0.889117	3.37304	3.49199	0.00387439	0.00246635	0.0174656	0.0124553	16	2.82393	0.0961631	0.173706	0.162073
TNFSF13B	2.0267	5.93837	5.77057	0.0272055	0.00247139	0.0613915	0.0124657	2	2.82393	0.0961631	0.0873584	0.0925127
ABCA8	1.4505	3.2735	3.49081	0.00477867	0.00247294	0.0198664	0.0124657	16	2.82393	0.0961631	0.490854	0.431644
ITSN2	0.501649	3.78886	3.48917	0.00161014	0.00248213	0.00991944	0.0125005	16	2.82393	0.0961631	0.0438251	0.0516767
PRDX1	-0.421423	-4.13299	-3.4868	0.00078066	0.00249548	0.00632261	0.0125562	16	2.82393	0.0961631	0.0259924	0.0365193
TTC31	0.934294	6.3058	4.17417	0.000741928	0.0025027	0.00612329	0.0125705	6	2.82393	0.0961631	0.0192086	0.0438364
KLHL7	-1.32743	-2.26491	-2.60325	0.0729023	0.0320495	0.117716	0.0663107	5	2.82393	0.0961631	0.294424	0.222865
SCAP	-1.32267	-1.90913	-2.15738	0.0885849	0.0522799	0.134523	0.0904704	9	2.82393	0.0961631	1.04725	0.820097
WDR35	0.607086	3.56932	3.4842	0.00255989	0.00251016	0.0133955	0.0125705	16	2.82393	0.0961631	0.0723221	0.0758987
CHMP5	-0.536273	-3.69318	-3.48404	0.00197054	0.00251109	0.0112428	0.0125705	16	2.82393	0.0961631	0.0527122	0.0592306
KIFAP3	-0.502637	-3.77802	-3.48387	0.00164739	0.00251204	0.0100718	0.0125705	16	2.82393	0.0961631	0.0442506	0.0520384
ZNF331	-1.31838	-4.34396	-4.23895	0.00337967	0.0017889	0.0159322	0.0102267	7	2.82393	0.0961631	0.081876	0.0859829
GFOD1	-1.31828	-3.77158	-3.78639	0.0326305	0.00963348	0.0692984	0.0297805	3	2.82393	0.0961631	0.0977362	0.0969734
SFT2D3	1.05794	3.41492	3.54444	0.0041868	0.00252581	0.0184237	0.012605	14	2.82393	0.0961631	0.167958	0.155907
MMP19	0.629236	3.63536	3.54238	0.00270218	0.00253705	0.0138473	0.0126482	14	2.82393	0.0961631	0.073026	0.0769096
ATE1	0.581539	3.6007	3.47898	0.00239564	0.00253998	0.0128012	0.0126482	16	2.82393	0.0961631	0.0652114	0.0698547
FAM160A1	-1.31741	-6.25536	-6.3186	1.14819e-05	4.79848e-06	0.000636856	0.000358288	16	2.82393	0.0961631	0.110886	0.108677
KLHL29	-1.3169	-1.91274	-2.09693	0.0799402	0.0535754	0.124998	0.0920092	12	2.82393	0.0961631	0.812597	0.676118
DYNC1H1	-0.440089	-4.00675	-3.47652	0.00101748	0.00255412	0.00746807	0.0126793	16	2.82393	0.0961631	0.0301603	0.0400619
SGK2	-0.95002	-3.3366	-3.47645	0.00418385	0.00255451	0.0184237	0.0126793	16	2.82393	0.0961631	0.202674	0.186695
MOB3C	-0.535286	-3.68358	-3.47562	0.00201092	0.0025593	0.0114039	0.0126916	16	2.82393	0.0961631	0.0527924	0.0592988
SAP130	0.455754	3.93047	3.47521	0.00119461	0.00256167	0.00818222	0.0126919	16	2.82393	0.0961631	0.0336135	0.042997
CAND2	-0.735448	-3.4313	-3.47395	0.00342622	0.00256896	0.0160897	0.0127166	16	2.82393	0.0961631	0.114849	0.112046
ZNF688	-0.751089	-3.41876	-3.47205	0.00351812	0.00258004	0.0164032	0.0127504	16	2.82393	0.0961631	0.120667	0.116991
IST1	-0.510392	-3.73886	-3.47198	0.00178935	0.00258043	0.010651	0.0127504	16	2.82393	0.0961631	0.0465875	0.0540247
GUF1	0.669548	3.48001	3.46984	0.00309135	0.00259294	0.0150742	0.0128007	16	2.82393	0.0961631	0.0925429	0.093086
CTPS2	-0.459524	-3.90444	-3.46931	0.00126192	0.00259606	0.00849865	0.0128046	16	2.82393	0.0961631	0.034629	0.0438602
AKT1	-0.613056	-3.54149	-3.46846	0.0027149	0.00260103	0.0138873	0.0128176	16	2.82393	0.0961631	0.074915	0.0781026
CMAS	-0.677027	-3.47022	-3.46747	0.00315591	0.00260687	0.0152049	0.0128349	16	2.82393	0.0961631	0.0951564	0.0953074
ERBB4	-1.31482	-0.785502	-0.943909	0.462041	0.370341	0.361924	0.306963	6	2.82393	0.0961631	2.45159	1.69778
MRPL48	1.04033	3.30345	3.46645	0.00448653	0.00261286	0.0191398	0.0128414	16	2.82393	0.0961631	0.247938	0.225169
ADAMTSL3	1.42356	3.29268	3.49465	0.00493239	0.00261849	0.0203392	0.0128446	15	2.82393	0.0961631	0.329858	0.292832
SAR1B	-0.48561	-3.80165	-3.46517	0.00156726	0.00262045	0.00975156	0.0128446	16	2.82393	0.0961631	0.0407916	0.0490983
CREG1	-0.897256	-3.34172	-3.46516	0.0041389	0.00262051	0.0183154	0.0128446	16	2.82393	0.0961631	0.180232	0.16762
CD93	0.672024	3.47138	3.46454	0.00314819	0.00262421	0.0152049	0.0128479	16	2.82393	0.0961631	0.0936926	0.0940632
VARS2	0.779765	3.3929	3.46425	0.00371539	0.0026259	0.0169837	0.0128479	16	2.82393	0.0961631	0.132046	0.126663
VPS36	0.435988	4.00513	3.46386	0.00102094	0.00262821	0.00747404	0.0128479	16	2.82393	0.0961631	0.0296248	0.0396067
EMC6	2.34599	14.4384	6.96575	0.0440217	0.00263404	0.085128	0.012865	1	2.82393	0.0961631	0.0176003	0.075618
RNH1	-0.42082	-4.08874	-3.46213	0.000856546	0.00263848	0.00669668	0.0128727	16	2.82393	0.0961631	0.0264821	0.0369355
OXSR1	-0.37103	-4.52426	-3.46183	0.000345762	0.00264029	0.00382166	0.0128727	16	2.82393	0.0961631	0.0168137	0.0287175
BECN1	-0.477584	-3.82267	-3.46134	0.00149931	0.00264324	0.00951397	0.0128756	16	2.82393	0.0961631	0.0390218	0.047594
UBTF	0.518286	3.70242	3.46088	0.00193245	0.00264595	0.0111241	0.0128774	16	2.82393	0.0961631	0.0489899	0.0560667
TARS1	-0.648786	-3.48872	-3.45972	0.00303498	0.00265292	0.0149194	0.0128999	16	2.82393	0.0961631	0.0864588	0.0879147
MAGED2	-0.826422	-3.36146	-3.45707	0.00397018	0.00266882	0.0177899	0.012962	16	2.82393	0.0961631	0.151108	0.142865
SDHAF1	-1.31463	-3.62275	-3.83193	0.00228661	0.00114065	0.0124537	0.00774447	16	2.82393	0.0961631	0.329209	0.294248
MTX1	0.936678	3.31971	3.45641	0.00433543	0.00267278	0.01877	0.0129621	16	2.82393	0.0961631	0.19903	0.183598
SCYL2	-0.432272	-4.00845	-3.45482	0.00101386	0.0026824	0.00746807	0.0129973	16	2.82393	0.0961631	0.0290738	0.0391384
GBE1	-1.31231	-5.39439	-5.54186	5.96165e-05	2.48642e-05	0.00148697	0.00080519	16	2.82393	0.0961631	0.147956	0.140186
CEP78	-1.31157	-6.54144	-6.54337	1.87839e-05	7.14761e-06	0.000780888	0.000431961	13	2.82393	0.0961631	0.0964825	0.0964255
DHTKD1	0.910971	3.32284	3.45165	0.00430693	0.00270169	0.0186739	0.0130562	16	2.82393	0.0961631	0.187901	0.174139
DCK	-0.607274	-3.51731	-3.44311	0.00285717	0.00275427	0.0142908	0.0132987	16	2.82393	0.0961631	0.0745227	0.0777692
DDX50	0.704215	3.41796	3.44228	0.00352406	0.00275944	0.0164045	0.013312	16	2.82393	0.0961631	0.106125	0.104631
PRMT3	-0.592094	-3.5323	-3.43842	0.00276808	0.0027836	0.0140446	0.0134167	16	2.82393	0.0961631	0.0702433	0.0741318
ARL1	-0.346095	-4.82905	-3.43758	0.000185045	0.00278883	0.00272113	0.0134302	16	2.82393	0.0961631	0.0128413	0.025341
CUL5	-0.693697	-3.41794	-3.43503	0.00352422	0.00280494	0.0164045	0.0134959	16	2.82393	0.0961631	0.10298	0.101957
PLA2G15	-1.30866	-5.42556	-5.56895	5.60701e-05	2.34491e-05	0.00141733	0.000774738	16	2.82393	0.0961631	0.145447	0.138054
KIAA0100	0.695721	3.4146	3.43356	0.00354914	0.00281427	0.0164464	0.0135171	16	2.82393	0.0961631	0.103784	0.102641
MRPL49	0.879558	3.31357	3.43254	0.00439192	0.00282074	0.0189105	0.0135364	16	2.82393	0.0961631	0.176148	0.164148
PHKB	-1.30632	-5.1138	-5.27894	0.000104106	4.41023e-05	0.00193677	0.00107929	16	2.82393	0.0961631	0.163137	0.15309
PRPF18	0.500307	3.70557	3.43088	0.00191965	0.00283133	0.0111164	0.0135636	16	2.82393	0.0961631	0.0455725	0.053162
FAM114A2	-0.386832	-4.27666	-3.42925	0.000578115	0.00284176	0.00523924	0.0135971	16	2.82393	0.0961631	0.0204538	0.0318115
GDPD1	0.921011	3.29593	3.42902	0.00455823	0.00284327	0.0193337	0.0135971	16	2.82393	0.0961631	0.195215	0.180356
ANAPC13	-0.553997	-3.57917	-3.42691	0.00250713	0.00285684	0.0132451	0.0136501	16	2.82393	0.0961631	0.0598948	0.0653357
ARHGAP6	-0.821495	-3.33055	-3.42641	0.0042375	0.00286005	0.0185323	0.0136536	16	2.82393	0.0961631	0.152096	0.143705
UBXN6	-0.51804	-3.65209	-3.42534	0.00214923	0.00286695	0.0119833	0.0136557	16	2.82393	0.0961631	0.0503019	0.0571819
RRP1B	0.50598	3.68187	3.42513	0.00201818	0.00286829	0.0114221	0.0136557	16	2.82393	0.0961631	0.0472139	0.0545571
MTM1	-0.574315	-3.54182	-3.42489	0.00271299	0.00286985	0.0138873	0.0136557	16	2.82393	0.0961631	0.0657336	0.0702985
UNG	0.921406	3.29118	3.42459	0.00460409	0.00287184	0.0194989	0.0136557	16	2.82393	0.0961631	0.195947	0.180978
AKR1C2	1.20667	3.23315	3.42442	0.00520221	0.00287291	0.021111	0.0136557	16	2.82393	0.0961631	0.348231	0.310416
ECM2	0.966768	3.32364	3.48333	0.0050205	0.00288201	0.020582	0.0136625	14	2.82393	0.0961631	0.206235	0.187759
SLC26A6	1.50536	3.25902	3.48328	0.00570933	0.00288228	0.0223236	0.0136625	14	2.82393	0.0961631	0.373375	0.326845
C4orf33	-1.30169	-2.29262	-2.46095	0.0357602	0.0236999	0.0740008	0.053881	16	2.82393	0.0961631	0.80591	0.699435
PPIG	0.505399	3.67979	3.42267	0.00202706	0.00288427	0.0114493	0.0136625	16	2.82393	0.0961631	0.0471587	0.0545102
SNX2	-0.413625	-4.05477	-3.42139	0.000919843	0.00289261	0.00699745	0.0136789	16	2.82393	0.0961631	0.0260149	0.0365384
HRNR	-1.29641	-3.37733	-3.70129	0.00816154	0.00310235	0.0278319	0.0143736	9	2.82393	0.0961631	0.321484	0.267671
BLM	0.55957	3.55989	3.41992	0.00261136	0.00290219	0.0135295	0.0137119	16	2.82393	0.0961631	0.0617696	0.0669293
AKT2	-0.701351	-3.39258	-3.41831	0.00371795	0.00291281	0.0169837	0.0137503	16	2.82393	0.0961631	0.106844	0.105242
CTNNBL1	0.484678	3.72892	3.41608	0.00182729	0.00292746	0.0107519	0.0138076	16	2.82393	0.0961631	0.0422357	0.0503258
KYNU	-1.29593	-2.98841	-3.18444	0.00868701	0.00492366	0.0288031	0.0195014	16	2.82393	0.0961631	0.470134	0.414031
PLEKHG3	-0.679652	-3.4067	-3.41531	0.00360881	0.00293253	0.0166198	0.0138078	16	2.82393	0.0961631	0.0995054	0.099004
PPP4R1	-0.468246	-3.77944	-3.41347	0.00164248	0.00294475	0.0100527	0.0138535	16	2.82393	0.0961631	0.0383738	0.0470432
GJB1	1.47937	3.29822	3.55116	0.00636173	0.0029497	0.0237533	0.0138649	12	2.82393	0.0961631	0.344888	0.297506
RPS27A	-0.488158	-3.71177	-3.41176	0.0018947	0.00295615	0.011022	0.0138718	16	2.82393	0.0961631	0.0432415	0.0511806
PPP2R2D	-0.459848	-3.80752	-3.41157	0.00154797	0.00295736	0.00969937	0.0138718	16	2.82393	0.0961631	0.0364657	0.0454213
BAG5	-0.822942	-3.31367	-3.41137	0.00439099	0.00295872	0.0189105	0.0138718	16	2.82393	0.0961631	0.154191	0.145486
CORO7	-0.877531	-3.28771	-3.40741	0.00463778	0.00298528	0.0195242	0.0139844	16	2.82393	0.0961631	0.178105	0.165812
GLMP	-0.755271	-3.34092	-3.40468	0.00414593	0.00300366	0.0183154	0.014047	16	2.82393	0.0961631	0.127766	0.123025
EPSTI1	0.727184	3.47347	3.50037	0.00411842	0.00300377	0.0183086	0.014047	13	2.82393	0.0961631	0.10519	0.103579
GEMIN8	-0.605358	-3.47062	-3.40379	0.00315327	0.00300972	0.0152049	0.0140629	16	2.82393	0.0961631	0.0760592	0.0790751
COL4A1	0.667155	3.39986	3.40013	0.00366122	0.00303461	0.0168085	0.0141672	16	2.82393	0.0961631	0.0962654	0.09625
HPSE	-1.28861	-1.55168	-1.95578	0.195687	0.092452	0.220257	0.131492	4	2.82393	0.0961631	0.919563	0.578818
GABARAP	-0.578426	-3.50014	-3.39759	0.0029627	0.00305207	0.0146754	0.0142245	16	2.82393	0.0961631	0.0682757	0.0724593
DHX32	-0.881241	-3.27368	-3.39535	0.00477685	0.00306749	0.0198664	0.0142768	16	2.82393	0.0961631	0.181157	0.168407
CDKN2C	0.639832	3.42039	3.39521	0.00350604	0.00306848	0.016374	0.0142768	16	2.82393	0.0961631	0.0874826	0.0887848
PARP4	-0.790114	-3.31115	-3.39481	0.00441435	0.00307127	0.0189661	0.0142777	16	2.82393	0.0961631	0.142351	0.135422
WDCP	0.967469	3.54565	3.63691	0.00530654	0.00307502	0.021351	0.0142831	10	2.82393	0.0961631	0.124088	0.117939
STUB1	-1.28645	-6.5312	-6.5354	6.91864e-06	3.07373e-06	0.000491537	0.000296563	16	2.82393	0.0961631	0.0969935	0.0968689
MCRIP2	-0.913521	-3.25869	-3.39114	0.00492998	0.00309672	0.0203392	0.0143596	16	2.82393	0.0961631	0.196467	0.18142
EPM2A	-1.28593	-4.23855	-4.4367	0.000625976	0.000288862	0.00555684	0.00325698	16	2.82393	0.0961631	0.230111	0.210016
IQSEC1	-0.428432	-3.90759	-3.3883	0.00125357	0.00311663	0.00847445	0.0144276	16	2.82393	0.0961631	0.0300528	0.0399705
NARS2	0.637512	3.41361	3.38757	0.00355655	0.00312174	0.0164464	0.0144391	16	2.82393	0.0961631	0.0871945	0.0885399
UBAC1	-0.609013	-3.44444	-3.3864	0.00333249	0.00312996	0.0157991	0.0144649	16	2.82393	0.0961631	0.0781549	0.0808565
CADM3	1.15303	6.36734	4.45535	0.00311946	0.00314329	0.0151354	0.0145144	4	2.82393	0.0961631	0.0273263	0.0558128
RAB1B	-0.820147	-3.28523	-3.38383	0.00466208	0.00314814	0.0195561	0.014523	16	2.82393	0.0961631	0.155808	0.14686
RAPGEF2	0.5563	3.51733	3.38351	0.00285703	0.00315045	0.0142908	0.014523	16	2.82393	0.0961631	0.0625363	0.0675809
CHCHD2	1.2879	3.18298	3.38304	0.00578073	0.0031538	0.0224884	0.0145263	16	2.82393	0.0961631	0.409294	0.362319
SMAD5	-0.532718	-3.55818	-3.3812	0.00262084	0.00316683	0.0135537	0.0145741	16	2.82393	0.0961631	0.0560376	0.0620571
CHMP4C	-0.889397	-3.25339	-3.37871	0.00498531	0.00318469	0.0204825	0.0146441	16	2.82393	0.0961631	0.186835	0.173233
BASP1	-1.28374	-2.08687	-2.24351	0.0532584	0.037096	0.0958234	0.0730976	16	2.82393	0.0961631	0.946033	0.818537
MAP6	0.955626	3.23237	3.37732	0.00521077	0.00319465	0.021111	0.0146653	16	2.82393	0.0961631	0.218512	0.200157
AC009163.5	-1.28262	-7.60676	-4.74947	0.00471509	0.00342163	0.0197083	0.0152129	3	2.82393	0.0961631	0.0227451	0.0583443
ELOC	-0.443292	-3.81371	-3.37473	0.00152789	0.00321336	0.00963383	0.0147266	16	2.82393	0.0961631	0.0337772	0.0431362
VPS18	-0.619446	-3.41572	-3.37308	0.00354076	0.00322528	0.0164272	0.0147689	16	2.82393	0.0961631	0.0822211	0.0843127
IARS2	0.747024	3.3041	3.36721	0.00448041	0.00326825	0.0191332	0.0149421	16	2.82393	0.0961631	0.127791	0.123047
DCAF10	-0.609133	-3.75355	-3.54843	0.00319021	0.00326852	0.0153178	0.0149421	11	2.82393	0.0961631	0.0607741	0.0680033
AGPAT2	-0.627129	-3.39796	-3.36549	0.00367596	0.00328091	0.0168465	0.0149859	16	2.82393	0.0961631	0.0851565	0.0868077
MAN2B2	-0.777357	-3.28517	-3.36513	0.00466271	0.00328355	0.0195561	0.0149859	16	2.82393	0.0961631	0.13998	0.133407
UTP6	0.463845	3.71695	3.36444	0.00187409	0.00328865	0.0109587	0.014991	16	2.82393	0.0961631	0.0389325	0.0475181
PPOX	0.518263	3.56524	3.36424	0.00258203	0.00329012	0.0134611	0.014991	16	2.82393	0.0961631	0.0528279	0.0593289
COQ8B	0.499479	3.60748	3.36254	0.00236161	0.00330277	0.0126784	0.0150286	16	2.82393	0.0961631	0.0479257	0.0551621
RGPD3	0.680078	3.81782	3.54241	0.00285387	0.00330758	0.0142908	0.0150286	11	2.82393	0.0961631	0.0536989	0.0623734
MYL3	-0.687566	-3.33827	-3.36187	0.00416912	0.00330772	0.0183746	0.0150286	16	2.82393	0.0961631	0.106054	0.10457
LRWD1	0.490766	3.62881	3.36134	0.00225755	0.00331168	0.0124032	0.0150286	16	2.82393	0.0961631	0.0457257	0.0532922
NCK1	-0.38247	-4.1623	-3.36129	0.000734184	0.00331205	0.00608611	0.0150286	16	2.82393	0.0961631	0.021109	0.0323685
BTAF1	0.393221	4.07145	3.35965	0.000888202	0.00332428	0.00684918	0.0150677	16	2.82393	0.0961631	0.0233194	0.0342472
CHMP1A	-0.521224	-3.55169	-3.35915	0.00265701	0.00332802	0.0137156	0.0150677	16	2.82393	0.0961631	0.0538417	0.0601906
COQ5	-0.482337	-3.6491	-3.3589	0.00216283	0.00332994	0.0120472	0.0150677	16	2.82393	0.0961631	0.0436787	0.0515523
CKMT1B	-1.28124	-2.61502	-2.79714	0.0187593	0.0115644	0.048507	0.0335437	16	2.82393	0.0961631	0.600135	0.52453
ACADM	1.27194	3.16005	3.35795	0.00606595	0.00333701	0.0231663	0.0150677	16	2.82393	0.0961631	0.405031	0.358695
EDIL3	1.11426	3.44577	3.4503	0.00434326	0.0033371	0.0187895	0.0150677	13	2.82393	0.0961631	0.0975976	0.0973416
NID1	0.531575	3.528	3.35747	0.00279338	0.00334065	0.0141221	0.0150714	16	2.82393	0.0961631	0.0567561	0.0626678
UGT1A10	1.54225	3.43974	3.84348	0.010841	0.00335428	0.0331579	0.0151204	7	2.82393	0.0961631	0.312709	0.250462
ICAM2	0.553193	3.4836	3.35394	0.00306797	0.00336727	0.0150191	0.0151554	16	2.82393	0.0961631	0.0630428	0.0680114
HSBP1	-0.407342	-3.96264	-3.35375	0.00111639	0.0033687	0.00786626	0.0151554	16	2.82393	0.0961631	0.0264173	0.0368804
NDRG1	-1.28117	-3.41924	-3.62218	0.00351455	0.0018367	0.0164001	0.0103913	16	2.82393	0.0961631	0.350991	0.312762
FAM122A	-0.479735	-3.64775	-3.3529	0.00216901	0.00337514	0.0120578	0.0151554	16	2.82393	0.0961631	0.0432408	0.0511801
GAB2	-0.915123	-3.21784	-3.35241	0.00537238	0.00337889	0.0215084	0.0151554	16	2.82393	0.0961631	0.202195	0.186288
NEK3	1.13245	3.63211	3.83852	0.00837437	0.00338127	0.0281695	0.0151554	7	2.82393	0.0961631	0.15122	0.135393
DPM1	-0.477234	-3.65394	-3.35202	0.00214082	0.00338189	0.0119482	0.0151554	16	2.82393	0.0961631	0.0426462	0.0506747
GIMAP6	0.658661	3.65476	3.44364	0.00291076	0.00338409	0.0144945	0.0151554	13	2.82393	0.0961631	0.0562974	0.0634118
DENND3	0.460923	3.70636	3.35132	0.00191644	0.00338716	0.011114	0.0151569	16	2.82393	0.0961631	0.0386635	0.0472895
LZTS3	-0.873539	-3.80063	-3.73413	0.005232	0.00339117	0.0211416	0.0151625	8	2.82393	0.0961631	0.084523	0.0875598
KCNJ16	0.939762	3.20855	3.35016	0.00547836	0.00339604	0.0217474	0.0151719	16	2.82393	0.0961631	0.214466	0.196718
BTN3A1	0.978505	4.40741	4.1425	0.00697345	0.00340289	0.0250625	0.0151902	5	2.82393	0.0961631	0.0704144	0.079708
ATP2C1	-0.661259	-3.34441	-3.34845	0.00411552	0.00340915	0.0183086	0.015195	16	2.82393	0.0961631	0.0977338	0.0974982
DPP7	-1.27949	-3.17596	-3.37499	0.00586657	0.00321146	0.0227653	0.0147266	16	2.82393	0.0961631	0.405756	0.359311
MYO10	-0.811163	-3.25062	-3.34804	0.00501448	0.00341226	0.0205723	0.015195	16	2.82393	0.0961631	0.155677	0.146749
HEPACAM2	-1.2774	-6.42596	-3.7368	0.0982817	0.021866	0.143969	0.0511714	1	2.82393	0.0961631	0.0263443	0.0779047
PHKA2	-0.523764	-3.52912	-3.34673	0.00278676	0.00342234	0.0141013	0.0152129	16	2.82393	0.0961631	0.0550654	0.0612308
HLA-DMA	-1.27609	-3.93724	-4.13893	0.00117768	0.000567486	0.00811557	0.00505819	16	2.82393	0.0961631	0.262612	0.237642
MAPKAPK3	-0.417482	-3.88873	-3.34608	0.00130437	0.00342735	0.00869111	0.0152129	16	2.82393	0.0961631	0.0288138	0.0389174
LRRK2	0.506837	3.56483	3.34546	0.00258427	0.00343217	0.0134611	0.0152192	16	2.82393	0.0961631	0.0505357	0.0573807
SRBD1	0.512738	3.55082	3.34518	0.0026619	0.00343429	0.0137282	0.0152192	16	2.82393	0.0961631	0.0521284	0.0587344
MTPN	-0.62405	-3.37553	-3.34422	0.0038541	0.00344176	0.0173942	0.0152263	16	2.82393	0.0961631	0.0854467	0.0870544
VPS53	-0.578019	-3.43208	-3.34392	0.00342055	0.00344405	0.0160813	0.0152263	16	2.82393	0.0961631	0.0709103	0.0746986
ARSA	-1.27581	-3.58777	-3.79109	0.002462	0.00125163	0.0130679	0.00821406	16	2.82393	0.0961631	0.316129	0.28313
MRPL21	0.998968	3.18695	3.34319	0.00573281	0.00344967	0.0223637	0.0152382	16	2.82393	0.0961631	0.245637	0.223213
ANAPC16	0.479661	3.63171	3.34215	0.00224375	0.00345776	0.0123854	0.0152617	16	2.82393	0.0961631	0.04361	0.0514939
GBP7	-1.27362	-1.36817	-1.59798	0.213555	0.141677	0.232125	0.173184	7	2.82393	0.0961631	1.34798	0.988141
VSIG4	0.909695	3.2073	3.34074	0.00549273	0.00346877	0.0217563	0.0152857	16	2.82393	0.0961631	0.201118	0.185373
RBP7	0.862374	3.22206	3.34016	0.00532492	0.00347329	0.0214068	0.0152934	16	2.82393	0.0961631	0.179087	0.166647
DLG3	-0.908298	-3.20548	-3.33859	0.00551381	0.00348558	0.021796	0.0153264	16	2.82393	0.0961631	0.200729	0.185042
APPL2	-0.648051	-3.34464	-3.33849	0.00411349	0.00348635	0.0183086	0.0153264	16	2.82393	0.0961631	0.0938552	0.0942014
ALS2	0.454508	3.70214	3.33426	0.00193362	0.00351966	0.0111241	0.0154604	16	2.82393	0.0961631	0.0376805	0.046454
PACSIN3	0.725629	3.27972	3.33372	0.00471647	0.00352392	0.0197083	0.0154668	16	2.82393	0.0961631	0.122376	0.118443
USP15	-0.404623	-3.93828	-3.33245	0.00117511	0.00353406	0.00811557	0.0154751	16	2.82393	0.0961631	0.0263892	0.0368566
MCCC1	0.550105	3.46024	3.33225	0.00322313	0.00353564	0.0153971	0.0154751	16	2.82393	0.0961631	0.0631857	0.0681329
CNTN4	-1.27231	-1.76973	-1.91561	0.0970911	0.0715991	0.143047	0.111201	15	2.82393	0.0961631	1.27695	1.08988
PRKCD	-1.26907	-3.32863	-3.52898	0.00425471	0.00226845	0.0185736	0.0118588	16	2.82393	0.0961631	0.363397	0.323307
SLC2A2	1.63638	3.10885	3.33149	0.00675349	0.00354168	0.0246402	0.0154756	16	2.82393	0.0961631	0.692641	0.603158
ZW10	-0.413039	-3.88579	-3.33117	0.00131249	0.00354421	0.00872457	0.0154756	16	2.82393	0.0961631	0.0282464	0.0384352
SMS	-0.673682	-3.31327	-3.3307	0.0043947	0.00354793	0.0189105	0.0154756	16	2.82393	0.0961631	0.103356	0.102277
KANSL3	0.461461	3.7521	3.35697	0.00192268	0.00354844	0.0111164	0.0154756	15	2.82393	0.0961631	0.0373699	0.0466848
MTMR3	-0.445337	-3.72893	-3.32919	0.00182726	0.00356002	0.0107519	0.0155042	16	2.82393	0.0961631	0.0356573	0.0447343
UBE2D2	-0.42277	-3.82979	-3.32897	0.00147695	0.00356178	0.00941798	0.0155042	16	2.82393	0.0961631	0.0304648	0.0403207
BORCS5	-0.493054	-3.57487	-3.32876	0.00253006	0.00356345	0.0133039	0.0155042	16	2.82393	0.0961631	0.0475564	0.0548483
TAF9B	-1.26826	-3.92231	-3.8716	0.0111561	0.00493707	0.0337734	0.0195014	5	2.82393	0.0961631	0.0896162	0.0919792
CWC22	0.416268	3.85661	3.32504	0.00139575	0.00359335	0.00909566	0.0155992	16	2.82393	0.0961631	0.0291256	0.0391824
CPOX	-0.792458	-3.23412	-3.32499	0.00519154	0.00359381	0.0210991	0.0155992	16	2.82393	0.0961631	0.1501	0.142008
PHF11	0.623757	3.35195	3.32444	0.00405058	0.00359824	0.0180783	0.0156048	16	2.82393	0.0961631	0.0865716	0.0880105
KCNQ2	1.21309	3.84757	3.79965	0.00631229	0.00360077	0.0237182	0.0156048	7	2.82393	0.0961631	0.0883608	0.0906036
MTUS1	-0.537373	-3.47054	-3.32316	0.00315375	0.00360862	0.0152049	0.0156265	16	2.82393	0.0961631	0.0599372	0.0653717
DNAL4	-0.948308	-14.4723	-4.67946	0.000715221	0.00367236	0.00599059	0.0158784	3	2.82393	0.0961631	0.00515232	0.0492819
UBXN2B	-0.622874	-3.34111	-3.31467	0.00414427	0.00367807	0.0183154	0.0158784	16	2.82393	0.0961631	0.086888	0.0882794
COPB1	-0.292968	-5.97751	-3.31461	1.9327e-05	0.00367861	0.000780888	0.0158784	16	2.82393	0.0961631	0.00600536	0.0195306
RAB2B	-0.797625	-3.22043	-3.31448	0.00534329	0.00367963	0.0214529	0.0158784	16	2.82393	0.0961631	0.153359	0.144779
HDGFL1	-1.26247	-2.2769	-2.55466	0.0630671	0.0314267	0.106983	0.0656158	6	2.82393	0.0961631	0.269005	0.21369
SRPX2	0.918512	3.24613	3.40128	0.00637558	0.00369905	0.0237533	0.0159428	13	2.82393	0.0961631	0.192154	0.175024
BCS1L	0.636186	3.32251	3.31034	0.00430991	0.00371407	0.0186739	0.0159838	16	2.82393	0.0961631	0.0916588	0.0923345
UQCC2	0.712106	3.26207	3.3103	0.0048951	0.00371437	0.0202446	0.0159838	16	2.82393	0.0961631	0.119136	0.11569
CAND1	-0.487735	-3.55864	-3.30814	0.00261828	0.00373238	0.0135529	0.0160488	16	2.82393	0.0961631	0.0469613	0.0543424
RPE	-0.628957	-3.32568	-3.30702	0.00428125	0.00374183	0.0186372	0.0160768	16	2.82393	0.0961631	0.0894172	0.0904292
MMRN2	0.672891	3.2831	3.30406	0.00468304	0.00376674	0.0196268	0.0161712	16	2.82393	0.0961631	0.105017	0.103689
EOMES	3.9042	NA	8.90251	NA	0.00377551	NA	0.016186	0	2.82393	0.0961631	NA	0.0961631
SNTB2	-0.528845	-3.45873	-3.30257	0.00323341	0.00377941	0.0154201	0.016186	16	2.82393	0.0961631	0.0584472	0.0641053
PPP1R37	-0.499107	-3.52176	-3.30236	0.00283045	0.0037812	0.0142329	0.016186	16	2.82393	0.0961631	0.0502121	0.0571055
STIP1	-0.411958	-3.83813	-3.30227	0.0014512	0.00378197	0.00931698	0.016186	16	2.82393	0.0961631	0.028801	0.0389065
CRPPA	-0.62937	-3.31047	-3.29463	0.00442074	0.00384735	0.018979	0.016453	16	2.82393	0.0961631	0.0903595	0.0912301
EVI5L	-1.25571	-5.55257	-5.65879	4.37274e-05	1.93185e-05	0.00124489	0.000713039	16	2.82393	0.0961631	0.127859	0.123104
ABCC4	1.29836	3.09448	3.29356	0.00695991	0.00385661	0.0250368	0.0164598	16	2.82393	0.0961631	0.440101	0.388504
MYOM1	1.21785	3.9945	3.88283	0.00716373	0.00385791	0.0255257	0.0164598	6	2.82393	0.0961631	0.081334	0.0860797
PTPN11	-0.386211	-3.9832	-3.29226	0.00106912	0.00386789	0.00765081	0.0164798	16	2.82393	0.0961631	0.023503	0.0344033
CAB39L	-0.988911	-3.13718	-3.29218	0.00636408	0.0038686	0.0237533	0.0164798	16	2.82393	0.0961631	0.248414	0.225573
MVP	-1.25549	-5.37162	-5.49495	6.23523e-05	2.75256e-05	0.00151499	0.000849498	16	2.82393	0.0961631	0.136569	0.130508
KCTD10	-0.454597	-3.62796	-3.28797	0.00226161	0.00390534	0.0124134	0.0166106	16	2.82393	0.0961631	0.0392527	0.0477903
PTPMT1	0.891442	3.15586	3.2861	0.0061195	0.00392171	0.0232605	0.0166674	16	2.82393	0.0961631	0.199476	0.183978
LIMS4	0.842995	3.17044	3.28476	0.00593503	0.0039335	0.0229147	0.0167044	16	2.82393	0.0961631	0.176746	0.164657
UBE2I	-0.507773	-3.47669	-3.28442	0.0031131	0.00393651	0.0151279	0.0167044	16	2.82393	0.0961631	0.053327	0.0597532
SLC25A16	1.15597	3.09992	3.28318	0.00688097	0.00394745	0.024848	0.0167379	16	2.82393	0.0961631	0.347639	0.309913
AGL	-1.25535	-6.21096	-6.23835	1.24694e-05	5.66744e-06	0.000636856	0.000384793	16	2.82393	0.0961631	0.102129	0.101234
PHAX	-0.517976	-3.45205	-3.28204	0.00327937	0.00395759	0.0156128	0.0167551	16	2.82393	0.0961631	0.0562866	0.0622688
ATP5MG	1.59833	3.06105	3.27963	0.00746428	0.00397906	0.0262809	0.0168331	16	2.82393	0.0961631	0.681607	0.59378
ATP6V1B2	-0.432814	-3.69573	-3.2785	0.00195996	0.00398911	0.0112277	0.0168626	16	2.82393	0.0961631	0.0342879	0.0435703
ATM	0.482626	3.52743	3.27763	0.00279672	0.00399692	0.0141263	0.0168727	16	2.82393	0.0961631	0.0467999	0.0542053
HLA-DRB1	-0.904201	-3.143	-3.27733	0.00628686	0.00399962	0.0236573	0.0168727	16	2.82393	0.0961631	0.20691	0.190296
TAF13	-0.981213	-3.18957	-3.30247	0.00609257	0.00400071	0.0231894	0.0168727	15	2.82393	0.0961631	0.167007	0.155783
MYL12A	-0.628821	-3.28727	-3.27472	0.00464212	0.00402312	0.0195279	0.0169483	16	2.82393	0.0961631	0.0914794	0.0921821
SUPV3L1	0.84025	3.16061	3.27453	0.0060588	0.0040248	0.0231547	0.0169483	16	2.82393	0.0961631	0.176691	0.164611
MIPEP	0.691223	3.23263	3.27181	0.00520791	0.00404941	0.021111	0.0170291	16	2.82393	0.0961631	0.114305	0.111583
COX7A2	1.23626	3.07922	3.27173	0.00718585	0.00405018	0.0255883	0.0170291	16	2.82393	0.0961631	0.402974	0.356947
MARVELD1	1.07293	3.76987	3.62211	0.00546668	0.00411566	0.0217469	0.0172912	8	2.82393	0.0961631	0.0729005	0.0789696
SYAP1	-0.522236	-3.41437	-3.26046	0.00355082	0.00415383	0.0164464	0.0174382	16	2.82393	0.0961631	0.058486	0.0641382
MTCL1	1.2676	3.06393	3.25932	0.00741945	0.00416439	0.0261721	0.0174692	16	2.82393	0.0961631	0.427904	0.378137
PDXDC1	-0.404091	-3.80043	-3.25837	0.00157132	0.00417329	0.00976564	0.0174785	16	2.82393	0.0961631	0.028264	0.03845
HIPK2	-1.25513	-11.2832	-3.78851	0.0562747	0.0209416	0.0996287	0.049706	1	2.82393	0.0961631	0.00824932	0.0731726
CUL1	-0.363852	-4.09777	-3.25807	0.00084047	0.00417614	0.00660765	0.0174785	16	2.82393	0.0961631	0.0197104	0.0311796
TFG	-0.496837	-3.46316	-3.25736	0.00320335	0.00418276	0.0153616	0.0174929	16	2.82393	0.0961631	0.0514545	0.0581616
GATB	0.604762	3.29049	3.25678	0.0046107	0.0041882	0.0195021	0.0175024	16	2.82393	0.0961631	0.0844474	0.086205
STAT5B	0.341277	4.35684	3.25605	0.00048921	0.00419505	0.00468515	0.0175177	16	2.82393	0.0961631	0.0153395	0.0274645
PRKN	0.793195	3.15855	3.25523	0.00608504	0.00420278	0.0231894	0.0175366	16	2.82393	0.0961631	0.157661	0.148435
NSRP1	0.560871	3.343	3.25471	0.0041278	0.00420761	0.0183154	0.0175435	16	2.82393	0.0961631	0.070371	0.0742403
ARPP19	-0.482185	-3.49246	-3.25291	0.00301115	0.00422468	0.0148353	0.0176013	16	2.82393	0.0961631	0.0476547	0.0549318
CBWD2	-0.562083	-3.33841	-3.25247	0.00416794	0.0042288	0.0183746	0.0176051	16	2.82393	0.0961631	0.0708701	0.0746645
FIBP	-0.60091	-3.28873	-3.25183	0.00462791	0.00423493	0.0195237	0.0176173	16	2.82393	0.0961631	0.0834647	0.0853697
CRTC1	-0.57014	-3.32454	-3.25033	0.00429153	0.00424917	0.0186372	0.0176632	16	2.82393	0.0961631	0.0735257	0.0769217
ATP5F1C	0.88291	3.11858	3.24786	0.00661722	0.00427274	0.024354	0.0177478	16	2.82393	0.0961631	0.200383	0.184748
MRPL41	1.00775	3.08303	3.24262	0.00712879	0.00432318	0.0254494	0.0179426	16	2.82393	0.0961631	0.267111	0.241466
SRC	-0.468896	-3.51288	-3.24231	0.00288404	0.00432616	0.0143742	0.0179426	16	2.82393	0.0961631	0.0445418	0.0522859
GFOD2	-0.730371	-3.16663	-3.23454	0.00598266	0.0044021	0.0229884	0.0182438	16	2.82393	0.0961631	0.132994	0.127469
PLEKHM2	-0.489958	-3.44549	-3.23361	0.00332506	0.00441123	0.0157771	0.0182678	16	2.82393	0.0961631	0.050554	0.0573961
RP2	-0.810483	-3.12645	-3.23183	0.00650889	0.00442882	0.0241066	0.018323	16	2.82393	0.0961631	0.168006	0.157228
CD3G	-1.25461	-3.41206	-3.52044	0.0269762	0.0101333	0.0611009	0.0309087	4	2.82393	0.0961631	0.112668	0.105838
SELENOM	-0.683785	-3.19177	-3.23125	0.005675	0.00443456	0.022246	0.018323	16	2.82393	0.0961631	0.11474	0.111953
ITGB5	0.657127	3.21051	3.2304	0.00545583	0.004443	0.0217191	0.0183441	16	2.82393	0.0961631	0.104735	0.103449
AARS2	0.761707	3.14505	3.22954	0.0062599	0.00445155	0.0236088	0.0183657	16	2.82393	0.0961631	0.146643	0.13907
MMUT	0.720702	3.16512	3.22824	0.00600169	0.00446457	0.0230283	0.0183898	16	2.82393	0.0961631	0.12962	0.124601
ARL4C	2.03151	11.67	6.00502	0.054419	0.00446555	0.0972906	0.0183898	1	2.82393	0.0961631	0.0202025	0.0762985
UTP3	0.58421	3.27878	3.22795	0.00472585	0.00446744	0.0197328	0.0183898	16	2.82393	0.0961631	0.0793694	0.0818887
FNTB	-0.649885	-3.21267	-3.22723	0.00543108	0.00447465	0.0216512	0.0184057	16	2.82393	0.0961631	0.102301	0.10138
MACF1	-0.497528	-3.41736	-3.2259	0.00352848	0.004488	0.0164055	0.0184468	16	2.82393	0.0961631	0.0529898	0.0594666
ESRP2	-0.847886	-3.10479	-3.2241	0.00681118	0.00450607	0.0247642	0.0184963	16	2.82393	0.0961631	0.186445	0.172901
CETP	0.716722	3.16276	3.22403	0.00603151	0.00450676	0.0230817	0.0184963	16	2.82393	0.0961631	0.128384	0.12355
UBE4A	-0.523342	-3.35901	-3.22075	0.0039907	0.00453998	0.0178677	0.0186077	16	2.82393	0.0961631	0.0606858	0.0660081
ZFYVE21	-0.841057	-3.1035	-3.22068	0.00682966	0.00454067	0.0247738	0.0186077	16	2.82393	0.0961631	0.183607	0.170488
SLC2A13	-1.2535	-2.65705	-2.83903	0.0172196	0.0105569	0.0456565	0.0317777	16	2.82393	0.0961631	0.556405	0.48736
CTHRC1	1.52419	3.02964	3.27016	0.00900626	0.00456113	0.0295505	0.0186329	14	2.82393	0.0961631	0.616935	0.529522
DNAJB2	-0.531422	-3.34198	-3.21851	0.00413667	0.00456278	0.0183154	0.0186329	16	2.82393	0.0961631	0.0632139	0.0681569
ABHD6	-0.703098	-3.16472	-3.21845	0.00600667	0.0045634	0.0230283	0.0186329	16	2.82393	0.0961631	0.123396	0.11931
RHOT1	1.02945	3.05449	3.21831	0.00756741	0.0045648	0.0264951	0.0186329	16	2.82393	0.0961631	0.283973	0.255798
CHAD	1.46904	3.0887	3.33696	0.00938503	0.00456715	0.0303405	0.0186329	12	2.82393	0.0961631	0.387795	0.33224
NR3C1	-0.444388	-3.55014	-3.21644	0.00266571	0.00458397	0.0137354	0.0186877	16	2.82393	0.0961631	0.0391718	0.0477215
ISOC1	-0.951525	-3.06566	-3.2139	0.00739261	0.00461011	0.0261265	0.0187803	16	2.82393	0.0961631	0.240842	0.219137
ABI2	0.483445	3.43104	3.21258	0.00342804	0.00462373	0.0160897	0.0188219	16	2.82393	0.0961631	0.0496342	0.0566143
SYT7	-1.25078	-5.98769	-5.05046	0.00932644	0.00254366	0.0302524	0.0126482	3	2.82393	0.0961631	0.0523633	0.0736011
SLC39A10	0.564081	3.28157	3.20971	0.00469818	0.00465346	0.019661	0.018913	16	2.82393	0.0961631	0.0738685	0.0772131
SH3BGRL	-0.680251	-3.16937	-3.20934	0.00594837	0.00465727	0.0229191	0.018913	16	2.82393	0.0961631	0.115168	0.112317
GALK1	0.424302	3.61475	3.20909	0.00232562	0.00465986	0.0125785	0.018913	16	2.82393	0.0961631	0.0344456	0.0437043
CHM	-0.654572	-3.18723	-3.20849	0.00572936	0.00466619	0.0223637	0.0189246	16	2.82393	0.0961631	0.105445	0.104053
OSGEPL1	0.575021	3.26523	3.20792	0.00486263	0.00467213	0.0201547	0.0189348	16	2.82393	0.0961631	0.0775318	0.0803268
RAB2A	-0.855053	-3.08319	-3.20573	0.00712632	0.00469501	0.0254494	0.0190006	16	2.82393	0.0961631	0.192276	0.177857
TBCA	-0.472059	-3.44996	-3.20571	0.00329383	0.00469527	0.0156685	0.0190006	16	2.82393	0.0961631	0.0468062	0.0542106
ATP5F1A	0.772436	3.11339	3.20487	0.00668953	0.00470409	0.0245179	0.0190223	16	2.82393	0.0961631	0.153885	0.145226
ABHD17A	-0.777899	-3.10989	-3.20384	0.00673881	0.00471487	0.0246345	0.0190519	16	2.82393	0.0961631	0.156422	0.147382
TMEM214	0.720808	3.13553	3.20156	0.00638617	0.00473899	0.0237614	0.0191353	16	2.82393	0.0961631	0.132117	0.126723
GIPC1	-0.490924	-3.39417	-3.19889	0.00370546	0.00476733	0.0169679	0.0192355	16	2.82393	0.0961631	0.0522999	0.0588801
ANXA8L1	1.08878	4.03431	3.74115	0.00684672	0.00478161	0.0247906	0.0192632	6	2.82393	0.0961631	0.0637308	0.0741101
TNFAIP8L3	-1.25071	-2.64331	-2.8246	0.0177092	0.0108942	0.0464522	0.0323016	16	2.82393	0.0961631	0.559705	0.490165
LGALSL	0.546768	3.29012	3.19727	0.00461437	0.00478469	0.0195021	0.0192632	16	2.82393	0.0961631	0.0690436	0.073112
PDE4DIP	-0.659758	-3.16941	-3.19646	0.00594783	0.00479333	0.0229191	0.0192736	16	2.82393	0.0961631	0.108331	0.106505
ACO1	-0.502606	-3.36568	-3.19637	0.00393501	0.00479429	0.0176745	0.0192736	16	2.82393	0.0961631	0.0557506	0.0618132
SUZ12	0.708135	3.13656	3.19593	0.0063723	0.00479895	0.0237533	0.0192783	16	2.82393	0.0961631	0.127428	0.122738
UQCC1	0.62972	3.19254	3.19526	0.00566582	0.00480617	0.0222396	0.0192932	16	2.82393	0.0961631	0.0972662	0.0971007
SNX4	-0.415141	-3.6289	-3.19394	0.00225709	0.00482035	0.0124032	0.019336	16	2.82393	0.0961631	0.0327175	0.0422355
MRPL15	0.882648	3.05963	3.19106	0.00748654	0.00485147	0.0263264	0.0194136	16	2.82393	0.0961631	0.208055	0.191269
COX4I1	1.58106	2.97707	3.19095	0.00889465	0.00485267	0.0293037	0.0194136	16	2.82393	0.0961631	0.705114	0.61376
MFSD4A	1.31155	4.22588	4.40936	0.0242344	0.00485569	0.0572468	0.0194136	3	2.82393	0.0961631	0.11559	0.10617
NR1H4	1.2139	11.4554	4.91698	0.00753447	0.00485714	0.026429	0.0194136	2	2.82393	0.0961631	0.0112292	0.0609495
MAPK1	-0.517854	-3.32814	-3.19023	0.00425916	0.00486046	0.0185736	0.0194136	16	2.82393	0.0961631	0.0605275	0.0658735
MYL6	-0.510837	-3.34107	-3.19019	0.00414463	0.00486088	0.0183154	0.0194136	16	2.82393	0.0961631	0.0584433	0.064102
SLC22A6	0.630003	3.1858	3.18973	0.00574662	0.00486595	0.0224021	0.0194197	16	2.82393	0.0961631	0.097766	0.0975255
ATP11A	0.90509	3.05119	3.18879	0.00761977	0.00487616	0.0266288	0.0194322	16	2.82393	0.0961631	0.219981	0.201406
THADA	0.451805	3.48268	3.18874	0.00307397	0.00487667	0.0150191	0.0194322	16	2.82393	0.0961631	0.0420741	0.0501884
ACOT13	0.689938	3.1394	3.18846	0.00633455	0.00487967	0.0237533	0.0194322	16	2.82393	0.0961631	0.120745	0.117057
TIMM10B	-0.63454	-3.1789	-3.18718	0.00583054	0.00489365	0.0226665	0.0194738	16	2.82393	0.0961631	0.0996105	0.0990933
TSSC4	-0.569165	-3.2453	-3.18598	0.00507088	0.00490682	0.0207283	0.0195014	16	2.82393	0.0961631	0.0768964	0.0797868
KIT	-1.25008	-3.28758	-3.49621	0.00498422	0.00260948	0.0204825	0.0128362	15	2.82393	0.0961631	0.357209	0.31585
GMCL1	-0.629281	-4.24052	-3.52017	0.00283548	0.0049137	0.0142455	0.0195014	8	2.82393	0.0961631	0.0352348	0.0511308
IFRD2	-0.690174	-3.2629	-3.20799	0.00524286	0.00492293	0.0211551	0.0195014	15	2.82393	0.0961631	0.0789555	0.0816818
GAS2	-1.24961	-2.06087	-2.215	0.0559574	0.0392979	0.0992852	0.0755928	16	2.82393	0.0961631	0.919151	0.795688
MADD	-0.371557	-3.86786	-3.18442	0.00136303	0.00492393	0.00895492	0.0195014	16	2.82393	0.0961631	0.0230701	0.0340354
MMAA	0.687916	3.13588	3.18418	0.00638151	0.00492662	0.0237597	0.0195014	16	2.82393	0.0961631	0.120308	0.116685
CWC25	0.667829	3.14846	3.18329	0.0062152	0.00493636	0.0235133	0.0195014	16	2.82393	0.0961631	0.112479	0.110032
SSH3	-1.24857	-8.80226	-8.25575	1.57116e-07	1.12176e-07	6.63069e-05	6.16914e-05	16	2.82393	0.0961631	0.0503012	0.0571813
CYP4F11	1.03067	3.01886	3.18306	0.00815228	0.00493891	0.0278172	0.0195014	16	2.82393	0.0961631	0.291401	0.262112
PPP1R9B	0.380342	3.80163	3.183	0.00156732	0.00493959	0.00975156	0.0195014	16	2.82393	0.0961631	0.0250235	0.0356957
EPHX2	-0.834734	-3.06497	-3.18203	0.00740334	0.00495033	0.026148	0.0195288	16	2.82393	0.0961631	0.185432	0.17204
PSMA1	-0.416535	-3.60127	-3.18146	0.00239277	0.00495655	0.0128012	0.0195288	16	2.82393	0.0961631	0.0334451	0.0428539
ALKBH6	0.877761	3.63467	3.60373	0.00834595	0.00495736	0.0281695	0.0195288	7	2.82393	0.0961631	0.0907211	0.0922854
PLA2G2A	2.81783	2.97035	3.2614	0.0108395	0.00496074	0.0331579	0.0195288	13	2.82393	0.0961631	2.15985	1.79157
TTC5	-0.412634	-3.61582	-3.17976	0.00232038	0.00497541	0.0125731	0.0195725	16	2.82393	0.0961631	0.032558	0.0420999
PDE4D	-0.678049	-3.13679	-3.17923	0.00636925	0.00498129	0.0237533	0.0195816	16	2.82393	0.0961631	0.116813	0.113715
MAN2C1	-0.506758	-3.33279	-3.17831	0.00421755	0.00499153	0.0185301	0.0195989	16	2.82393	0.0961631	0.0577995	0.0635547
DNTTIP2	0.533028	3.28657	3.1782	0.00464893	0.0049928	0.019542	0.0195989	16	2.82393	0.0961631	0.0657588	0.07032
MBP	-0.836195	-3.06012	-3.17788	0.00747881	0.00499638	0.0263156	0.019599	16	2.82393	0.0961631	0.186672	0.173094
COPB2	-0.326763	-4.34357	-3.17667	0.000502902	0.00500989	0.00476442	0.0196379	16	2.82393	0.0961631	0.0141485	0.0264522
CGNL1	-0.907265	-3.03776	-3.17629	0.00783664	0.00501406	0.0271524	0.0196403	16	2.82393	0.0961631	0.222998	0.20397
GTF2F1	0.610222	3.18506	3.17368	0.00575551	0.00504342	0.0224148	0.0197412	16	2.82393	0.0961631	0.0917653	0.0924251
TARS2	0.723509	3.1002	3.17085	0.00687697	0.00507528	0.024848	0.0198518	16	2.82393	0.0961631	0.136159	0.130159
NPRL3	-0.488792	-3.35745	-3.16932	0.0040039	0.00509265	0.0178983	0.0199056	16	2.82393	0.0961631	0.0529871	0.0594642
PHLDB1	0.445057	3.47176	3.16779	0.00314567	0.0051101	0.0152049	0.0199566	16	2.82393	0.0961631	0.0410839	0.0493468
ATP5MC3	3.50996	2.92703	3.16737	0.009871	0.00511483	0.0313301	0.0199566	16	2.82393	0.0961631	3.59493	3.07005
BIRC2	-0.405954	-3.6253	-3.16722	0.00227435	0.00511659	0.0124353	0.0199566	16	2.82393	0.0961631	0.0313477	0.0410712
KCTD3	1.03725	2.99995	3.16531	0.00848031	0.00513849	0.0283635	0.0200278	16	2.82393	0.0961631	0.298868	0.268458
TSPAN6	-0.882472	-3.03075	-3.16314	0.0079523	0.00516338	0.0273297	0.020102	16	2.82393	0.0961631	0.211954	0.194583
RILPL1	0.510252	3.30519	3.16275	0.00447017	0.0051679	0.0191039	0.020102	16	2.82393	0.0961631	0.0595822	0.06507
C12orf29	-0.770924	-3.06865	-3.16269	0.0073466	0.00516849	0.0260287	0.020102	16	2.82393	0.0961631	0.157786	0.148542
PTRH2	0.887568	3.028	3.16182	0.00799809	0.00517856	0.0274158	0.0201255	16	2.82393	0.0961631	0.214799	0.197001
AMT	0.734605	3.08424	3.16154	0.00711068	0.00518185	0.025417	0.0201255	16	2.82393	0.0961631	0.141824	0.134974
ASAH1	-1.247	-3.5776	-3.77641	0.00251549	0.00129409	0.0132769	0.00833234	16	2.82393	0.0961631	0.30373	0.272592
GSAP	-0.674567	-3.40041	-3.27047	0.00526573	0.00523059	0.0212171	0.0202862	12	2.82393	0.0961631	0.0674638	0.0729309
ZFYVE9	-0.676031	-3.84425	-3.57011	0.0063395	0.00523925	0.0237533	0.0203035	7	2.82393	0.0961631	0.0618501	0.0717135
CAPS	-1.24539	-1.54695	-1.66921	0.141424	0.111623	0.181511	0.148054	16	2.82393	0.0961631	1.62031	1.39166
C17orf80	0.801391	3.04931	3.15601	0.0076498	0.00524615	0.0267006	0.0203035	16	2.82393	0.0961631	0.172674	0.161196
IMP4	0.625956	3.14354	3.15061	0.00627973	0.00530957	0.0236463	0.0205346	16	2.82393	0.0961631	0.0991263	0.0986817
TJP2	-1.24256	-5.20539	-5.3371	8.6694e-05	3.88263e-05	0.00176422	0.00102166	16	2.82393	0.0961631	0.142452	0.135508
TBC1D1	-1.24109	-5.76807	-5.84268	2.88157e-05	1.30326e-05	0.000961141	0.000573385	16	2.82393	0.0961631	0.11574	0.112803
TMEM11	0.718788	3.07696	3.14742	0.00721994	0.00534747	0.0256611	0.0206376	16	2.82393	0.0961631	0.136426	0.130386
HAUS3	-0.445605	-3.43768	-3.1468	0.00338035	0.00535484	0.0159322	0.0206515	16	2.82393	0.0961631	0.0420057	0.0501303
MAP4	-0.502404	-3.29768	-3.14622	0.00454149	0.00536177	0.0192917	0.0206638	16	2.82393	0.0961631	0.0580271	0.0637482
TRIM25	-0.457657	-3.3998	-3.14523	0.00366171	0.00537366	0.0168085	0.0206951	16	2.82393	0.0961631	0.0453017	0.0529318
CTNNB1	-0.644354	-3.12165	-3.14467	0.00657466	0.00538037	0.0242864	0.0207064	16	2.82393	0.0961631	0.106517	0.104964
CCZ1B	-0.595007	-3.16188	-3.14163	0.00604265	0.00541691	0.0231086	0.0208325	16	2.82393	0.0961631	0.0885307	0.0896757
SMN1	-0.662998	-3.10399	-3.14118	0.00682263	0.00542239	0.0247642	0.020839	16	2.82393	0.0961631	0.114058	0.111373
GTF2F2	0.583687	3.17144	3.13967	0.00592263	0.00544066	0.0229139	0.0208825	16	2.82393	0.0961631	0.0846815	0.086404
MOB2	-0.683469	-3.0887	-3.13961	0.00704462	0.0054413	0.0251968	0.0208825	16	2.82393	0.0961631	0.122412	0.118475
EPS8L1	-0.807089	-3.02911	-3.13891	0.00797961	0.00544987	0.0273938	0.0208919	16	2.82393	0.0961631	0.177481	0.165282
TUFM	0.564751	3.19224	3.13878	0.00566944	0.00545136	0.0222396	0.0208919	16	2.82393	0.0961631	0.0782464	0.0809342
SSNA1	-1.23601	-4.71056	-4.87469	0.000235695	0.000107918	0.0030376	0.00185468	16	2.82393	0.0961631	0.172122	0.160726
LAD1	1.34116	2.93937	3.13749	0.00962087	0.00546712	0.0307614	0.0209047	16	2.82393	0.0961631	0.520469	0.456815
AP3S1	-0.465769	-3.36663	-3.1374	0.00392711	0.00546814	0.0176531	0.0209047	16	2.82393	0.0961631	0.0478509	0.0550985
TSPAN1	-1.23531	-3.16451	-3.35843	0.00600939	0.00333343	0.0230283	0.0150677	16	2.82393	0.0961631	0.380957	0.338233
XRCC5	0.429584	3.47564	3.13679	0.00312	0.00547557	0.0151354	0.0209047	16	2.82393	0.0961631	0.0381914	0.0468882
GASK1B	-1.23459	-2.13155	-2.32177	0.0527005	0.0339272	0.0952758	0.0690945	13	2.82393	0.0961631	0.805136	0.678613
FKBP7	0.462767	3.37283	3.13631	0.00387612	0.00548148	0.0174656	0.0209054	16	2.82393	0.0961631	0.0470626	0.0544286
FAM171A1	1.05078	3.26139	3.45676	0.0115033	0.00548889	0.0344181	0.0209191	8	2.82393	0.0961631	0.166089	0.147846
AHSA1	-0.59352	-3.15468	-3.13437	0.00613462	0.00550525	0.0232837	0.0209669	16	2.82393	0.0961631	0.088491	0.089642
IDUA	-0.750954	-3.04657	-3.13405	0.00769372	0.00550917	0.0267751	0.0209674	16	2.82393	0.0961631	0.151895	0.143535
GM2A	-1.23012	-4.54017	-4.71152	0.000334584	0.000155494	0.00374987	0.00228038	16	2.82393	0.0961631	0.183523	0.170418
MRPS6	0.476593	3.32908	3.1296	0.00425071	0.0055639	0.0185736	0.0211464	16	2.82393	0.0961631	0.0512375	0.0579772
MPLKIP	-0.772526	-3.03052	-3.12777	0.00795608	0.00558666	0.0273297	0.0211953	16	2.82393	0.0961631	0.162454	0.15251
AFAP1	0.53496	3.21837	3.12767	0.00536647	0.00558786	0.0215084	0.0211953	16	2.82393	0.0961631	0.0690735	0.0731374
TWSG1	-0.82549	-3.01091	-3.12764	0.00828869	0.00558834	0.0281124	0.0211953	16	2.82393	0.0961631	0.187918	0.174153
DFFA	-0.485514	-3.30322	-3.12532	0.00448874	0.00561724	0.0191398	0.0212842	16	2.82393	0.0961631	0.0540094	0.0603332
HSPH1	-0.618831	-3.1199	-3.12514	0.00659884	0.00561951	0.0243438	0.0212842	16	2.82393	0.0961631	0.098356	0.0980271
LSM1	0.326731	4.19119	3.12436	0.000691109	0.00562923	0.00587594	0.0212955	16	2.82393	0.0961631	0.0151931	0.02734
UHRF1BP1L	-0.501841	-3.26909	-3.12427	0.00482331	0.00563031	0.0200212	0.0212955	16	2.82393	0.0961631	0.0589141	0.0645021
LIMD1	-0.421871	-3.48351	-3.12397	0.00306855	0.00563411	0.0150191	0.0212955	16	2.82393	0.0961631	0.036666	0.0455916
FLRT3	0.509176	3.25463	3.12347	0.00497238	0.00564042	0.0204741	0.0213047	16	2.82393	0.0961631	0.061189	0.0664357
CES3	0.942212	3.00689	3.17026	0.00942201	0.00565089	0.0303753	0.0213296	14	2.82393	0.0961631	0.239336	0.215304
TRIM4	-0.570936	-3.16293	-3.12096	0.00602931	0.00567201	0.0230817	0.021385	16	2.82393	0.0961631	0.0814584	0.0836643
HLA-DQB1	-0.885755	-2.9862	-3.12085	0.00872708	0.00567333	0.0288867	0.021385	16	2.82393	0.0961631	0.219953	0.201382
IPO11	-0.41129	-3.51775	-3.11891	0.00285448	0.00569789	0.0142908	0.0214628	16	2.82393	0.0961631	0.0341748	0.0434741
CYTH1	-0.687903	-3.0614	-3.1176	0.00745888	0.00571451	0.0262809	0.0215107	16	2.82393	0.0961631	0.126228	0.121718
LIX1L	0.58935	3.13808	3.11698	0.0063521	0.00572243	0.0237533	0.0215258	16	2.82393	0.0961631	0.0881777	0.0893757
SEMA3C	1.38887	2.95769	3.16376	0.0103865	0.00573012	0.0324367	0.02154	14	2.82393	0.0961631	0.385881	0.337251
EMCN	1.42204	2.94074	3.13754	0.010122	0.00574314	0.0319291	0.0215612	15	2.82393	0.0961631	0.412649	0.362507
IMP3	0.485969	3.28809	3.1151	0.00463408	0.00574637	0.0195237	0.0215612	16	2.82393	0.0961631	0.0546097	0.0608434
METTL3	-0.50287	-3.25471	-3.11501	0.00497146	0.00574754	0.0204741	0.0215612	16	2.82393	0.0961631	0.0596796	0.0651528
CAPG	-0.838833	-2.99256	-3.11417	0.00861214	0.0057583	0.0287073	0.0215869	16	2.82393	0.0961631	0.196429	0.181388
AHR	-0.478822	-3.30053	-3.11293	0.00451426	0.00577413	0.0192119	0.0216315	16	2.82393	0.0961631	0.0526163	0.0591491
ACBD5	0.798093	3.0034	3.11154	0.0084195	0.00579207	0.0282007	0.0216839	16	2.82393	0.0961631	0.176531	0.164474
SYNCRIP	0.321393	4.22321	3.10802	0.000646361	0.00583748	0.0056395	0.0218322	16	2.82393	0.0961631	0.0144786	0.0267327
ARHGEF16	-0.740906	-3.02284	-3.10786	0.00808475	0.00583962	0.0276401	0.0218322	16	2.82393	0.0961631	0.150188	0.142083
RNF123	-0.523629	-3.20918	-3.10718	0.00547116	0.00584843	0.0217474	0.02184	16	2.82393	0.0961631	0.0665579	0.0709992
TAF7	-0.386805	-3.61565	-3.10705	0.00232121	0.00585014	0.0125731	0.02184	16	2.82393	0.0961631	0.0286123	0.0387462
C17orf49	0.356194	3.82413	3.10678	0.00149469	0.00585363	0.00949886	0.02184	16	2.82393	0.0961631	0.0216895	0.0328618
PRKCI	-0.430382	-3.42263	-3.10517	0.00348947	0.00587462	0.0163236	0.0218905	16	2.82393	0.0961631	0.0395302	0.0480261
PPP1R13B	-0.518433	-3.21477	-3.10513	0.00540715	0.00587512	0.0216016	0.0218905	16	2.82393	0.0961631	0.0650167	0.0696892
TWF1	-1.22967	-5.87043	-5.92551	2.36883e-05	1.09299e-05	0.000854294	0.000518183	16	2.82393	0.0961631	0.109693	0.107663
TSPYL1	-1.22848	-5.72238	-5.79472	3.14642e-05	1.4436e-05	0.00101273	0.000615434	16	2.82393	0.0961631	0.115219	0.112361
GORASP2	0.474279	3.29729	3.10336	0.00454516	0.00589833	0.0192928	0.0219324	16	2.82393	0.0961631	0.0517242	0.0583908
MTPAP	0.75747	3.00923	3.10204	0.00831781	0.00591564	0.0281501	0.0219819	16	2.82393	0.0961631	0.158402	0.149065
WWTR1	0.466272	3.31265	3.10089	0.00440046	0.00593079	0.0189208	0.0220233	16	2.82393	0.0961631	0.04953	0.0565258
ITPRID2	0.546916	3.16728	3.10055	0.0059745	0.00593528	0.0229883	0.0220251	16	2.82393	0.0961631	0.074543	0.0777864
NBEA	0.811949	2.98642	3.10003	0.00872312	0.00594216	0.0288867	0.0220358	16	2.82393	0.0961631	0.184798	0.171501
SERAC1	0.694627	3.03743	3.09955	0.00784207	0.00594846	0.0271524	0.0220443	16	2.82393	0.0961631	0.130747	0.125559
CDC42BPG	-1.22555	-4.58954	-4.75681	0.000302205	0.000140475	0.00357881	0.00216399	16	2.82393	0.0961631	0.178264	0.165947
EPG5	-1.22484	-9.24129	-8.51282	8.13904e-08	7.07441e-08	5.09771e-05	5.55799e-05	16	2.82393	0.0961631	0.0439171	0.0517549
EFCAB2	1.81337	25.5728	5.52205	0.0248818	0.00598584	0.0582221	0.0221109	1	2.82393	0.0961631	0.00335217	0.071892
TP53I11	0.929371	2.95108	3.09669	0.00938946	0.00598634	0.0303405	0.0221109	16	2.82393	0.0961631	0.247946	0.225176
PDE3A	0.607524	3.09651	3.09668	0.00693037	0.00598655	0.0249624	0.0221109	16	2.82393	0.0961631	0.0962325	0.0962221
RINT1	-0.438412	-3.38068	-3.09502	0.00381246	0.0060086	0.0172683	0.0221775	16	2.82393	0.0961631	0.0420433	0.0501622
GORAB	-0.490079	-3.2514	-3.0945	0.00500626	0.00601554	0.0205535	0.0221882	16	2.82393	0.0961631	0.0567979	0.0627033
SMOC1	1.74469	2.8766	3.09175	0.0109602	0.00605245	0.0334259	0.0223094	16	2.82393	0.0961631	0.919634	0.796099
UTP18	0.518661	3.19631	3.09124	0.00562112	0.00605924	0.0221425	0.0223195	16	2.82393	0.0961631	0.0658277	0.0703785
SLIT2	1.94046	2.87066	3.09082	0.011096	0.00606491	0.0337329	0.0223254	16	2.82393	0.0961631	1.14231	0.985372
ARAF	-0.535191	-3.16971	-3.0898	0.00594418	0.00607871	0.0229191	0.0223612	16	2.82393	0.0961631	0.071272	0.0750061
PDGFD	1.51131	2.98899	3.16218	0.010458	0.00610557	0.0326041	0.022432	13	2.82393	0.0961631	0.238615	0.213193
RBM38	0.837886	5.06777	3.91221	0.00714155	0.00610612	0.0254788	0.022432	4	2.82393	0.0961631	0.0364481	0.0611598
PYM1	-0.431959	-3.38855	-3.08678	0.00374964	0.0061196	0.0171007	0.0224666	16	2.82393	0.0961631	0.0406253	0.0489569
CDCP1	-1.22171	-2.4999	-2.67381	0.023679	0.0150924	0.0564148	0.040136	16	2.82393	0.0961631	0.59708	0.521934
LIMCH1	-1.22074	-6.30567	-6.29325	1.04605e-05	5.05703e-06	0.000613627	0.000365938	16	2.82393	0.0961631	0.0936963	0.0940663
AC092647.5	0.617751	3.07094	3.08239	0.00731145	0.00617953	0.0259536	0.022635	16	2.82393	0.0961631	0.101164	0.100413
AGAP1	0.52562	3.17365	3.08201	0.00589516	0.00618474	0.0228233	0.022635	16	2.82393	0.0961631	0.0685751	0.0727138
BLVRA	0.499662	3.21589	3.08165	0.00539448	0.0061896	0.0215662	0.022635	16	2.82393	0.0961631	0.0603517	0.065724
CCDC32	-0.635518	-3.05583	-3.08152	0.00754613	0.00619147	0.0264535	0.022635	16	2.82393	0.0961631	0.108128	0.106333
TNIP1	-0.366071	-3.69477	-3.08131	0.00196393	0.0061943	0.0112277	0.022635	16	2.82393	0.0961631	0.0245411	0.0352857
ANKRD28	-0.444644	-3.34044	-3.08079	0.00415013	0.00620152	0.0183195	0.0226464	16	2.82393	0.0961631	0.0442954	0.0520764
NCDN	-0.386326	-3.5685	-3.08003	0.00256431	0.00621192	0.0133966	0.0226693	16	2.82393	0.0961631	0.0293006	0.0393311
ATP5F1E	0.913533	2.93631	3.07876	0.00968246	0.00622943	0.0309057	0.0227181	16	2.82393	0.0961631	0.241984	0.220108
RABIF	-0.464047	-3.28547	-3.07815	0.00465977	0.0062379	0.0195561	0.0227308	16	2.82393	0.0961631	0.0498734	0.0568176
PROSER2	1.26889	2.8871	3.07792	0.0107241	0.00624117	0.0328987	0.0227308	16	2.82393	0.0961631	0.482907	0.424889
NOL7	0.658996	3.03376	3.07671	0.00790238	0.00625786	0.0272282	0.0227765	16	2.82393	0.0961631	0.117962	0.114692
SLC35B2	0.773856	2.97473	3.07598	0.00893818	0.006268	0.0294127	0.0227983	16	2.82393	0.0961631	0.169186	0.158231
DDX5	0.328132	4.03386	3.07395	0.000961135	0.00629635	0.0072142	0.0228829	16	2.82393	0.0961631	0.0165422	0.0284868
SH2D3A	-0.779034	-3.15491	-3.17923	0.00829884	0.00629958	0.0281131	0.0228829	12	2.82393	0.0961631	0.104525	0.102932
ANGPTL4	1.01034	2.90926	3.07034	0.0102423	0.00634701	0.0321387	0.0230265	16	2.82393	0.0961631	0.301516	0.27071
FCER1G	-0.840975	-2.94598	-3.07008	0.0094895	0.00635065	0.030497	0.0230265	16	2.82393	0.0961631	0.203726	0.187589
PLEKHG2	1.39914	3.08696	3.45338	0.017642	0.00635415	0.0463623	0.0230265	7	2.82393	0.0961631	0.319556	0.255341
DENR	-0.379799	-3.58545	-3.06971	0.00247409	0.00635587	0.0131198	0.0230265	16	2.82393	0.0961631	0.0280518	0.0382697
TNFRSF11B	-1.21936	-2.1252	-2.3415	0.0662865	0.0394194	0.110811	0.0757736	8	2.82393	0.0961631	0.296285	0.244074
NSDHL	-0.601832	-3.06886	-3.06883	0.00734325	0.00636829	0.0260287	0.0230283	16	2.82393	0.0961631	0.0961469	0.0961493
DYNC2H1	0.566659	3.10408	3.06878	0.00682135	0.00636891	0.0247642	0.0230283	16	2.82393	0.0961631	0.0833141	0.0852417
NDRG2	-1.21828	-4.31951	-4.49724	0.000528722	0.000251922	0.00491253	0.00303592	16	2.82393	0.0961631	0.198866	0.183459
LPCAT1	0.534905	3.13864	3.06496	0.00634463	0.0064231	0.0237533	0.0231873	16	2.82393	0.0961631	0.0726124	0.0761454
ZNRD2	-0.543055	-3.12755	-3.06479	0.00649385	0.00642554	0.0240825	0.0231873	16	2.82393	0.0961631	0.0753733	0.0784921
ELK3	-1.21767	-1.52269	-1.8045	0.178664	0.105307	0.209085	0.142485	6	2.82393	0.0961631	0.959234	0.683025
PIK3C3	-0.453305	-3.28881	-3.06187	0.0046271	0.00646719	0.0195237	0.0233006	16	2.82393	0.0961631	0.0474946	0.0547957
NDUFA6	-0.745889	-2.97056	-3.06144	0.00901623	0.00647337	0.0295623	0.0233006	16	2.82393	0.0961631	0.157621	0.148401
LAMTOR5	-0.76496	-2.96245	-3.06119	0.0091698	0.00647695	0.0298448	0.0233006	16	2.82393	0.0961631	0.166692	0.156112
RMDN1	1.02937	2.89706	3.06111	0.0105048	0.00647811	0.0326041	0.0233006	16	2.82393	0.0961631	0.315624	0.282701
AAGAB	-0.557953	-3.10428	-3.06082	0.0068184	0.00648239	0.0247642	0.0233007	16	2.82393	0.0961631	0.080763	0.0830733
LAMP2	-1.21712	-3.14964	-3.34119	0.00619995	0.00346526	0.0234713	0.0152825	16	2.82393	0.0961631	0.373323	0.331744
HLA-DRA	-1.21684	-4.99004	-5.12772	0.000133524	6.15249e-05	0.00221373	0.00137544	16	2.82393	0.0961631	0.148661	0.140786
TAOK1	0.338156	3.88168	3.05887	0.00132391	0.00651042	0.00876947	0.0233439	16	2.82393	0.0961631	0.0189729	0.0305528
ARFIP2	-0.505228	-3.17584	-3.0588	0.00586807	0.0065114	0.0227653	0.0233439	16	2.82393	0.0961631	0.0632699	0.0682044
SUCLG1	0.609828	3.0462	3.05543	0.00769964	0.00656015	0.0267751	0.0235034	16	2.82393	0.0961631	0.100193	0.0995883
PLD1	-0.623446	-3.0341	-3.05455	0.00789686	0.00657297	0.0272258	0.023534	16	2.82393	0.0961631	0.105555	0.104146
JCAD	0.545344	3.11103	3.05388	0.00672276	0.00658274	0.0245917	0.0235537	16	2.82393	0.0961631	0.0768199	0.0797217
PTPRG	0.64216	3.01738	3.05209	0.00817746	0.00660898	0.0278525	0.0236322	16	2.82393	0.0961631	0.113231	0.110671
SAT2	0.72184	2.97034	3.05121	0.00902033	0.0066218	0.0295623	0.0236626	16	2.82393	0.0961631	0.147642	0.139919
LILRB1	-1.21193	-1.82193	-2.03562	0.0984668	0.0629937	0.144057	0.102344	10	2.82393	0.0961631	0.995584	0.797525
ANXA2	-0.812837	-2.93342	-3.0498	0.00974068	0.0066425	0.0310564	0.0237058	16	2.82393	0.0961631	0.191954	0.177584
YARS1	-0.496009	-3.17802	-3.04837	0.0058413	0.00666363	0.0226927	0.0237459	16	2.82393	0.0961631	0.0608984	0.0661887
MAPK7	0.489797	3.18879	3.04793	0.00571065	0.00667015	0.0223236	0.0237459	16	2.82393	0.0961631	0.0589822	0.06456
SVIL	0.601051	3.045	3.04792	0.00771896	0.00667022	0.0268258	0.0237459	16	2.82393	0.0961631	0.0974062	0.0972197
RNF126	-0.374922	-3.57255	-3.04787	0.00254248	0.00667101	0.0133424	0.0237459	16	2.82393	0.0961631	0.0275339	0.0378295
FKBP1A	-0.365713	-3.62478	-3.04521	0.00227687	0.00671044	0.0124353	0.0238708	16	2.82393	0.0961631	0.0254483	0.0360568
SSR3	1.29438	2.85227	3.04398	0.0115268	0.00672864	0.0344516	0.0239201	16	2.82393	0.0961631	0.514855	0.452044
SLC8A1	-0.680463	-2.98322	-3.04332	0.0087814	0.00673849	0.0290302	0.0239396	16	2.82393	0.0961631	0.13007	0.124983
RIMS2	2.18994	2.94815	3.41621	0.0214631	0.00675881	0.0530178	0.0239963	7	2.82393	0.0961631	0.858322	0.639236
CELF2	0.933612	2.89403	3.04141	0.0105712	0.00676706	0.0326781	0.0240101	16	2.82393	0.0961631	0.260176	0.235571
TSG101	-0.401086	-3.42804	-3.04009	0.00344983	0.00678696	0.0161555	0.0240652	16	2.82393	0.0961631	0.0342233	0.0435153
TMPPE	-0.511464	-3.14082	-3.03978	0.00631565	0.0067916	0.0237182	0.0240661	16	2.82393	0.0961631	0.0662954	0.0707761
ITGB6	-1.21176	-3.48171	-3.6749	0.00308028	0.00162965	0.0150332	0.0095649	16	2.82393	0.0961631	0.302823	0.27182
TCEA3	0.907399	2.89658	3.03848	0.0105153	0.00681118	0.0326041	0.0240971	16	2.82393	0.0961631	0.245338	0.222959
PEX5	-0.463713	-3.22963	-3.03832	0.00524089	0.00681349	0.0211551	0.0240971	16	2.82393	0.0961631	0.0515388	0.0582332
PPIL1	0.396255	3.44373	3.03696	0.00333748	0.006834	0.0158094	0.0241541	16	2.82393	0.0961631	0.0331004	0.0425609
UGT1A6	-1.20952	-2.15899	-2.31685	0.0463821	0.0319445	0.0882394	0.066239	16	2.82393	0.0961631	0.784636	0.681353
ENPP7	1.12783	9.41204	4.52046	0.0111008	0.00684742	0.0337329	0.0241582	2	2.82393	0.0961631	0.0143587	0.062247
FCF1	0.439515	3.28808	3.03602	0.00463419	0.00684835	0.0195237	0.0241582	16	2.82393	0.0961631	0.0446685	0.0523936
RFESD	-0.579249	-3.6774	-3.32852	0.00624252	0.00687284	0.0235849	0.0242113	8	2.82393	0.0961631	0.0521038	0.0635987
JMJD6	0.462965	3.22557	3.03424	0.00528582	0.00687539	0.0212828	0.0242113	16	2.82393	0.0961631	0.051502	0.0582019
PBDC1	-0.549947	-3.08097	-3.03416	0.00715963	0.0068766	0.0255257	0.0242113	16	2.82393	0.0961631	0.0796541	0.0821307
CCDC25	-0.539523	-3.09338	-3.03378	0.00697595	0.00688238	0.0250625	0.0242161	16	2.82393	0.0961631	0.076049	0.0790665
C10orf88	2.56923	3.66556	5.29995	0.16955	0.00689827	0.20266	0.0242565	1	2.82393	0.0961631	0.327516	0.156665
ATPAF2	0.646822	2.99088	3.03153	0.0086423	0.00691663	0.0287073	0.0243056	16	2.82393	0.0961631	0.116926	0.113811
PTGR1	-1.20863	-3.43217	-3.62485	0.00341989	0.00182561	0.0160813	0.0103719	16	2.82393	0.0961631	0.31002	0.277938
BAG1	-0.736685	-2.94134	-3.03058	0.00958161	0.00693117	0.0306881	0.0243236	16	2.82393	0.0961631	0.156824	0.147724
SYT17	-0.884144	-2.89349	-3.03023	0.010583	0.00693657	0.0326781	0.0243236	16	2.82393	0.0961631	0.233422	0.212831
UBE3A	-0.368786	-3.57542	-3.03004	0.00252707	0.00693945	0.0133006	0.0243236	16	2.82393	0.0961631	0.0265971	0.0370332
UBE2F	-0.419171	-3.34122	-3.0292	0.00414324	0.00695242	0.0183154	0.0243535	16	2.82393	0.0961631	0.039347	0.0478704
FZR1	0.933788	3.27852	3.39675	0.0135146	0.00698116	0.0383976	0.0244386	7	2.82393	0.0961631	0.12619	0.117559
TCAF2	-0.76973	-2.96137	-3.07053	0.0103112	0.00699281	0.0322673	0.0244638	14	2.82393	0.0961631	0.164678	0.153178
STXBP5	-0.777208	-2.98031	-3.09596	0.0106339	0.00701076	0.0327914	0.024511	13	2.82393	0.0961631	0.163216	0.151249
SERPINA5	0.699581	2.95282	3.0251	0.00935543	0.00701577	0.0303081	0.024513	16	2.82393	0.0961631	0.140327	0.133702
VEZT	-0.589767	-3.02785	-3.02471	0.0080006	0.00702181	0.0274158	0.0245185	16	2.82393	0.0961631	0.0948488	0.0950459
CLTA	0.509479	3.12199	3.02286	0.00657005	0.00705059	0.0242864	0.0246034	16	2.82393	0.0961631	0.0665779	0.0710162
NMRAL1	-0.607637	-3.00867	-3.02161	0.0083275	0.00707012	0.0281594	0.0246502	16	2.82393	0.0961631	0.101972	0.1011
SMYD2	-1.20823	-3.85956	-4.04844	0.00138708	0.000697099	0.00904968	0.00565352	16	2.82393	0.0961631	0.244999	0.222671
SNX21	-0.692596	-2.95093	-3.02007	0.00939234	0.00709417	0.0303405	0.0247084	16	2.82393	0.0961631	0.137715	0.131482
MRTFA	-0.619573	-3.08884	-3.08998	0.00863011	0.00709876	0.0287073	0.0247087	13	2.82393	0.0961631	0.0965616	0.0964905
BOLA3	0.909587	2.87644	3.01916	0.010964	0.0071085	0.0334259	0.024727	16	2.82393	0.0961631	0.249988	0.226912
SGSH	-0.930172	-2.94446	-3.06221	0.0106621	0.00711779	0.0328246	0.0247437	14	2.82393	0.0961631	0.174644	0.161471
SDS	-1.20647	-2.57114	-2.97007	0.049966	0.0183212	0.0923211	0.0455712	5	2.82393	0.0961631	0.314546	0.235724
IGBP1	-0.42946	-3.29003	-3.01768	0.00461524	0.00713171	0.0195021	0.0247608	16	2.82393	0.0961631	0.0425976	0.0506334
PPM1F	0.447281	3.23827	3.01649	0.00514644	0.00715048	0.020946	0.0248103	16	2.82393	0.0961631	0.0476951	0.0549661
STX2	0.557605	3.05016	3.01619	0.00763628	0.00715523	0.0266699	0.0248111	16	2.82393	0.0961631	0.0835506	0.0854427
PARP10	-0.310976	-4.11006	-3.01529	0.00081909	0.00716953	0.00651892	0.024845	16	2.82393	0.0961631	0.0143119	0.026591
FES	0.390771	3.42905	3.01407	0.00344249	0.00718891	0.016144	0.0248965	16	2.82393	0.0961631	0.0324666	0.0420222
NAXD	0.445433	3.23777	3.01286	0.00515193	0.00720809	0.0209532	0.0249472	16	2.82393	0.0961631	0.0473167	0.0546445
MCCD1	2.07451	2.7938	3.01185	0.0130065	0.00722419	0.0374831	0.0249872	16	2.82393	0.0961631	1.37841	1.18605
SBF2	-0.501992	-3.11846	-3.01097	0.0066189	0.00723827	0.024354	0.0250202	16	2.82393	0.0961631	0.0647821	0.0694898
APEH	-0.690456	-2.9415	-3.01045	0.00957848	0.00724655	0.0306881	0.0250206	16	2.82393	0.0961631	0.137745	0.131507
AK3	0.772702	2.90558	3.01039	0.0103208	0.0072475	0.0322673	0.0250206	16	2.82393	0.0961631	0.176807	0.164709
OXLD1	0.376643	3.4921	3.00995	0.00301341	0.00725466	0.0148353	0.0250281	16	2.82393	0.0961631	0.0290821	0.0391454
MRPS34	0.749272	2.91372	3.00969	0.0101477	0.00725876	0.0319742	0.0250281	16	2.82393	0.0961631	0.165319	0.154944
PDPK1	-0.437097	-3.25353	-3.00827	0.0049839	0.00728154	0.0204825	0.0250909	16	2.82393	0.0961631	0.0451219	0.052779
TBC1D31	1.17137	3.94049	4.0326	0.029127	0.00729721	0.0643282	0.0251291	3	2.82393	0.0961631	0.106039	0.10125
PLCB4	-1.20431	-3.15827	-3.34838	0.00608865	0.00340966	0.0231894	0.015195	16	2.82393	0.0961631	0.363511	0.323404
CCL15-CCL14	1.43558	4.21961	4.4455	0.0518355	0.00732366	0.094317	0.0251887	2	2.82393	0.0961631	0.115746	0.104282
MAPRE2	-0.701997	-2.93002	-3.00533	0.00980984	0.00732899	0.031222	0.0251913	16	2.82393	0.0961631	0.143506	0.136404
FMNL3	0.633371	2.96761	3.00286	0.00907175	0.00736914	0.029679	0.0252889	16	2.82393	0.0961631	0.113879	0.111221
ATP5ME	1.26513	2.81452	3.00278	0.0124623	0.00737045	0.0364174	0.0252889	16	2.82393	0.0961631	0.50513	0.443778
MAN2A1	0.484738	3.13741	3.00273	0.00636098	0.00737121	0.0237533	0.0252889	16	2.82393	0.0961631	0.0596775	0.065151
ARFGEF2	-0.469126	-3.16677	-3.00181	0.0059809	0.00738619	0.0229884	0.025317	16	2.82393	0.0961631	0.0548636	0.0610593
ANGPTL2	0.986818	2.84434	3.00166	0.0117174	0.00738859	0.0349473	0.025317	16	2.82393	0.0961631	0.30092	0.270203
SMTNL2	0.740161	2.90819	3.00106	0.010265	0.00739845	0.0321601	0.0253272	16	2.82393	0.0961631	0.161937	0.15207
TUBGCP3	0.300298	4.25017	3.00092	0.00061097	0.00740078	0.00546668	0.0253272	16	2.82393	0.0961631	0.0124805	0.0250344
GSS	-0.425537	-3.27475	-2.99979	0.00476615	0.00741922	0.0198664	0.0253603	16	2.82393	0.0961631	0.0422141	0.0503074
ZCRB1	-0.478113	-3.14591	-2.99976	0.00624863	0.00741967	0.0235923	0.0253603	16	2.82393	0.0961631	0.0577442	0.0635077
CYTH2	-0.322231	-3.90485	-2.9972	0.00126083	0.00746182	0.00849865	0.0254658	16	2.82393	0.0961631	0.0170242	0.0288964
POLE3	-0.748143	-2.90055	-2.99693	0.010429	0.00746626	0.0325335	0.0254658	16	2.82393	0.0961631	0.166321	0.155796
SERPINB9	0.549817	3.03527	2.99679	0.00787762	0.00746848	0.0271883	0.0254658	16	2.82393	0.0961631	0.0820319	0.0841518
WDR72	-0.464027	-3.1706	-2.99676	0.00593299	0.00746906	0.0229147	0.0254658	16	2.82393	0.0961631	0.0535479	0.0599409
COL8A1	0.932511	2.8598	3.01522	0.0119277	0.00749539	0.0353686	0.0255312	15	2.82393	0.0961631	0.262687	0.236304
C1orf210	-1.20399	-2.01034	-2.16019	0.0615639	0.0438691	0.105449	0.0812868	16	2.82393	0.0961631	0.8967	0.776605
GLS2	0.866643	2.86081	2.99424	0.0113247	0.00751062	0.0341007	0.0255599	16	2.82393	0.0961631	0.229426	0.209434
ZNF511-PRAP1	0.878923	2.85482	2.99125	0.011466	0.00756036	0.0343795	0.0257133	16	2.82393	0.0961631	0.236965	0.215842
NOP14	0.518092	3.06671	2.98972	0.00737644	0.00758587	0.0260857	0.0257841	16	2.82393	0.0961631	0.0713525	0.0750745
ARPIN	-0.568282	-3.11095	-3.05668	0.00827056	0.0076089	0.0280872	0.0258331	13	2.82393	0.0961631	0.0800854	0.0829546
AP1G2	-0.706941	-2.90911	-2.9883	0.0102455	0.00760966	0.0321387	0.0258331	16	2.82393	0.0961631	0.147634	0.139913
C9orf64	-0.481959	-3.12166	-2.98718	0.00657454	0.00762846	0.0242864	0.0258809	16	2.82393	0.0961631	0.0595921	0.0650784
SARS2	0.56098	3.00912	2.98531	0.00831975	0.00766013	0.0281501	0.0259255	16	2.82393	0.0961631	0.0868874	0.0882789
DEPTOR	0.743566	2.88996	2.98529	0.0106609	0.00766037	0.0328246	0.0259255	16	2.82393	0.0961631	0.1655	0.155098
YIPF4	0.606011	2.96787	2.98526	0.0090669	0.00766094	0.029679	0.0259255	16	2.82393	0.0961631	0.104235	0.103024
CEP70	0.96051	5.41985	3.73415	0.00561757	0.00766498	0.0221425	0.0259255	4	2.82393	0.0961631	0.0261726	0.0551366
CD99	0.623951	2.95398	2.98501	0.00933288	0.00766517	0.0302524	0.0259255	16	2.82393	0.0961631	0.111539	0.109232
MDP1	-0.672827	-2.9214	-2.98355	0.00998714	0.0076898	0.0315908	0.0259928	16	2.82393	0.0961631	0.132607	0.127139
URI1	-0.517351	-3.05897	-2.9828	0.00749684	0.00770252	0.0263462	0.0260065	16	2.82393	0.0961631	0.0715089	0.0752074
SCPEP1	0.547486	3.02077	2.98276	0.00811975	0.00770333	0.0277398	0.0260065	16	2.82393	0.0961631	0.0821202	0.0842269
LIG3	0.430955	3.2318	2.98208	0.00521694	0.00771487	0.021111	0.0260168	16	2.82393	0.0961631	0.0444543	0.0522115
RABL6	-0.606874	-2.96344	-2.98202	0.00915084	0.00771581	0.0298339	0.0260168	16	2.82393	0.0961631	0.104844	0.103542
XRCC6	0.481543	3.11368	2.98066	0.00668552	0.00773895	0.0245179	0.0260735	16	2.82393	0.0961631	0.0597948	0.0652507
FNBP1	-0.378699	-3.42793	-2.98048	0.00345067	0.00774211	0.0161555	0.0260735	16	2.82393	0.0961631	0.0305116	0.0403605
YES1	-0.531112	-3.03708	-2.98	0.00784783	0.00775019	0.0271524	0.0260847	16	2.82393	0.0961631	0.076454	0.0794107
CSTF2T	0.490527	3.09612	2.97942	0.00693603	0.0077602	0.0249668	0.0260883	16	2.82393	0.0961631	0.0627524	0.0677646
MTX2	0.650074	2.93015	2.97939	0.00980725	0.00776074	0.031222	0.0260883	16	2.82393	0.0961631	0.123051	0.119018
GOLM1	-0.922021	-2.83307	-2.97894	0.0119938	0.00776843	0.0354822	0.0260982	16	2.82393	0.0961631	0.264794	0.239497
OLFML2A	1.18436	3.80029	3.97249	0.0319983	0.00780248	0.0685567	0.0261966	3	2.82393	0.0961631	0.11655	0.106665
NUB1	-0.525044	-3.03982	-2.97592	0.007803	0.00782031	0.0270844	0.0262404	16	2.82393	0.0961631	0.0745822	0.0778197
COL5A1	0.6724	2.91273	2.97548	0.0101686	0.00782777	0.0320045	0.0262494	16	2.82393	0.0961631	0.133228	0.127667
ENDOD1	-0.780663	-2.86478	-2.97434	0.0112319	0.00784761	0.0338939	0.0262999	16	2.82393	0.0961631	0.185646	0.172222
STRAP	-0.349555	-3.58916	-2.97209	0.00245478	0.00788652	0.0130561	0.0264142	16	2.82393	0.0961631	0.0237129	0.0345817
NAP1L5	-0.642331	-2.92535	-2.97075	0.00990552	0.00790987	0.0314014	0.0264692	16	2.82393	0.0961631	0.120532	0.116876
GIGYF2	0.392482	3.3473	2.97059	0.00409052	0.00791256	0.0182421	0.0264692	16	2.82393	0.0961631	0.0343709	0.0436408
EPS8L2	-0.49971	-3.06854	-2.96984	0.00734819	0.00792566	0.0260287	0.0264969	16	2.82393	0.0961631	0.0662998	0.0707798
SPECC1L	-0.472203	-3.11521	-2.96871	0.00666405	0.00794538	0.0244882	0.0265467	16	2.82393	0.0961631	0.0574411	0.0632501
DNAJB1	-0.439991	-3.18705	-2.9684	0.00573153	0.00795088	0.0223637	0.0265489	16	2.82393	0.0961631	0.0476485	0.0549265
ZBED3	-0.537065	-4.93696	-3.31784	0.00168094	0.00796318	0.0102407	0.0265739	7	2.82393	0.0961631	0.0184086	0.0407594
RAB22A	-0.556565	-2.99092	-2.96636	0.00864159	0.00798664	0.0287073	0.026636	16	2.82393	0.0961631	0.0865689	0.0880082
UBA3	-0.41242	-3.26436	-2.96576	0.00487158	0.00799725	0.020177	0.0266552	16	2.82393	0.0961631	0.0399046	0.0483444
MFF	0.581013	2.9658	2.9653	0.00910607	0.00800544	0.0297558	0.0266632	16	2.82393	0.0961631	0.0959464	0.0959789
CZIB	-0.399862	-3.30819	-2.96492	0.00444201	0.00801209	0.0190369	0.0266632	16	2.82393	0.0961631	0.0365241	0.045471
ATP6V1A	-0.685828	-2.89386	-2.9648	0.0105748	0.0080142	0.0326781	0.0266632	16	2.82393	0.0961631	0.140415	0.133777
BAG6	-0.37675	-3.4082	-2.96397	0.00359741	0.00802882	0.0165903	0.0266957	16	2.82393	0.0961631	0.030549	0.0403923
PITPNM1	0.561064	2.98298	2.96364	0.00878586	0.00803471	0.0290302	0.0266992	16	2.82393	0.0961631	0.0884431	0.0896012
ROCK2	0.37618	3.40865	2.96262	0.00359394	0.0080527	0.0165903	0.0267352	16	2.82393	0.0961631	0.0304485	0.0403068
FYCO1	-1.20383	-4.65017	-4.80631	0.000266771	0.000125735	0.00334172	0.00203658	16	2.82393	0.0961631	0.167547	0.156838
PRCC	0.537102	3.00609	2.96092	0.0083724	0.00808286	0.0281695	0.0268017	16	2.82393	0.0961631	0.0798083	0.0822618
ZNF777	0.823325	3.11745	3.17778	0.0123693	0.00808913	0.036208	0.0268017	9	2.82393	0.0961631	0.114136	0.109843
HFE	1.35	2.82809	3.05602	0.0152295	0.00809369	0.0419795	0.0268017	12	2.82393	0.0961631	0.390629	0.334534
AFF1	0.677682	2.89311	2.96025	0.0105914	0.0080948	0.0326781	0.0268017	16	2.82393	0.0961631	0.137171	0.131019
IGLV2-23	-1.19957	-1.0773	-1.16951	0.298366	0.2576	0.281967	0.250252	15	2.82393	0.0961631	2.18802	1.85659
GREB1	-1.19864	-6.67408	-3.53524	0.0946826	0.0259736	0.140777	0.0575746	1	2.82393	0.0961631	0.0215032	0.0766387
CARNMT1	-1.19747	-5.35723	-5.45217	6.41488e-05	3.02071e-05	0.00153874	0.000888367	16	2.82393	0.0961631	0.124909	0.120596
TANC2	0.427296	3.20702	2.95853	0.00549605	0.00812559	0.0217563	0.0268077	16	2.82393	0.0961631	0.0443809	0.0521492
INF2	0.478381	3.08954	2.95834	0.00703225	0.00812903	0.0251685	0.0268077	16	2.82393	0.0961631	0.0599376	0.0653721
STON1	0.489935	3.15606	2.99974	0.00700674	0.00812968	0.025112	0.0268077	14	2.82393	0.0961631	0.0587397	0.0650213
NAF1	-0.519907	-3.0992	-2.99968	0.00784486	0.00813074	0.0271524	0.0268077	14	2.82393	0.0961631	0.0685956	0.0732229
LRRC20	0.552826	2.98349	2.95693	0.00877644	0.00815427	0.0290302	0.0268234	16	2.82393	0.0961631	0.0858356	0.0873849
TMSB4X	-0.946545	-2.8062	-2.95685	0.012678	0.00815569	0.0367999	0.0268234	16	2.82393	0.0961631	0.284436	0.256192
NCL	0.489396	3.06829	2.95685	0.00735201	0.00815572	0.0260287	0.0268234	16	2.82393	0.0961631	0.0636014	0.0684862
ITGAV	1.11545	2.78303	2.95682	0.0132986	0.00815619	0.0379754	0.0268234	16	2.82393	0.0961631	0.401612	0.35579
AMPH	-1.19733	-3.64112	-3.84387	0.00452838	0.00207957	0.0192506	0.0111103	10	2.82393	0.0961631	0.180223	0.161712
PEAR1	0.93511	2.80754	2.95613	0.012643	0.00816856	0.0367361	0.0268234	16	2.82393	0.0961631	0.27734	0.25016
WDR77	-0.509503	-3.03593	-2.95593	0.00786673	0.00817224	0.0271718	0.0268234	16	2.82393	0.0961631	0.0704127	0.0742757
ATG2B	-0.534324	-3.0031	-2.9558	0.00842478	0.00817453	0.0282007	0.0268234	16	2.82393	0.0961631	0.0791423	0.0816957
GABARAPL1	-0.902863	-2.81258	-2.95492	0.0125123	0.00819043	0.0365258	0.0268596	16	2.82393	0.0961631	0.257617	0.233396
BAG2	0.633311	2.91212	2.95378	0.0101815	0.00821092	0.0320222	0.026909	16	2.82393	0.0961631	0.118237	0.114926
GXYLT2	1.97607	4.6402	5.03632	0.13513	0.00821528	0.175836	0.026909	1	2.82393	0.0961631	0.120904	0.102633
TRIOBP	-0.543413	-2.98872	-2.95272	0.00868126	0.00823003	0.0288027	0.0269412	16	2.82393	0.0961631	0.0826473	0.0846749
PLEKHA7	-0.65602	-2.89625	-2.9522	0.0105226	0.00823951	0.0326086	0.0269562	16	2.82393	0.0961631	0.128263	0.123447
ERP29	-0.300728	-4.08237	-2.9513	0.000868066	0.00825578	0.00674001	0.0269934	16	2.82393	0.0961631	0.0135663	0.0259573
TELO2	-0.458057	-3.11899	-2.95042	0.00661152	0.00827179	0.024354	0.0270297	16	2.82393	0.0961631	0.0539201	0.0602573
KRT8	-1.18878	-4.11066	-4.28804	0.000818058	0.000404502	0.00651892	0.00404877	16	2.82393	0.0961631	0.209085	0.192144
ATP5MF-PTCD1	1.25685	2.7635	2.94945	0.0138444	0.00828943	0.0391384	0.0270552	16	2.82393	0.0961631	0.517116	0.453966
HDDC2	0.536621	2.99174	2.94879	0.00862687	0.00830153	0.0287073	0.0270657	16	2.82393	0.0961631	0.080432	0.0827919
IL1RN	-0.932336	-3.19468	-3.11617	0.00957783	0.00830628	0.0306881	0.0270657	10	2.82393	0.0961631	0.0780733	0.0820568
RNASEL	-0.572007	-2.95421	-2.94847	0.00932835	0.00830743	0.0302524	0.0270657	16	2.82393	0.0961631	0.0937257	0.0940914
CA9	-1.18848	-4.17379	-4.34876	0.00071673	0.000352486	0.00599168	0.00368537	16	2.82393	0.0961631	0.202705	0.186722
UNC45A	-0.426791	-3.19063	-2.94661	0.00568864	0.00834144	0.0222839	0.0271444	16	2.82393	0.0961631	0.0447321	0.0524476
PRDX5	-0.486255	-3.05661	-2.94396	0.00753387	0.00839022	0.026429	0.027287	16	2.82393	0.0961631	0.0632686	0.0682033
FAM160A2	-0.355879	-3.48303	-2.94084	0.00307169	0.00844794	0.0150191	0.0274584	16	2.82393	0.0961631	0.0260993	0.0366102
VPS13B	0.746854	2.84035	2.93987	0.0118144	0.00846591	0.0351465	0.0275006	16	2.82393	0.0961631	0.172849	0.161345
TBCD	0.389417	3.30719	2.93908	0.00445134	0.00848065	0.0190379	0.0275322	16	2.82393	0.0961631	0.0346617	0.043888
MID1	0.462724	3.09305	2.93868	0.00698083	0.00848809	0.0250641	0.0275401	16	2.82393	0.0961631	0.0559516	0.061984
AAR2	-0.352799	-3.49592	-2.93724	0.00298921	0.00851495	0.0147804	0.027607	16	2.82393	0.0961631	0.0254609	0.0360675
CORO7-PAM16	-0.702509	-2.85563	-2.93704	0.0114468	0.00851875	0.0343585	0.027607	16	2.82393	0.0961631	0.1513	0.143029
RRP12	0.534293	2.97912	2.93629	0.00885688	0.00853284	0.0292477	0.0276364	16	2.82393	0.0961631	0.0804127	0.0827756
BNC2	1.05762	2.76862	2.93551	0.0136993	0.00854749	0.0388247	0.0276675	16	2.82393	0.0961631	0.364814	0.324511
RNF138	2.22787	2.80111	3.10029	0.0187587	0.00856247	0.048507	0.0276976	10	2.82393	0.0961631	0.579869	0.473354
SH3GLB2	-1.18629	-7.47534	-7.19609	1.32176e-06	8.22327e-07	0.00020137	0.00014791	16	2.82393	0.0961631	0.0629592	0.0679404
STAT2	-0.417113	-3.20045	-2.93421	0.00557244	0.00857189	0.0219969	0.0276976	16	2.82393	0.0961631	0.0424645	0.0505202
DEF8	-0.991426	-3.1725	-3.36274	0.0192578	0.00859035	0.0493882	0.0277265	6	2.82393	0.0961631	0.14649	0.130384
PLXNC1	-0.757856	-2.98983	-3.02665	0.0112779	0.0085909	0.0339781	0.0277265	12	2.82393	0.0961631	0.110145	0.107482
SNF8	0.341718	3.56417	2.93197	0.00258788	0.0086142	0.0134611	0.0277854	16	2.82393	0.0961631	0.0229805	0.0339592
CEBPD	1.48172	3.15561	3.47901	0.0252193	0.00862611	0.058768	0.0277951	5	2.82393	0.0961631	0.188982	0.15548
ALDH1A1	-0.813264	-2.80958	-2.93102	0.0125899	0.00863213	0.0366546	0.0277951	16	2.82393	0.0961631	0.209469	0.192471
ZCCHC9	1.16162	2.75328	2.93101	0.0141385	0.00863239	0.039849	0.0277951	16	2.82393	0.0961631	0.445009	0.392676
ZNF652	0.606212	3.07997	3.05644	0.010472	0.00864541	0.0326041	0.0278092	11	2.82393	0.0961631	0.0893997	0.0907813
JUP	-0.679314	-2.85939	-2.93025	0.0113581	0.00864687	0.034148	0.0278092	16	2.82393	0.0961631	0.141103	0.134361
ABHD4	-0.589092	-2.91566	-2.92837	0.0101069	0.00868255	0.0318993	0.0279076	16	2.82393	0.0961631	0.102055	0.101171
UNC119B	-0.491723	-3.02604	-2.92741	0.008031	0.00870088	0.0275032	0.0279502	16	2.82393	0.0961631	0.0660135	0.0705365
TMEM51	-1.18554	-3.10702	-3.29414	0.0067795	0.00385159	0.0247191	0.0164584	16	2.82393	0.0961631	0.363987	0.323809
HECTD1	-0.391509	-3.27649	-2.92575	0.00474872	0.0087327	0.0198137	0.0280197	16	2.82393	0.0961631	0.035695	0.0447663
INPP5B	0.542063	2.9562	2.92477	0.00928983	0.00875138	0.0301745	0.0280633	16	2.82393	0.0961631	0.0840566	0.0858728
MTAP	-0.357405	-3.44128	-2.92417	0.00335473	0.00876292	0.0158645	0.0280839	16	2.82393	0.0961631	0.0269663	0.037347
RETREG3	0.723016	2.83253	2.92379	0.0120071	0.0087703	0.0354822	0.0280911	16	2.82393	0.0961631	0.162887	0.152878
TCEAL8	-1.18549	-3.48491	-3.67126	0.0733914	0.0153698	0.118235	0.0406	2	2.82393	0.0961631	0.115722	0.104272
ALDOA	-0.472113	-3.05123	-2.92119	0.00761914	0.00882042	0.0266288	0.0282043	16	2.82393	0.0961631	0.0598525	0.0652997
LYRM9	0.815251	2.79882	2.92116	0.0128727	0.00882109	0.0372307	0.0282043	16	2.82393	0.0961631	0.212116	0.194721
CDV3	-0.634318	-2.8745	-2.9209	0.011008	0.00882614	0.0335233	0.0282043	16	2.82393	0.0961631	0.121739	0.117902
SERPINB6	0.611025	2.88956	2.92034	0.0106697	0.00883704	0.0328284	0.0282125	16	2.82393	0.0961631	0.111788	0.109444
ANGEL1	-1.18448	-2.6938	-2.86151	0.0166646	0.0104444	0.0446472	0.0315255	15	2.82393	0.0961631	0.341193	0.302372
PCDH1	-1.1842	-5.70159	-5.74848	3.27513e-05	1.59358e-05	0.00102565	0.000658941	16	2.82393	0.0961631	0.107845	0.106092
PPIA	-0.478759	-3.03664	-2.91913	0.00785513	0.00886048	0.0271524	0.0282484	16	2.82393	0.0961631	0.0621426	0.0672463
EPN3	-1.1794	-2.37825	-2.54472	0.0301968	0.0198705	0.0658927	0.04795	16	2.82393	0.0961631	0.61482	0.537012
PCOLCE	0.63758	2.86942	2.91818	0.0111245	0.00887886	0.0337706	0.0282742	16	2.82393	0.0961631	0.12343	0.119339
PIP4P1	-1.17925	-2.56966	-2.74335	0.0205684	0.0129936	0.0515302	0.0362896	16	2.82393	0.0961631	0.526499	0.461941
ZNF277	-0.784549	-4.56781	-3.33833	0.00381931	0.00892638	0.0172787	0.0283926	6	2.82393	0.0961631	0.0258126	0.0483269
CMPK1	-0.442485	-3.10478	-2.91546	0.0068114	0.00893201	0.0247642	0.0283941	16	2.82393	0.0961631	0.0507782	0.0575867
SVBP	1.03984	2.83732	3.07775	0.0176292	0.00893984	0.0463623	0.0284026	10	2.82393	0.0961631	0.302206	0.256834
COPG1	-0.35427	-3.43988	-2.91346	0.00336469	0.00897137	0.0158982	0.0284758	16	2.82393	0.0961631	0.0265168	0.036965
PBX1	0.481685	3.02359	2.91303	0.00807214	0.0089799	0.0276273	0.0284758	16	2.82393	0.0961631	0.0634485	0.0683563
PELP1	0.308499	3.85392	2.91285	0.00140367	0.00898342	0.00913677	0.0284758	16	2.82393	0.0961631	0.0160193	0.0280423
ATP5F1D	0.757081	2.80808	2.91284	0.0126289	0.00898361	0.0367141	0.0284758	16	2.82393	0.0961631	0.181721	0.168885
UPRT	-0.729884	-2.81728	-2.91208	0.0123914	0.00899863	0.0362479	0.028505	16	2.82393	0.0961631	0.167798	0.157052
SDC4	-0.749308	-2.80961	-2.91169	0.0125892	0.00900627	0.0366546	0.028505	16	2.82393	0.0961631	0.177815	0.165566
ARIH1	-0.37477	-3.32476	-2.91138	0.00428959	0.00901236	0.0186372	0.028505	16	2.82393	0.0961631	0.0317651	0.041426
SEPSECS	-0.416407	-3.16777	-2.91132	0.00596841	0.00901355	0.0229806	0.028505	16	2.82393	0.0961631	0.0431986	0.0511442
PPM1G	0.37053	3.34461	2.91094	0.00411381	0.00902106	0.0183086	0.0285124	16	2.82393	0.0961631	0.030683	0.0405062
BCAS4	1.407	2.85101	3.03385	0.0157682	0.00903962	0.0429607	0.0285546	11	2.82393	0.0961631	0.224818	0.198536
TFAM	0.700941	2.82435	2.90742	0.0122118	0.00909088	0.0359088	0.0287001	16	2.82393	0.0961631	0.15398	0.145307
IRF2BPL	-0.527362	-2.95135	-2.90704	0.00938421	0.00909851	0.0303405	0.0287077	16	2.82393	0.0961631	0.0798212	0.0822728
HSPG2	0.44852	3.078	2.90618	0.00720423	0.00911577	0.0256253	0.0287457	16	2.82393	0.0961631	0.0530844	0.059547
NPRL2	-0.486408	-3.00651	-2.9059	0.0083651	0.00912131	0.0281695	0.0287466	16	2.82393	0.0961631	0.0654358	0.0700454
ILDR2	1.76963	5.72783	4.88029	0.110036	0.00914157	0.154564	0.028794	1	2.82393	0.0961631	0.0636348	0.0876565
PIK3C2A	-0.360015	-3.38799	-2.90408	0.00375414	0.00915767	0.0171011	0.028814	16	2.82393	0.0961631	0.0282292	0.0384205
NUP153	0.371413	3.328	2.90405	0.00426041	0.0091584	0.0185736	0.028814	16	2.82393	0.0961631	0.0311379	0.0408928
WBP4	0.674271	2.83254	2.90335	0.0120067	0.00917233	0.0354822	0.0288413	16	2.82393	0.0961631	0.141663	0.134837
CYBRD1	-1.17913	-4.59272	-4.74327	0.00030023	0.000144802	0.00356291	0.00220953	16	2.82393	0.0961631	0.164787	0.154492
ERBIN	-0.346365	-3.46716	-2.90121	0.0031764	0.00921549	0.0152905	0.028944	16	2.82393	0.0961631	0.0249495	0.0356328
ADIPOQ	0.608794	2.86683	2.89898	0.0111844	0.00926066	0.0338047	0.0290692	16	2.82393	0.0961631	0.11274	0.110253
BCAT2	0.807309	2.77765	2.89859	0.0134468	0.00926855	0.0382823	0.0290774	16	2.82393	0.0961631	0.211186	0.19393
BSDC1	-0.422291	-3.13071	-2.89789	0.00645104	0.00928286	0.0239553	0.0291057	16	2.82393	0.0961631	0.045486	0.0530885
KCTD12	1.21261	2.71537	2.89637	0.015283	0.00931367	0.0420858	0.029179	16	2.82393	0.0961631	0.498568	0.4382
LSR	-0.767046	-2.78727	-2.89622	0.013183	0.00931685	0.0377986	0.029179	16	2.82393	0.0961631	0.189333	0.175356
EGFR	-0.755699	-2.79069	-2.89588	0.0130902	0.00932383	0.0376474	0.0291842	16	2.82393	0.0961631	0.183321	0.170246
KHDRBS2	-1.17697	-1.32206	-2.10111	0.412264	0.106712	0.338044	0.143663	1	2.82393	0.0961631	0.528373	0.209191
AZIN2	1.01167	3.46395	3.58026	0.0257249	0.00936516	0.0595524	0.029277	4	2.82393	0.0961631	0.113729	0.10646
NFASC	0.765528	2.78504	2.89362	0.0132436	0.00936994	0.0378953	0.029277	16	2.82393	0.0961631	0.188886	0.174976
GET4	-0.475633	-3.00797	-2.89339	0.00833965	0.00937476	0.0281695	0.029277	16	2.82393	0.0961631	0.0625082	0.0675571
TSC22D2	-0.613804	-2.85641	-2.89288	0.0114283	0.00938531	0.0343212	0.0292933	16	2.82393	0.0961631	0.115441	0.112549
PPM1A	-0.870182	-2.75503	-2.89152	0.0140875	0.00941325	0.0397252	0.0293485	16	2.82393	0.0961631	0.249406	0.226417
SSB	0.425122	3.11349	2.89144	0.00668809	0.00941494	0.0245179	0.0293485	16	2.82393	0.0961631	0.0466092	0.0540432
DDX42	0.410615	3.15449	2.89105	0.00613711	0.00942286	0.0232837	0.0293485	16	2.82393	0.0961631	0.0423596	0.0504311
TNK1	0.624544	3.13574	3.09496	0.01201	0.00942435	0.0354822	0.0293485	9	2.82393	0.0961631	0.0865493	0.0888454
C2orf49	0.575174	2.88266	2.89	0.0108234	0.00944452	0.03314	0.0293947	16	2.82393	0.0961631	0.0995291	0.0990242
PBK	2.30262	3.38619	4.82817	0.182809	0.00947932	0.211728	0.0294863	1	2.82393	0.0961631	0.308269	0.151631
PTRH1	0.60668	2.85428	2.88663	0.0114789	0.00951452	0.0343816	0.0295791	16	2.82393	0.0961631	0.112945	0.110428
GNB2	-0.448413	-3.04831	-2.8847	0.00766582	0.00955486	0.026726	0.0296805	16	2.82393	0.0961631	0.0540976	0.0604082
EML4	0.406556	3.1572	2.88455	0.00610224	0.00955794	0.0232105	0.0296805	16	2.82393	0.0961631	0.0414547	0.049662
ENG	0.677174	2.80957	2.8836	0.0125903	0.00957783	0.0366546	0.0297142	16	2.82393	0.0961631	0.145231	0.13787
PSMF1	-0.394296	-3.19717	-2.88351	0.00561097	0.00957961	0.0221335	0.0297142	16	2.82393	0.0961631	0.0380235	0.0467455
PDLIM4	-0.631607	-2.83312	-2.88242	0.0119925	0.00960261	0.0354822	0.0297688	16	2.82393	0.0961631	0.124252	0.120038
STRN3	-0.404973	-3.15833	-2.882	0.00608788	0.00961143	0.0231894	0.0297794	16	2.82393	0.0961631	0.0411034	0.0493633
HSP90AA1	-0.423005	-3.10453	-2.88148	0.00681493	0.00962227	0.0247642	0.0297805	16	2.82393	0.0961631	0.046413	0.0538764
TES	-1.17452	-8.46697	-7.89596	2.6362e-07	2.16953e-07	8.74124e-05	9.61497e-05	16	2.82393	0.0961631	0.0481066	0.0553159
RFX3	1.02003	3.40733	3.29026	0.0143657	0.00962882	0.0403482	0.0297805	6	2.82393	0.0961631	0.0784164	0.0840959
ARL6	-1.17369	-3.50651	-3.69314	0.00292305	0.00156356	0.0145301	0.00927601	16	2.82393	0.0961631	0.280087	0.252495
VPS25	0.389503	3.2076	2.87898	0.00548932	0.00967509	0.0217563	0.0298924	16	2.82393	0.0961631	0.0368639	0.0457598
NTHL1	0.507619	2.93949	2.87759	0.00961855	0.00970446	0.0307614	0.0299663	16	2.82393	0.0961631	0.074554	0.0777957
FAM185A	0.659866	2.8088	2.87491	0.0126103	0.00976154	0.0366788	0.0301256	16	2.82393	0.0961631	0.137978	0.131705
COL4A3	0.547464	2.88917	2.87385	0.0106782	0.0097843	0.0328284	0.0301789	16	2.82393	0.0961631	0.0897644	0.0907243
STARD4	-0.801717	-3.33675	-3.27927	0.0156748	0.00979745	0.0428298	0.0302026	6	2.82393	0.0961631	0.0865937	0.0896562
MAP3K3	0.616151	2.83138	2.87212	0.0120356	0.00982132	0.0355204	0.0302461	16	2.82393	0.0961631	0.118391	0.115056
UBA6	-0.595469	-2.8457	-2.872	0.0116844	0.00982382	0.0348838	0.0302461	16	2.82393	0.0961631	0.109466	0.10747
MYO1C	0.414928	3.11256	2.87181	0.00670119	0.00982808	0.0245447	0.0302461	16	2.82393	0.0961631	0.0444273	0.0521886
KCTD16	1.58357	2.67238	2.87101	0.0166888	0.00984508	0.0446509	0.0302815	16	2.82393	0.0961631	0.877843	0.760577
DNASE1	-1.17169	-0.884475	-1.13884	0.426402	0.293166	0.344748	0.268176	4	2.82393	0.0961631	2.3399	1.41138
WDR59	-0.411687	-3.11848	-2.86947	0.00661861	0.00987831	0.024354	0.0303498	16	2.82393	0.0961631	0.0435702	0.05146
CYP8B1	0.443484	3.79808	3.06733	0.00422982	0.00991751	0.0185323	0.0304532	9	2.82393	0.0961631	0.0297472	0.0456094
CDH13	0.830253	2.7393	2.86716	0.0145506	0.00992834	0.0406446	0.0304694	16	2.82393	0.0961631	0.229658	0.209632
TBC1D14	-0.817913	-2.74149	-2.86629	0.0144853	0.00994718	0.0405993	0.0305102	16	2.82393	0.0961631	0.222526	0.203569
NDUFAF1	0.80899	2.74129	2.86385	0.0144911	0.0100004	0.0405993	0.0306563	16	2.82393	0.0961631	0.217729	0.199492
SEMA5A	-0.993835	-2.70329	-2.86118	0.0156661	0.0100589	0.042827	0.0308184	16	2.82393	0.0961631	0.337897	0.301633
NAB1	0.535735	2.88569	2.8609	0.0107556	0.010065	0.0329684	0.03082	16	2.82393	0.0961631	0.0861671	0.0876666
AASS	1.19957	2.68132	2.86023	0.0163866	0.0100799	0.0441592	0.0308484	16	2.82393	0.0961631	0.50037	0.439732
UBQLN2	-0.493371	-2.93641	-2.85967	0.00968038	0.0100921	0.0309057	0.0308687	16	2.82393	0.0961631	0.0705754	0.074414
WDR47	0.305284	3.75051	2.85898	0.00174589	0.0101074	0.0104474	0.0308983	16	2.82393	0.0961631	0.0165641	0.0285054
RAE1	-0.331956	-3.48459	-2.85869	0.00306158	0.0101138	0.0150191	0.0309005	16	2.82393	0.0961631	0.022688	0.0337106
ATP6V1F	-0.730319	-2.75972	-2.85804	0.0139523	0.010128	0.039403	0.0309087	16	2.82393	0.0961631	0.175079	0.16324
STARD7	0.53617	2.88156	2.85786	0.0108481	0.010132	0.0331616	0.0309087	16	2.82393	0.0961631	0.0865543	0.0879957
GALM	-1.1708	-4.1258	-4.29761	0.000792514	0.000395817	0.00638854	0.00399414	16	2.82393	0.0961631	0.201322	0.185546
PPID	-0.524367	-2.89411	-2.85754	0.0105694	0.0101393	0.0326781	0.0309098	16	2.82393	0.0961631	0.0820691	0.0841835
SHMT2	0.987159	2.70023	2.85717	0.0157647	0.0101474	0.0429607	0.0309173	16	2.82393	0.0961631	0.334129	0.29843
CACTIN	-0.548109	-2.8681	-2.85672	0.0111549	0.0101573	0.0337734	0.0309305	16	2.82393	0.0961631	0.0913027	0.0920319
AUP1	0.712783	2.76348	2.8553	0.0138447	0.0101888	0.0391384	0.0310093	16	2.82393	0.0961631	0.166319	0.155794
SVEP1	-0.691301	-2.88852	-2.97243	0.0147449	0.0102037	0.0410631	0.0310375	11	2.82393	0.0961631	0.132179	0.124822
POU3F3	-0.770981	-2.74201	-2.85413	0.0144698	0.0102148	0.0405916	0.0310541	16	2.82393	0.0961631	0.197647	0.182422
UTP14A	0.532483	2.88054	2.85377	0.0108711	0.010223	0.033214	0.0310617	16	2.82393	0.0961631	0.0854286	0.087039
MRPL46	0.685144	2.77191	2.85229	0.0136068	0.0102561	0.0386208	0.0311452	16	2.82393	0.0961631	0.152738	0.144251
HEXB	-1.16787	-5.70934	-5.74423	3.22648e-05	1.60817e-05	0.00102177	0.000659234	16	2.82393	0.0961631	0.104606	0.10334
POLD3	0.993939	2.72453	2.9122	0.0173621	0.0102702	0.045862	0.0311535	13	2.82393	0.0961631	0.319409	0.279569
ZNF638	0.364632	3.26564	2.85013	0.00485844	0.0103046	0.0201522	0.0312406	16	2.82393	0.0961631	0.0311683	0.0409187
CDC5L	0.393161	3.14701	2.84952	0.00623418	0.0103181	0.0235692	0.0312644	16	2.82393	0.0961631	0.0390197	0.0475922
FKBP4	-0.58735	-2.82543	-2.84901	0.0121846	0.0103297	0.0358664	0.0312822	16	2.82393	0.0961631	0.108035	0.106254
VBP1	-0.375129	-3.21315	-2.84747	0.00542563	0.0103646	0.0216447	0.0313704	16	2.82393	0.0961631	0.0340753	0.0433896
CLTC	0.350668	3.33484	2.84721	0.00419937	0.0103702	0.0184646	0.0313704	16	2.82393	0.0961631	0.0276427	0.037922
CYSTM1	-0.923718	-2.69941	-2.84659	0.0157912	0.0103843	0.0430019	0.031381	16	2.82393	0.0961631	0.29274	0.26325
TRIM23	-0.72621	-2.78011	-2.88408	0.0147463	0.0103852	0.0410631	0.031381	14	2.82393	0.0961631	0.166321	0.154545
SYNJ1	0.446788	2.99705	2.84514	0.00853188	0.0104173	0.0285084	0.0314609	16	2.82393	0.0961631	0.0555592	0.0616505
AMACR	-1.16771	-1.8137	-1.95134	0.0885225	0.0660593	0.134464	0.10567	16	2.82393	0.0961631	1.03628	0.895245
FASTKD1	0.675523	2.76655	2.84326	0.0137577	0.01046	0.0389509	0.0315552	16	2.82393	0.0961631	0.149054	0.141119
TUBA1B	-0.286814	-3.98303	-2.84297	0.00106952	0.0104668	0.00765081	0.0315583	16	2.82393	0.0961631	0.0129633	0.0254447
PIP4K2B	0.363179	3.25881	2.84226	0.00492877	0.0104829	0.0203392	0.0315897	16	2.82393	0.0961631	0.0310501	0.0408182
EIF1AX	-0.439142	-3.00507	-2.83927	0.00839033	0.0105514	0.0281859	0.0317777	16	2.82393	0.0961631	0.0533878	0.0598048
PRICKLE3	-1.16567	-0.923549	-1.35917	0.453219	0.23418	0.357561	0.236959	2	2.82393	0.0961631	1.19479	0.551654
CDC37	-0.389766	-3.1402	-2.83773	0.00632383	0.0105869	0.0237331	0.0318309	16	2.82393	0.0961631	0.0385151	0.0471633
CRY2	-0.472535	-2.97551	-2.85516	0.00943126	0.0105878	0.0303753	0.0318309	15	2.82393	0.0961631	0.062308	0.0676718
NCKIPSD	-0.330707	-3.44914	-2.8374	0.00329958	0.0105945	0.0156826	0.0318309	16	2.82393	0.0961631	0.0229829	0.0339612
LRRC57	-0.538444	-2.85445	-2.83726	0.0114747	0.0105977	0.0343816	0.0318309	16	2.82393	0.0961631	0.0889559	0.0900371
DYNC2LI1	0.671969	2.7961	2.87357	0.0142896	0.0106179	0.0402147	0.0318563	14	2.82393	0.0961631	0.140779	0.13329
TRAF1	-0.694746	-4.02245	-3.33642	0.0100963	0.0106192	0.0318836	0.0318563	5	2.82393	0.0961631	0.042616	0.061943
PWP1	-0.352835	-3.30176	-2.83615	0.00450259	0.0106235	0.0191843	0.0318563	16	2.82393	0.0961631	0.0285491	0.0386924
FBXO38	-0.379571	-3.17469	-2.83539	0.00588234	0.0106412	0.0227893	0.0318918	16	2.82393	0.0961631	0.0357375	0.0448024
MIOS	-0.400564	-3.09932	-2.83467	0.00688964	0.0106578	0.0248511	0.0319243	16	2.82393	0.0961631	0.0417591	0.0499206
E2F3	1.05736	3.24001	3.22359	0.0176866	0.0106998	0.0464347	0.0320326	6	2.82393	0.0961631	0.0931887	0.0941406
UBE2G1	0.350585	3.30758	2.83247	0.00444772	0.0107089	0.0190369	0.0320398	16	2.82393	0.0961631	0.0280871	0.0382997
MCL1	0.49703	2.89663	2.83226	0.0105143	0.0107139	0.0326041	0.0320398	16	2.82393	0.0961631	0.0736069	0.0769907
PCCA	0.59615	2.79936	2.8318	0.0128582	0.0107246	0.0372271	0.0320543	16	2.82393	0.0961631	0.113379	0.110796
PYCR1	0.805269	2.7085	2.8311	0.0154997	0.0107409	0.0425399	0.0320857	16	2.82393	0.0961631	0.220986	0.20226
SNAP23	-0.532139	-2.85258	-2.83031	0.0115193	0.0107596	0.0344476	0.0321241	16	2.82393	0.0961631	0.0869992	0.0883739
NUDT19	0.591936	2.80008	2.8298	0.0128394	0.0107715	0.0372107	0.0321254	16	2.82393	0.0961631	0.111725	0.10939
GOSR1	0.429291	3.01377	2.82963	0.00823937	0.0107753	0.0280295	0.0321254	16	2.82393	0.0961631	0.0507253	0.0575418
LAMB3	0.940419	2.85283	2.86635	0.0127783	0.0107808	0.0370719	0.0321254	14	2.82393	0.0961631	0.101874	0.100915
COPZ1	-0.29363	-3.82832	-2.82929	0.00148154	0.0107834	0.00943359	0.0321254	16	2.82393	0.0961631	0.0147071	0.0269269
KIF5C	0.584335	3.22737	3.07223	0.0121046	0.0108057	0.035668	0.0321656	8	2.82393	0.0961631	0.0688406	0.0759689
ANGEL2	0.539807	2.84227	2.82822	0.0117676	0.0108086	0.0350414	0.0321656	16	2.82393	0.0961631	0.090175	0.0910733
HAGHL	-1.16408	-3.18069	-3.41492	0.00791109	0.00389528	0.0272415	0.0165807	12	2.82393	0.0961631	0.315726	0.273899
HAVCR1	1.29982	2.64188	2.82619	0.0177608	0.0108563	0.0465444	0.0322728	16	2.82393	0.0961631	0.60517	0.52881
EIF2S1	-0.43456	-2.99556	-2.82527	0.00855831	0.0108782	0.0285629	0.0323016	16	2.82393	0.0961631	0.0526116	0.0591451
G6PC	1.75195	2.62414	2.82487	0.0184146	0.0108876	0.047835	0.0323016	16	2.82393	0.0961631	1.11433	0.961585
GPD1L	-1.16353	-4.38498	-4.54228	0.000461411	0.00022757	0.00457158	0.00288371	16	2.82393	0.0961631	0.17602	0.16404
FGD2	-0.650711	-2.79527	-2.86135	0.0143129	0.0108949	0.0402599	0.0323016	14	2.82393	0.0961631	0.132091	0.12606
ITSN1	0.537968	2.83971	2.82455	0.0118301	0.0108954	0.0351717	0.0323016	16	2.82393	0.0961631	0.089723	0.0906891
ARHGAP26	0.54415	2.83098	2.82229	0.0120457	0.0109491	0.0355315	0.032379	16	2.82393	0.0961631	0.0923644	0.0929343
NEDD8	-0.35906	-3.24332	-2.82209	0.00509203	0.0109538	0.0207846	0.032379	16	2.82393	0.0961631	0.0306403	0.0404699
EIF4B	-0.330721	-3.41684	-2.82208	0.00353238	0.010954	0.0164055	0.032379	16	2.82393	0.0961631	0.0234215	0.034334
USP4	-0.386566	-3.12649	-2.82199	0.0065084	0.0109562	0.0241066	0.032379	16	2.82393	0.0961631	0.0382185	0.0469112
ZNF521	1.04347	6.31598	4.01303	0.024163	0.0109609	0.0571302	0.032379	2	2.82393	0.0961631	0.0272944	0.0676101
ACTB	-0.36504	-3.21397	-2.82177	0.00541632	0.0109614	0.0216229	0.032379	16	2.82393	0.0961631	0.0322506	0.0418386
BNIP3	1.05729	2.67299	2.85841	0.0181933	0.0109627	0.0473859	0.032379	14	2.82393	0.0961631	0.381367	0.333495
MAP2K1	-0.489173	-2.89328	-2.82107	0.0105876	0.0109781	0.0326781	0.0324071	16	2.82393	0.0961631	0.0714634	0.0751688
CABLES1	0.939346	2.67051	2.82026	0.0167529	0.0109975	0.0447768	0.0324469	16	2.82393	0.0961631	0.309317	0.27734
MTURN	-0.987475	-2.66326	-2.81995	0.0170029	0.011005	0.0452624	0.0324516	16	2.82393	0.0961631	0.34369	0.306556
TANC1	0.414936	3.03132	2.81699	0.0079429	0.011076	0.0273177	0.0326228	16	2.82393	0.0961631	0.0468425	0.0542415
SPAG9	0.424937	3.00592	2.81687	0.00837547	0.0110789	0.0281695	0.0326228	16	2.82393	0.0961631	0.0499614	0.0568924
FAM117B	0.900853	2.73234	2.85332	0.0161968	0.0110808	0.0438103	0.0326228	14	2.82393	0.0961631	0.190229	0.17444
UXT	-0.57701	-2.79561	-2.81619	0.0129582	0.0110954	0.0373822	0.0326482	16	2.82393	0.0961631	0.106501	0.10495
KPNA1	-0.349423	-3.28176	-2.81513	0.00469631	0.0111208	0.019661	0.0327056	16	2.82393	0.0961631	0.028342	0.0385163
PAFAH1B2	-0.352372	-3.26209	-2.81328	0.00489486	0.0111659	0.0202446	0.0328205	16	2.82393	0.0961631	0.029171	0.039221
LOXL2	0.699307	2.72368	2.81298	0.0150246	0.0111731	0.0416181	0.0328238	16	2.82393	0.0961631	0.164802	0.154505
RNASEH1	0.5684	3.35841	3.00247	0.00841038	0.0111789	0.0282007	0.0328238	9	2.82393	0.0961631	0.0468727	0.0586448
ZC2HC1A	-1.16343	-4.40093	-4.5573	0.00044638	0.000219988	0.00447307	0.00282671	16	2.82393	0.0961631	0.174717	0.162932
SNX5	-0.548122	-2.81343	-2.8106	0.0124904	0.011231	0.0364807	0.0329415	16	2.82393	0.0961631	0.0948905	0.0950814
IFIH1	-0.391053	-3.09154	-2.80975	0.00700282	0.0112517	0.025112	0.0329846	16	2.82393	0.0961631	0.04	0.0484255
TRMT10A	-0.408881	-3.03505	-2.8084	0.00788115	0.011285	0.0271883	0.0330297	16	2.82393	0.0961631	0.0453734	0.0529928
APOBR	-0.508995	-2.85174	-2.80838	0.0115394	0.0112854	0.0344711	0.0330297	16	2.82393	0.0961631	0.0796431	0.0821214
PFKFB2	-0.770141	-2.6946	-2.80836	0.0159475	0.0112859	0.0433647	0.0330297	16	2.82393	0.0961631	0.204218	0.188008
PPP3CC	0.577231	2.78619	2.80815	0.0132123	0.0112911	0.0378439	0.0330297	16	2.82393	0.0961631	0.107304	0.105633
CERT1	-0.465214	-2.91286	-2.80783	0.010166	0.0112989	0.0320045	0.0330331	16	2.82393	0.0961631	0.0637686	0.0686283
CNPY3	0.404001	3.04776	2.80761	0.00767465	0.0113043	0.0267377	0.0330331	16	2.82393	0.0961631	0.0439283	0.0517645
FMN1	-0.946548	-2.65631	-2.80713	0.0172458	0.011316	0.0457047	0.0330497	16	2.82393	0.0961631	0.317445	0.284249
GNAQ	-0.679183	-2.72523	-2.80655	0.0149769	0.0113303	0.0415474	0.033074	16	2.82393	0.0961631	0.155277	0.146409
FRAS1	0.523581	2.83146	2.80529	0.0120338	0.0113614	0.0355204	0.033147	16	2.82393	0.0961631	0.0854846	0.0870865
DSP	-0.819209	-2.67825	-2.80501	0.01649	0.0113684	0.0442423	0.0331499	16	2.82393	0.0961631	0.233899	0.213236
PEX11B	0.579045	2.78007	2.80401	0.0133799	0.011393	0.0381303	0.0332041	16	2.82393	0.0961631	0.108456	0.106612
GNPDA2	-0.510751	-2.84388	-2.80368	0.0117284	0.0114012	0.0349544	0.0332105	16	2.82393	0.0961631	0.0806371	0.0829662
ATP8A1	-0.805083	-2.67986	-2.80323	0.0164356	0.0114125	0.0441805	0.0332256	16	2.82393	0.0961631	0.22563	0.206208
POLB	0.414664	3.00752	2.80023	0.00834745	0.0114871	0.0281695	0.0334253	16	2.82393	0.0961631	0.0475242	0.0548209
ASMTL	0.704199	2.70738	2.79949	0.0155354	0.0115055	0.0425727	0.033461	16	2.82393	0.0961631	0.169135	0.158188
ZSCAN18	-0.643113	-2.73411	-2.79884	0.0147065	0.0115218	0.0410191	0.0334906	16	2.82393	0.0961631	0.138319	0.131995
ENTR1	-0.547444	-2.79973	-2.79846	0.0128485	0.0115313	0.0372181	0.0335007	16	2.82393	0.0961631	0.0955842	0.0956711
PIH1D1	-0.408852	-3.01967	-2.79796	0.00813848	0.0115438	0.0277869	0.0335191	16	2.82393	0.0961631	0.0458304	0.0533812
NOL6	0.442722	2.93954	2.79718	0.00961761	0.0115634	0.0307614	0.0335437	16	2.82393	0.0961631	0.0567079	0.0626269
KRT6A	-1.16137	-1.22846	-1.991	0.434962	0.120562	0.348969	0.155898	1	2.82393	0.0961631	0.595839	0.226834
RBM3	-0.381848	-3.10241	-2.79633	0.00684529	0.0115849	0.0247906	0.0335854	16	2.82393	0.0961631	0.0378724	0.046617
EIF4G1	-0.289406	-3.79368	-2.79557	0.00159383	0.0116039	0.00982968	0.0336226	16	2.82393	0.0961631	0.014549	0.0267926
METTL8	1.52999	2.89978	3.27388	0.0337993	0.0116425	0.0711371	0.0337169	5	2.82393	0.0961631	0.238615	0.187199
MCEE	0.531505	2.80937	2.79377	0.0125954	0.0116494	0.0366546	0.033719	16	2.82393	0.0961631	0.0894821	0.0904844
RAB33B	-1.16081	-3.1412	-3.32548	0.00631069	0.00358979	0.0237182	0.0155992	16	2.82393	0.0961631	0.341406	0.304615
SLX4	1.41188	2.95726	3.27231	0.0316189	0.0116695	0.0680283	0.0337396	5	2.82393	0.0961631	0.195377	0.159567
WDFY3	-0.390008	-3.06805	-2.79251	0.0073557	0.0116813	0.0260287	0.0337396	16	2.82393	0.0961631	0.0403981	0.0487638
SCAMP3	0.410825	3.00607	2.79234	0.00837285	0.0116855	0.0281695	0.0337396	16	2.82393	0.0961631	0.0466936	0.0541149
SMAD1	-0.540056	-2.79906	-2.7921	0.0128664	0.0116917	0.0372307	0.0337396	16	2.82393	0.0961631	0.0930668	0.0935313
MED1	0.410486	3.00652	2.79203	0.008365	0.0116933	0.0281695	0.0337396	16	2.82393	0.0961631	0.0466026	0.0540376
ECSIT	0.82682	2.66072	2.78959	0.0170913	0.0117556	0.045394	0.0339015	16	2.82393	0.0961631	0.241416	0.219625
RRM1	-0.558304	-2.77957	-2.78934	0.0133937	0.011762	0.0381503	0.0339023	16	2.82393	0.0961631	0.100862	0.100157
ADCK5	0.891944	2.66634	2.82421	0.0184313	0.0117802	0.0478426	0.0339369	14	2.82393	0.0961631	0.272765	0.243122
CMPK2	-0.561524	-2.77558	-2.7882	0.0135042	0.011791	0.0383874	0.0339411	16	2.82393	0.0961631	0.102322	0.101398
PRKAB2	-1.15997	-3.30914	-3.49407	0.00443313	0.00245477	0.0190178	0.012431	16	2.82393	0.0961631	0.307188	0.27553
STX5	-0.53556	-2.79701	-2.78675	0.0129208	0.0118281	0.0372935	0.0340099	16	2.82393	0.0961631	0.0916575	0.0923334
YBEY	1.34227	2.60171	2.78667	0.0192736	0.0118303	0.0494063	0.0340099	16	2.82393	0.0961631	0.665429	0.580029
WDR7	-0.475188	-2.86766	-2.78514	0.0111651	0.0118696	0.0337801	0.034105	16	2.82393	0.0961631	0.068646	0.072774
IFI35	-0.328091	-3.35679	-2.7838	0.00400947	0.0119043	0.017909	0.0341868	16	2.82393	0.0961631	0.0238825	0.0347259
TENT2	-1.15917	-1.99133	-2.27676	0.0867207	0.0464858	0.132585	0.084123	7	2.82393	0.0961631	0.527101	0.403226
TMEM87A	-0.481416	-2.85509	-2.78239	0.0114596	0.0119406	0.0343784	0.0342537	16	2.82393	0.0961631	0.0710789	0.074842
TRIL	1.49083	14.0276	4.50575	0.0453069	0.0119462	0.0868386	0.0342537	1	2.82393	0.0961631	0.0075301	0.0729845
PLA2G4C	-0.627855	-2.78315	-2.83752	0.0155221	0.0119821	0.0425571	0.0343385	13	2.82393	0.0961631	0.122139	0.117504
CRMP1	0.660782	2.70499	2.78012	0.0156115	0.0119994	0.042719	0.0343622	16	2.82393	0.0961631	0.149185	0.141231
DCTD	-0.690491	-2.69199	-2.77999	0.0160328	0.0120028	0.0435546	0.0343622	16	2.82393	0.0961631	0.164479	0.15423
MINDY2	-1.15735	-3.00325	-3.18551	0.00842229	0.00491194	0.0282007	0.0195014	16	2.82393	0.0961631	0.371266	0.329996
WDR45	-0.505026	-2.81833	-2.7774	0.0123646	0.0120705	0.036208	0.0345127	16	2.82393	0.0961631	0.0802757	0.0826591
C8orf82	0.627355	2.71865	2.7771	0.0151804	0.0120782	0.0419673	0.0345127	16	2.82393	0.0961631	0.133125	0.12758
AK2	0.523071	2.79788	2.77702	0.0128976	0.0120805	0.0372835	0.0345127	16	2.82393	0.0961631	0.0873781	0.088696
SPAG7	0.578889	2.74679	2.77481	0.0143284	0.0121384	0.0402836	0.0346421	16	2.82393	0.0961631	0.11104	0.108809
TMEM119	-1.15726	-0.946981	-1.13698	0.380209	0.285479	0.32257	0.26499	6	2.82393	0.0961631	2.24011	1.55398
ANGPTL3	0.916815	2.70816	2.91704	0.0220031	0.0121554	0.0537213	0.0346726	10	2.82393	0.0961631	0.257868	0.22226
LIG4	0.321497	3.38471	2.77326	0.00378017	0.0121792	0.0171705	0.0347172	16	2.82393	0.0961631	0.0225554	0.0335979
PPP6R1	-0.34874	-3.20803	-2.7731	0.0054844	0.0121836	0.021756	0.0347172	16	2.82393	0.0961631	0.029544	0.039538
PLA1A	-1.15635	-2.07735	-2.28147	0.0714088	0.0437881	0.116405	0.0811642	8	2.82393	0.0961631	0.278871	0.231203
INPP1	-0.442853	-2.90576	-2.77253	0.0103169	0.0121986	0.0322673	0.0347213	16	2.82393	0.0961631	0.0580682	0.0637831
CDK5	-0.693252	-2.68201	-2.77167	0.0163635	0.0122213	0.0441341	0.0347213	16	2.82393	0.0961631	0.167032	0.156401
ELOB	-0.333412	-3.29552	-2.77165	0.00456211	0.0122218	0.0193356	0.0347213	16	2.82393	0.0961631	0.0255891	0.0361764
COX16	0.946587	3.85871	3.58147	0.0307596	0.0122257	0.0666629	0.0347213	3	2.82393	0.0961631	0.0722135	0.0838262
STRA6	1.14417	2.65549	2.91392	0.024085	0.012228	0.0570205	0.0347213	10	2.82393	0.0961631	0.417706	0.3469
SDHA	0.596908	2.73051	2.77137	0.0148155	0.0122293	0.0412008	0.0347213	16	2.82393	0.0961631	0.119472	0.115975
COL12A1	1.27792	2.58902	2.76989	0.0197766	0.0122685	0.0502841	0.0348147	16	2.82393	0.0961631	0.609081	0.532134
CHGB	0.886414	3.80707	3.23375	0.0125375	0.0123534	0.036565	0.0350376	5	2.82393	0.0961631	0.046467	0.064404
FNTA	-0.371753	-3.09016	-2.76536	0.00702318	0.0123895	0.025152	0.0350879	16	2.82393	0.0961631	0.0361815	0.0451798
TUBA1A	-0.396986	-3.00445	-2.76524	0.0084012	0.0123928	0.0282007	0.0350879	16	2.82393	0.0961631	0.0436476	0.0515259
FAM207A	0.686093	2.6779	2.76514	0.0165018	0.0123953	0.044253	0.0350879	16	2.82393	0.0961631	0.164104	0.153912
ANKRD39	0.939812	2.73844	2.90656	0.0208885	0.0124012	0.052089	0.0350879	10	2.82393	0.0961631	0.196301	0.17425
VPS13C	-0.458595	-2.86744	-2.76486	0.0111702	0.012403	0.0337801	0.0350879	16	2.82393	0.0961631	0.0639454	0.0687786
UBFD1	-0.335102	-3.26972	-2.76404	0.00481692	0.012425	0.0200094	0.035132	16	2.82393	0.0961631	0.0262587	0.0367456
CRYAB	-1.15582	-3.30036	-3.48464	0.00451587	0.0025077	0.0192119	0.0125705	16	2.82393	0.0961631	0.306616	0.275044
GALT	-0.514229	-2.78825	-2.76127	0.0131562	0.0124996	0.0377645	0.0353065	16	2.82393	0.0961631	0.0850334	0.0867031
NAA40	-0.412049	-3.26561	-2.77602	0.00521384	0.0125407	0.021111	0.0354044	15	2.82393	0.0961631	0.0280959	0.0388801
EVL	-0.595505	-2.7176	-2.75908	0.0152132	0.012559	0.0419795	0.0354379	16	2.82393	0.0961631	0.120044	0.116461
ANAPC1	0.357616	3.13647	2.75739	0.00637357	0.0126051	0.0237533	0.0355459	16	2.82393	0.0961631	0.0325006	0.0420511
HMGB1	0.451822	2.86864	2.75704	0.0111426	0.0126146	0.0337734	0.0355459	16	2.82393	0.0961631	0.0620189	0.0671411
TPRG1L	-0.341305	-3.21904	-2.75697	0.00535893	0.0126166	0.0215004	0.0355459	16	2.82393	0.0961631	0.0281043	0.0383143
CD47	-0.947868	-2.60125	-2.752	0.0192917	0.0127528	0.049409	0.0359014	16	2.82393	0.0961631	0.331949	0.296577
ERBB2	0.607033	2.70233	2.75184	0.0156968	0.0127572	0.0428469	0.0359014	16	2.82393	0.0961631	0.12615	0.121651
NOSTRIN	0.465485	2.83923	2.75166	0.0118418	0.0127624	0.0351881	0.0359014	16	2.82393	0.0961631	0.0671971	0.0715425
RNASEH2A	0.477647	2.82044	2.75092	0.0123108	0.0127828	0.036087	0.0359356	16	2.82393	0.0961631	0.0717001	0.07537
APAF1	-0.337801	-3.22765	-2.75074	0.00526277	0.0127876	0.0212171	0.0359356	16	2.82393	0.0961631	0.0273835	0.0377017
TM9SF3	0.574951	2.72133	2.75	0.0150973	0.0128081	0.0417988	0.0359729	16	2.82393	0.0961631	0.111593	0.109279
UBA52	0.603601	2.70211	2.74979	0.0157038	0.012814	0.0428469	0.0359729	16	2.82393	0.0961631	0.124748	0.12046
SCARB2	-0.805302	-2.62462	-2.74942	0.0183965	0.0128243	0.0478102	0.0359747	16	2.82393	0.0961631	0.235357	0.214475
HNRNPA3	0.372485	3.06112	2.7493	0.00746319	0.0128277	0.0262809	0.0359747	16	2.82393	0.0961631	0.0370166	0.0458897
BTN3A2	0.5398	2.98386	2.88816	0.0137169	0.0128444	0.0388549	0.036003	10	2.82393	0.0961631	0.0736362	0.0785968
SPC24	-1.15474	-1.5891	-1.93189	0.187238	0.0957307	0.214632	0.133997	4	2.82393	0.0961631	0.440027	0.297727
CELSR1	0.640486	2.67952	2.74772	0.016447	0.0128716	0.0441901	0.0360425	16	2.82393	0.0961631	0.142838	0.135836
FBXO45	-0.515804	-3.16729	-2.8519	0.00896185	0.0129338	0.0294563	0.0361955	11	2.82393	0.0961631	0.0448822	0.0553577
ARCN1	-0.273741	-3.90693	-2.74522	0.00125532	0.0129412	0.00847445	0.0361955	16	2.82393	0.0961631	0.012273	0.024858
F2RL1	2.58398	2.68631	3.53306	0.0746478	0.012946	0.119338	0.0361955	3	2.82393	0.0961631	0.740215	0.427925
PRKAR2B	-0.735285	-2.63777	-2.74375	0.0179101	0.0129825	0.0468056	0.0362793	16	2.82393	0.0961631	0.194257	0.179541
CSGALNACT1	-1.15454	-1.62076	-2.36052	0.351937	0.0806131	0.309121	0.120504	1	2.82393	0.0961631	0.33829	0.159482
IGLC7	1.11593	2.57404	2.74287	0.0203868	0.0130072	0.0512289	0.0362896	16	2.82393	0.0961631	0.46988	0.413816
TIMP3	0.714194	2.64372	2.74281	0.0176943	0.0130088	0.0464347	0.0362896	16	2.82393	0.0961631	0.182449	0.169505
MBLAC2	-0.597931	-2.69766	-2.74268	0.0158479	0.0130126	0.0431356	0.0362896	16	2.82393	0.0961631	0.12282	0.118821
COPE	-0.264978	-4.08958	-2.74197	0.000855037	0.0130323	0.00669486	0.0363262	16	2.82393	0.0961631	0.0104955	0.0233472
TRAPPC2L	-0.492983	-2.78674	-2.74004	0.0131973	0.0130868	0.0378204	0.0364595	16	2.82393	0.0961631	0.0782368	0.0809261
CLPP	0.51588	2.76058	2.73981	0.0139276	0.0130934	0.039353	0.0364595	16	2.82393	0.0961631	0.0873042	0.0886332
MAX	-0.401836	-2.95163	-2.73896	0.00937858	0.0131175	0.0303405	0.0365081	16	2.82393	0.0961631	0.0463353	0.0538104
ABHD12	-0.6111	-2.68534	-2.73871	0.0162524	0.0131246	0.0439183	0.0365093	16	2.82393	0.0961631	0.129469	0.124472
RPL10	0.358601	3.09685	2.73689	0.00692536	0.0131761	0.0249603	0.0366341	16	2.82393	0.0961631	0.0335214	0.0429187
APBB2	-0.391935	-2.97522	-2.73601	0.00892915	0.0132014	0.0294002	0.0366858	16	2.82393	0.0961631	0.0433842	0.051302
RPA1	0.40951	2.92569	2.73474	0.00989855	0.0132374	0.0313999	0.0367537	16	2.82393	0.0961631	0.0489793	0.0560577
THBS3	0.435763	2.86811	2.73468	0.0111548	0.0132391	0.0337734	0.0367537	16	2.82393	0.0961631	0.0577097	0.0634784
TIA1	-0.652765	-2.65898	-2.73421	0.0171518	0.0132526	0.0454983	0.0367688	16	2.82393	0.0961631	0.150668	0.142492
BMS1	0.439583	2.8597	2.73384	0.0113508	0.0132633	0.034148	0.0367688	16	2.82393	0.0961631	0.059072	0.0646364
UBE2R2	-0.335577	-3.2086	-2.73379	0.0054778	0.0132646	0.0217474	0.0367688	16	2.82393	0.0961631	0.0273459	0.0376697
SMIM15	2.16216	2.53186	2.73353	0.022202	0.0132723	0.0539911	0.0367714	16	2.82393	0.0961631	1.8232	1.56412
CDC23	0.292998	3.56902	2.73234	0.00256152	0.0133063	0.0133955	0.0368471	16	2.82393	0.0961631	0.0168489	0.0287475
NCOR1	0.328296	3.24816	2.73074	0.0050405	0.0133523	0.020634	0.0369558	16	2.82393	0.0961631	0.0255386	0.0361335
PTGR2	-1.15408	-4.22766	-4.38998	0.000640378	0.000321069	0.0056227	0.0034827	16	2.82393	0.0961631	0.186299	0.172777
RPL7L1	0.329266	3.23971	2.72967	0.00513091	0.0133833	0.0209035	0.0370045	16	2.82393	0.0961631	0.0258239	0.0363761
MAP2K4	0.27668	3.79627	2.72814	0.00158515	0.0134274	0.00980956	0.0371076	16	2.82393	0.0961631	0.0132795	0.0257135
AKR1C4	-1.15066	-1.92363	-2.06698	0.0723791	0.0527697	0.117271	0.091003	16	2.82393	0.0961631	0.894514	0.774747
SLC26A1	0.890023	2.58361	2.72547	0.0199952	0.013505	0.0505661	0.0372848	16	2.82393	0.0961631	0.296681	0.2666
PPT2	0.765807	2.6661	2.74084	0.0176149	0.0135157	0.0463623	0.0372955	15	2.82393	0.0961631	0.145598	0.137766
MYO1D	-0.561738	-2.70221	-2.72476	0.0157009	0.0135256	0.0428469	0.0373029	16	2.82393	0.0961631	0.108037	0.106255
SEPTIN10	0.475823	2.7894	2.72439	0.0131251	0.0135364	0.0377092	0.0373029	16	2.82393	0.0961631	0.0727458	0.0762588
DENND11	-0.65093	-2.64912	-2.72431	0.0175007	0.0135387	0.0461415	0.0373029	16	2.82393	0.0961631	0.150941	0.142723
CTSC	-1.14798	-5.22385	-5.30546	8.3565e-05	4.16114e-05	0.00173181	0.00105279	16	2.82393	0.0961631	0.120733	0.117047
SND1	-0.294081	-3.53171	-2.72297	0.00277158	0.013578	0.0140497	0.0373736	16	2.82393	0.0961631	0.0173342	0.0291599
COX11	0.740955	2.61255	2.72123	0.0188536	0.0136291	0.0486598	0.0374955	16	2.82393	0.0961631	0.201091	0.18535
[truncated: 10,300 more rows]

## Sheet: RNA_DE_oncocytoma_chRCC
Gene	log2FC	t.ord	t.mod	p.ord	p.mod	q.ord	q.mod	df.r	df.0	s2.0	s2	s2.post
ADCY5	4.60318	12.8689	13.2749	7.42519e-10	8.59229e-11	2.60321e-06	8.55837e-07	16	2.16967	0.158524	0.319871	0.300604
FHP1	-1.00089	-1.46065	-1.54248	0.16347	0.140194	0.194605	0.181848	16	2.16967	0.158524	1.17387	1.05263
BLMH	1.30359	16.1714	11.3061	2.46144e-11	1.17588e-09	2.58888e-07	4.24498e-06	16	2.16967	0.158524	0.0162452	0.033235
ABCB4	-1.00094	-1.63865	-1.72644	0.120799	0.101232	0.161384	0.147677	16	2.16967	0.158524	0.932791	0.840335
FSHR	-1.00099	-3.75668	-3.78089	0.00172329	0.0013495	0.0108795	0.00962104	16	2.16967	0.158524	0.177499	0.175233
LIMCH1	-1.00105	-3.81485	-3.833	0.00152423	0.00120095	0.0101205	0.00897814	16	2.16967	0.158524	0.172147	0.17052
KCNE1	-1.00117	-1.89755	-1.99159	0.0759513	0.0616657	0.120379	0.107594	16	2.16967	0.158524	0.695943	0.631769
CAPNS2	-1.00163	-1.86381	-1.95724	0.0808054	0.0658622	0.125212	0.112663	16	2.16967	0.158524	0.722024	0.654736
SDC2	-1.00188	-2.17361	-2.27081	0.0450915	0.0355474	0.0858547	0.0758141	16	2.16967	0.158524	0.531135	0.486641
ADGRF5	4.4536	8.61534	9.03668	2.09313e-07	3.82996e-08	9.57174e-05	4.14791e-05	16	2.16967	0.158524	0.668062	0.607217
HTATSF1P2	-1.00217	-1.20637	-1.27763	0.245209	0.217462	0.252165	0.240923	16	2.16967	0.158524	1.72528	1.53819
RPUSD1	-1.00224	-4.00187	-3.99925	0.00102797	0.000827833	0.00796167	0.00714958	16	2.16967	0.158524	0.156805	0.15701
LIPT2	-1.00276	-2.7112	-2.80245	0.0154142	0.0117013	0.0431294	0.0368929	16	2.16967	0.158524	0.341991	0.320083
CCR8	-1.00304	-2.03508	-2.13128	0.0587584	0.0469695	0.102455	0.0901257	16	2.16967	0.158524	0.60731	0.55372
EFEMP2	1.52236	8.77689	8.24832	1.63313e-07	1.47602e-07	9.57174e-05	0.00010657	16	2.16967	0.158524	0.0752127	0.085161
MSR1	-1.00318	-2.03764	-2.13388	0.0584751	0.0467293	0.102164	0.0899229	16	2.16967	0.158524	0.605965	0.552535
C7orf26	-1.0037	-3.84462	-3.86071	0.00143146	0.00112874	0.00975113	0.00860876	16	2.16967	0.158524	0.170388	0.168971
SATB2	-1.00402	-2.07066	-2.16732	0.0549264	0.0437349	0.0979307	0.0864021	16	2.16967	0.158524	0.587764	0.536508
MLX	1.11768	9.61743	8.01112	4.71344e-08	2.24955e-07	5.98638e-05	0.000128226	16	2.16967	0.158524	0.0337645	0.0486622
TTC27	1.22014	8.9109	7.86256	1.3324e-07	2.9399e-07	8.75865e-05	0.000155016	16	2.16967	0.158524	0.0468721	0.0602047
KIAA0100	0.915981	11.0405	7.84489	6.81428e-09	3.03557e-07	1.43342e-05	0.000155016	16	2.16967	0.158524	0.0172083	0.0340831
ULK2	1.125	9.21207	7.81838	8.49743e-08	3.18524e-07	7.44783e-05	0.000155016	16	2.16967	0.158524	0.0372848	0.0517622
ZFP36L1	-1.00404	-1.87493	-1.96871	0.0791759	0.0644328	0.123501	0.110835	16	2.16967	0.158524	0.71692	0.650241
MAP4K3	2.22718	7.65994	7.77687	9.69759e-07	3.43521e-07	0.000199994	0.000155016	16	2.16967	0.158524	0.211349	0.205041
NECTIN3	-1.00482	-2.81848	-2.90679	0.0123607	0.00934137	0.0375416	0.0320154	16	2.16967	0.158524	0.317749	0.298735
C1DP1	-1.00542	-0.687453	-0.731114	0.501642	0.474033	0.384251	0.382553	16	2.16967	0.158524	5.34748	4.72786
IPO5	1.32376	8.11347	7.51687	4.61715e-07	5.54269e-07	0.000141697	0.000208591	16	2.16967	0.158524	0.0665493	0.0775322
HOXC4	-1.00609	-1.3069	-1.3827	0.209719	0.183516	0.228569	0.216035	16	2.16967	0.158524	1.48159	1.3236
ANKRD40	1.06024	8.92764	7.49864	1.29915e-07	5.73378e-07	8.75865e-05	0.000208591	16	2.16967	0.158524	0.0352596	0.0499788
CDYL2	1.51457	7.73987	7.45346	8.49237e-07	6.23722e-07	0.000182287	0.000208591	16	2.16967	0.158524	0.0957302	0.103229
ZC2HC1C	-1.00617	-3.45929	-3.51221	0.00322962	0.0024598	0.0159926	0.0138318	16	2.16967	0.158524	0.211498	0.205172
AQP6	8.70116	6.98566	7.42371	3.07221e-06	6.59369e-07	0.000336228	0.000208591	16	2.16967	0.158524	3.87864	3.43441
ZNF662	-1.0064	-1.65743	-1.74599	0.116907	0.0976975	0.157983	0.144349	16	2.16967	0.158524	0.921751	0.830613
MAPRE3	2.81986	7.12467	7.39221	2.41017e-06	6.9942e-07	0.00031687	0.000208591	16	2.16967	0.158524	0.391621	0.363787
HDAC11	-1.00674	-3.51243	-3.56128	0.00288673	0.00220477	0.0148542	0.0128347	16	2.16967	0.158524	0.205379	0.199784
SSR1	1.14818	8.36867	7.38874	3.076e-07	7.03989e-07	0.000129411	0.000208591	16	2.16967	0.158524	0.0470591	0.0603694
RPL23AP84	-1.00677	-1.30397	-1.37966	0.210691	0.184435	0.229257	0.216761	16	2.16967	0.158524	1.49025	1.33122
MPV17L2	-1.00723	-3.33678	-3.39906	0.00418225	0.00316445	0.0189344	0.0160824	16	2.16967	0.158524	0.227796	0.219524
BIVM	1.17166	8.17406	7.31368	4.18961e-07	8.10666e-07	0.000141697	0.000223052	16	2.16967	0.158524	0.0513649	0.0641609
RSAD1	1.25056	7.93407	7.28735	6.17296e-07	8.51946e-07	0.000158845	0.000223052	16	2.16967	0.158524	0.0621096	0.0736226
TMEM191C	-1.00769	-3.49364	-3.54433	0.00300365	0.00228977	0.0152249	0.0131865	16	2.16967	0.158524	0.207988	0.202082
SPARCL1	-1.00772	-1.00453	-1.06593	0.330075	0.300416	0.300008	0.290885	16	2.16967	0.158524	2.51592	2.23442
PTPRO	-1.00786	-1.09795	-1.1641	0.288474	0.25944	0.277341	0.267892	16	2.16967	0.158524	2.10654	1.87393
SBSPON	-1.00873	-1.44139	-1.5227	0.168761	0.145048	0.198971	0.185422	16	2.16967	0.158524	1.22441	1.09713
HIST2H2AB	-1.00898	-3.40672	-3.46453	0.00360863	0.00273554	0.0172052	0.014791	16	2.16967	0.158524	0.219297	0.21204
TAOK1	1.13366	8.15138	7.22732	4.34456e-07	9.54431e-07	0.000141697	0.000224404	16	2.16967	0.158524	0.0483551	0.0615106
ABHD6	-1.009	-3.27031	-3.33752	0.00481088	0.00362788	0.0207475	0.0175326	16	2.16967	0.158524	0.237981	0.228493
RALGAPA2	-1.00924	-3.2278	-3.29773	0.00526108	0.00396243	0.0219065	0.0184888	16	2.16967	0.158524	0.244409	0.234154
GPR141	-1.00973	-2.63686	-2.73103	0.0179433	0.0136361	0.047754	0.0407734	16	2.16967	0.158524	0.366583	0.341739
EFCAB13	3.15333	6.81494	7.12074	4.15395e-06	1.16914e-06	0.000406531	0.000248519	16	2.16967	0.158524	0.535249	0.490264
TPRG1	-1.01009	-0.851399	-0.904532	0.40711	0.377551	0.340668	0.33461	16	2.16967	0.158524	3.51882	3.11756
TIAM1	-1.01018	-2.10376	-2.2012	0.0515688	0.0408815	0.0937577	0.0827267	16	2.16967	0.158524	0.576423	0.526521
C12orf42	-1.01075	-3.21229	-3.28355	0.00543545	0.00408882	0.0223578	0.0188664	16	2.16967	0.158524	0.247511	0.236885
ACOX1	0.936894	8.70957	7.02992	1.81038e-07	1.39149e-06	9.57174e-05	0.000274698	16	2.16967	0.158524	0.0289286	0.0444038
TM4SF19	-1.01109	-1.81451	-1.9074	0.0883931	0.0724039	0.132473	0.119882	16	2.16967	0.158524	0.776251	0.702487
AL139344.1	-1.01126	-2.49457	-2.5914	0.0239343	0.0183371	0.0573735	0.0495989	16	2.16967	0.158524	0.410839	0.38071
MBOAT2	2.32247	6.80411	6.99717	4.23479e-06	1.48206e-06	0.000408629	0.000281595	16	2.16967	0.158524	0.291271	0.27542
AC018992.1	-1.01154	-3.35444	-3.41676	0.00402935	0.00304237	0.0185388	0.0157836	16	2.16967	0.158524	0.227333	0.219117
ZNF451	0.853384	9.27039	6.95996	7.79795e-08	1.59243e-06	7.44783e-05	0.000287297	16	2.16967	0.158524	0.0211852	0.0375851
SKAP1	1.67581	6.9993	6.95535	2.99958e-06	1.60666e-06	0.000336228	0.000287297	16	2.16967	0.158524	0.143312	0.145128
AP000787.2	-1.01177	-1.81291	-1.90579	0.0886497	0.0726235	0.132726	0.12008	16	2.16967	0.158524	0.778674	0.704621
PRPF4B	0.829159	9.48636	6.93395	5.69169e-08	1.67461e-06	5.98638e-05	0.000287297	16	2.16967	0.158524	0.0190993	0.0357482
LYRM2	1.54228	7.05951	6.92497	2.69968e-06	1.70397e-06	0.000319919	0.000287297	16	2.16967	0.158524	0.11932	0.124002
WDR24	-1.01252	-4.62731	-4.54022	0.000279605	0.000248048	0.00366685	0.00354704	16	2.16967	0.158524	0.119698	0.124334
METAP1D	1.08085	7.80486	6.91099	7.62833e-07	1.75078e-06	0.000170708	0.000287297	16	2.16967	0.158524	0.0479448	0.0611493
PDCD6IPP1	-1.01306	-1.97562	-2.07172	0.0657054	0.0527965	0.110313	0.097526	16	2.16967	0.158524	0.657357	0.59779
KCNN1	-1.0134	-2.8456	-2.93456	0.0116868	0.00879516	0.0362059	0.0308262	16	2.16967	0.158524	0.317068	0.298136
EIF4E2	0.970269	8.22426	6.89048	3.86695e-07	1.82188e-06	0.000141697	0.000287297	16	2.16967	0.158524	0.0347961	0.0495707
ERMARD	0.951093	8.3249	6.88808	3.296e-07	1.8304e-06	0.000133333	0.000287297	16	2.16967	0.158524	0.0326308	0.047664
GCNT3	-1.01464	-2.50512	-2.60225	0.0234314	0.0179226	0.0565373	0.0487943	16	2.16967	0.158524	0.410113	0.38007
DENND1B	-1.01507	-4.4597	-4.40123	0.000395158	0.000337626	0.00447864	0.0042518	16	2.16967	0.158524	0.129514	0.132979
MAP3K15	4.35165	6.46964	6.82976	7.73974e-06	2.05043e-06	0.000550877	0.000304255	16	2.16967	0.158524	1.13106	1.01493
CCDC138	1.75335	6.81218	6.82966	4.1744e-06	2.05081e-06	0.000406531	0.000304255	16	2.16967	0.158524	0.165617	0.16477
FMNL1	-1.0154	-2.46332	-2.56102	0.025484	0.0195462	0.0597342	0.0518176	16	2.16967	0.158524	0.424791	0.392996
MROH1	-1.01606	-2.58257	-2.67871	0.0200372	0.0152442	0.0513996	0.0439322	16	2.16967	0.158524	0.38697	0.359691
FAM24B	3.68363	6.46316	6.79807	7.83182e-06	2.18132e-06	0.000550877	0.000310843	16	2.16967	0.158524	0.812083	0.734041
CDC27	1.43514	6.94805	6.75471	3.28223e-06	2.37456e-06	0.000349283	0.000333492	16	2.16967	0.158524	0.106661	0.112854
LITAF	1.76589	6.71535	6.74888	4.96229e-06	2.40184e-06	0.000448063	0.000333492	16	2.16967	0.158524	0.172875	0.171161
EFNA3	-1.01607	-2.78246	-2.87391	0.0133142	0.0100305	0.0393359	0.0334253	16	2.16967	0.158524	0.333374	0.312495
CDKL4	3.03644	6.43498	6.72873	8.24606e-06	2.49878e-06	0.000553271	0.000334263	16	2.16967	0.158524	0.556641	0.509102
LUC7L3	1.32909	7.03317	6.72848	2.82682e-06	2.49999e-06	0.000323172	0.000334263	16	2.16967	0.158524	0.089278	0.0975468
AL590399.4	-1.01678	-2.33597	-2.43469	0.0328336	0.0254306	0.0705757	0.0612719	16	2.16967	0.158524	0.473652	0.436022
AC008397.2	-1.01745	-1.75477	-1.8465	0.0984262	0.0811747	0.141559	0.128886	16	2.16967	0.158524	0.840487	0.759053
CTAGE3P	1.7373	6.67152	6.69753	5.36849e-06	2.65684e-06	0.000459109	0.000342548	16	2.16967	0.158524	0.169528	0.168214
ZSCAN23	-1.01799	-0.912105	-0.968645	0.375252	0.34544	0.324947	0.31783	16	2.16967	0.158524	3.11414	2.7612
CERK	2.74967	6.35012	6.61696	9.63677e-06	3.1148e-06	0.000591534	0.000392254	16	2.16967	0.158524	0.468746	0.431702
RARS2	0.923127	7.87145	6.57984	6.83804e-07	3.35256e-06	0.000159824	0.000417342	16	2.16967	0.158524	0.0343837	0.0492076
GTF2F2	1.05057	7.33852	6.56364	1.66763e-06	3.46216e-06	0.000261787	0.000421389	16	2.16967	0.158524	0.0512357	0.0640472
MAP2K4	1.03253	7.38575	6.55892	1.53862e-06	3.49477e-06	0.000251423	0.000421389	16	2.16967	0.158524	0.0488599	0.0619551
TRIM13	1.06583	7.28621	6.55791	1.82381e-06	3.50179e-06	0.000266422	0.000421389	16	2.16967	0.158524	0.053495	0.0660367
EGLN3	-1.01821	-1.04519	-1.1088	0.311468	0.28198	0.289668	0.281023	16	2.16967	0.158524	2.3726	2.10821
HADHB	1.80705	6.45639	6.53112	7.92942e-06	3.69347e-06	0.000550877	0.000434792	16	2.16967	0.158524	0.19584	0.191384
CIDEB	-1.01863	-1.98258	-2.07914	0.0648556	0.0520359	0.109457	0.0966982	16	2.16967	0.158524	0.659953	0.600077
SENP6	0.860435	8.11569	6.50984	4.6007e-07	3.8534e-06	0.000141697	0.000443967	16	2.16967	0.158524	0.0281012	0.0436752
UAP1L1	-1.01976	-2.86596	-2.95539	0.0112045	0.00840589	0.0352202	0.0299067	16	2.16967	0.158524	0.316513	0.297648
HMGB1P5	2.19137	6.30373	6.49061	1.0498e-05	4.00407e-06	0.000616844	0.000451716	16	2.16967	0.158524	0.302117	0.284971
MED1	0.956193	7.52345	6.47673	1.21876e-06	4.11662e-06	0.000228904	0.000459626	16	2.16967	0.158524	0.0403829	0.0544904
HEATR6	0.780235	8.76595	6.46876	1.66064e-07	4.1827e-06	9.57174e-05	0.000462238	16	2.16967	0.158524	0.0198058	0.0363704
KLF16	-1.0204	-2.90475	-2.99292	0.0103385	0.00774617	0.0334477	0.0283899	16	2.16967	0.158524	0.308504	0.290595
NR2F6	-1.0209	-4.35211	-4.31305	0.00049404	0.000410808	0.00509931	0.00479947	16	2.16967	0.158524	0.137564	0.140067
NOL10	0.861553	7.92691	6.42625	6.24539e-07	4.55425e-06	0.000158845	0.000488349	16	2.16967	0.158524	0.0295322	0.0449353
ADAP2	-1.0213	-3.72021	-3.75596	0.00186121	0.00142692	0.0113483	0.00987431	16	2.16967	0.158524	0.188413	0.184844
FAM168B	0.987683	7.29729	6.41518	1.78949e-06	4.65649e-06	0.00026509	0.000489617	16	2.16967	0.158524	0.0457985	0.0592593
POU2F2	-1.02161	-2.75319	-2.8464	0.0141409	0.0106446	0.0407928	0.0346827	16	2.16967	0.158524	0.344218	0.322044
LIMS1	2.04913	6.24544	6.40456	1.16952e-05	4.75681e-06	0.000642136	0.000490638	16	2.16967	0.158524	0.269125	0.255918
MTRNR2L11	2.77692	6.12603	6.39574	1.46122e-05	4.8419e-06	0.000734408	0.000494704	16	2.16967	0.158524	0.5137	0.471288
SOCS7	0.934344	7.43475	6.37521	1.41576e-06	5.04585e-06	0.00024681	0.000510723	16	2.16967	0.158524	0.039484	0.0536988
HADHA	1.44802	6.45351	6.35579	7.97119e-06	5.24704e-06	0.000550877	0.00052617	16	2.16967	0.158524	0.125863	0.129763
AC016999.2	3.36499	6.03562	6.34468	1.73177e-05	5.36579e-06	0.000839373	0.000533141	16	2.16967	0.158524	0.777076	0.703213
STXBP4	1.88732	6.2203	6.33921	1.22545e-05	5.42536e-06	0.000651965	0.00053416	16	2.16967	0.158524	0.230148	0.221595
ALDH5A1	1.23777	6.61165	6.31363	5.9802e-06	5.71277e-06	0.000487584	0.00055395	16	2.16967	0.158524	0.0876187	0.0960856
BAIAP2L1	-1.02162	-3.23716	-3.30975	0.00515854	0.00385824	0.0216549	0.0181992	16	2.16967	0.158524	0.248998	0.238194
SUGT1	0.988094	7.09142	6.29114	2.55362e-06	5.97843e-06	0.000319919	0.000572838	16	2.16967	0.158524	0.0485367	0.0616705
SAT2	1.61131	6.26841	6.28356	1.12074e-05	6.07083e-06	0.000637171	0.000572838	16	2.16967	0.158524	0.165189	0.164393
TEDC1	-1.02199	-3.42562	-3.486	0.00346754	0.0026078	0.0168145	0.0142947	16	2.16967	0.158524	0.222515	0.214874
WDR63	3.35613	5.96377	6.27072	1.98366e-05	6.23078e-06	0.000895436	0.000581728	16	2.16967	0.158524	0.79173	0.716118
ABCC4	2.25028	6.04161	6.24752	1.71233e-05	6.53076e-06	0.000837732	0.000600948	16	2.16967	0.158524	0.346822	0.324338
KLF12	1.22508	6.53665	6.24337	6.85058e-06	6.58605e-06	0.000508266	0.000600948	16	2.16967	0.158524	0.0878131	0.0962568
SUPT20H	0.878477	7.45293	6.24209	1.37283e-06	6.60312e-06	0.00024681	0.000600948	16	2.16967	0.158524	0.0347334	0.0495155
PHF10	0.918351	7.24813	6.23299	1.94708e-06	6.72628e-06	0.000280533	0.000607056	16	2.16967	0.158524	0.0401334	0.0542707
KLHL11	1.01228	6.90384	6.21795	3.54832e-06	6.93491e-06	0.000358719	0.000620712	16	2.16967	0.158524	0.0537474	0.066259
NBPF15	1.08248	6.72263	6.2081	4.89802e-06	7.07519e-06	0.000447967	0.000628078	16	2.16967	0.158524	0.0648186	0.0760081
CCDC152	-1.02226	-1.48792	-1.57135	0.156216	0.133353	0.189334	0.176037	16	2.16967	0.158524	1.18006	1.05808
CENPV	3.0527	5.902	6.19075	2.23054e-05	7.32946e-06	0.000957565	0.000635669	16	2.16967	0.158524	0.668819	0.607884
PCK1	5.06841	5.83824	6.18632	2.51901e-05	7.39593e-06	0.000999786	0.000635669	16	2.16967	0.158524	1.88417	1.67811
POLDIP2	0.909071	7.19375	6.18055	2.1384e-06	7.4833e-06	0.000295936	0.000635669	16	2.16967	0.158524	0.0399232	0.0540856
GOLGA8B	1.16269	6.53647	6.17667	6.85276e-06	7.54278e-06	0.000508266	0.000635669	16	2.16967	0.158524	0.0791012	0.0885852
APPBP2	1.31033	6.355	6.17633	9.55053e-06	7.54789e-06	0.000590902	0.000635669	16	2.16967	0.158524	0.106285	0.112523
DENND2D	-1.02237	-2.07484	-2.1729	0.0544924	0.0432525	0.0974423	0.085762	16	2.16967	0.158524	0.607004	0.55345
NCOR2	-1.02242	-1.74207	-1.83369	0.100682	0.0831339	0.14382	0.130787	16	2.16967	0.158524	0.861127	0.777228
MRPL45	1.28853	6.2847	6.10218	1.08741e-05	8.78248e-06	0.000624981	0.000717758	16	2.16967	0.158524	0.105089	0.11147
AC000095.1	-1.02257	-2.66046	-2.75604	0.0171004	0.0129262	0.0461804	0.0394125	16	2.16967	0.158524	0.369332	0.344159
NECAB2	-1.02266	-1.68035	-1.77023	0.112305	0.0934665	0.153576	0.140202	16	2.16967	0.158524	0.925989	0.834345
TMEM134	-1.0228	-3.68598	-3.72544	0.00200075	0.00152774	0.0118452	0.0103024	16	2.16967	0.158524	0.192494	0.188438
FOXRED2	-1.02346	-2.20084	-2.30003	0.042777	0.0335058	0.0830568	0.0730127	16	2.16967	0.158524	0.540633	0.495005
VXN	-1.02355	-2.01949	-2.11693	0.0605123	0.0483179	0.104251	0.0918538	16	2.16967	0.158524	0.642203	0.584446
PPT2	1.20055	6.31229	6.04633	1.03332e-05	9.8485e-06	0.000616844	0.000778547	16	2.16967	0.158524	0.0904334	0.0985642
PLCL1	3.52657	5.72883	6.0368	3.10754e-05	1.00432e-05	0.00111171	0.000788187	16	2.16967	0.158524	0.947354	0.853159
DEPDC5	-1.02358	-5.45276	-5.20975	5.31534e-05	5.7375e-05	0.00139143	0.00160932	16	2.16967	0.158524	0.0880942	0.0965043
TMEM177	1.11018	6.41151	6.02311	8.60835e-06	1.03303e-05	0.000562364	0.00079475	16	2.16967	0.158524	0.0749561	0.0849351
IFT88	1.21993	6.25815	6.02232	1.14227e-05	1.0347e-05	0.000639047	0.00079475	16	2.16967	0.158524	0.0949983	0.102584
MAPK10	1.49732	6.02676	6.01696	1.76095e-05	1.04617e-05	0.000841505	0.000797403	16	2.16967	0.158524	0.154313	0.154816
AFAP1L1	-1.02387	-2.06801	-2.1661	0.0552045	0.043841	0.0982117	0.0864539	16	2.16967	0.158524	0.612806	0.558559
PDE3B	-1.02405	-0.920833	-0.97789	0.370814	0.34097	0.322324	0.314814	16	2.16967	0.158524	3.09189	2.74161
STAT5B	0.999899	6.59101	5.99285	6.20761e-06	1.09946e-05	0.000495837	0.000797403	16	2.16967	0.158524	0.0575372	0.0695962
TMCO3	0.93298	6.76996	5.98556	4.50051e-06	1.11612e-05	0.000418896	0.000797403	16	2.16967	0.158524	0.0474801	0.0607401
ITIH5	2.6031	5.73178	5.98459	3.0899e-05	1.11835e-05	0.00110917	0.000797403	16	2.16967	0.158524	0.515636	0.472993
BBC3	-1.02437	-3.69622	-3.73532	0.00195795	0.00149434	0.011714	0.0101466	16	2.16967	0.158524	0.192015	0.188016
SEL1L3	-1.02476	-2.43525	-2.53432	0.0269562	0.0206714	0.062017	0.0536606	16	2.16967	0.158524	0.442689	0.408756
GAS2L1	-1.02502	-3.11268	-3.19285	0.0066995	0.00499613	0.025416	0.0213437	16	2.16967	0.158524	0.271105	0.257662
SPOP	0.776045	7.55599	5.97652	1.15387e-06	1.13712e-05	0.000220657	0.000797403	16	2.16967	0.158524	0.0263713	0.0421519
ABHD13	0.957362	6.67639	5.97434	5.32176e-06	1.14226e-05	0.000459109	0.000797403	16	2.16967	0.158524	0.0514055	0.0641967
PIP4K2B	0.872327	6.98046	5.97375	3.1004e-06	1.14364e-05	0.000336228	0.000797403	16	2.16967	0.158524	0.0390419	0.0533095
DCTN1	0.856396	7.05332	5.97351	2.72902e-06	1.1442e-05	0.000319919	0.000797403	16	2.16967	0.158524	0.0368555	0.0513841
WSB1	1.07651	6.39953	5.97234	8.79968e-06	1.14699e-05	0.000564347	0.000797403	16	2.16967	0.158524	0.0707421	0.0812243
CBR3	-1.02532	-1.65723	-1.74652	0.116947	0.097604	0.157983	0.144329	16	2.16967	0.158524	0.956949	0.861607
SMAD3	-1.02575	-3.06363	-3.14631	0.00742408	0.00553544	0.0270189	0.0228728	16	2.16967	0.158524	0.280252	0.265717
SERPINF2	4.76694	5.61919	5.95262	3.84135e-05	1.19468e-05	0.00122434	0.000818894	16	2.16967	0.158524	1.79917	1.60326
IL1R2	-1.02597	-1.17679	-1.24701	0.256489	0.228229	0.258623	0.247969	16	2.16967	0.158524	1.90024	1.69226
AP2B1	1.14648	6.25196	5.94548	1.15546e-05	1.21244e-05	0.000642136	0.000819991	16	2.16967	0.158524	0.0840699	0.0929606
NDUFAF7	1.0589	6.39011	5.94246	8.95329e-06	1.22002e-05	0.00056728	0.000819991	16	2.16967	0.158524	0.068649	0.0793812
LMBRD1	1.46438	5.95739	5.93988	2.0078e-05	1.22656e-05	0.000902458	0.000819991	16	2.16967	0.158524	0.151055	0.151947
PPP2R5D	0.842273	7.04788	5.93379	2.75506e-06	1.2421e-05	0.000319919	0.000825282	16	2.16967	0.158524	0.0357049	0.050371
RBM26	0.835834	7.06244	5.9242	2.6859e-06	1.267e-05	0.000319919	0.000836698	16	2.16967	0.158524	0.0350163	0.0497646
MTCO1P31	-1.026	-3.16907	-3.24657	0.00595218	0.0044374	0.0236687	0.0198668	16	2.16967	0.158524	0.262045	0.249683
AC233968.1	1.89585	5.76845	5.91616	2.87951e-05	1.28828e-05	0.00105334	0.000840499	16	2.16967	0.158524	0.270042	0.256726
INTS4	-0.970152	-6.51929	-5.89623	7.07017e-06	1.34262e-05	0.000520017	0.000870706	16	2.16967	0.158524	0.055363	0.0676816
ZEB1	1.50117	5.88368	5.89281	2.30972e-05	1.35218e-05	0.000966541	0.000871684	16	2.16967	0.158524	0.162743	0.162239
RAF1	-1.02697	-4.98103	-4.84094	0.000135976	0.000127889	0.00244482	0.0024486	16	2.16967	0.158524	0.106272	0.112512
DOP1A	0.901346	6.71268	5.88616	4.98614e-06	1.37098e-05	0.000448063	0.000873405	16	2.16967	0.158524	0.0450746	0.0586218
EXTL3	1.15271	6.14982	5.87402	1.39759e-05	1.40596e-05	0.000710226	0.000890454	16	2.16967	0.158524	0.0878324	0.0962738
STX3	-1.02791	-4.17262	-4.16149	0.000718484	0.000576023	0.00650119	0.00579092	16	2.16967	0.158524	0.151717	0.15253
MIF	-1.02802	-4.84781	-4.7333	0.000178117	0.000161978	0.00282137	0.00275969	16	2.16967	0.158524	0.112423	0.117928
GRIP2	3.82247	5.5472	5.85856	4.41874e-05	1.45188e-05	0.00129255	0.000890467	16	2.16967	0.158524	1.18708	1.06426
SPATA4	1.12342	6.16353	5.8541	1.36223e-05	1.46538e-05	0.00069891	0.000890467	16	2.16967	0.158524	0.0830548	0.0920667
GLIS3	4.39047	5.52892	5.85212	4.57921e-05	1.47145e-05	0.00131975	0.000890467	16	2.16967	0.158524	1.57645	1.40714
AGBL5	1.56452	5.80767	5.85194	2.67079e-05	1.47199e-05	0.00102148	0.000890467	16	2.16967	0.158524	0.181426	0.178691
MSI1	-1.02808	-2.32866	-2.42854	0.0333111	0.0257556	0.0710953	0.0617802	16	2.16967	0.158524	0.487283	0.448025
ASB1	2.72137	5.58771	5.84944	4.08362e-05	1.47965e-05	0.00125955	0.000890467	16	2.16967	0.158524	0.592993	0.541112
GOLGA8EP	-1.02949	-1.94235	-2.0389	0.069909	0.0562802	0.114573	0.1017	16	2.16967	0.158524	0.702304	0.637371
SYNCRIP	0.755843	7.41867	5.84667	1.4549e-06	1.4882e-05	0.00024681	0.000890467	16	2.16967	0.158524	0.0259508	0.0417816
HIST1H3J	-1.03023	-2.26286	-2.3629	0.0379084	0.0294771	0.0770255	0.0674787	16	2.16967	0.158524	0.518193	0.475244
BCAS1	-1.031	-3.59805	-3.64799	0.00240911	0.00181657	0.0132592	0.0114449	16	2.16967	0.158524	0.205269	0.199687
LRRN2	-1.03106	-2.41946	-2.51934	0.0278194	0.0213288	0.0632304	0.0547899	16	2.16967	0.158524	0.454015	0.41873
NACAP8	-1.03143	-1.91586	-2.01201	0.0734275	0.0592874	0.11807	0.105053	16	2.16967	0.158524	0.724585	0.656991
TTC19	0.956514	6.43171	5.81599	8.29564e-06	1.58639e-05	0.000553271	0.000918676	16	2.16967	0.158524	0.055293	0.06762
JMJD8	-0.918511	-6.53882	-5.81527	6.82359e-06	1.58877e-05	0.000508266	0.000918676	16	2.16967	0.158524	0.0493299	0.062369
NCF4	-1.03189	-2.33339	-2.43365	0.0330012	0.0254853	0.0707221	0.0613366	16	2.16967	0.158524	0.48891	0.449458
TMEM98	2.06385	5.62113	5.80778	3.82687e-05	1.61377e-05	0.00122434	0.000921206	16	2.16967	0.158524	0.337013	0.3157
RPAIN	0.743155	7.42644	5.80486	1.43584e-06	1.62363e-05	0.00024681	0.000921206	16	2.16967	0.158524	0.0250344	0.0409746
PIGF	1.00681	6.29663	5.80453	1.06368e-05	1.62476e-05	0.000618095	0.000921206	16	2.16967	0.158524	0.0639175	0.0752147
KIAA1586	1.203	5.99755	5.80134	1.86082e-05	1.63561e-05	0.000866005	0.000921206	16	2.16967	0.158524	0.100583	0.107502
BNIP3	1.17729	6.02381	5.79957	1.77078e-05	1.64164e-05	0.000841505	0.000921206	16	2.16967	0.158524	0.0954907	0.103018
TBP	0.682942	8.06835	5.7966	4.96508e-07	1.65186e-05	0.00014506	0.000922159	16	2.16967	0.158524	0.0179118	0.0347025
MED13	0.868888	6.67147	5.79147	5.36905e-06	1.66963e-05	0.000459109	0.000925816	16	2.16967	0.158524	0.0424058	0.0562717
SLC25A15	1.84922	5.64323	5.78647	3.66638e-05	1.68715e-05	0.00119788	0.000925816	16	2.16967	0.158524	0.268448	0.255322
STXBP2	-1.03226	-2.8103	-2.90369	0.0125714	0.00940446	0.0379514	0.0321735	16	2.16967	0.158524	0.337297	0.31595
KCTD20	1.01939	6.2415	5.78402	1.1781e-05	1.6958e-05	0.000642136	0.000925816	16	2.16967	0.158524	0.0666878	0.0776542
SYNM	2.08318	5.5892	5.77992	4.07173e-05	1.71038e-05	0.00125955	0.000925816	16	2.16967	0.158524	0.34729	0.32475
MTRNR2L1	3.31389	5.48607	5.77853	4.97939e-05	1.71537e-05	0.00136386	0.000925816	16	2.16967	0.158524	0.912206	0.822207
PLPPR1	4.65638	5.45249	5.77647	5.3182e-05	1.72275e-05	0.00139143	0.000925816	16	2.16967	0.158524	1.82325	1.62447
NDUFS1	1.34006	5.84498	5.77427	2.48677e-05	1.73069e-05	0.000994774	0.000925816	16	2.16967	0.158524	0.131408	0.134646
MTRF1	0.870058	6.63498	5.77299	5.7336e-06	1.73534e-05	0.00047484	0.000925816	16	2.16967	0.158524	0.0429889	0.0567852
ZMYND19	-0.985677	-6.28639	-5.76617	1.08402e-05	1.76023e-05	0.000624981	0.00093449	16	2.16967	0.158524	0.0614619	0.0730523
ERAL1	0.798056	6.9414	5.75772	3.32088e-06	1.79161e-05	0.000349283	0.000946506	16	2.16967	0.158524	0.0330456	0.0480292
VPS36	0.97319	6.29844	5.75507	1.06013e-05	1.80158e-05	0.000618095	0.000947153	16	2.16967	0.158524	0.0596856	0.0714881
PYY	2.07925	5.56077	5.75159	4.30347e-05	1.81475e-05	0.00128427	0.000947271	16	2.16967	0.158524	0.349529	0.326721
RPA1	0.869623	6.59419	5.7483	6.17199e-06	1.82728e-05	0.000495837	0.000947271	16	2.16967	0.158524	0.043479	0.0572167
PLEKHG3	-1.03256	-2.42005	-2.52009	0.0277866	0.0212953	0.0631762	0.0547428	16	2.16967	0.158524	0.455112	0.419696
DUSP26	2.91008	5.47325	5.74582	5.10606e-05	1.83679e-05	0.00138109	0.000947271	16	2.16967	0.158524	0.706743	0.641279
DNAH6	3.86735	5.43457	5.74278	5.50862e-05	1.84851e-05	0.00142705	0.000948797	16	2.16967	0.158524	1.26601	1.13376
COL6A5	-1.03401	-2.50326	-2.60281	0.0235196	0.0179014	0.0566849	0.0487613	16	2.16967	0.158524	0.426557	0.394551
SIGLEC8	-0.921457	-6.40061	-5.73423	8.78224e-06	1.8819e-05	0.000564347	0.000950889	16	2.16967	0.158524	0.051814	0.0645564
IAH1	1.34653	5.79245	5.73339	2.74986e-05	1.88521e-05	0.00104353	0.000950889	16	2.16967	0.158524	0.135098	0.137895
CAMK1	-1.03419	-1.50075	-1.58498	0.152896	0.130221	0.186861	0.173577	16	2.16967	0.158524	1.1872	1.06436
THADA	0.955156	6.30494	5.73055	1.04746e-05	1.89648e-05	0.000616844	0.000950889	16	2.16967	0.158524	0.0573756	0.0694539
SUZ12	0.875581	6.53692	5.72747	6.84718e-06	1.90876e-05	0.000508266	0.000952637	16	2.16967	0.158524	0.0448525	0.0584262
NHEJ1	0.861448	6.58548	5.72522	6.26999e-06	1.91777e-05	0.000495837	0.000952742	16	2.16967	0.158524	0.0427782	0.0565996
ASGR2	-1.03485	-3.74056	-3.77947	0.00178292	0.00135378	0.0110691	0.00962684	16	2.16967	0.158524	0.191346	0.187427
ATF2	1.0672	6.06722	5.71941	1.63174e-05	1.94127e-05	0.000809542	0.000955648	16	2.16967	0.158524	0.0773479	0.0870413
LAT2	-0.943977	-6.30802	-5.71405	1.04151e-05	1.9632e-05	0.000616844	0.000960178	16	2.16967	0.158524	0.0559856	0.06823
CDH20	-1.03487	-2.29185	-2.39238	0.0358143	0.0277476	0.0742386	0.0648903	16	2.16967	0.158524	0.509725	0.467787
TRABD	-1.035	-3.57251	-3.62584	0.00254266	0.00190876	0.0137757	0.0117945	16	2.16967	0.158524	0.209833	0.203706
TTC16	-1.03514	-1.60429	-1.69222	0.128204	0.107681	0.167381	0.153995	16	2.16967	0.158524	1.0408	0.935448
C3AR1	-1.03533	-2.17458	-2.27459	0.0450077	0.0352767	0.0857573	0.07543	16	2.16967	0.158524	0.566699	0.517958
CDADC1	0.906899	6.38679	5.69858	9.00799e-06	2.02796e-05	0.000567329	0.00097182	16	2.16967	0.158524	0.0504071	0.0633176
ST3GAL4	1.85249	5.54437	5.69316	4.44322e-05	2.05117e-05	0.00129255	0.00097861	16	2.16967	0.158524	0.279092	0.264695
THUMPD2	0.717263	7.37998	5.69008	1.5538e-06	2.06448e-05	0.000251423	0.00098032	16	2.16967	0.158524	0.0236149	0.0397246
AC142381.1	-1.03553	-1.20644	-1.2782	0.245183	0.217265	0.252165	0.240866	16	2.16967	0.158524	1.84186	1.64085
C6orf62	0.953446	6.23586	5.68193	1.19052e-05	2.10011e-05	0.000642136	0.000983602	16	2.16967	0.158524	0.058444	0.0703947
ALG3	-1.0356	-4.98475	-4.85073	0.000134958	0.000125175	0.00244312	0.00241652	16	2.16967	0.158524	0.107904	0.113949
NFKB1	-0.894469	-6.39566	-5.68036	8.8625e-06	2.10704e-05	0.000564931	0.000983602	16	2.16967	0.158524	0.0488991	0.0619896
PTPRJ	-0.96599	-6.1957	-5.67465	1.28287e-05	2.13249e-05	0.000671292	0.000985848	16	2.16967	0.158524	0.0607721	0.0724448
C15orf39	-1.03581	-2.468	-2.56809	0.0252456	0.0192585	0.0594001	0.0512717	16	2.16967	0.158524	0.440361	0.406707
SNTB1	1.4941	5.6365	5.66963	3.71448e-05	2.15512e-05	0.00120209	0.000985848	16	2.16967	0.158524	0.175663	0.173617
GOLGA6A	-1.03584	-2.60871	-2.70712	0.0190015	0.0143498	0.0495546	0.0421623	16	2.16967	0.158524	0.39416	0.366022
VEZF1	0.822782	6.64094	5.66575	5.67237e-06	2.17277e-05	0.000474398	0.000985848	16	2.16967	0.158524	0.0383752	0.0527224
BCAS3	0.826287	6.62401	5.66506	5.84828e-06	2.1759e-05	0.000480553	0.000985848	16	2.16967	0.158524	0.038901	0.0531854
STOML1	-0.693064	-7.55647	-5.66271	1.15295e-06	2.1867e-05	0.000220657	0.000985848	16	2.16967	0.158524	0.0210305	0.0374488
USP2	-1.03607	-1.0277	-1.09056	0.319377	0.289717	0.294042	0.285244	16	2.16967	0.158524	2.5409	2.25642
ITGB3	3.60185	5.36007	5.65832	6.379e-05	2.20696e-05	0.00158561	0.000985848	16	2.16967	0.158524	1.12889	1.01302
CHI3L2	-1.03608	-2.8813	-2.97319	0.0108539	0.00808659	0.0344995	0.0291154	16	2.16967	0.158524	0.32326	0.303589
EPB41L4A	-1.03728	-3.95688	-3.97526	0.00113001	0.000873484	0.00845314	0.00734326	16	2.16967	0.158524	0.171801	0.170215
CCHCR1	1.16161	5.84951	5.64808	2.46533e-05	2.25504e-05	0.000994774	0.00100092	16	2.16967	0.158524	0.0985867	0.105744
SULT1C4	1.50946	5.60268	5.64545	3.9665e-05	2.26758e-05	0.00125282	0.00100238	16	2.16967	0.158524	0.181464	0.178725
STX1A	-1.03779	-2.75858	-2.85424	0.0139852	0.0104659	0.0405633	0.0343476	16	2.16967	0.158524	0.353825	0.330504
PTPRG	1.44761	5.62224	5.63691	3.81866e-05	2.30873e-05	0.00122434	0.00101076	16	2.16967	0.158524	0.165738	0.164877
PAPOLG	0.705559	7.3515	5.63401	1.63107e-06	2.32289e-05	0.000259928	0.00101076	16	2.16967	0.158524	0.0230279	0.0392077
POFUT1	-0.943408	-6.18778	-5.6338	1.30197e-05	2.32387e-05	0.000674571	0.00101076	16	2.16967	0.158524	0.0581125	0.0701029
TMEM178A	2.57624	5.37572	5.6243	6.1851e-05	2.37088e-05	0.00155225	0.00102708	16	2.16967	0.158524	0.574169	0.524536
GRB14	1.58017	5.54558	5.61956	4.43273e-05	2.39471e-05	0.00129255	0.00103327	16	2.16967	0.158524	0.20298	0.197672
AC112229.1	7.00741	5.28264	5.61572	7.4352e-05	2.41415e-05	0.00173781	0.00103752	16	2.16967	0.158524	4.399	3.89264
RGL2	0.851605	6.4284	5.61215	8.34604e-06	2.43239e-05	0.000553271	0.00104123	16	2.16967	0.158524	0.0438744	0.0575649
GPC1	-1.03961	-3.63419	-3.68404	0.00223204	0.00167592	0.0126283	0.0108541	16	2.16967	0.158524	0.20458	0.19908
GOPC	1.05683	5.92318	5.60079	2.14249e-05	2.4914e-05	0.000950812	0.00105269	16	2.16967	0.158524	0.0795874	0.0890134
PHKA1P1	-1.04054	-2.07488	-2.17423	0.054488	0.0431383	0.0974423	0.0855825	16	2.16967	0.158524	0.628738	0.572589
SPART	1.07999	5.88788	5.59953	2.29135e-05	2.49802e-05	0.000966541	0.00105269	16	2.16967	0.158524	0.0841127	0.0929983
PLEKHA3	0.814146	6.54836	5.59374	6.70642e-06	2.52874e-05	0.000508266	0.00105927	16	2.16967	0.158524	0.0386438	0.0529589
ZNF296	-1.04091	-2.58598	-2.68541	0.0198991	0.0150288	0.0511346	0.0434819	16	2.16967	0.158524	0.405058	0.375619
CXCL3	-1.04105	-1.81797	-1.9124	0.0878411	0.071722	0.131909	0.119123	16	2.16967	0.158524	0.81981	0.740845
SLC12A7	-1.04223	-2.40727	-2.50842	0.0285035	0.0218208	0.0642781	0.055566	16	2.16967	0.158524	0.468612	0.431584
FDXR	1.17467	5.75979	5.58746	2.92782e-05	2.56255e-05	0.00106186	0.00105927	16	2.16967	0.158524	0.103981	0.110494
ARFRP1	-0.829296	-6.4673	-5.58463	7.77291e-06	2.5779e-05	0.000550877	0.00106089	16	2.16967	0.158524	0.0411068	0.0551278
LRPPRC	1.23018	5.70078	5.58152	3.28021e-05	2.59489e-05	0.00113763	0.00106089	16	2.16967	0.158524	0.116416	0.121444
ZNF750	2.82952	5.31525	5.58016	6.96993e-05	2.60238e-05	0.00165855	0.00106089	16	2.16967	0.158524	0.708465	0.642796
SLC3A1	3.84868	5.27668	5.57818	7.52356e-05	2.61326e-05	0.00174483	0.00106089	16	2.16967	0.158524	1.32997	1.19008
MANEA	1.50682	5.52884	5.57778	4.57994e-05	2.61546e-05	0.00131975	0.00106089	16	2.16967	0.158524	0.185694	0.182449
PEMT	0.990628	5.98981	5.56761	1.88825e-05	2.67234e-05	0.000866398	0.00107832	16	2.16967	0.158524	0.0683811	0.0791452
PHF21B	3.74535	5.26787	5.56654	7.65631e-05	2.67834e-05	0.00175917	0.00107832	16	2.16967	0.158524	1.26373	1.13176
GRAMD2A	2.22542	5.34507	5.55974	6.57079e-05	2.71719e-05	0.00160348	0.00108991	16	2.16967	0.158524	0.433369	0.40055
AC137936.2	-1.04254	-2.52933	-2.62965	0.0223157	0.0169151	0.0550579	0.047033	16	2.16967	0.158524	0.424731	0.392943
SESN1	0.958563	6.02644	5.54809	1.76202e-05	2.785e-05	0.000841505	0.00109824	16	2.16967	0.158524	0.06325	0.0746268
ENPP5	-1.04283	-1.20538	-1.27719	0.245582	0.217614	0.252324	0.240992	16	2.16967	0.158524	1.87121	1.66669
LANCL1	1.18858	5.69565	5.54662	3.31286e-05	2.79369e-05	0.00113763	0.00109824	16	2.16967	0.158524	0.10887	0.114799
VAMP4	0.750782	6.79051	5.54443	4.33861e-06	2.80667e-05	0.000411104	0.00109824	16	2.16967	0.158524	0.0305607	0.045841
WBP4	1.10601	5.7815	5.54406	2.80825e-05	2.80887e-05	0.00104909	0.00109824	16	2.16967	0.158524	0.0914909	0.0994955
CD4	-1.04332	-2.86888	-2.96242	0.0111371	0.00827827	0.0351025	0.029586	16	2.16967	0.158524	0.330634	0.310082
AC097376.1	-1.04424	-3.20654	-3.28641	0.00550157	0.004063	0.0225173	0.0187826	16	2.16967	0.158524	0.265137	0.252406
ECHDC1	1.18778	5.68907	5.54065	3.35524e-05	2.82922e-05	0.00113763	0.00109824	16	2.16967	0.158524	0.108976	0.114892
HIST1H4E	-1.04439	-1.55576	-1.64229	0.139323	0.117723	0.176539	0.16354	16	2.16967	0.158524	1.12663	1.01103
RAB5CP2	-1.04486	-1.7621	-1.85523	0.097143	0.0798622	0.140347	0.12772	16	2.16967	0.158524	0.879004	0.792971
ANXA4	1.31709	5.57519	5.53041	4.18426e-05	2.89125e-05	0.00127778	0.00111038	16	2.16967	0.158524	0.139525	0.141793
EEF1AKMT1	1.39712	5.5237	5.52662	4.62612e-05	2.91458e-05	0.00132219	0.00111539	16	2.16967	0.158524	0.159936	0.159767
C2orf42	0.638606	7.87364	5.524	6.81359e-07	2.93076e-05	0.000159824	0.00111763	16	2.16967	0.158524	0.0164458	0.0334116
TMEM220	0.866455	6.21947	5.51731	1.22734e-05	2.97264e-05	0.000651965	0.00112962	16	2.16967	0.158524	0.0485205	0.0616562
CDC16	1.00419	5.89003	5.51388	2.28198e-05	2.99433e-05	0.000966541	0.00113388	16	2.16967	0.158524	0.0726665	0.0829189
SGSM2	0.986304	5.91169	5.50643	2.1898e-05	3.04204e-05	0.000956511	0.00114561	16	2.16967	0.158524	0.0695886	0.0802085
PRPH	-1.04488	-3.07125	-3.15768	0.00730664	0.00539866	0.0267862	0.0224533	16	2.16967	0.158524	0.28936	0.273737
PAFAH1B1	1.02401	5.84073	5.50199	2.50707e-05	3.07084e-05	0.000998816	0.00115069	16	2.16967	0.158524	0.0768454	0.0865988
TUBA1C	-1.04506	-3.56751	-3.62445	0.00256967	0.00191468	0.0138329	0.0117954	16	2.16967	0.158524	0.21453	0.207843
ZNF207	0.620719	8.10039	5.49878	4.71525e-07	3.09184e-05	0.000141697	0.00115069	16	2.16967	0.158524	0.0146797	0.0318564
CLTC	1.1688	5.63694	5.48361	3.71131e-05	3.1931e-05	0.00120209	0.00118061	16	2.16967	0.158524	0.107482	0.113577
RALB	1.05635	5.76758	5.48347	2.88428e-05	3.19404e-05	0.00105334	0.00118061	16	2.16967	0.158524	0.0838623	0.0927778
SMARCE1	0.921527	6.01068	5.48077	1.8152e-05	3.2124e-05	0.000848527	0.00118336	16	2.16967	0.158524	0.0587635	0.0706761
SERINC1	1.40825	5.45776	5.47333	5.26347e-05	3.26358e-05	0.0013913	0.00119344	16	2.16967	0.158524	0.166445	0.165499
RPL21P16	1.50506	5.41406	5.47302	5.73528e-05	3.26574e-05	0.00147849	0.00119344	16	2.16967	0.158524	0.193199	0.189058
ABRAXAS1	0.831533	6.26346	5.472	1.13106e-05	3.27282e-05	0.000639047	0.00119344	16	2.16967	0.158524	0.0440626	0.0577306
MYO15A	-1.0452	-3.34563	-3.41788	0.00410492	0.0030348	0.0187147	0.0157788	16	2.16967	0.158524	0.243996	0.23379
SMBD1P	-1.04564	-2.23293	-2.33419	0.0401897	0.0312574	0.0796911	0.0697841	16	2.16967	0.158524	0.548219	0.501685
MYO3A	-1.04565	-1.72158	-1.81358	0.104419	0.086294	0.147022	0.133588	16	2.16967	0.158524	0.922277	0.831076
FER1L6	5.54448	5.14134	5.45871	9.85214e-05	3.36664e-05	0.00204578	0.00120751	16	2.16967	0.158524	2.90743	2.57917
HACE1	0.96045	5.89355	5.45864	2.26674e-05	3.36716e-05	0.000965223	0.00120751	16	2.16967	0.158524	0.0663951	0.0773964
AMOTL1	-1.04579	-1.84566	-1.94101	0.0835282	0.0679325	0.12811	0.114867	16	2.16967	0.158524	0.802653	0.725737
UBE2I	-0.862011	-6.12416	-5.44985	1.46634e-05	3.43074e-05	0.000734408	0.00122222	16	2.16967	0.158524	0.0495305	0.0625456
MSH6	0.952434	5.89433	5.44794	2.26335e-05	3.44472e-05	0.000965223	0.00122318	16	2.16967	0.158524	0.065274	0.0764092
KIDINS220	1.17967	5.56746	5.43524	4.24774e-05	3.5391e-05	0.00128427	0.00125258	16	2.16967	0.158524	0.112239	0.117766
EHHADH	-1.04585	-2.34615	-2.44777	0.0321797	0.0247515	0.0697219	0.0602375	16	2.16967	0.158524	0.496782	0.456391
IQCA1	-1.04598	-0.876158	-0.930871	0.393909	0.364124	0.334332	0.326992	16	2.16967	0.158524	3.56302	3.15648
USP22	0.734524	6.64805	5.42657	5.60012e-06	3.60513e-05	0.000474398	0.00126357	16	2.16967	0.158524	0.0305185	0.0458039
AC013268.1	6.94736	5.09807	5.42021	0.000107441	3.65427e-05	0.00212412	0.00127666	16	2.16967	0.158524	4.64266	4.1072
ISM2	-1.0464	-1.13514	-1.20358	0.273037	0.244198	0.268688	0.258387	16	2.16967	0.158524	2.1244	1.88965
NEMP2	1.48362	5.35904	5.41515	6.39202e-05	3.69392e-05	0.00158561	0.00128223	16	2.16967	0.158524	0.191608	0.187657
TCEAL2	-1.04656	-0.697465	-0.741837	0.495523	0.467668	0.381549	0.379395	16	2.16967	0.158524	5.62888	4.97565
CRYL1	2.10916	5.20363	5.40558	8.6999e-05	3.77014e-05	0.0019292	0.00130036	16	2.16967	0.158524	0.410721	0.380606
KY	-1.04787	-0.996705	-1.05803	0.333744	0.303907	0.301904	0.293188	16	2.16967	0.158524	2.76325	2.45221
CRACR2B	-1.04833	-1.63276	-1.72208	0.122041	0.102034	0.162345	0.148428	16	2.16967	0.158524	1.0306	0.926461
CALCB	-1.04896	-1.20128	-1.27298	0.247123	0.219071	0.253431	0.242075	16	2.16967	0.158524	1.90621	1.69751
HBEGF	-1.04932	-2.54621	-2.64718	0.0215677	0.016299	0.0538183	0.0458089	16	2.16967	0.158524	0.424584	0.392814
NUFIP2	0.663697	7.15515	5.39244	2.28607e-06	3.87731e-05	0.00030826	0.00131636	16	2.16967	0.158524	0.0215101	0.0378712
NBEA	2.37035	5.15775	5.38776	9.53405e-05	3.91623e-05	0.0020362	0.00132202	16	2.16967	0.158524	0.528012	0.48389
FBXO36	1.59866	5.2881	5.38751	7.35507e-05	3.91839e-05	0.0017345	0.00132202	16	2.16967	0.158524	0.228482	0.220129
FCGR3A	-1.04941	-2.05194	-2.15157	0.0569129	0.045123	0.0999994	0.0880356	16	2.16967	0.158524	0.653882	0.594731
PDE10A	3.02213	5.10205	5.37157	0.000106587	4.05412e-05	0.00211519	0.00135708	16	2.16967	0.158524	0.877158	0.791345
BPHL	1.08978	5.57913	5.3709	4.15233e-05	4.0599e-05	0.001277	0.00135708	16	2.16967	0.158524	0.0953854	0.102925
MAP4K4	1.19868	5.46384	5.36312	5.20106e-05	4.12795e-05	0.0013913	0.00137385	16	2.16967	0.158524	0.120323	0.124885
ZNF860	-1.04981	-2.33871	-2.4407	0.0326568	0.0251163	0.0703413	0.0607987	16	2.16967	0.158524	0.503742	0.462519
IRF1	-1.04991	-3.6582	-3.70954	0.00212165	0.00158305	0.0122745	0.0105441	16	2.16967	0.158524	0.205924	0.200264
PSMB10	-1.04993	-4.49664	-4.45348	0.000366074	0.000300632	0.0042681	0.00396094	16	2.16967	0.158524	0.136295	0.13895
RASSF7	-1.05009	-4.65016	-4.584	0.000266777	0.000225147	0.00357439	0.00333567	16	2.16967	0.158524	0.127484	0.13119
TLK2	0.69828	6.70814	5.33776	5.02687e-06	4.35818e-05	0.000448063	0.00142847	16	2.16967	0.158524	0.0270891	0.042784
EXT1	1.07309	5.55534	5.33694	4.34918e-05	4.3658e-05	0.0012849	0.00142847	16	2.16967	0.158524	0.0932808	0.101072
AC007424.1	-1.05083	-5.56385	-5.32223	4.27766e-05	4.50556e-05	0.00128427	0.00145226	16	2.16967	0.158524	0.089177	0.0974579
EEPD1	-1.05137	-2.72162	-2.82018	0.0150883	0.0112634	0.0425843	0.0361116	16	2.16967	0.158524	0.373074	0.347455
SLC36A1	-1.05209	-2.75492	-2.85287	0.0140909	0.0104969	0.0407514	0.0344076	16	2.16967	0.158524	0.364613	0.340004
FOXO1	1.42471	5.28615	5.32671	7.38355e-05	4.46247e-05	0.00173573	0.00144267	16	2.16967	0.158524	0.181599	0.178843
CYP2J2	-1.05235	-1.62337	-1.71251	0.124045	0.103816	0.163931	0.150313	16	2.16967	0.158524	1.05056	0.944044
ZNF638	0.625517	7.41908	5.31868	1.45389e-06	4.53993e-05	0.00024681	0.00145547	16	2.16967	0.158524	0.0177713	0.0345788
CENPM	-1.05291	-1.53735	-1.62347	0.143746	0.121712	0.180051	0.166644	16	2.16967	0.158524	1.17267	1.05157
GCNT2	1.23963	5.37814	5.31705	6.15561e-05	4.55585e-05	0.00154888	0.00145547	16	2.16967	0.158524	0.132819	0.135888
2022-03-07	0.864037	5.90328	5.3141	2.22512e-05	4.58477e-05	0.000957565	0.00145927	16	2.16967	0.158524	0.0535572	0.0660915
FKBP15	-0.566017	-8.64217	-5.31309	2.00818e-07	4.59469e-05	9.57174e-05	0.00145927	16	2.16967	0.158524	0.0107239	0.028373
SLC4A3	1.83982	5.14766	5.30979	9.72838e-05	4.62731e-05	0.00204553	0.00146043	16	2.16967	0.158524	0.319352	0.300148
RBMS1	1.11529	5.4742	5.30948	5.09657e-05	4.63035e-05	0.00138109	0.00146043	16	2.16967	0.158524	0.103771	0.110309
SOWAHA	-1.05327	-1.05646	-1.12098	0.306448	0.276894	0.287216	0.277976	16	2.16967	0.158524	2.4849	2.20711
BRICD5	-1.05329	-3.69529	-3.7447	0.00196178	0.00146332	0.0117236	0.0100367	16	2.16967	0.158524	0.203112	0.197788
TRIP12	0.853228	5.90822	5.29794	2.2043e-05	4.74644e-05	0.000956511	0.00148193	16	2.16967	0.158524	0.0521383	0.0648421
NF1	0.771353	6.20061	5.29777	1.27121e-05	4.74812e-05	0.000668515	0.00148193	16	2.16967	0.158524	0.0386881	0.052998
CTBP2P4	-1.0542	-1.75614	-1.84949	0.0981847	0.0807228	0.141347	0.128508	16	2.16967	0.158524	0.90088	0.812234
TMEM181	0.895059	5.78636	5.28872	2.78215e-05	4.84123e-05	0.00104882	0.00150233	16	2.16967	0.158524	0.059818	0.0716047
SUCLA2	1.44417	5.23402	5.28704	8.18898e-05	4.85876e-05	0.00185624	0.00150346	16	2.16967	0.158524	0.19033	0.186532
SLITRK6	-1.05457	-4.1868	-4.18694	0.000697481	0.000544208	0.00637354	0.00557603	16	2.16967	0.158524	0.15861	0.158599
MYH9	-1.05501	-3.55226	-3.61343	0.00265384	0.00196244	0.0141256	0.0119649	16	2.16967	0.158524	0.22052	0.213117
ZNF322P1	-1.05504	-2.00207	-2.10122	0.0625283	0.0498332	0.106913	0.0938612	16	2.16967	0.158524	0.694259	0.630286
GBP5	-1.05536	-5.15563	-5.00454	9.57455e-05	8.94758e-05	0.0020362	0.00202599	16	2.16967	0.158524	0.104755	0.111176
PIGS	0.586251	7.96458	5.27685	5.87382e-07	4.96623e-05	0.000158409	0.00151507	16	2.16967	0.158524	0.0135451	0.0308573
NCKAP1	1.03239	5.52556	5.27443	4.60937e-05	4.99206e-05	0.00132099	0.00151868	16	2.16967	0.158524	0.0872726	0.0957809
CEP57L1	0.804475	6.02343	5.27261	1.77205e-05	5.01163e-05	0.000841505	0.00152036	16	2.16967	0.158524	0.0445941	0.0581987
SCAF8	0.588414	7.89717	5.27125	6.55623e-07	5.0263e-05	0.000159824	0.00152055	16	2.16967	0.158524	0.0138792	0.0311515
SUDS3P1	-1.05608	-1.95965	-2.05805	0.0676948	0.0542229	0.11224	0.0991205	16	2.16967	0.158524	0.726066	0.658295
RNGTT	0.930024	5.67169	5.26106	3.46983e-05	5.13756e-05	0.00116597	0.00154085	16	2.16967	0.158524	0.0672206	0.0781234
LIX1L	0.939548	5.65256	5.2604	3.60072e-05	5.14486e-05	0.00118712	0.00154085	16	2.16967	0.158524	0.0690697	0.0797516
AC140479.4	6.01527	4.9497	5.25934	0.000144863	5.15661e-05	0.00253367	0.00154085	16	2.16967	0.158524	3.69227	3.2703
USP34	0.826595	5.92383	5.25764	2.13983e-05	5.17552e-05	0.000950812	0.00154085	16	2.16967	0.158524	0.0486765	0.0617936
RGMB	-1.05643	-3.49319	-3.55897	0.0030065	0.00221616	0.015232	0.0128694	16	2.16967	0.158524	0.228655	0.22028
TMPRSS6	-0.635195	-7.10172	-5.25394	2.50825e-06	5.21685e-05	0.000319919	0.00154469	16	2.16967	0.158524	0.0199999	0.0365413
CNTROB	0.710013	6.44328	5.25364	8.12175e-06	5.2202e-05	0.000553271	0.00154469	16	2.16967	0.158524	0.0303569	0.0456616
PTCD3	0.954781	5.60669	5.24726	3.9357e-05	5.29235e-05	0.0012506	0.00155242	16	2.16967	0.158524	0.0724994	0.0827717
EIF2B4	0.687373	6.58689	5.24706	6.25404e-06	5.29456e-05	0.000495837	0.00155242	16	2.16967	0.158524	0.0272248	0.0429035
POU5F1B	-1.05678	-2.64743	-2.74806	0.0175609	0.0131489	0.0470216	0.0399004	16	2.16967	0.158524	0.398345	0.369708
KPNA3	0.70649	6.45062	5.24627	8.0135e-06	5.30365e-05	0.000550877	0.00155242	16	2.16967	0.158524	0.0299881	0.0453369
SMURF2	0.663514	6.77863	5.24408	4.43147e-06	5.32862e-05	0.000416153	0.00155552	16	2.16967	0.158524	0.0239528	0.0400222
MPPED2	-1.05691	-2.11343	-2.21443	0.0506238	0.0398143	0.0925377	0.081281	16	2.16967	0.158524	0.625234	0.569503
CLDN1	-1.05936	-1.06822	-1.1334	0.301276	0.271781	0.284524	0.275069	16	2.16967	0.158524	2.45871	2.18405
PIK3CG	-1.05956	-3.71218	-3.76231	0.00189304	0.00140678	0.0114758	0.0098168	16	2.16967	0.158524	0.203671	0.19828
PBOV1	-1.05997	-3.44893	-3.51867	0.00330105	0.00242464	0.0161788	0.0137267	16	2.16967	0.158524	0.236136	0.226868
MTA3	1.1314	5.35741	5.22739	6.41252e-05	5.52352e-05	0.00158695	0.00158826	16	2.16967	0.158524	0.111497	0.117113
NBR1	0.973779	5.54374	5.22438	4.4487e-05	5.55949e-05	0.00129255	0.00158826	16	2.16967	0.158524	0.0771357	0.0868544
SPAG9	1.30901	5.22683	5.2234	8.30699e-05	5.57114e-05	0.00187491	0.00158826	16	2.16967	0.158524	0.156801	0.157007
GGTLC2	-1.06105	-2.98563	-3.07856	0.00873749	0.00642356	0.0299735	0.0252424	16	2.16967	0.158524	0.31575	0.296976
AC009299.1	-1.06108	-0.66794	-0.710579	0.513692	0.486367	0.389568	0.388425	16	2.16967	0.158524	6.30905	5.57461
KATNAL1	1.34665	5.20469	5.22118	8.68145e-05	5.5979e-05	0.0019292	0.00158826	16	2.16967	0.158524	0.167362	0.166307
SAYSD1	0.954442	5.57074	5.22083	4.22068e-05	5.6021e-05	0.00128301	0.00158826	16	2.16967	0.158524	0.073386	0.0835525
ARHGAP4	-1.06113	-4.4469	-4.41704	0.000405777	0.00032597	0.00456791	0.00418282	16	2.16967	0.158524	0.142352	0.144283
BIRC3	-1.0613	-1.69279	-1.78451	0.109873	0.0910492	0.151357	0.13798	16	2.16967	0.158524	0.982675	0.884262
SAMD10	-1.06186	-3.89142	-3.92636	0.001297	0.000974485	0.00917388	0.0078584	16	2.16967	0.158524	0.186147	0.182849
KLK1	-1.06272	-0.764049	-0.812403	0.455959	0.427077	0.364054	0.360447	16	2.16967	0.158524	4.83652	4.27792
SLC31A2	-1.06427	-3.63153	-3.68964	0.00224461	0.00165508	0.012671	0.0108111	16	2.16967	0.158524	0.214717	0.208007
ZNF841	-0.846422	-5.77881	-5.20311	2.82278e-05	5.82014e-05	0.00104909	0.00161905	16	2.16967	0.158524	0.0536336	0.0661588
OLA1	1.00328	5.47044	5.20239	5.13425e-05	5.82915e-05	0.00138109	0.00161905	16	2.16967	0.158524	0.0840897	0.0929781
IGF2R	0.984707	5.4962	5.2016	4.88169e-05	5.83917e-05	0.00135561	0.00161905	16	2.16967	0.158524	0.0802471	0.0895943
DHX40	1.34683	5.18205	5.20111	9.08249e-05	5.84524e-05	0.00197779	0.00161905	16	2.16967	0.158524	0.168874	0.167638
RB1	0.888074	5.66467	5.19572	3.51731e-05	5.91367e-05	0.00117601	0.00163383	16	2.16967	0.158524	0.0614454	0.0730378
ROGDI	-1.06446	-3.07796	-3.16811	0.00720479	0.00527606	0.0265795	0.0220961	16	2.16967	0.158524	0.299003	0.282228
PLIN1	-1.06478	-1.50524	-1.59045	0.151746	0.128981	0.185931	0.172399	16	2.16967	0.158524	1.25096	1.12051
ACLY	0.691112	6.42723	5.18687	8.36396e-06	6.02761e-05	0.000553271	0.00164989	16	2.16967	0.158524	0.0289061	0.044384
TXNL4B	-0.546817	-8.61841	-5.18624	2.08324e-07	6.03573e-05	9.57174e-05	0.00164989	16	2.16967	0.158524	0.010064	0.0277919
ADAM8	-1.06483	-3.70635	-3.75873	0.00191648	0.00141808	0.0115731	0.00984702	16	2.16967	0.158524	0.20635	0.200639
WNT9A	-1.06505	-1.44205	-1.52475	0.168576	0.144539	0.198793	0.185135	16	2.16967	0.158524	1.36371	1.21979
MTRNR2L10	3.02265	4.91228	5.17631	0.000156263	6.16651e-05	0.00262353	0.00167379	16	2.16967	0.158524	0.946562	0.852461
FAM86FP	-1.06524	-1.63991	-1.73003	0.120532	0.100574	0.161166	0.147104	16	2.16967	0.158524	1.05486	0.947828
STX7	0.931439	5.54177	5.17082	4.46584e-05	6.23999e-05	0.00129396	0.00168529	16	2.16967	0.158524	0.070624	0.0811203
QKI	0.979161	5.45657	5.16582	5.2758e-05	6.30773e-05	0.0013913	0.00169935	16	2.16967	0.158524	0.0805025	0.0898192
TSTD3	0.944747	5.50504	5.16119	4.79798e-05	6.37116e-05	0.00135561	0.00170871	16	2.16967	0.158524	0.0736293	0.0837667
ALS2	0.78312	5.91067	5.16038	2.19407e-05	6.38232e-05	0.000956511	0.00170871	16	2.16967	0.158524	0.0438858	0.057575
GP6	-1.06791	-3.65712	-3.71442	0.00212649	0.00156587	0.0122822	0.0104558	16	2.16967	0.158524	0.213174	0.206648
BTC	-1.0681	-1.74165	-1.83512	0.100758	0.0829125	0.14389	0.130574	16	2.16967	0.158524	0.940244	0.846898
FAM111A	-1.06935	-4.27785	-4.27409	0.000576681	0.000448063	0.00564223	0.00501302	16	2.16967	0.158524	0.156218	0.156493
LCP1	-1.06951	-1.96659	-2.06587	0.0668244	0.0534024	0.111461	0.098243	16	2.16967	0.158524	0.739407	0.670043
PPP4R3B	0.930306	5.50018	5.13955	4.84376e-05	6.67615e-05	0.00135561	0.00176695	16	2.16967	0.158524	0.0715216	0.0819107
CLUHP3	-0.954817	-5.45636	-5.13778	5.27796e-05	6.70173e-05	0.0013913	0.00176695	16	2.16967	0.158524	0.0765552	0.0863432
CCDC134	-1.06967	-3.65425	-3.71232	0.00213943	0.00157322	0.0123367	0.0104915	16	2.16967	0.158524	0.214212	0.207562
PCGF6	1.0955	5.27801	5.13531	7.50368e-05	6.73765e-05	0.00174483	0.00176747	16	2.16967	0.158524	0.107702	0.11377
MRPS31	0.716325	6.16539	5.13513	1.35751e-05	6.74031e-05	0.00069891	0.00176747	16	2.16967	0.158524	0.0337473	0.0486471
C19orf47	-0.928041	-5.49536	-5.13319	4.88968e-05	6.76862e-05	0.00135561	0.00176747	16	2.16967	0.158524	0.0712988	0.0817145
SLC36A4	1.28825	5.13476	5.1325	9.98263e-05	6.77879e-05	0.00205469	0.00176747	16	2.16967	0.158524	0.157361	0.1575
BTK	-1.06983	-1.71644	-1.8092	0.105376	0.086996	0.147796	0.134233	16	2.16967	0.158524	0.971206	0.874162
SLC7A5	-1.06996	-1.40308	-1.48425	0.179701	0.154883	0.207551	0.19345	16	2.16967	0.158524	1.45382	1.29914
ZNF408	-0.786628	-5.8449	-5.12902	2.48717e-05	6.82998e-05	0.000994774	0.00176961	16	2.16967	0.158524	0.0452819	0.0588044
TMEM185B	1.18593	5.1918	5.12633	8.90742e-05	6.86981e-05	0.00195587	0.00177302	16	2.16967	0.158524	0.130443	0.133797
ORC2	0.741875	6.01966	5.12592	1.78471e-05	6.87587e-05	0.000841757	0.00177302	16	2.16967	0.158524	0.0379716	0.052367
PTAFR	-1.0708	-3.33673	-3.41603	0.00418269	0.00304732	0.0189344	0.0157836	16	2.16967	0.158524	0.257465	0.24565
PRDX3	1.89313	4.94368	5.12024	0.000146636	6.96093e-05	0.00254804	0.00178002	16	2.16967	0.158524	0.366606	0.341759
GGACT	1.9755	4.93184	5.12019	0.000150193	6.96167e-05	0.00257043	0.00178002	16	2.16967	0.158524	0.401123	0.372154
MED4	0.748767	5.97613	5.11899	1.93775e-05	6.97983e-05	0.000878484	0.00178002	16	2.16967	0.158524	0.0392458	0.053489
ZNF287	0.852906	5.63233	5.11864	3.74463e-05	6.98518e-05	0.00120813	0.00178002	16	2.16967	0.158524	0.0573279	0.0694119
EEF1A1	1.52894	5.01966	5.1173	0.000125782	7.00535e-05	0.00233736	0.00178096	16	2.16967	0.158524	0.231939	0.223172
PPP3R1	1.08031	5.2676	5.11487	7.66036e-05	7.04236e-05	0.00175917	0.00178618	16	2.16967	0.158524	0.105151	0.111524
EIF3FP3	-1.07144	-0.898369	-0.954464	0.382309	0.352376	0.328141	0.321182	16	2.16967	0.158524	3.55605	3.15035
VPS52	0.650161	6.5452	5.09858	6.74494e-06	7.29516e-05	0.000508266	0.00184146	16	2.16967	0.158524	0.0246681	0.0406521
KCTD5	-0.768266	-5.85769	-5.09698	2.42715e-05	7.32063e-05	0.000993315	0.00184146	16	2.16967	0.158524	0.0430042	0.0567987
RHBDF1P1	3.21386	4.8279	5.09564	0.00018548	7.34191e-05	0.00290891	0.00184146	16	2.16967	0.158524	1.10784	0.994483
CLOCK	0.769008	5.85113	5.0948	2.45774e-05	7.35515e-05	0.000994774	0.00184146	16	2.16967	0.158524	0.0431839	0.0569569
ARHGAP18	1.60296	4.97453	5.09435	0.000137771	7.36233e-05	0.00246436	0.00184146	16	2.16967	0.158524	0.259585	0.247517
GPR65	-1.07218	-3.26963	-3.3528	0.00481783	0.00350697	0.0207676	0.0171627	16	2.16967	0.158524	0.268831	0.255659
CXCL13	-1.07284	-2.5535	-2.65718	0.0212525	0.0159572	0.0533099	0.0451934	16	2.16967	0.158524	0.441302	0.407535
SERINC2	-1.07396	-1.79639	-1.8917	0.0913358	0.0745801	0.135263	0.122119	16	2.16967	0.158524	0.893536	0.805767
RANGRF	1.16381	5.15519	5.08163	9.58302e-05	7.56813e-05	0.0020362	0.00187561	16	2.16967	0.158524	0.127412	0.131127
SELENOO	-1.07424	-5.22763	-5.07776	8.29383e-05	7.63203e-05	0.00187491	0.00188464	16	2.16967	0.158524	0.105567	0.111891
CYP11A1	-1.07428	-1.91764	-2.0161	0.0731863	0.0588208	0.117826	0.10457	16	2.16967	0.158524	0.784586	0.709827
PHKG2	-0.727188	-5.99379	-5.07474	1.8741e-05	7.68207e-05	0.000866398	0.00188464	16	2.16967	0.158524	0.0367986	0.0513341
FAM83F	-1.07445	-2.33796	-2.44222	0.032705	0.0250375	0.0704163	0.0606817	16	2.16967	0.158524	0.528002	0.483882
CDK19	0.796643	5.72056	5.07413	3.15746e-05	7.69238e-05	0.00111816	0.00188464	16	2.16967	0.158524	0.0484831	0.0616233
INTS4P1	-1.07487	-2.79354	-2.89407	0.0130136	0.0096024	0.0387805	0.0324884	16	2.16967	0.158524	0.37012	0.344853
KRT18P1	-1.07489	-4.69686	-4.63885	0.000242406	0.000199452	0.00336355	0.00307268	16	2.16967	0.158524	0.130933	0.134228
SACS	2.11238	4.86014	5.0652	0.000173705	7.84275e-05	0.00278278	0.00190873	16	2.16967	0.158524	0.472267	0.434803
HNRNPA1P2	-1.07553	-2.1485	-2.25125	0.0473283	0.0369774	0.0884171	0.0774927	16	2.16967	0.158524	0.626485	0.570605
STK19	0.709716	6.04635	5.05594	1.6971e-05	8.00195e-05	0.000837732	0.0019362	16	2.16967	0.158524	0.0344447	0.0492613
CLASP1	0.796926	5.68804	5.05464	3.36189e-05	8.02461e-05	0.00113763	0.0019362	16	2.16967	0.158524	0.0490738	0.0621435
MDN1	0.844586	5.55592	5.05449	4.3443e-05	8.02717e-05	0.0012849	0.0019362	16	2.16967	0.158524	0.0577718	0.0698028
RNASEH2B	0.647857	6.4512	5.05081	8.005e-06	8.0915e-05	0.000550877	0.00194549	16	2.16967	0.158524	0.0252126	0.0411315
MCM9	0.718672	5.98803	5.04954	1.89462e-05	8.11388e-05	0.000866398	0.00194549	16	2.16967	0.158524	0.0360109	0.0506404
DDX1	0.86776	5.49452	5.04922	4.89775e-05	8.11958e-05	0.00135561	0.00194549	16	2.16967	0.158524	0.0623563	0.0738399
LGALSL	1.41425	4.98016	5.04494	0.000136214	8.19532e-05	0.00244482	0.00195931	16	2.16967	0.158524	0.201607	0.196463
FASTKD2	0.864833	5.49122	5.04259	4.92948e-05	8.2374e-05	0.00135857	0.00196171	16	2.16967	0.158524	0.0620107	0.0735356
NCOA1	0.74149	5.86967	5.04235	2.37225e-05	8.24161e-05	0.000974641	0.00196171	16	2.16967	0.158524	0.0398954	0.054061
ENTPD3	-1.07553	-1.97341	-2.07317	0.0659777	0.0526471	0.110581	0.0973164	16	2.16967	0.158524	0.742589	0.672845
NMT1	0.671893	6.23821	5.03786	1.18533e-05	8.32236e-05	0.000642136	0.00197226	16	2.16967	0.158524	0.0290015	0.0444681
ZNRF1	-1.07675	-4.6226	-4.57673	0.000282327	0.000228793	0.00368876	0.00336168	16	2.16967	0.158524	0.135644	0.138376
ATP6V1FNB	-1.07688	-1.80443	-1.90009	0.0900195	0.0734101	0.133956	0.120937	16	2.16967	0.158524	0.890415	0.803019
PARP12	-0.940215	-5.33797	-5.03347	6.66366e-05	8.40222e-05	0.00161119	0.00197821	16	2.16967	0.158524	0.0775609	0.0872289
HTR3B	-1.07724	-3.24189	-3.32757	0.00510746	0.00370885	0.0215048	0.0177649	16	2.16967	0.158524	0.276036	0.262004
TIA1	0.8198	5.56711	5.02017	4.25065e-05	8.6486e-05	0.00128427	0.00201593	16	2.16967	0.158524	0.0542122	0.0666683
WDR33	0.591948	6.98037	5.02003	3.10086e-06	8.65117e-05	0.000336228	0.00201593	16	2.16967	0.158524	0.0179784	0.0347612
VPS9D1	-1.07738	-5.56353	-5.34732	4.28036e-05	4.26989e-05	0.00128427	0.00140558	16	2.16967	0.158524	0.0937513	0.101486
CCT4	1.114	5.1183	5.01787	0.000103172	8.69197e-05	0.00209487	0.00201593	16	2.16967	0.158524	0.118428	0.123216
OXER1	2.18582	4.80478	5.01704	0.000194422	8.70763e-05	0.00298414	0.00201593	16	2.16967	0.158524	0.517392	0.474539
AC074043.1	-1.07801	-2.42008	-2.52483	0.027785	0.0210857	0.0631762	0.0543976	16	2.16967	0.158524	0.496054	0.455749
RPS6KB1	0.784639	5.66397	5.01582	3.52208e-05	8.73083e-05	0.00117601	0.00201593	16	2.16967	0.158524	0.0479776	0.0611782
UBR2	0.665754	6.23204	5.01529	1.19899e-05	8.74094e-05	0.0006434	0.00201593	16	2.16967	0.158524	0.0285303	0.0440531
SUGT1P4	-1.07813	-4.20109	-4.21045	0.00067695	0.000516388	0.00626082	0.0054093	16	2.16967	0.158524	0.164647	0.163916
DGCR2	-1.07886	-4.91184	-4.82216	0.000156403	0.000133262	0.00262353	0.00248683	16	2.16967	0.158524	0.120609	0.125136
A2MP1	-1.07913	-2.75848	-2.86031	0.013988	0.0103297	0.0405633	0.0341074	16	2.16967	0.158524	0.382603	0.355845
TAOK3	-0.862804	-5.44942	-5.011	5.35028e-05	8.82278e-05	0.00139635	0.00202013	16	2.16967	0.158524	0.0626706	0.0741166
FRG1JP	-1.08016	-1.5077	-1.59338	0.151123	0.128322	0.185445	0.171935	16	2.16967	0.158524	1.28317	1.14888
KAT8	-0.696929	-6.0222	-5.00814	1.77618e-05	8.87782e-05	0.000841505	0.00202417	16	2.16967	0.158524	0.0334817	0.0484132
FBXO17	1.29387	4.98726	5.00459	0.000134275	8.94668e-05	0.00244312	0.00202599	16	2.16967	0.158524	0.168265	0.167102
RPS3AP22	-1.08083	-2.03897	-2.14032	0.0583282	0.0461387	0.101985	0.0893375	16	2.16967	0.158524	0.702487	0.637531
ADGRE3	-1.08107	-2.58712	-2.69148	0.0198532	0.0148357	0.051079	0.0431338	16	2.16967	0.158524	0.436533	0.403335
NSRP1	0.77002	5.692	5.00314	3.33629e-05	8.97494e-05	0.00113763	0.00202599	16	2.16967	0.158524	0.0457524	0.0592187
RPSAP48	1.19897	5.03799	5.00241	0.000121225	8.98929e-05	0.00228942	0.00202599	16	2.16967	0.158524	0.141594	0.143616
REV1	0.899358	5.36298	5.00136	6.34252e-05	9.00975e-05	0.00158078	0.00202599	16	2.16967	0.158524	0.0703061	0.0808404
SHF	-1.08142	-4.0487	-4.07585	0.000931641	0.000697499	0.00749715	0.00647837	16	2.16967	0.158524	0.17836	0.175991
KIF13B	-1.0818	-2.11402	-2.2167	0.0505667	0.0396335	0.0924633	0.0810341	16	2.16967	0.158524	0.654664	0.595419
RHOT2	-0.844329	-5.46723	-4.9949	5.16658e-05	9.13725e-05	0.00138625	0.00203831	16	2.16967	0.158524	0.0596249	0.0714347
CD84	-1.08259	-2.59443	-2.69891	0.0195609	0.0146031	0.0506491	0.0427138	16	2.16967	0.158524	0.435297	0.402247
MTTP	-1.08281	-0.788899	-0.838776	0.441705	0.412495	0.357695	0.353516	16	2.16967	0.158524	4.70978	4.16631
E4F1	-0.848543	-5.45538	-4.99348	5.28805e-05	9.16566e-05	0.0013913	0.00203831	16	2.16967	0.158524	0.0604835	0.0721907
PRKCA	2.01504	4.79575	4.99049	0.000198037	9.2255e-05	0.00300998	0.00204333	16	2.16967	0.158524	0.441364	0.40759
RDH5	-1.08303	-2.86907	-2.96915	0.0111326	0.00815803	0.0351025	0.0293044	16	2.16967	0.158524	0.356235	0.332626
PIKFYVE	0.821441	5.50721	4.9841	4.77763e-05	9.35474e-05	0.00135445	0.00206762	16	2.16967	0.158524	0.0556198	0.0679078
LATS1	0.774023	5.6431	4.9819	3.6673e-05	9.39968e-05	0.00119788	0.00207028	16	2.16967	0.158524	0.047034	0.0603472
TMEM136	1.07285	5.10916	4.98056	0.000105078	9.42715e-05	0.00211519	0.00207028	16	2.16967	0.158524	0.110235	0.116001
FXR2	1.01986	5.16248	4.98005	9.44432e-05	9.4375e-05	0.00203012	0.00207028	16	2.16967	0.158524	0.0975666	0.104846
SIGLEC10	-0.87678	-5.37462	-4.97925	6.1985e-05	9.45402e-05	0.00155225	0.00207028	16	2.16967	0.158524	0.0665313	0.0775163
EPDR1	-1.08439	-1.55983	-1.64764	0.138359	0.116612	0.175965	0.162559	16	2.16967	0.158524	1.20824	1.08289
H2AFY	-0.907745	-5.31548	-4.97792	6.96673e-05	9.48147e-05	0.00165855	0.00207028	16	2.16967	0.158524	0.0729093	0.0831327
MARCKS	1.55711	4.85902	4.97395	0.000174101	9.56386e-05	0.00278278	0.00208407	16	2.16967	0.158524	0.256732	0.245005
VPS54	0.807443	5.52634	4.97227	4.60236e-05	9.59895e-05	0.00132099	0.00208751	16	2.16967	0.158524	0.0533689	0.0659257
ECHDC3	1.30923	4.94065	4.96952	0.000147537	9.65669e-05	0.00254804	0.0020936	16	2.16967	0.158524	0.17555	0.173517
DCAF17	0.840561	5.4376	4.96909	5.47596e-05	9.66558e-05	0.0014221	0.0020936	16	2.16967	0.158524	0.05974	0.071536
TMEM170B	1.38271	4.90754	4.96759	0.000157771	9.69736e-05	0.00262353	0.00209629	16	2.16967	0.158524	0.198459	0.193691
CASP8AP2	0.707577	5.88114	4.96395	2.32094e-05	9.77449e-05	0.000966541	0.0021065	16	2.16967	0.158524	0.0361879	0.0507963
RNF217	1.08074	5.08117	4.96353	0.000111147	9.78352e-05	0.00218509	0.0021065	16	2.16967	0.158524	0.113097	0.118522
HELZ	0.653991	6.19204	4.95861	1.29166e-05	9.88897e-05	0.000672543	0.00212293	16	2.16967	0.158524	0.0278879	0.0434874
ADAMTS12	-1.0847	-1.49743	-1.58282	0.153749	0.130714	0.187552	0.174046	16	2.16967	0.158524	1.31179	1.17408
P2RX7	-0.964606	-5.20014	-4.95669	8.7605e-05	9.93042e-05	0.00193573	0.00212546	16	2.16967	0.158524	0.0860218	0.0946795
PDCD2	0.921513	5.25758	4.95236	7.81434e-05	0.000100247	0.00178285	0.00214141	16	2.16967	0.158524	0.0768019	0.0865605
CPTP	-1.08477	-2.75197	-2.8547	0.0141765	0.0104555	0.0408345	0.0343448	16	2.16967	0.158524	0.388443	0.360988
NME7	0.868035	5.34832	4.94867	6.52871e-05	0.000101056	0.00160348	0.00215019	16	2.16967	0.158524	0.0658536	0.0769196
WDR75	0.720421	5.78414	4.94409	2.79407e-05	0.00010207	0.00104909	0.00216753	16	2.16967	0.158524	0.0387826	0.0530811
SLC2A1	-1.08501	-2.33174	-2.4369	0.0331091	0.0253147	0.0708225	0.0611288	16	2.16967	0.158524	0.541315	0.495605
UBR3	1.19367	4.97029	4.94106	0.000138957	0.000102749	0.00248135	0.00216963	16	2.16967	0.158524	0.144194	0.145906
CACNA2D2	-1.0851	-1.43878	-1.52177	0.169489	0.14528	0.199512	0.185631	16	2.16967	0.158524	1.42197	1.2711
PITPNA	0.834185	5.40618	4.938	5.82486e-05	0.000103436	0.00148891	0.00217943	16	2.16967	0.158524	0.059523	0.0713449
DHX38	-0.606332	-6.56264	-4.9361	6.53492e-06	0.000103866	0.000508266	0.00218424	16	2.16967	0.158524	0.0213405	0.0377218
XPO4	0.728761	5.72671	4.93214	3.12027e-05	0.000104768	0.00111248	0.00219687	16	2.16967	0.158524	0.0404856	0.0545808
NCKAP1L	-1.0867	-3.08945	-3.1835	0.00703362	0.00510023	0.0261727	0.0216032	16	2.16967	0.158524	0.309315	0.291309
QRSL1	1.00925	5.1098	4.92906	0.000104943	0.000105474	0.00211519	0.00220387	16	2.16967	0.158524	0.0975286	0.104812
NUP210	-1.08683	-3.33502	-3.41827	0.00419779	0.00303219	0.0189817	0.0157729	16	2.16967	0.158524	0.2655	0.252726
UNKL	-0.963477	-5.16286	-4.92705	9.43725e-05	0.000105937	0.00203012	0.00220638	16	2.16967	0.158524	0.0870647	0.0955978
NCF1B	-1.08689	-2.28725	-2.39228	0.0361392	0.0277532	0.0746913	0.0648903	16	2.16967	0.158524	0.564525	0.516044
ABI2	0.908683	5.2389	4.92339	8.10996e-05	0.000106788	0.0018423	0.00221557	16	2.16967	0.158524	0.0752117	0.0851602
ZFP3	0.851268	5.33433	4.915	6.71176e-05	0.000108763	0.0016191	0.00225224	16	2.16967	0.158524	0.0636668	0.0749939
HEATR5B	0.824696	5.39027	4.91232	6.0102e-05	0.000109401	0.00152322	0.00226113	16	2.16967	0.158524	0.0585203	0.0704619
MSX2	2.69378	4.66675	4.91016	0.000257844	0.000109919	0.00349477	0.00226751	16	2.16967	0.158524	0.832981	0.752443
MSH2	0.97469	5.12398	4.90822	0.000102005	0.000110384	0.00208305	0.00226846	16	2.16967	0.158524	0.0904605	0.0985881
DHX16	0.592767	6.63988	4.90746	5.68316e-06	0.000110569	0.000474398	0.00226846	16	2.16967	0.158524	0.0199244	0.0364749
IFRD2	-1.0874	-5.22492	-5.08593	8.33861e-05	7.49804e-05	0.00187802	0.0018625	16	2.16967	0.158524	0.108282	0.114282
NEK3	1.96018	4.71564	4.90465	0.000233257	0.000111249	0.0032975	0.00226846	16	2.16967	0.158524	0.431967	0.399315
WDCP	1.02328	5.06345	4.90422	0.000115174	0.000111353	0.00222679	0.00226846	16	2.16967	0.158524	0.102102	0.108839
RABEP1	0.987088	5.10313	4.90376	0.000106356	0.000111466	0.00211519	0.00226846	16	2.16967	0.158524	0.0935358	0.101296
AC084017.1	-1.08782	-2.49593	-2.60155	0.0238687	0.0179489	0.0572902	0.0488416	16	2.16967	0.158524	0.474889	0.437111
CELF2	1.7651	4.7416	4.90304	0.000221191	0.000111641	0.00319127	0.00226846	16	2.16967	0.158524	0.346441	0.324002
RIF1	0.865171	5.27614	4.89416	7.53158e-05	0.000113829	0.00174483	0.00230859	16	2.16967	0.158524	0.0672219	0.0781245
AARSD1	0.690339	5.83214	4.89248	2.54857e-05	0.000114248	0.00100734	0.00231275	16	2.16967	0.158524	0.0350275	0.0497745
YJU2	-0.843116	-5.31772	-4.89162	6.93593e-05	0.000114464	0.00165855	0.00231281	16	2.16967	0.158524	0.062844	0.0742693
KPNB1	0.686692	5.84484	4.88916	2.48746e-05	0.000115082	0.000994774	0.00231864	16	2.16967	0.158524	0.034508	0.049317
CWC22	0.855988	5.28532	4.88782	7.39567e-05	0.000115418	0.00173573	0.00231864	16	2.16967	0.158524	0.0655741	0.0766735
ZNF676	-1.08784	-0.615867	-0.655395	0.546644	0.520426	0.403161	0.40399	16	2.16967	0.158524	7.80001	6.88753
LARGE1	-0.973289	-5.09817	-4.88688	0.00010742	0.000115657	0.00212412	0.00231864	16	2.16967	0.158524	0.0911162	0.0991655
SRPK1	0.92899	5.15704	4.88622	9.54757e-05	0.000115823	0.0020362	0.00231864	16	2.16967	0.158524	0.0811262	0.0903684
MAGI2	-1.08795	-4.54557	-4.51683	0.000330878	0.000261234	0.00403723	0.00366003	16	2.16967	0.158524	0.143213	0.145041
BAMBI	-1.08839	-1.55203	-1.63964	0.140209	0.118277	0.177246	0.164079	16	2.16967	0.158524	1.22945	1.10156
NOD2	-1.08851	-2.38534	-2.49103	0.0297745	0.0226259	0.0661855	0.0567413	16	2.16967	0.158524	0.520598	0.477362
NSG2	-1.08852	-2.52833	-2.6339	0.0223609	0.0167635	0.0551176	0.046718	16	2.16967	0.158524	0.463392	0.426987
KMT5A	-0.696444	-5.77192	-4.877	2.86034e-05	0.000118182	0.00105334	0.00234419	16	2.16967	0.158524	0.0363975	0.0509809
MAP3K8	-1.08879	-3.05912	-3.15463	0.00749451	0.00543503	0.0272094	0.0225451	16	2.16967	0.158524	0.316689	0.297803
IL12B	-1.08881	-3.03216	-3.12858	0.00792899	0.00575558	0.02826	0.023425	16	2.16967	0.158524	0.322361	0.302797
PLAUR	-1.08908	-4.64475	-4.6028	0.000269757	0.000215981	0.00359588	0.00324425	16	2.16967	0.158524	0.137447	0.139964
KIF22	-0.998905	-5.04241	-4.86666	0.000120151	0.000120887	0.0022852	0.00237545	16	2.16967	0.158524	0.0981097	0.105324
CLEC6A	-0.966647	-5.07948	-4.86601	0.000111524	0.000121058	0.00218839	0.00237545	16	2.16967	0.158524	0.0905392	0.0986574
MED31	1.11613	4.93425	4.86523	0.000149463	0.000121265	0.00256865	0.00237545	16	2.16967	0.158524	0.127917	0.131572
F2	-1.09008	-3.56521	-3.63573	0.00258221	0.00186705	0.0138708	0.0116228	16	2.16967	0.158524	0.233717	0.224738
BMPR2	0.986626	5.04979	4.86154	0.000118381	0.000122249	0.00226795	0.00238985	16	2.16967	0.158524	0.0954331	0.102967
CLEC18B	-1.09012	-1.30443	-1.38158	0.210539	0.183853	0.22914	0.216313	16	2.16967	0.158524	1.74602	1.55645
GAS2L3	-0.738222	-5.55995	-4.85758	4.3103e-05	0.000123314	0.00128427	0.002402	16	2.16967	0.158524	0.0440729	0.0577398
KCNQ3	-1.09021	-2.28655	-2.39184	0.036189	0.0277784	0.0747436	0.064921	16	2.16967	0.158524	0.568323	0.519388
CA9	-1.09058	-3.14044	-3.23331	0.00632074	0.00456926	0.0245437	0.0202581	16	2.16967	0.158524	0.301492	0.28442
TOM1L1	1.2896	4.81869	4.85203	0.000188989	0.000124821	0.00294044	0.00241505	16	2.16967	0.158524	0.179058	0.176606
AC139495.2	-1.09063	-2.02314	-2.12475	0.060097	0.0475785	0.103842	0.0909878	16	2.16967	0.158524	0.726515	0.65869
CXorf21	-1.09086	-3.59695	-3.66556	0.00241474	0.00174663	0.0132833	0.0111542	16	2.16967	0.158524	0.229937	0.221409
LRP11	1.19152	4.86287	4.84664	0.000172746	0.000126303	0.00278	0.00243115	16	2.16967	0.158524	0.150093	0.1511
AC005077.4	-1.09107	-1.63618	-1.72698	0.121317	0.101133	0.161783	0.147633	16	2.16967	0.158524	1.11169	0.997867
SYN2	-1.09139	-1.77147	-1.86674	0.0955252	0.0781612	0.138791	0.125836	16	2.16967	0.158524	0.948932	0.854548
PQLC2L	-1.0916	-1.79459	-1.89056	0.0916333	0.0747408	0.135495	0.1222	16	2.16967	0.158524	0.924991	0.833466
HPCAL1	1.04651	4.96147	4.8401	0.000141454	0.000128124	0.00250469	0.0024486	16	2.16967	0.158524	0.111226	0.116874
DAGLA	-1.09166	-2.09303	-2.196	0.0526359	0.0413079	0.0951714	0.0832784	16	2.16967	0.158524	0.680086	0.617806
PEG10	-1.09173	-1.46127	-1.54534	0.163303	0.139504	0.194518	0.181331	16	2.16967	0.158524	1.39543	1.24773
SPAG17	-1.09233	-0.999567	-1.06137	0.332398	0.302426	0.301231	0.29219	16	2.16967	0.158524	2.98556	2.64798
DOLPP1	-0.884671	-5.16075	-4.83718	9.47719e-05	0.000128948	0.00203012	0.0024486	16	2.16967	0.158524	0.0734647	0.0836218
ZNF80	-1.09266	-3.37464	-3.4572	0.0038613	0.00278056	0.0180098	0.0149226	16	2.16967	0.158524	0.262093	0.249726
CLN3	-0.720412	-5.58955	-4.83512	4.069e-05	0.000129531	0.00125955	0.0024486	16	2.16967	0.158524	0.0415287	0.0554993
ATE1	1.29398	4.79789	4.83505	0.000197173	0.00012955	0.00300884	0.0024486	16	2.16967	0.158524	0.181843	0.179059
PSMC5	0.6918	5.71265	4.83342	3.20596e-05	0.000130016	0.00112774	0.00245312	16	2.16967	0.158524	0.0366628	0.0512145
CTU2	-0.81211	-5.29969	-4.8318	7.18803e-05	0.000130476	0.00170275	0.00245525	16	2.16967	0.158524	0.0587041	0.0706238
ROCK2	0.912486	5.10829	4.83143	0.000105262	0.000130582	0.00211519	0.00245525	16	2.16967	0.158524	0.0797703	0.0891745
CORO1B	-0.692751	-5.69904	-4.82859	3.29127e-05	0.000131398	0.00113763	0.00246632	16	2.16967	0.158524	0.0369395	0.0514582
CCDC68	-1.09349	-1.50841	-1.59444	0.150941	0.128083	0.185296	0.171746	16	2.16967	0.158524	1.31381	1.17586
DNAJC27	1.08418	4.909	4.82337	0.000157305	0.00013291	0.00262353	0.00248607	16	2.16967	0.158524	0.121943	0.126312
IL9RP3	-1.09621	-1.99062	-2.09184	0.0638871	0.050758	0.108536	0.0950247	16	2.16967	0.158524	0.758148	0.686546
GPR18	-1.09664	-2.63581	-2.74158	0.0179819	0.0133323	0.0477961	0.0402316	16	2.16967	0.158524	0.432749	0.400004
UQCC2	1.19768	4.82763	4.81894	0.000185579	0.000134207	0.00290891	0.00249638	16	2.16967	0.158524	0.153871	0.154426
ACOXL	-0.994175	-4.98575	-4.81761	0.000134686	0.000134599	0.00244312	0.00249638	16	2.16967	0.158524	0.0994044	0.106464
PRKAR1A	1.31479	4.76972	4.81756	0.000208838	0.000134614	0.00309662	0.00249638	16	2.16967	0.158524	0.189962	0.186208
FAM171A2	1.84657	4.6385	4.81413	0.000273248	0.000135631	0.0036121	0.00251095	16	2.16967	0.158524	0.396204	0.367822
ALK	-1.09785	-2.15088	-2.25517	0.0471121	0.0366866	0.0881541	0.077229	16	2.16967	0.158524	0.651321	0.592475
AL162726.3	-0.756538	-5.42228	-4.81235	5.64328e-05	0.00013616	0.00145835	0.00251216	16	2.16967	0.158524	0.0486674	0.0617856
GDF7	1.82682	4.63767	4.81062	0.000273713	0.000136677	0.0036121	0.00251741	16	2.16967	0.158524	0.387911	0.36052
SLC35B3	0.709413	5.58998	4.80979	4.06564e-05	0.000136926	0.00125955	0.00251772	16	2.16967	0.158524	0.0402641	0.0543857
ZNF276	-0.915319	-5.07207	-4.80751	0.000113197	0.000137615	0.00221029	0.00252609	16	2.16967	0.158524	0.0814169	0.0906244
SMURF2P1	0.673705	5.74817	4.80383	2.99395e-05	0.000138729	0.00107841	0.00254222	16	2.16967	0.158524	0.0343416	0.0491704
TMEM237	1.49636	4.6929	4.80203	0.000244378	0.000139277	0.00337311	0.00254593	16	2.16967	0.158524	0.254173	0.242751
NPEPPS	0.778877	5.33865	4.80137	6.65467e-05	0.00013948	0.00161119	0.00254593	16	2.16967	0.158524	0.0532126	0.065788
RACGAP1	1.49125	4.69302	4.80086	0.00024432	0.000139636	0.00337311	0.00254593	16	2.16967	0.158524	0.252428	0.241215
DUSP11	0.712189	5.55333	4.79561	4.36626e-05	0.000141254	0.0012849	0.00256295	16	2.16967	0.158524	0.0411172	0.0551369
SETDB2	0.860819	5.14493	4.79544	9.78168e-05	0.000141307	0.00204553	0.00256295	16	2.16967	0.158524	0.069985	0.0805576
LOXL4	4.33627	4.52061	4.79502	0.000348379	0.000141436	0.00416857	0.00256295	16	2.16967	0.158524	2.30027	2.04452
NUS1	1.08747	4.87225	4.79477	0.000169484	0.000141516	0.00275091	0.00256295	16	2.16967	0.158524	0.124543	0.128601
FARSB	0.866708	5.12645	4.78984	0.0001015	0.000143056	0.00207696	0.00258437	16	2.16967	0.158524	0.0714581	0.0818548
PDXDC2P	-0.99882	-4.94548	-4.78945	0.000146103	0.000143176	0.00254804	0.00258437	16	2.16967	0.158524	0.101976	0.108728
SLC8B1	-1.09813	-5.38432	-5.22326	6.0811e-05	5.57294e-05	0.00153749	0.00158826	16	2.16967	0.158524	0.10399	0.110502
ZNF274	-1.09815	-4.74875	-4.69695	0.000217978	0.000175473	0.00317698	0.00289695	16	2.16967	0.158524	0.133691	0.136657
CCDC85C	-1.0986	-2.19814	-2.30314	0.0430009	0.0332953	0.0833207	0.0727296	16	2.16967	0.158524	0.62446	0.568822
CACNA1I	-1.09878	-0.959288	-1.01893	0.351687	0.321613	0.312436	0.303915	16	2.16967	0.158524	3.27992	2.90719
ZSWIM7	0.914249	5.0378	4.7806	0.000121271	0.000145987	0.00228942	0.00261332	16	2.16967	0.158524	0.0823355	0.0914333
GTF3C3	0.852266	5.13889	4.77984	9.90043e-05	0.00014623	0.00204578	0.00261335	16	2.16967	0.158524	0.0687624	0.079481
SERAC1	0.545035	6.92736	4.77605	3.40408e-06	0.000147451	0.000351013	0.00262992	16	2.16967	0.158524	0.0154758	0.0325575
NUP62CL	-1.09895	-3.5459	-3.62011	0.00268973	0.00193335	0.0142117	0.0118707	16	2.16967	0.158524	0.24013	0.230385
USP12	0.989196	4.93645	4.77413	0.000148797	0.000148075	0.0025614	0.00262992	16	2.16967	0.158524	0.100386	0.107329
CREB1	0.650729	5.82013	4.77397	2.60779e-05	0.000148128	0.00101586	0.00262992	16	2.16967	0.158524	0.0312518	0.0464496
RNF122	1.89967	4.5895	4.77249	0.000302228	0.000148609	0.00379328	0.00263414	16	2.16967	0.158524	0.428317	0.3961
RPF2	0.947747	4.98085	4.7714	0.000136023	0.000148966	0.00244482	0.00263488	16	2.16967	0.158524	0.0905143	0.0986354
MTERF4	0.572695	6.49536	4.76957	7.38497e-06	0.000149568	0.000535678	0.00263488	16	2.16967	0.158524	0.0194348	0.0360437
GPRC5A	-1.09939	-3.30464	-3.39227	0.00447538	0.00321262	0.0197694	0.0162509	16	2.16967	0.158524	0.276694	0.262583
PRSS45P	-1.09972	-1.86994	-1.96838	0.0799029	0.064474	0.124283	0.110871	16	2.16967	0.158524	0.864669	0.780348
PHF3	0.65533	5.7806	4.76818	2.81309e-05	0.000150024	0.00104909	0.00263488	16	2.16967	0.158524	0.0321303	0.0472232
IKBKG	-0.679055	-5.65108	-4.76756	3.61107e-05	0.000150228	0.00118712	0.00263488	16	2.16967	0.158524	0.0360984	0.0507175
MRPS5	0.960496	4.95993	4.76718	0.000141897	0.000150354	0.00250627	0.00263488	16	2.16967	0.158524	0.093752	0.101487
PLA2G6	-1.10018	-3.9595	-4.00243	0.00112378	0.000821965	0.00842458	0.00711592	16	2.16967	0.158524	0.193014	0.188895
KCNA3	-1.10069	-1.94186	-2.04219	0.0699738	0.0559218	0.114601	0.101244	16	2.16967	0.158524	0.803221	0.726236
NT5C3B	1.09467	4.82797	4.76205	0.000185453	0.000152057	0.00290891	0.00264887	16	2.16967	0.158524	0.128521	0.132104
CAST	-1.10076	-4.11987	-4.14764	0.000802421	0.000594128	0.00681168	0.00589924	16	2.16967	0.158524	0.178467	0.176086
THEMIS	-1.10111	-2.77165	-2.87629	0.0136139	0.00997902	0.0398297	0.0333152	16	2.16967	0.158524	0.39457	0.366384
TNFAIP1	0.697038	5.55248	4.75937	4.37351e-05	0.000152957	0.0012849	0.00265436	16	2.16967	0.158524	0.0393984	0.0536234
RASSF1	-0.855419	-5.10332	-4.7587	0.000106315	0.000153181	0.00211519	0.00265436	16	2.16967	0.158524	0.0702411	0.0807831
NUDT15	0.813666	5.18439	4.75654	9.04022e-05	0.00015391	0.00197267	0.00266273	16	2.16967	0.158524	0.0615798	0.0731561
MSN	1.20207	4.74453	4.74798	0.00021987	0.000156835	0.00318532	0.002709	16	2.16967	0.158524	0.160477	0.160244
NUP153	0.699144	5.5206	4.74664	4.65421e-05	0.000157296	0.00132661	0.00271264	16	2.16967	0.158524	0.040096	0.0542377
DMD	1.68879	4.59108	4.74405	0.000301247	0.000158193	0.00378817	0.00272126	16	2.16967	0.158524	0.33827	0.316806
ZGLP1	-1.10224	-3.03628	-3.13495	0.00786088	0.0056755	0.0281125	0.0232037	16	2.16967	0.158524	0.329463	0.309051
NDUFAF6	0.743973	5.34948	4.74303	6.51382e-05	0.00015855	0.00160348	0.00272126	16	2.16967	0.158524	0.0483539	0.0615095
MRPL58	1.01804	4.86722	4.74165	0.000171224	0.00015903	0.00276635	0.0027252	16	2.16967	0.158524	0.109371	0.115241
EEF1A1P13	0.818541	5.1478	4.7388	9.72558e-05	0.000160031	0.00204553	0.00273801	16	2.16967	0.158524	0.0632087	0.0745905
MEIS3P1	2.26117	4.52158	4.73765	0.000347683	0.000160437	0.0041661	0.00274063	16	2.16967	0.158524	0.625211	0.569483
OLFML3	-1.1028	-1.94965	-2.05027	0.0689672	0.0550501	0.113554	0.100118	16	2.16967	0.158524	0.799877	0.723292
YWHAE	1.04625	4.83159	4.73307	0.000184091	0.000162063	0.00289855	0.00275969	16	2.16967	0.158524	0.117228	0.12216
INSIG2	1.00593	4.86129	4.72745	0.0001733	0.000164078	0.00278278	0.00278963	16	2.16967	0.158524	0.107046	0.113193
MMUT	1.22616	4.70677	4.72533	0.00023753	0.000164843	0.00332661	0.00279825	16	2.16967	0.158524	0.169663	0.168333
ZNF286A	0.877439	5.01623	4.72293	0.000126655	0.000165717	0.00234164	0.00280486	16	2.16967	0.158524	0.0764924	0.086288
MTND4P12	2.3199	4.50312	4.72284	0.000361206	0.000165751	0.00424163	0.00280486	16	2.16967	0.158524	0.663518	0.603216
FLOT1	0.668122	5.61918	4.72186	3.84143e-05	0.000166109	0.00122434	0.00280653	16	2.16967	0.158524	0.0353432	0.0500525
LRP6	1.18673	4.71807	4.71743	0.000232099	0.000167734	0.00328997	0.00282957	16	2.16967	0.158524	0.158167	0.15821
ZNF525	-1.10291	-2.84431	-2.94791	0.0117181	0.00854371	0.0362601	0.0302682	16	2.16967	0.158524	0.375893	0.349936
SNX20	-0.989075	-4.86254	-4.71492	0.000172862	0.000168665	0.00278	0.00283586	16	2.16967	0.158524	0.103436	0.110014
PLCD4	-1.10293	-1.47931	-1.56437	0.158476	0.13498	0.190907	0.177366	16	2.16967	0.158524	1.38968	1.24266
APBA2	-1.10311	-2.11602	-2.22008	0.0503734	0.0393658	0.0921936	0.0807152	16	2.16967	0.158524	0.679419	0.617218
METTL2A	0.650323	5.6899	4.70864	3.34988e-05	0.000171014	0.00113763	0.00286261	16	2.16967	0.158524	0.032658	0.0476879
MYLK2	-1.10319	-2.92999	-3.03174	0.00981052	0.00711672	0.0323869	0.0269374	16	2.16967	0.158524	0.354413	0.331022
EMC9	-1.10323	-2.96534	-3.0662	0.00911481	0.00659986	0.0307662	0.0256652	16	2.16967	0.158524	0.346038	0.323647
POLG2	0.934508	4.90966	4.7035	0.000157095	0.00017296	0.00262353	0.00288183	16	2.16967	0.158524	0.0905738	0.0986879
EIF1	1.00875	4.82496	4.70015	0.000186591	0.000174242	0.00292042	0.00289689	16	2.16967	0.158524	0.109275	0.115156
MCOLN3	1.58139	4.56458	4.69884	0.000318152	0.000174745	0.00393688	0.00289689	16	2.16967	0.158524	0.300064	0.283162
LIG4	0.926815	4.91277	4.69839	0.000156108	0.000174916	0.00262353	0.00289689	16	2.16967	0.158524	0.0889761	0.097281
TAF11	0.598183	6.03911	4.6981	1.72042e-05	0.000175027	0.000837732	0.00289689	16	2.16967	0.158524	0.024528	0.0405288
SPATA2L	-0.897194	-4.95211	-4.69765	0.000144157	0.000175202	0.00252702	0.00289689	16	2.16967	0.158524	0.0820601	0.0911908
CRYBG2	-1.10427	-3.51314	-3.59078	0.00288241	0.00206425	0.0148392	0.0122794	16	2.16967	0.158524	0.247	0.236435
NBEAL1	0.930528	4.90311	4.69457	0.000159195	0.000176394	0.00263682	0.00290772	16	2.16967	0.158524	0.0900442	0.0982215
TVP23B	1.30411	4.63348	4.68969	0.000276079	0.000178302	0.00362967	0.00293071	16	2.16967	0.158524	0.198041	0.193322
NUFIP1	0.741626	5.27029	4.68962	7.6195e-05	0.000178329	0.00175746	0.00293071	16	2.16967	0.158524	0.0495039	0.0625222
FFAR2	-0.659307	-5.59873	-4.68746	3.997e-05	0.000179179	0.00125554	0.00294021	16	2.16967	0.158524	0.0346685	0.0494583
ATP6V0E2	-1.10451	-2.20065	-2.30608	0.0427928	0.0330969	0.0830721	0.0724278	16	2.16967	0.158524	0.629761	0.57349
MILR1	-0.818883	-5.06576	-4.68259	0.00011464	0.000181112	0.00222464	0.00296006	16	2.16967	0.158524	0.0653272	0.076456
FBXL12	-0.566161	-6.32765	-4.68213	1.00443e-05	0.000181294	0.000607144	0.00296006	16	2.16967	0.158524	0.020014	0.0365538
MICALL2	-1.10508	-2.91425	-3.01668	0.0101366	0.00735487	0.0330483	0.0274569	16	2.16967	0.158524	0.359476	0.33548
KCMF1	0.757244	5.21065	4.68098	8.57901e-05	0.000181755	0.00191534	0.00296006	16	2.16967	0.158524	0.0527993	0.0654241
MAPK14	0.539554	6.68996	4.67857	5.19354e-06	0.000182724	0.000455204	0.00296949	16	2.16967	0.158524	0.0162616	0.0332494
MRPS18B	1.15537	4.69058	4.67799	0.000245546	0.000182957	0.00338479	0.00296949	16	2.16967	0.158524	0.151682	0.152499
HORMAD1	-1.10539	-2.90081	-3.00359	0.0104234	0.00756797	0.0335879	0.0279544	16	2.16967	0.158524	0.363024	0.338604
TEX11	-1.10579	-3.28226	-3.37232	0.00469139	0.0033582	0.0204234	0.0166958	16	2.16967	0.158524	0.283754	0.2688
STAMBP	0.808154	5.0769	4.67484	0.000112103	0.000184234	0.00219567	0.00296949	16	2.16967	0.158524	0.0633476	0.0747128
GTF3C6	1.26003	4.63482	4.67464	0.000275322	0.000184316	0.00362425	0.00296949	16	2.16967	0.158524	0.184773	0.181639
KLC4	0.81247	5.067	4.67429	0.000114355	0.000184458	0.00222322	0.00296949	16	2.16967	0.158524	0.0642766	0.0755309
CUL3	0.783769	5.13114	4.67411	0.000100552	0.000184528	0.00206559	0.00296949	16	2.16967	0.158524	0.0583294	0.0702938
TMEM63C	-1.10647	-1.25892	-1.33416	0.226119	0.198635	0.239914	0.227664	16	2.16967	0.158524	1.93119	1.71951
CALCOCO2	1.17495	4.67218	4.67144	0.000254987	0.000185619	0.00348319	0.0029782	16	2.16967	0.158524	0.158104	0.158154
FBXL3	1.11935	4.70335	4.67014	0.000239201	0.000186153	0.00334111	0.00298056	16	2.16967	0.158524	0.141597	0.143618
RBCK1	-0.80686	-5.07033	-4.66842	0.000113592	0.000186857	0.00221247	0.00298056	16	2.16967	0.158524	0.0633087	0.0746786
AC005077.1	-1.10813	-3.31718	-3.40615	0.00435868	0.003115	0.0194419	0.0159584	16	2.16967	0.158524	0.278989	0.264604
CCNE1	-1.10823	-3.85285	-3.90773	0.00140686	0.00101598	0.00962685	0.00807278	16	2.16967	0.158524	0.206842	0.201072
FASTK	-0.832965	-5.01526	-4.66645	0.000126903	0.000187672	0.00234164	0.00298056	16	2.16967	0.158524	0.0689615	0.0796563
VWA2	-1.10849	-2.77907	-2.88458	0.0134076	0.0098017	0.0395119	0.0328956	16	2.16967	0.158524	0.397744	0.369178
ZMYM5	0.720555	5.2997	4.66577	7.18792e-05	0.000187956	0.00170275	0.00298056	16	2.16967	0.158524	0.0462138	0.059625
ITGB1BP1	1.23675	4.63519	4.66574	0.000275113	0.000187968	0.00362425	0.00298056	16	2.16967	0.158524	0.177979	0.175656
TTC6	-1.10935	-4.46464	-4.45744	0.000391142	0.000298003	0.00445232	0.00393762	16	2.16967	0.158524	0.154349	0.154847
FAM129C	-1.10938	-1.84254	-1.94062	0.0840049	0.0679827	0.12859	0.114933	16	2.16967	0.158524	0.906286	0.816995
POLR2H	-0.796813	-5.07175	-4.65444	0.00011327	0.000192708	0.00221029	0.00304236	16	2.16967	0.158524	0.0617075	0.0732686
MCC	-1.10946	-1.72865	-1.82321	0.103115	0.0847688	0.145811	0.132411	16	2.16967	0.158524	1.02979	0.925753
KCNIP4	-1.1097	-1.06842	-1.13405	0.301186	0.271515	0.28449	0.274932	16	2.16967	0.158524	2.69688	2.39377
GPD1L	-1.11075	-2.91941	-3.02258	0.0100286	0.0072606	0.0328536	0.0272654	16	2.16967	0.158524	0.361896	0.337611
KCNG3	6.81239	4.37108	4.6498	0.000474938	0.000194691	0.00499166	0.00305302	16	2.16967	0.158524	6.07242	5.36623
AFDN	0.872662	4.92436	4.64957	0.000152484	0.000194792	0.00259094	0.00305302	16	2.16967	0.158524	0.0785113	0.0880658
YWHAQ	1.16509	4.65129	4.64834	0.00026616	0.000195319	0.00357068	0.00305684	16	2.16967	0.158524	0.15686	0.157058
MTRNR2L8	3.47308	4.38852	4.64484	0.00045803	0.000196834	0.00488585	0.00307268	16	2.16967	0.158524	1.56579	1.39774
MEPCE	-0.921525	-4.84899	-4.64399	0.000177687	0.000197205	0.0028188	0.00307268	16	2.16967	0.158524	0.0902923	0.09844
CLN6	-0.973224	-4.78946	-4.64326	0.000200591	0.000197524	0.00302259	0.00307268	16	2.16967	0.158524	0.103227	0.10983
PSD3	1.26732	4.5956	4.64189	0.000298458	0.000198122	0.00377855	0.00307268	16	2.16967	0.158524	0.190122	0.186349
SNX17	0.795097	5.05688	4.64173	0.000116706	0.000198189	0.0022404	0.00307268	16	2.16967	0.158524	0.0618038	0.0733534
ZNF318	1.06414	4.70746	4.64118	0.000237196	0.000198431	0.00332661	0.00307268	16	2.16967	0.158524	0.12775	0.131425
POLR1B	0.925793	4.83971	4.64089	0.000181075	0.000198556	0.00285962	0.00307268	16	2.16967	0.158524	0.0914807	0.0994865
PRSS36	-1.11185	-3.53645	-3.61467	0.00274394	0.00195701	0.0144296	0.0119542	16	2.16967	0.158524	0.247112	0.236534
COX7A2L	1.58656	4.50152	4.63916	0.000362398	0.000199319	0.00424163	0.00307268	16	2.16967	0.158524	0.31055	0.292397
ZBED9	-1.11204	-1.87767	-1.97685	0.0787793	0.0634369	0.123118	0.109743	16	2.16967	0.158524	0.876883	0.791102
AC140134.1	-1.11224	-2.08308	-2.18709	0.0536445	0.0420486	0.0964479	0.0842384	16	2.16967	0.158524	0.712734	0.646555
FARS2	0.54985	6.40445	4.63672	8.72062e-06	0.000200394	0.000564347	0.00308281	16	2.16967	0.158524	0.0184275	0.0351566
PLD3	-0.831063	-4.97503	-4.63534	0.000137632	0.000201005	0.00246436	0.00308783	16	2.16967	0.158524	0.0697617	0.080361
MEIS3	1.48397	4.51655	4.6321	0.000351317	0.000202447	0.00417994	0.00310557	16	2.16967	0.158524	0.269884	0.256586
MBD5	0.983546	4.76224	4.62964	0.000212052	0.00020355	0.00312807	0.00311807	16	2.16967	0.158524	0.106636	0.112832
SOCS5	0.832361	4.96326	4.62864	0.000140944	0.000204	0.00249987	0.00311856	16	2.16967	0.158524	0.0703119	0.0808455
GALNT8	-1.11273	-3.87389	-3.92856	0.0013458	0.000969704	0.00938027	0.00783735	16	2.16967	0.158524	0.206263	0.200563
FGF1	-1.11326	-1.97047	-2.07211	0.0663409	0.0527565	0.110906	0.0974687	16	2.16967	0.158524	0.797982	0.721624
AC020909.1	-1.11337	-3.47096	-3.55333	0.00315097	0.00224424	0.0157665	0.0130046	16	2.16967	0.158524	0.257231	0.245444
MTMR4	0.802825	5.01122	4.62182	0.00012794	0.000207097	0.00235251	0.00315013	16	2.16967	0.158524	0.0641644	0.075432
TESK1	-0.933728	-4.80425	-4.62066	0.000194635	0.000207626	0.00298414	0.00315375	16	2.16967	0.158524	0.0944343	0.102087
RPL5P3	-1.11355	-1.14817	-1.21799	0.267775	0.238808	0.265422	0.255011	16	2.16967	0.158524	2.35151	2.08965
CNKSR1	-1.11446	-1.93014	-2.03083	0.0715116	0.0571676	0.116143	0.102659	16	2.16967	0.158524	0.833471	0.752875
RPL29P30	-1.11567	-3.62967	-3.7031	0.00225346	0.00160599	0.0127065	0.0106279	16	2.16967	0.158524	0.236201	0.226925
STX8	0.833133	4.94096	4.61368	0.000147446	0.00021085	0.00254804	0.00318486	16	2.16967	0.158524	0.0710798	0.0815217
AL021920.2	-1.11585	-1.9099	-2.01011	0.0742414	0.0595042	0.118814	0.105283	16	2.16967	0.158524	0.85336	0.770388
TRABD2B	4.09282	4.34841	4.61154	0.000497862	0.00021185	0.00511461	0.00319105	16	2.16967	0.158524	2.21475	1.96921
ZBTB47	-1.11588	-4.45834	-4.45509	0.000396278	0.00029956	0.00448649	0.00395163	16	2.16967	0.158524	0.156614	0.156842
SPHK1	-1.11593	-2.70021	-2.80766	0.0157653	0.0115708	0.043809	0.0366521	16	2.16967	0.158524	0.426991	0.394933
DOCK1	1.73936	4.43618	4.60049	0.0004149	0.000217087	0.0046167	0.00325293	16	2.16967	0.158524	0.384326	0.357362
HIVEP3	-1.11598	-2.05272	-2.15633	0.0568298	0.0446992	0.0998867	0.0875248	16	2.16967	0.158524	0.738923	0.669617
PPP3CB	1.29249	4.5373	4.59769	0.000336574	0.000218433	0.0040766	0.0032675	16	2.16967	0.158524	0.20286	0.197566
ANO6	-1.1162	-3.64906	-3.72138	0.00216301	0.00154168	0.0124249	0.0103577	16	2.16967	0.158524	0.233919	0.224916
ZNF720	-0.709729	-5.21294	-4.59137	8.54002e-05	0.000221506	0.00191534	0.00330433	16	2.16967	0.158524	0.0463404	0.0597365
STAP2	-1.11672	-3.86568	-3.92234	0.00136929	0.000983311	0.00946249	0.00787679	16	2.16967	0.158524	0.208629	0.202646
LRRC37A6P	1.69873	4.42702	4.58564	0.000422854	0.000224329	0.0046675	0.00333322	16	2.16967	0.158524	0.368098	0.343073
RAPGEF3	-1.11744	-2.54251	-2.65106	0.0217297	0.0161657	0.0541198	0.0455811	16	2.16967	0.158524	0.482907	0.444172
WRNIP1	0.766098	5.03952	4.58472	0.000120853	0.00022479	0.00228942	0.00333495	16	2.16967	0.158524	0.0577738	0.0698045
MND1	-1.11812	-2.62605	-2.73435	0.0183428	0.0135398	0.0484006	0.0406413	16	2.16967	0.158524	0.453224	0.418033
FLVCR2	-1.11848	-2.09327	-2.19784	0.0526121	0.0411568	0.0951448	0.0830974	16	2.16967	0.158524	0.713751	0.647451
DNAH17	-1.11858	-2.30436	-2.41202	0.0349444	0.0266483	0.0730689	0.0632214	16	2.16967	0.158524	0.589079	0.537666
IMP4	0.846867	4.86763	4.57758	0.00017108	0.000228364	0.00276635	0.00336168	16	2.16967	0.158524	0.0756719	0.0855655
NOL6	-0.703779	-5.20972	-4.57715	8.59492e-05	0.000228582	0.00191534	0.00336168	16	2.16967	0.158524	0.045623	0.0591047
MMRN1	-1.11868	-0.988044	-1.04939	0.337838	0.307756	0.304247	0.295483	16	2.16967	0.158524	3.20476	2.841
CASC3	0.809959	4.93167	4.57637	0.000150245	0.000228977	0.00257043	0.00336168	16	2.16967	0.158524	0.0674339	0.0783112
ENPP7P1	-1.12064	-2.92645	-3.03096	0.00988291	0.00712884	0.0325952	0.0269482	16	2.16967	0.158524	0.366597	0.34175
XRCC5	0.885266	4.80434	4.57329	0.000194597	0.000230544	0.00298414	0.00337865	16	2.16967	0.158524	0.0848827	0.0936764
GOSR1	0.554892	6.14974	4.57028	1.39779e-05	0.000232083	0.000710226	0.00339407	16	2.16967	0.158524	0.0203537	0.0368529
C17orf67	-1.12075	-2.55485	-2.66371	0.0211945	0.0157378	0.0532321	0.0447827	16	2.16967	0.158524	0.481093	0.442575
SIMC1	-0.934595	-4.73808	-4.5694	0.000222786	0.000232536	0.0032011	0.00339407	16	2.16967	0.158524	0.0972706	0.104585
RTL9	-1.12085	-1.14007	-1.20955	0.271035	0.241955	0.267529	0.257256	16	2.16967	0.158524	2.41638	2.14677
GLYR1	-0.569499	-5.98248	-4.56671	1.91462e-05	0.000233923	0.000871755	0.00340513	16	2.16967	0.158524	0.022655	0.0388794
SRBD1	0.817817	4.90023	4.56466	0.000160128	0.000234987	0.0026398	0.00341604	16	2.16967	0.158524	0.0696337	0.0802483
ANAPC1	0.729864	5.10468	4.56398	0.000106027	0.000235338	0.00211519	0.00341655	16	2.16967	0.158524	0.0511079	0.0639346
LINC00933	-1.12097	-5.49528	-5.33106	4.89049e-05	4.42109e-05	0.00135561	0.00143787	16	2.16967	0.158524	0.104029	0.110536
METTL16	0.634049	5.48939	4.56162	4.94717e-05	0.000236573	0.00135857	0.0034253	16	2.16967	0.158524	0.0333532	0.0483001
INPP5K	0.837326	4.8583	4.55923	0.000174358	0.000237826	0.00278278	0.0034386	16	2.16967	0.158524	0.074261	0.084323
HIBCH	1.31352	4.48735	4.55866	0.000373178	0.000238126	0.00433702	0.0034386	16	2.16967	0.158524	0.214207	0.207558
ZC3H13	0.724438	5.1066	4.55506	0.00010562	0.000240031	0.00211519	0.00346148	16	2.16967	0.158524	0.0503129	0.0632346
EEF1A1P5	0.978868	4.66259	4.54507	0.000260053	0.000245396	0.00351565	0.00353414	16	2.16967	0.158524	0.110188	0.11596
FAM156B	-1.12178	-1.99938	-2.10211	0.0628456	0.0497458	0.107374	0.0937617	16	2.16967	0.158524	0.786987	0.711942
ZNRF2	-0.705953	-5.14423	-4.5422	9.79536e-05	0.000246961	0.00204553	0.00354704	16	2.16967	0.158524	0.0470816	0.0603891
BLVRA	1.4232	4.43578	4.54112	0.00041524	0.000247549	0.0046167	0.00354704	16	2.16967	0.158524	0.257354	0.245552
AL078595.2	-1.12244	-3.46486	-3.54976	0.00319181	0.00226217	0.0159103	0.0130804	16	2.16967	0.158524	0.262358	0.249959
NELFE	0.80999	4.8802	4.54006	0.000166768	0.000248132	0.00273001	0.00354704	16	2.16967	0.158524	0.0688689	0.0795748
TREML2	-1.12251	-3.58356	-3.66173	0.00248402	0.00176164	0.013558	0.0112162	16	2.16967	0.158524	0.245298	0.234936
DPM2	-1.12266	-8.28607	-7.28682	3.50506e-07	8.52798e-07	0.000136538	0.000223052	16	2.16967	0.158524	0.0458925	0.059342
RHOT1	0.859997	4.79136	4.53629	0.000199815	0.000250213	0.00301956	0.00355114	16	2.16967	0.158524	0.0805408	0.089853
ATP13A3	0.888677	4.75123	4.53627	0.000216876	0.000250226	0.00317698	0.00355114	16	2.16967	0.158524	0.0874612	0.0959469
ZC3H12A	-1.12274	-2.45549	-2.56448	0.0258868	0.0194051	0.060384	0.0515736	16	2.16967	0.158524	0.522662	0.479179
UBE2C	-1.12275	-2.16513	-2.27124	0.045836	0.0355165	0.086676	0.0757781	16	2.16967	0.158524	0.672263	0.610916
TPP2	0.704933	5.13699	4.53575	9.9383e-05	0.000250511	0.00204958	0.00355114	16	2.16967	0.158524	0.0470781	0.060386
TBC1D22B	0.670095	5.26357	4.5339	7.72192e-05	0.000251542	0.00176944	0.0035611	16	2.16967	0.158524	0.0405184	0.0546097
KRT18P19	0.982963	4.64415	4.53307	0.00027009	0.000252002	0.00359588	0.00356296	16	2.16967	0.158524	0.111996	0.117552
SPNS1	-0.650756	-5.34711	-4.53242	6.54434e-05	0.000252367	0.00160348	0.00356347	16	2.16967	0.158524	0.0370287	0.0515367
GMPPB	-0.942997	-4.67366	-4.52543	0.000254213	0.000256302	0.00348145	0.00360964	16	2.16967	0.158524	0.101776	0.108553
HIST1H2AL	-1.1237	-3.03782	-3.14009	0.00783566	0.00561178	0.02807	0.0230786	16	2.16967	0.158524	0.342073	0.320155
CYB5D1	0.848753	4.78799	4.5211	0.000201196	0.000258776	0.00302304	0.00363626	16	2.16967	0.158524	0.078559	0.0881078
NELFB	-0.769059	-4.93658	-4.52046	0.00014876	0.000259139	0.0025614	0.00363626	16	2.16967	0.158524	0.0606747	0.0723591
C4orf19	-1.12391	-2.73795	-2.84597	0.014591	0.0106543	0.0416233	0.0346928	16	2.16967	0.158524	0.421262	0.389888
CCDC183	-1.124	-2.53778	-2.64699	0.0219384	0.0163057	0.0544714	0.0458089	16	2.16967	0.158524	0.490417	0.450785
ZNF778	-0.753357	-4.9644	-4.51423	0.00014062	0.000262744	0.00249833	0.00367223	16	2.16967	0.158524	0.0575717	0.0696266
CSTF2T	1.12346	4.52145	4.51416	0.000347777	0.000262783	0.0041661	0.00367223	16	2.16967	0.158524	0.154349	0.154848
ORC3	0.887973	4.72245	4.51347	0.000230026	0.000263186	0.00327127	0.00367313	16	2.16967	0.158524	0.0883902	0.096765
GOLGA3	-0.703235	-5.10357	-4.51205	0.000106262	0.000264017	0.00211519	0.00367998	16	2.16967	0.158524	0.047467	0.0607286
XPO5	0.729334	5.02091	4.50993	0.000125467	0.00026526	0.00233564	0.00369256	16	2.16967	0.158524	0.0527507	0.0653813
ARMC5	-0.911261	-4.68366	-4.50557	0.000249052	0.000267832	0.00342863	0.003715	16	2.16967	0.158524	0.0946356	0.102265
ABCA8	3.43593	4.25525	4.50498	0.000604535	0.000268183	0.00581202	0.003715	16	2.16967	0.158524	1.62996	1.45426
AL049874.1	-1.12485	-3.27913	-3.37332	0.00472237	0.00335074	0.0204833	0.0166923	16	2.16967	0.158524	0.294178	0.277979
CAPN1	-0.979764	-4.61159	-4.50402	0.00028879	0.000268755	0.00371775	0.003715	16	2.16967	0.158524	0.112845	0.118299
ERMN	-1.12486	-1.56347	-1.65243	0.137504	0.115621	0.175273	0.161636	16	2.16967	0.158524	1.29408	1.15848
ESD	1.18433	4.47809	4.50328	0.000380399	0.000269195	0.00436784	0.003715	16	2.16967	0.158524	0.174864	0.172913
NFYA	0.768188	4.91298	4.50315	0.000156043	0.000269273	0.00262353	0.003715	16	2.16967	0.158524	0.0611204	0.0727516
ZNF467	-1.125	-1.82726	-1.9255	0.0863721	0.0699639	0.13073	0.117276	16	2.16967	0.158524	0.947635	0.853406
YIPF2	-0.976738	-4.61104	-4.50133	0.000289121	0.000270362	0.00371775	0.00371791	16	2.16967	0.158524	0.112176	0.11771
LRCH1	1.09956	4.51927	4.50019	0.000349344	0.000271045	0.00417536	0.00371791	16	2.16967	0.158524	0.147994	0.149251
TRAF2	-0.787262	-4.86774	-4.5001	0.000171044	0.000271104	0.00276635	0.00371791	16	2.16967	0.158524	0.0653919	0.076513
DENND5A	0.570483	5.80492	4.4993	2.68488e-05	0.000271584	0.00102315	0.00371791	16	2.16967	0.158524	0.0241453	0.0401917
ERF	-0.924533	-4.66018	-4.49893	0.000261345	0.000271806	0.00352405	0.00371791	16	2.16967	0.158524	0.0983965	0.105576
NOXO1	-1.12522	-3.15846	-3.25727	0.00608621	0.00433361	0.024029	0.0195353	16	2.16967	0.158524	0.317296	0.298336
GRAMD4	-1.12606	-2.76516	-2.87314	0.0137972	0.0100473	0.0402539	0.0334369	16	2.16967	0.158524	0.414595	0.384017
TMEM273	-1.12625	-3.15706	-3.25611	0.00610414	0.00434477	0.0240684	0.0195491	16	2.16967	0.158524	0.318161	0.299099
ZFPM1	-1.12651	-2.74941	-2.85763	0.0142513	0.0103896	0.0409764	0.0342009	16	2.16967	0.158524	0.41969	0.388503
PNPT1	0.777719	4.8778	4.49334	0.000167585	0.000275193	0.00273275	0.00373979	16	2.16967	0.158524	0.0635533	0.0748939
ANKRD36BP2	-1.12655	-4.50222	-4.49879	0.000361874	0.000271888	0.00424163	0.00371791	16	2.16967	0.158524	0.156525	0.156764
PON2	1.2788	4.42594	4.49088	0.000423803	0.0002767	0.0046675	0.00375527	16	2.16967	0.158524	0.208705	0.202713
TNFAIP8L2	-1.12655	-2.85757	-2.96427	0.0114009	0.0082451	0.0356244	0.0295095	16	2.16967	0.158524	0.388551	0.361083
RCBTB1	1.29419	4.41751	4.48807	0.000431276	0.000278431	0.00472014	0.00376931	16	2.16967	0.158524	0.214576	0.207883
ERC2	3.09404	4.24219	4.48458	0.000621241	0.000280593	0.00591854	0.00379384	16	2.16967	0.158524	1.32988	1.19001
RMI2	-1.1272	-3.85497	-3.91585	0.00140057	0.000997695	0.00959666	0.00796182	16	2.16967	0.158524	0.213747	0.207153
LINC01225	-1.12721	-1.25074	-1.32584	0.229012	0.201319	0.241813	0.229652	16	2.16967	0.158524	2.03058	1.80704
PGAP3	0.868251	4.70269	4.47831	0.000239526	0.00028452	0.00334119	0.00383065	16	2.16967	0.158524	0.0852193	0.0939728
TAF1B	0.938065	4.61951	4.47798	0.000284124	0.00028473	0.00370303	0.00383065	16	2.16967	0.158524	0.103089	0.109709
BLOC1S5	0.944829	4.60934	4.47531	0.000290131	0.000286422	0.00371775	0.00384718	16	2.16967	0.158524	0.105043	0.11143
METTL24	2.0286	4.27881	4.47492	0.000575527	0.000286669	0.00563618	0.00384718	16	2.16967	0.158524	0.561936	0.513764
FAM126B	0.75045	4.90716	4.47151	0.000157895	0.000288844	0.00262353	0.00387157	16	2.16967	0.158524	0.0584687	0.0704165
USP45	0.90841	4.64102	4.4695	0.000271835	0.000290137	0.00360542	0.00387672	16	2.16967	0.158524	0.0957804	0.103273
MICU2	1.13012	4.46677	4.46928	0.000389417	0.000290277	0.00443748	0.00387672	16	2.16967	0.158524	0.160029	0.159849
PSMD12	0.712771	5.00446	4.46924	0.000129696	0.000290302	0.00238065	0.00387672	16	2.16967	0.158524	0.0507138	0.0635876
IPMK	0.987325	4.56134	4.46804	0.00032029	0.000291077	0.00394004	0.00388228	16	2.16967	0.158524	0.117132	0.122075
ICAM2	1.31767	4.38745	4.46737	0.000459055	0.000291507	0.00489183	0.00388323	16	2.16967	0.158524	0.225491	0.217495
LIMA1	-0.874782	-4.6781	-4.46622	0.00025191	0.000292253	0.00345677	0.00388838	16	2.16967	0.158524	0.0874181	0.095909
REEP4	-1.12726	-3.65734	-3.73219	0.0021255	0.00150484	0.0122822	0.0101861	16	2.16967	0.158524	0.237498	0.228068
RANBP2	0.897371	4.6472	4.46422	0.000268407	0.000293556	0.00358709	0.00389615	16	2.16967	0.158524	0.0932185	0.101017
LILRB1	-1.12729	-4.80772	-4.7643	0.00019326	0.000151308	0.00298333	0.00264305	16	2.16967	0.158524	0.137447	0.139963
RHOG	-0.971116	-4.56444	-4.45897	0.000318247	0.000296993	0.00393688	0.00393213	16	2.16967	0.158524	0.113164	0.11858
RDH11	-1.1283	-2.13754	-2.24351	0.0483369	0.037558	0.0897117	0.0783022	16	2.16967	0.158524	0.696568	0.632319
SCRN3	1.01855	4.52345	4.45724	0.000346342	0.000298134	0.00415911	0.00393762	16	2.16967	0.158524	0.126756	0.130549
AC007536.1	-1.12959	-1.63567	-1.72755	0.121425	0.101029	0.161808	0.14752	16	2.16967	0.158524	1.19232	1.06887
ZMIZ2	-1.12973	-2.48578	-2.59549	0.0243609	0.0181798	0.0580376	0.0492519	16	2.16967	0.158524	0.516375	0.473643
THAP4	0.754889	4.85946	4.44652	0.000173945	0.000305312	0.00278278	0.00401772	16	2.16967	0.158524	0.0603295	0.0720551
CACNA1F	-0.75784	-4.85155	-4.44571	0.000176766	0.000305864	0.00280844	0.00402009	16	2.16967	0.158524	0.0610006	0.072646
PTRH1	-0.739249	-4.89222	-4.44343	0.00016275	0.000307415	0.00267881	0.00402684	16	2.16967	0.158524	0.0570834	0.0691966
CR2	-1.13026	-1.03488	-1.09887	0.316112	0.286174	0.292273	0.28343	16	2.16967	0.158524	2.98203	2.64487
NCOA7	1.19733	4.40562	4.44332	0.00044205	0.000307493	0.00479049	0.00402684	16	2.16967	0.158524	0.18465	0.181531
IBTK	1.17432	4.41413	4.44181	0.000434315	0.000308522	0.00474847	0.00403544	16	2.16967	0.158524	0.176938	0.174739
HSF2	0.774318	4.80725	4.43968	0.000193447	0.000309986	0.00298333	0.00404817	16	2.16967	0.158524	0.0648612	0.0760457
FSD2	-0.919365	-4.59073	-4.43931	0.000301462	0.000310243	0.00378817	0.00404817	16	2.16967	0.158524	0.100266	0.107222
WDR35	1.91587	4.25151	4.43763	0.000609265	0.000311398	0.00584148	0.00405835	16	2.16967	0.158524	0.507674	0.465981
CRK	0.798614	4.75095	4.43306	0.000217001	0.000314577	0.00317698	0.00409005	16	2.16967	0.158524	0.0706404	0.0811348
NPL	-1.1305	-2.25447	-2.36241	0.0385359	0.0295066	0.0777519	0.0675177	16	2.16967	0.158524	0.62863	0.572494
TIGIT	-1.13057	-4.74743	-4.71431	0.00021857	0.000168892	0.00317698	0.00283586	16	2.16967	0.158524	0.141782	0.143781
NRM	1.35821	4.33634	4.43091	0.000510525	0.000316087	0.00519122	0.00409972	16	2.16967	0.158524	0.245261	0.234904
EVI2A	-1.13091	-2.16218	-2.26874	0.046098	0.0356963	0.0870089	0.0760269	16	2.16967	0.158524	0.683933	0.621193
SLC30A6	0.849774	4.6616	4.42769	0.000260587	0.000318352	0.00351835	0.00411924	16	2.16967	0.158524	0.0830765	0.0920858
RBBP8	-1.13163	-2.16572	-2.27238	0.0457842	0.0354344	0.0866249	0.0756869	16	2.16967	0.158524	0.682573	0.619995
ZFPL1	-0.706568	-4.95245	-4.42504	0.000144059	0.000320232	0.00252702	0.00413369	16	2.16967	0.158524	0.0508872	0.0637404
B3GNT8	-1.13341	-2.94056	-3.04667	0.0095972	0.00688812	0.0319131	0.0264537	16	2.16967	0.158524	0.371414	0.345992
FA2H	-1.13451	-1.57866	-1.66846	0.133979	0.112365	0.172417	0.158462	16	2.16967	0.158524	1.29115	1.1559
MVK	-0.796868	-4.73632	-4.42033	0.00022359	0.000323597	0.00320828	0.00416224	16	2.16967	0.158524	0.0707669	0.0812462
NBAS	0.650954	5.13901	4.41887	9.89807e-05	0.000324652	0.00204578	0.00417086	16	2.16967	0.158524	0.0401126	0.0542523
FCER1G	-1.13452	-2.76061	-2.86969	0.0139268	0.0101224	0.040475	0.0336073	16	2.16967	0.158524	0.422236	0.390746
SPATA13	1.0216	4.47064	4.41451	0.000386308	0.000327812	0.00441641	0.00418984	16	2.16967	0.158524	0.130545	0.133886
TEFM	0.675354	5.03613	4.4142	0.000121678	0.000328035	0.00228942	0.00418984	16	2.16967	0.158524	0.0449581	0.0585193
MRPS7	0.853711	4.6379	4.41392	0.000273585	0.000328239	0.0036121	0.00418984	16	2.16967	0.158524	0.084707	0.0935217
P2RX1	-1.13487	-1.54582	-1.63431	0.141697	0.1194	0.17844	0.164939	16	2.16967	0.158524	1.34746	1.20549
EGR2	-1.13563	-1.33818	-1.41759	0.199547	0.173233	0.222099	0.207791	16	2.16967	0.158524	1.80048	1.60441
SREBF2	-1.13631	-3.6218	-3.70128	0.00229123	0.00161254	0.012832	0.0106423	16	2.16967	0.158524	0.246085	0.235629
ACTR2	0.805437	4.71015	4.41236	0.000235892	0.000329376	0.00332581	0.00418984	16	2.16967	0.158524	0.0731027	0.083303
RFPL4A	-0.848322	-4.6427	-4.41187	0.000270897	0.000329737	0.00360206	0.00418984	16	2.16967	0.158524	0.083468	0.0924306
OR7E156P	1.27881	4.3399	4.41152	0.000506755	0.000329998	0.00517166	0.00418984	16	2.16967	0.158524	0.217066	0.210075
POC5	-0.782243	-4.74999	-4.41067	0.000217426	0.000330616	0.00317698	0.00419276	16	2.16967	0.158524	0.0678013	0.0786346
MANBAL	-0.679863	-5.01191	-4.40918	0.000127763	0.000331718	0.00235251	0.00419916	16	2.16967	0.158524	0.0460019	0.0594384
FAM228B	1.12399	4.40158	4.40886	0.000445772	0.000331955	0.00481863	0.00419916	16	2.16967	0.158524	0.163023	0.162486
AGFG1	1.05597	4.43973	4.40802	0.00041186	0.000332571	0.00459368	0.00419916	16	2.16967	0.158524	0.141426	0.143468
CLK1	0.840151	4.64903	4.40782	0.000267398	0.00033272	0.00357816	0.00419916	16	2.16967	0.158524	0.0816451	0.0908254
C19orf66	-0.961812	-4.50989	-4.40736	0.000356186	0.000333058	0.00421878	0.00419916	16	2.16967	0.158524	0.113708	0.119059
TMEM45B	-1.13729	-3.25679	-3.35434	0.00494975	0.00349494	0.0211523	0.0171525	16	2.16967	0.158524	0.30486	0.287385
MPDU1	0.898227	4.56351	4.39932	0.00031886	0.000339064	0.00393688	0.0042629	16	2.16967	0.158524	0.0968535	0.104218
RTN4IP1	1.06264	4.42509	4.39901	0.00042455	0.000339295	0.00467084	0.0042629	16	2.16967	0.158524	0.144168	0.145883
EPG5	-0.691823	-4.94917	-4.39497	0.000145018	0.000342355	0.00253367	0.00429636	16	2.16967	0.158524	0.0488501	0.0619465
C1GALT1P1	1.27588	4.32235	4.39437	0.000525608	0.000342812	0.0053003	0.00429712	16	2.16967	0.158524	0.21783	0.210748
SPTB	-1.13763	-1.43514	-1.51899	0.170508	0.145974	0.200286	0.186144	16	2.16967	0.158524	1.57094	1.40228
KCNK15	-1.13779	-1.15454	-1.22492	0.265232	0.236248	0.263822	0.253303	16	2.16967	0.158524	2.42797	2.15698
KATNA1	0.792908	4.70374	4.39188	0.000239013	0.000344715	0.00334111	0.00429968	16	2.16967	0.158524	0.0710395	0.0814862
SRR	1.42815	4.27727	4.39184	0.000577385	0.000344751	0.00564386	0.00429968	16	2.16967	0.158524	0.278709	0.264358
ARHGAP28	-1.13825	-4.70947	-4.68562	0.000236223	0.000179909	0.00332602	0.00294773	16	2.16967	0.158524	0.146041	0.147531
ANKAR	0.810761	4.66882	4.3888	0.00025675	0.000347088	0.00349345	0.00432072	16	2.16967	0.158524	0.0753895	0.0853167
SH3GLB2	-0.85556	-4.60156	-4.38817	0.000294818	0.000347577	0.00374948	0.00432183	16	2.16967	0.158524	0.0864233	0.095033
DOK2	-1.13876	-2.23414	-2.34235	0.0400954	0.0307413	0.0795236	0.0691164	16	2.16967	0.158524	0.649504	0.590875
ZMYM2	0.763357	4.75089	4.38494	0.000217028	0.000350078	0.00317698	0.00434119	16	2.16967	0.158524	0.0645424	0.0757649
POLD4	-0.885639	-4.55818	-4.38376	0.000322379	0.000350999	0.00395187	0.00434119	16	2.16967	0.158524	0.0943777	0.102038
TSR1	0.675424	4.98478	4.38375	0.000134948	0.000351009	0.00244312	0.00434119	16	2.16967	0.158524	0.0458987	0.0593475
MTIF2	0.996095	4.45297	4.38358	0.000400708	0.000351138	0.00452206	0.00434119	16	2.16967	0.158524	0.125096	0.129087
ASPH	-0.95633	-4.48122	-4.37981	0.000377943	0.000354098	0.00436784	0.00437279	16	2.16967	0.158524	0.113858	0.119192
NAXD	0.872988	4.56347	4.37604	0.000318882	0.000357072	0.00393688	0.0044045	16	2.16967	0.158524	0.0914882	0.0994931
WNT10B	-1.1395	-3.92371	-3.98318	0.00121172	0.000858155	0.00880239	0.00726091	16	2.16967	0.158524	0.210852	0.204603
P4HA2	-1.13951	-3.30218	-3.3984	0.0044986	0.00316914	0.019847	0.0160986	16	2.16967	0.158524	0.297697	0.281078
AC098934.2	-0.986997	-4.44596	-4.37177	0.000406571	0.00036048	0.00456791	0.00443138	16	2.16967	0.158524	0.123208	0.127426
2022-09-02	0.940033	4.4856	4.37126	0.000374532	0.000360888	0.00434795	0.00443138	16	2.16967	0.158524	0.109796	0.115615
RETREG3	0.621079	5.18641	4.36992	9.00384e-05	0.000361972	0.00196882	0.00443966	16	2.16967	0.158524	0.0358509	0.0504996
ASXL2	1.07411	4.38311	4.36855	0.000463214	0.000363072	0.00491126	0.00444371	16	2.16967	0.158524	0.150133	0.151135
ZDHHC1	-1.13999	-3.24357	-3.34213	0.00508945	0.00359097	0.0214709	0.0174263	16	2.16967	0.158524	0.308811	0.290865
PGP	-0.993258	-4.43645	-4.36787	0.000414666	0.000363623	0.0046167	0.00444371	16	2.16967	0.158524	0.125312	0.129278
GLS2	1.25752	4.29947	4.36747	0.000551272	0.000363944	0.00549588	0.00444371	16	2.16967	0.158524	0.213865	0.207256
ZKSCAN8	0.821924	4.62083	4.36646	0.000283352	0.000364768	0.00369756	0.00444876	16	2.16967	0.158524	0.0790975	0.088582
GPN1	1.10002	4.36483	4.36525	0.000481149	0.000365745	0.00502775	0.00445565	16	2.16967	0.158524	0.158785	0.158754
ASAH2	1.18295	4.32103	4.36131	0.000527052	0.00036897	0.00530978	0.0044899	16	2.16967	0.158524	0.187369	0.183925
PGAM1P8	-0.636479	-5.09641	-4.36044	0.000107799	0.000369686	0.0021272	0.00449217	16	2.16967	0.158524	0.0389923	0.0532658
PTPN6	-0.650569	-5.03663	-4.36007	0.000121558	0.000369987	0.00228942	0.00449217	16	2.16967	0.158524	0.0417107	0.0556596
ZNF646	-0.837966	-4.58061	-4.35392	0.000307813	0.000375083	0.00384959	0.00454679	16	2.16967	0.158524	0.0836655	0.0926045
AC139495.1	-1.14	-2.07286	-2.17819	0.0546981	0.0428003	0.0976578	0.0852504	16	2.16967	0.158524	0.756156	0.684792
SEMA3A	-1.14025	-2.24122	-2.34964	0.0395454	0.0302872	0.0788969	0.0685193	16	2.16967	0.158524	0.647095	0.588754
ZNF711	3.33261	4.11061	4.35209	0.000818149	0.000376618	0.00688408	0.00455227	16	2.16967	0.158524	1.64322	1.46593
SHOC2	0.938335	4.46126	4.35013	0.000393882	0.000378262	0.00447101	0.00456566	16	2.16967	0.158524	0.110596	0.116319
SFTPB	3.16317	4.1109	4.3493	0.000817659	0.000378962	0.00688408	0.00456566	16	2.16967	0.158524	1.48017	1.32235
LRSAM1	-1.14037	-3.65681	-3.73523	0.00212789	0.00149463	0.0122836	0.0101466	16	2.16967	0.158524	0.243124	0.233022
ABR	1.61833	4.19475	4.34634	0.000685985	0.000381463	0.0063157	0.00459034	16	2.16967	0.158524	0.372103	0.346599
C17orf80	0.676687	4.91538	4.34444	0.000155283	0.000383082	0.00262353	0.0046047	16	2.16967	0.158524	0.0473807	0.0606525
ALG11	0.492133	6.36562	4.34392	9.36562e-06	0.000383523	0.000586341	0.0046049	16	2.16967	0.158524	0.0149425	0.0320878
AC068587.8	-1.1408	-2.6017	-2.7125	0.0192741	0.0141862	0.0500792	0.0418474	16	2.16967	0.158524	0.480669	0.442201
STX2	1.52134	4.20493	4.34067	0.000671541	0.000386309	0.006223	0.00462809	16	2.16967	0.158524	0.327247	0.3071
AC022748.1	-1.14115	-2.7515	-2.86148	0.0141903	0.0103037	0.0408345	0.0340857	16	2.16967	0.158524	0.43002	0.3976
DEF6	-1.14173	-3.68903	-3.76581	0.00198788	0.00139579	0.0117858	0.00977161	16	2.16967	0.158524	0.239465	0.2298
SSNA1	-0.644659	-5.0171	-4.3354	0.000126434	0.000390864	0.00234164	0.00466717	16	2.16967	0.158524	0.0412758	0.0552766
BTN2A1	0.738557	4.73008	4.33394	0.000226462	0.000392143	0.00323185	0.00467728	16	2.16967	0.158524	0.0609496	0.0726011
ERVK3-1	-0.615974	-5.14025	-4.33214	9.87356e-05	0.000393713	0.00204578	0.00469084	16	2.16967	0.158524	0.0359002	0.0505429
EIF3A	0.913589	4.46105	4.33065	0.000394059	0.000395024	0.00447101	0.00470129	16	2.16967	0.158524	0.10485	0.111259
SAP30BP	0.592971	5.26073	4.32933	7.76553e-05	0.000396187	0.00177557	0.00470996	16	2.16967	0.158524	0.0317625	0.0468993
RCAN2	1.40459	4.21491	4.32721	0.000657668	0.000398061	0.00614316	0.00472705	16	2.16967	0.158524	0.277627	0.263404
ZNF263	-0.659564	-4.94188	-4.32489	0.000147172	0.000400117	0.00254804	0.00473652	16	2.16967	0.158524	0.0445317	0.0581438
SNHG32	1.29811	4.2403	4.32463	0.0006237	0.000400355	0.00593122	0.00473652	16	2.16967	0.158524	0.234299	0.225251
ARMCX1	1.16832	4.28657	4.32454	0.000566295	0.000400434	0.00558739	0.00473652	16	2.16967	0.158524	0.185713	0.182467
KBTBD6	0.842238	4.53524	4.32391	0.000338009	0.000400993	0.00408632	0.00473652	16	2.16967	0.158524	0.0862202	0.0948541
KLF7	0.971379	4.40103	4.32385	0.000446284	0.000401045	0.00481921	0.00473652	16	2.16967	0.158524	0.121789	0.126176
HAAO	1.42392	4.20599	4.32287	0.000670057	0.000401921	0.00621473	0.00474148	16	2.16967	0.158524	0.286535	0.271249
VPREB3	-1.14207	-2.70044	-2.81094	0.0157578	0.0114895	0.043809	0.0365228	16	2.16967	0.158524	0.447152	0.412686
SESN3	-1.1423	-2.96934	-3.07616	0.00903921	0.00645737	0.0305797	0.0253202	16	2.16967	0.158524	0.369981	0.34473
ECHS1	0.973518	4.39425	4.3196	0.000452615	0.000404857	0.00486261	0.00476044	16	2.16967	0.158524	0.122704	0.126981
ACBD5	1.19063	4.27101	4.31873	0.000584972	0.000405644	0.00570213	0.00476044	16	2.16967	0.158524	0.194282	0.190012
GTF2IP4	1.00616	4.36877	4.31866	0.00047722	0.000405708	0.00500927	0.00476044	16	2.16967	0.158524	0.132605	0.1357
IGLL5	-1.14238	-0.853868	-0.907745	0.405781	0.375896	0.340126	0.333612	16	2.16967	0.158524	4.47487	3.95945
ACTR1A	0.704547	4.7868	4.31592	0.000201685	0.000408192	0.00302606	0.00477923	16	2.16967	0.158524	0.0541589	0.0666214
DDX50	0.989526	4.37448	4.3133	0.000471595	0.000410581	0.00497758	0.00479947	16	2.16967	0.158524	0.127921	0.131576
ZNF683	-1.14245	-2.8522	-2.96112	0.0115285	0.00830173	0.0358951	0.0296338	16	2.16967	0.158524	0.401105	0.372138
EXOC2	0.53521	5.67311	4.31153	3.46034e-05	0.0004122	0.00116597	0.00480798	16	2.16967	0.158524	0.0222508	0.0385235
TRIM68	-0.997535	-4.36594	-4.31103	0.000480041	0.000412659	0.00502775	0.00480798	16	2.16967	0.158524	0.130509	0.133855
HDLBP	0.716016	4.74912	4.31081	0.000217815	0.000412867	0.00317698	0.00480798	16	2.16967	0.158524	0.0568276	0.0689714
SLC7A6OS	-0.486173	-6.34805	-4.30783	9.67353e-06	0.000415609	0.000591534	0.0048347	16	2.16967	0.158524	0.0146636	0.0318423
GABARAP	0.998971	4.36014	4.30699	0.00048586	0.000416389	0.00504956	0.00483859	16	2.16967	0.158524	0.131233	0.134492
STX5	-0.519583	-5.82647	-4.30384	2.57634e-05	0.000419324	0.00100734	0.00486413	16	2.16967	0.158524	0.019881	0.0364366
RHOBTB3	-1.14262	-2.50551	-2.61645	0.0234131	0.0173935	0.056532	0.0478384	16	2.16967	0.158524	0.51994	0.476783
CD14	-1.14275	-2.45373	-2.56447	0.025978	0.0194053	0.0605028	0.0515736	16	2.16967	0.158524	0.542237	0.496417
LTC4S	-1.14372	-3.15493	-3.25718	0.00613139	0.0043345	0.0241079	0.0195353	16	2.16967	0.158524	0.328546	0.308243
ELMSAN1	-1.14391	-3.50024	-3.58837	0.00296207	0.0020754	0.0150817	0.012309	16	2.16967	0.158524	0.26701	0.254056
YBX1P4	-1.14395	-3.92366	-3.98456	0.00121184	0.000855494	0.00880239	0.00725539	16	2.16967	0.158524	0.212507	0.206061
LST1	-1.14411	-2.4215	-2.53216	0.0277065	0.0207648	0.0631167	0.0538393	16	2.16967	0.158524	0.558096	0.510382
TPTE2	-1.14558	-2.06149	-2.16686	0.055892	0.043775	0.0987997	0.0864454	16	2.16967	0.158524	0.772021	0.698762
AC010186.2	-0.929349	-4.40723	-4.29923	0.000440576	0.000423651	0.00478212	0.00487588	16	2.16967	0.158524	0.111164	0.11682
PPP1R11	0.891666	4.44046	4.29603	0.000411229	0.000426682	0.00459287	0.00490555	16	2.16967	0.158524	0.100806	0.107699
DEPTOR	2.12678	4.09378	4.29465	0.000847534	0.000427992	0.00706912	0.00491103	16	2.16967	0.158524	0.674741	0.613099
CNKSR2	-1.14636	-1.68643	-1.78065	0.111109	0.0916961	0.152562	0.138544	16	2.16967	0.158524	1.15516	1.03615
AC015911.8	-1.1465	-2.73884	-2.84956	0.0145644	0.0105723	0.0416036	0.0345815	16	2.16967	0.158524	0.438086	0.404703
NAT1	-1.14735	-4.03944	-4.09207	0.000949945	0.00067267	0.00757719	0.00634041	16	2.16967	0.158524	0.201694	0.196539
EME2	-1.14768	-4.32315	-4.34926	0.000524735	0.000378991	0.00529658	0.00456566	16	2.16967	0.158524	0.176189	0.17408
S100A11	-1.14779	-3.51981	-3.60784	0.00284209	0.00198705	0.0147326	0.0120224	16	2.16967	0.158524	0.265842	0.253027
PERP	1.58782	4.14173	4.28991	0.000766503	0.000432538	0.00676228	0.00493393	16	2.16967	0.158524	0.367433	0.342487
SLC3A2	-1.14799	-3.50846	-3.59712	0.00291107	0.00203522	0.0149648	0.0122047	16	2.16967	0.158524	0.267659	0.254627
KLHL36	-0.582064	-5.24441	-4.2888	8.02157e-05	0.000433609	0.00182617	0.00493393	16	2.16967	0.158524	0.0307956	0.0460479
TSC22D4	-1.14815	-2.76403	-2.87473	0.0138291	0.0100129	0.0403025	0.033387	16	2.16967	0.158524	0.431371	0.39879
FXYD2	2.22491	4.08187	4.28822	0.00086899	0.000434174	0.00721741	0.00493393	16	2.16967	0.158524	0.742757	0.672993
USF2	-0.893477	-4.42786	-4.28749	0.000422117	0.000434876	0.0046675	0.00493393	16	2.16967	0.158524	0.101793	0.108568
TTC21B	0.704568	4.74256	4.28729	0.000220755	0.000435072	0.00318936	0.00493393	16	2.16967	0.158524	0.0551773	0.0675181
APLF	0.829234	4.50175	4.28496	0.000362228	0.000437337	0.00424163	0.00494791	16	2.16967	0.158524	0.0848266	0.093627
SOS1	0.804896	4.53695	4.28479	0.000336818	0.000437503	0.0040766	0.00494791	16	2.16967	0.158524	0.0786848	0.0882186
CCDC43	0.832996	4.49616	4.28461	0.000366437	0.000437675	0.0042681	0.00494791	16	2.16967	0.158524	0.0858108	0.0944936
CHCHD2P7	-1.14828	-0.994721	-1.05662	0.334678	0.304533	0.302291	0.293441	16	2.16967	0.158524	3.33142	2.95254
ANAPC2	-1.14847	-4.93149	-4.88242	0.0001503	0.000116788	0.00257043	0.00232935	16	2.16967	0.158524	0.135589	0.138327
PSMD1	0.792202	4.55443	4.28283	0.000324886	0.000439417	0.00397797	0.00495078	16	2.16967	0.158524	0.0756388	0.0855363
SLC46A3	1.57557	4.13602	4.28248	0.000775727	0.000439758	0.00676228	0.00495078	16	2.16967	0.158524	0.362788	0.338396
SPAG7	1.17328	4.23442	4.27913	0.000631403	0.000443058	0.00596671	0.00498082	16	2.16967	0.158524	0.191936	0.187947
IDE	0.970024	4.34832	4.27884	0.000497954	0.000443346	0.00511461	0.00498082	16	2.16967	0.158524	0.124412	0.128485
HIST1H2AH	-1.14859	-1.95902	-2.06199	0.0677742	0.0538078	0.11231	0.0987205	16	2.16967	0.158524	0.859393	0.775701
FZD7	3.08517	4.0414	4.27528	0.000946034	0.000446871	0.00755517	0.00501003	16	2.16967	0.158524	1.45691	1.30187
IGDCC3	-1.14874	-1.91126	-2.01292	0.074054	0.0591831	0.118714	0.104973	16	2.16967	0.158524	0.903109	0.814197
ZMYND15	-1.14925	-3.28289	-3.38177	0.00468516	0.00328842	0.0204086	0.0165094	16	2.16967	0.158524	0.306376	0.288721
GALNT6	-0.885526	-4.41763	-4.27262	0.000431174	0.000449534	0.00472014	0.00502428	16	2.16967	0.158524	0.100453	0.107388
AC009078.2	-1.14954	-3.92682	-3.98925	0.00120382	0.000846572	0.00878053	0.00722499	16	2.16967	0.158524	0.214242	0.207589
SLC35C2	-0.564984	-5.32086	-4.27084	6.8929e-05	0.000451316	0.0016552	0.00502668	16	2.16967	0.158524	0.028187	0.0437508
MMS22L	0.772359	4.57141	4.27058	0.000313708	0.000451576	0.00389566	0.00502668	16	2.16967	0.158524	0.0713639	0.0817719
CD177	-1.15028	-1.04487	-1.10953	0.311614	0.281671	0.28971	0.280845	16	2.16967	0.158524	3.02989	2.68702
EPHB6	-1.15074	-2.11042	-2.21713	0.050916	0.0395991	0.0929243	0.0810248	16	2.16967	0.158524	0.743284	0.673457
CIAO3	-0.80236	-4.51509	-4.26568	0.000352373	0.000456543	0.00418777	0.00507121	16	2.16967	0.158524	0.0789488	0.088451
CPNE7	-1.15153	-3.1476	-3.25142	0.00622643	0.00439005	0.0243631	0.0197037	16	2.16967	0.158524	0.334605	0.313579
NFU1	0.996333	4.31132	4.2639	0.000537823	0.000458358	0.00538913	0.00508095	16	2.16967	0.158524	0.133514	0.136501
CCL5	-1.1517	-5.34274	-5.2301	6.60107e-05	5.49138e-05	0.00160714	0.00158593	16	2.16967	0.158524	0.116169	0.121227
SLBP	-0.928607	-4.36326	-4.26266	0.000482716	0.000459625	0.00503644	0.00508459	16	2.16967	0.158524	0.113235	0.118643
RPL7AP64	-0.889902	-4.39853	-4.26105	0.000448607	0.00046128	0.0048325	0.00509093	16	2.16967	0.158524	0.102331	0.109041
LYRM9	0.91462	4.37393	4.2609	0.000472131	0.000461426	0.00497758	0.00509093	16	2.16967	0.158524	0.109315	0.115191
ASB6	-0.723783	-4.65516	-4.26056	0.000264055	0.000461785	0.0035515	0.00509093	16	2.16967	0.158524	0.0604349	0.0721479
ADRB1	3.14464	4.0259	4.26027	0.000977354	0.000462078	0.00770848	0.00509093	16	2.16967	0.158524	1.5253	1.36209
KLRC3	-1.15178	-2.09732	-2.20381	0.0522072	0.0406689	0.0945913	0.0824352	16	2.16967	0.158524	0.753969	0.682866
ARFGAP1	-0.750914	-4.59358	-4.25781	0.000299697	0.000464621	0.00377955	0.00510855	16	2.16967	0.158524	0.0668062	0.0777584
RAB3GAP1	0.831512	4.46203	4.25704	0.000393259	0.00046542	0.00447101	0.00511215	16	2.16967	0.158524	0.0868185	0.095381
PLA2G15	-0.964003	-4.3261	-4.25628	0.000521522	0.000466209	0.00526921	0.00511523	16	2.16967	0.158524	0.124138	0.128244
ZNF594	0.67621	4.77264	4.25556	0.000207599	0.000466955	0.00308837	0.00511523	16	2.16967	0.158524	0.0501865	0.0631233
C1QB	-1.15252	-2.2795	-2.38929	0.0366931	0.0279243	0.0754357	0.0651638	16	2.16967	0.158524	0.639079	0.581695
DHX33	0.932073	4.35035	4.25455	0.000495859	0.000468006	0.00510793	0.00511523	16	2.16967	0.158524	0.11476	0.119986
OR6C75	-0.850162	-4.43498	-4.2545	0.000415928	0.000468062	0.00461947	0.00511523	16	2.16967	0.158524	0.0918669	0.0998265
HIST1H3E	-1.15256	-1.69739	-1.79219	0.108985	0.0897715	0.150705	0.136703	16	2.16967	0.158524	1.15268	1.03396
AGAP2	-1.15274	-2.09631	-2.20283	0.0523079	0.0407488	0.094725	0.0825198	16	2.16967	0.158524	0.755953	0.684613
SLC35F5	1.07981	4.24413	4.24932	0.000618725	0.000473503	0.00590527	0.00515545	16	2.16967	0.158524	0.161829	0.161434
MPP3	1.49954	4.11446	4.24918	0.000811578	0.000473647	0.00686173	0.00515545	16	2.16967	0.158524	0.33207	0.311347
AL109918.1	1.83823	4.06951	4.24807	0.00089182	0.000474817	0.00729458	0.005163	16	2.16967	0.158524	0.510102	0.46812
TFAP2E	-1.15275	-3.02584	-3.13301	0.00803427	0.00569982	0.0284533	0.023268	16	2.16967	0.158524	0.362842	0.338444
PIM3	-1.15323	-2.78383	-2.89495	0.0132766	0.00958422	0.0392798	0.0324675	16	2.16967	0.158524	0.429025	0.396724
GLOD4	0.905574	4.36172	4.244	0.000484265	0.000479153	0.00503796	0.0051945	16	2.16967	0.158524	0.107763	0.113825
TMEM18	0.61738	4.96672	4.24237	0.000139961	0.00048089	0.00249505	0.00520812	16	2.16967	0.158524	0.0386282	0.0529452
CHEK2P2	-1.15433	-0.861868	-0.916254	0.401493	0.371535	0.337762	0.331094	16	2.16967	0.158524	4.48456	3.96798
CCDC116	-1.15491	-3.07228	-3.17868	0.00729103	0.00515464	0.0267536	0.0217729	16	2.16967	0.158524	0.35328	0.330024
MYL6B	0.892266	4.36672	4.23746	0.000479255	0.000486193	0.00502562	0.0052498	16	2.16967	0.158524	0.10438	0.110845
CEP95	0.543959	5.40732	4.23688	5.81175e-05	0.000486823	0.00148891	0.0052511	16	2.16967	0.158524	0.0252992	0.0412078
MAP3K2	0.687862	4.70718	4.23542	0.000237332	0.000488404	0.00332661	0.0052511	16	2.16967	0.158524	0.0533852	0.0659401
FGF7P3	-1.15568	-2.80227	-2.91349	0.0127813	0.00920663	0.0383321	0.0317142	16	2.16967	0.158524	0.425199	0.393355
TMPRSS13	-1.15749	-4.983	-4.93168	0.000135435	0.000104872	0.00244335	0.00219687	16	2.16967	0.158524	0.134894	0.137715
MTRNR2L6	2.74543	4.00949	4.23405	0.00101165	0.000489903	0.00788168	0.0052511	16	2.16967	0.158524	1.17215	1.05111
GALNT4	-0.999383	-4.27424	-4.23402	0.000581042	0.000489937	0.00566907	0.0052511	16	2.16967	0.158524	0.136674	0.139283
TPT1	1.06172	4.23635	4.23394	0.000628864	0.000490021	0.00594806	0.0052511	16	2.16967	0.158524	0.157028	0.157207
COG3	0.543642	5.4027	4.23378	5.86491e-05	0.000490192	0.0014936	0.0052511	16	2.16967	0.158524	0.0253131	0.04122
NKIRAS2	0.55401	5.31697	4.23262	6.94627e-05	0.00049147	0.00165855	0.00525959	16	2.16967	0.158524	0.0271423	0.0428309
CDC40	0.694159	4.68292	4.23073	0.000249429	0.000493546	0.00342933	0.00527659	16	2.16967	0.158524	0.0549318	0.0673019
UBAC1	-0.79168	-4.48356	-4.23007	0.000376115	0.000494275	0.0043567	0.00527917	16	2.16967	0.158524	0.0779458	0.0875678
BLCAP	-0.816797	-4.44593	-4.22957	0.000406599	0.000494824	0.00456791	0.00527983	16	2.16967	0.158524	0.0843808	0.0932344
AC131392.1	-1.15777	-2.48597	-2.59817	0.0243515	0.0180775	0.0580376	0.0490805	16	2.16967	0.158524	0.542237	0.496417
GET4	-0.911981	-4.33425	-4.22655	0.000512748	0.000498168	0.00519554	0.00530506	16	2.16967	0.158524	0.110684	0.116396
AGPAT1	0.877175	4.3652	4.22374	0.00048078	0.000501303	0.00502775	0.00533319	16	2.16967	0.158524	0.10095	0.107825
HDAC2	0.598208	5.02177	4.22284	0.000125249	0.000502313	0.00233564	0.00533431	16	2.16967	0.158524	0.0354757	0.0501691
FTH1P22	-0.932316	-4.31116	-4.22238	0.000538003	0.000502824	0.00538913	0.00533431	16	2.16967	0.158524	0.116917	0.121885
ZNF569	1.01156	4.25264	4.22232	0.000607827	0.000502885	0.00583834	0.00533431	16	2.16967	0.158524	0.141451	0.14349
B3GAT3	-0.647348	-4.8106	-4.22123	0.000192131	0.000504111	0.00297469	0.0053383	16	2.16967	0.158524	0.0452706	0.0587944
ALG5	0.868774	4.37094	4.22111	0.000475068	0.000504247	0.00499166	0.0053383	16	2.16967	0.158524	0.0987651	0.105901
CD40	-1.15851	-2.78549	-2.89721	0.0132314	0.00953728	0.0392124	0.0323997	16	2.16967	0.158524	0.432449	0.39974
ECI2	1.40898	4.10056	4.21882	0.00083558	0.000506832	0.00698612	0.00535519	16	2.16967	0.158524	0.295167	0.27885
HBS1L	0.883235	4.35129	4.21767	0.000494891	0.000508134	0.00510308	0.00536371	16	2.16967	0.158524	0.103005	0.109634
LDHA	1.32908	4.11716	4.21692	0.00080699	0.000508991	0.00683943	0.00536753	16	2.16967	0.158524	0.260525	0.248345
ARHGAP19	0.978491	4.26582	4.2145	0.000591346	0.000511738	0.00574297	0.00539126	16	2.16967	0.158524	0.131538	0.13476
CLEC10A	-1.15921	-1.50381	-1.59107	0.152111	0.128843	0.186204	0.172324	16	2.16967	0.158524	1.48552	1.32706
ELAC2	0.658416	4.75683	4.21138	0.000214412	0.000515312	0.00315846	0.0054093	16	2.16967	0.158524	0.0478968	0.061107
CPT1B	-1.15928	-2.17341	-2.28186	0.0451093	0.0347621	0.0858732	0.0747575	16	2.16967	0.158524	0.711269	0.645265
STAT4	-1.16085	-2.01346	-2.11841	0.0612038	0.0481769	0.105048	0.0917145	16	2.16967	0.158524	0.83101	0.750707
PYHIN1	-0.943324	-4.28759	-4.21038	0.00056509	0.000516471	0.00558598	0.0054093	16	2.16967	0.158524	0.121014	0.125493
CD8B	-1.16137	-3.5071	-3.5989	0.00291944	0.00202717	0.0149901	0.0121699	16	2.16967	0.158524	0.274149	0.260342
SH3RF1	-0.959477	-4.27444	-4.20996	0.000580802	0.000516948	0.00566907	0.0054093	16	2.16967	0.158524	0.125965	0.129853
MFSD4B	0.712601	4.60517	4.20951	0.000292636	0.000517473	0.00373658	0.00540957	16	2.16967	0.158524	0.0598607	0.0716423
APOC1	-1.16149	-1.27662	-1.35341	0.219956	0.192523	0.235873	0.222977	16	2.16967	0.158524	2.06944	1.84126
JAML	-1.16157	-2.25776	-2.36782	0.0382885	0.0291814	0.0774589	0.0670347	16	2.16967	0.158524	0.66172	0.601633
KIF16B	-1.162	-4.81011	-4.78544	0.000192322	0.000144442	0.00297469	0.00260288	16	2.16967	0.158524	0.145895	0.147403
MRPL19	0.936879	4.28498	4.20383	0.000568174	0.000524072	0.00559019	0.00545748	16	2.16967	0.158524	0.119511	0.12417
TAF10	-0.689676	-4.65142	-4.20259	0.000266086	0.000525525	0.00357068	0.00546736	16	2.16967	0.158524	0.0549615	0.0673281
HNRNPA1L2	0.990725	4.23725	4.19737	0.000627682	0.000531684	0.00594806	0.00552421	16	2.16967	0.158524	0.136672	0.139281
NXPH4	-1.16269	-0.991817	-1.05364	0.33605	0.30586	0.30313	0.294265	16	2.16967	0.158524	3.43562	3.0443
UGGT1	0.764602	4.48213	4.19645	0.000377233	0.000532773	0.00436485	0.00552683	16	2.16967	0.158524	0.0727516	0.0829938
INHBC	-0.945343	-4.26777	-4.19517	0.000588942	0.000534299	0.00573021	0.00553737	16	2.16967	0.158524	0.122664	0.126946
XKR4	-0.694723	-4.62511	-4.19394	0.000280869	0.000535775	0.00367426	0.00553992	16	2.16967	0.158524	0.056405	0.0685992
LPCAT3	-0.97948	-4.24064	-4.19369	0.000623253	0.000536073	0.00593122	0.00553992	16	2.16967	0.158524	0.133373	0.136377
ZDHHC23	-1.16273	-4.40971	-4.43305	0.000438318	0.000314586	0.00477378	0.00409005	16	2.16967	0.158524	0.173811	0.171986
AKAP11	0.632435	4.81761	4.19325	0.000189405	0.000536592	0.00294257	0.00553992	16	2.16967	0.158524	0.0430831	0.0568681
SNRNP27	0.896585	4.30568	4.19152	0.000544181	0.000538667	0.00544066	0.00554796	16	2.16967	0.158524	0.108402	0.114388
GPALPP1	0.490645	5.87941	4.19119	2.32862e-05	0.000539065	0.000966541	0.00554796	16	2.16967	0.158524	0.0174104	0.034261
SF3B1	0.720608	4.56007	4.19114	0.000321129	0.000539129	0.00394574	0.00554796	16	2.16967	0.158524	0.0624304	0.0739051
PRKX	1.37608	4.07855	4.1909	0.000875052	0.00053942	0.00724122	0.00554796	16	2.16967	0.158524	0.284586	0.269533
ERVFRD-1	-1.16299	-1.55356	-1.64299	0.139845	0.117578	0.176998	0.163401	16	2.16967	0.158524	1.40099	1.25262
TPD52L2	-0.592074	-4.98872	-4.18917	0.000133879	0.000541502	0.00244312	0.00555882	16	2.16967	0.158524	0.0352138	0.0499385
CD276	-1.16307	-6.10384	-5.84875	1.52325e-05	1.4818e-05	0.0007593	0.000890467	16	2.16967	0.158524	0.0907698	0.0988605
MMP25	-1.16383	-2.49848	-2.61126	0.0237467	0.017585	0.0570753	0.048147	16	2.16967	0.158524	0.542457	0.496611
CSNK1A1	-0.740986	-4.50132	-4.17935	0.000362551	0.000553508	0.00424163	0.00566367	16	2.16967	0.158524	0.0677456	0.0785856
AL161909.1	-1.16468	-2.81206	-2.92427	0.0125256	0.00899386	0.0378464	0.0312596	16	2.16967	0.158524	0.428849	0.396569
E2F4	-0.625856	-4.8168	-4.17812	0.000189718	0.000555033	0.00294308	0.00567084	16	2.16967	0.158524	0.0422058	0.0560955
ANGPTL6	-1.16542	-3.95551	-4.02074	0.00113327	0.00078898	0.00845314	0.00692446	16	2.16967	0.158524	0.217019	0.210034
STYK1	-1.16555	-3.88139	-3.95206	0.00132471	0.00092003	0.00928863	0.00758879	16	2.16967	0.158524	0.225438	0.217448
PGBD1	0.819233	4.37192	4.17563	0.000474103	0.000558127	0.00499149	0.00568383	16	2.16967	0.158524	0.0877828	0.0962302
SMG9	-0.691644	-4.6041	-4.17501	0.000293278	0.000558896	0.00373894	0.00568383	16	2.16967	0.158524	0.0564177	0.0686104
MRPL53	0.885275	4.29621	4.17498	0.000555028	0.000558928	0.00551239	0.00568383	16	2.16967	0.158524	0.106151	0.112405
MTRNR2L12	3.48901	3.93833	4.17407	0.001175	0.000560074	0.00862581	0.00569014	16	2.16967	0.158524	1.9621	1.74673
SEC24D	-1.16558	-4.10176	-4.15538	0.000833475	0.000583935	0.00697954	0.0058233	16	2.16967	0.158524	0.201877	0.1967
SLC35C1	-1.16664	-3.1131	-3.22035	0.00669358	0.00470201	0.0254107	0.0206274	16	2.16967	0.158524	0.351095	0.3281
PHF11	0.720503	4.52855	4.16938	0.000342715	0.000565971	0.00413753	0.00573392	16	2.16967	0.158524	0.063284	0.0746568
RPL7L1	0.691391	4.59429	4.16814	0.000299264	0.000567535	0.00377861	0.00574193	16	2.16967	0.158524	0.0566176	0.0687864
NOL11	0.681906	4.61849	4.16786	0.000284722	0.000567884	0.00370399	0.00574193	16	2.16967	0.158524	0.054499	0.0669209
BAGE2	-0.786431	-4.40731	-4.1675	0.000440509	0.000568352	0.00478212	0.00574193	16	2.16967	0.158524	0.0796003	0.0890247
LRIG1	-1.16675	-2.05426	-2.16052	0.0566632	0.0443297	0.0996944	0.0870538	16	2.16967	0.158524	0.806467	0.729095
RNF6	0.97321	4.20983	4.16371	0.0006647	0.000573171	0.00617866	0.00577983	16	2.16967	0.158524	0.133606	0.136581
USP32	0.67914	4.61701	4.16211	0.000285587	0.000575229	0.00370832	0.00579092	16	2.16967	0.158524	0.0540923	0.0665627
MRPS31P5	0.621584	4.8051	4.16174	0.000194295	0.000575705	0.00298414	0.00579092	16	2.16967	0.158524	0.0418344	0.0557686
IER2	-1.16852	-2.90821	-3.01975	0.0102646	0.00730567	0.0333326	0.0273493	16	2.16967	0.158524	0.403613	0.374347
SIT1	-1.16886	-1.91203	-2.01451	0.0739489	0.0590015	0.118615	0.104822	16	2.16967	0.158524	0.934269	0.841636
IGFALS	-1.16931	-3.22509	-3.32964	0.00529114	0.00369188	0.021979	0.0177154	16	2.16967	0.158524	0.328638	0.308325
DERL2	0.682628	4.605	4.16036	0.000292737	0.000577479	0.00373658	0.00579092	16	2.16967	0.158524	0.0549351	0.0673049
RMND5A	0.728328	4.49793	4.15946	0.000365096	0.000578648	0.00426231	0.00579727	16	2.16967	0.158524	0.0655492	0.0766516
PIGO	-0.659367	-4.66739	-4.15806	0.000257507	0.000580454	0.00349477	0.00580999	16	2.16967	0.158524	0.0498938	0.0628655
C19orf25	-0.716948	-4.51833	-4.15713	0.000350025	0.000581661	0.00417875	0.00581665	16	2.16967	0.158524	0.0629448	0.0743581
CLEC18A	-1.17046	-1.5893	-1.68036	0.131556	0.109998	0.170235	0.1562	16	2.16967	0.158524	1.35596	1.21297
NXPH2	6.62822	3.90535	4.15552	0.00125951	0.000583752	0.00901784	0.0058233	16	2.16967	0.158524	7.20136	6.36036
DDX11L1	-1.17061	-1.73138	-1.82793	0.102617	0.0840284	0.145486	0.131756	16	2.16967	0.158524	1.14281	1.02528
HEY1	-1.17083	-2.06868	-2.17548	0.0551337	0.0430314	0.0981446	0.0854643	16	2.16967	0.158524	0.800833	0.724134
SERTAD3	-0.889041	-4.26497	-4.15262	0.000592386	0.000587554	0.00574776	0.00584863	16	2.16967	0.158524	0.10863	0.114588
ZDHHC16	0.67569	4.60927	4.15109	0.000290174	0.000589566	0.00371775	0.00586326	16	2.16967	0.158524	0.0537243	0.0662386
PPP1R3C	-1.17088	-1.66461	-1.75867	0.115448	0.0954637	0.156657	0.142115	16	2.16967	0.158524	1.23691	1.10814
HMGA1	-0.849189	-4.29895	-4.14697	0.000551869	0.000595015	0.00549661	0.00589924	16	2.16967	0.158524	0.0975493	0.10483
DNAJC7	0.617128	4.79618	4.14647	0.00019786	0.000595674	0.00300998	0.00589924	16	2.16967	0.158524	0.0413903	0.0553775
CTDP1	-1.17097	-5.66218	-5.50575	3.5343e-05	3.04644e-05	0.00117636	0.00114561	16	2.16967	0.158524	0.106922	0.113084
PISD	-0.944325	-4.20961	-4.14573	0.000664993	0.000596661	0.00617866	0.00589924	16	2.16967	0.158524	0.125805	0.129712
HILPDA	-0.938348	-4.21393	-4.14549	0.000659024	0.000596986	0.00614491	0.00589924	16	2.16967	0.158524	0.123963	0.12809
ZNF382	0.802602	4.35472	4.14548	0.000491373	0.000596997	0.00508175	0.00589924	16	2.16967	0.158524	0.0849221	0.093711
MYO1G	-1.17129	-2.57579	-2.68953	0.0203146	0.0148975	0.0518229	0.0432785	16	2.16967	0.158524	0.516947	0.474147
COL4A5	2.89878	3.91699	4.14174	0.001229	0.000602002	0.00887188	0.00593786	16	2.16967	0.158524	1.3692	1.22463
GFI1	-1.17153	-2.41168	-2.52441	0.0282546	0.0211039	0.0639499	0.0544316	16	2.16967	0.158524	0.589946	0.538429
ADORA3	-1.17171	-1.52909	-1.61767	0.145771	0.122963	0.181447	0.167535	16	2.16967	0.158524	1.46797	1.31161
HPS4	-0.791081	-4.36234	-4.13899	0.00048364	0.000605713	0.00503644	0.00595819	16	2.16967	0.158524	0.0822134	0.0913258
SLC25A22	-1.17215	-4.04809	-4.10831	0.000932828	0.000648686	0.00750097	0.00616261	16	2.16967	0.158524	0.209605	0.203506
SALL4	-1.17282	-2.1218	-2.22993	0.0498186	0.0385962	0.091605	0.0796803	16	2.16967	0.158524	0.763823	0.691543
NAIP	-1.17386	-2.35031	-2.46252	0.031916	0.0240065	0.0693277	0.0589113	16	2.16967	0.158524	0.62362	0.568082
PTPN4	0.870815	4.26365	4.13712	0.000594024	0.000608249	0.00575304	0.00596148	16	2.16967	0.158524	0.104287	0.110763
TXNDC16	-1.17501	-3.64117	-3.72929	0.00219935	0.00151463	0.0125364	0.0102339	16	2.16967	0.158524	0.260338	0.24818
CA3	1.49512	3.99766	4.13489	0.00103712	0.00061128	0.00800895	0.00598036	16	2.16967	0.158524	0.349688	0.326861
GCC2	0.846454	4.28575	4.13412	0.000567261	0.000612333	0.00558926	0.00598526	16	2.16967	0.158524	0.0975197	0.104804
AOAH	-1.17522	-2.52527	-2.63917	0.0224994	0.016578	0.0553681	0.0464053	16	2.16967	0.158524	0.541457	0.495731
CSRP2	-1.17551	-1.47744	-1.56385	0.158971	0.135103	0.191284	0.177485	16	2.16967	0.158524	1.58261	1.41255
AKAP10	0.670111	4.59458	4.13181	0.000299086	0.000615511	0.00377861	0.00600008	16	2.16967	0.158524	0.0531793	0.0657588
TUBB	0.90002	4.22789	4.13057	0.000640074	0.000617213	0.00602159	0.00601126	16	2.16967	0.158524	0.113291	0.118693
GGCX	0.611265	4.79027	4.12954	0.000200262	0.000618634	0.00302196	0.00601968	16	2.16967	0.158524	0.0407079	0.0547765
AVIL	-1.17557	-2.31969	-2.4316	0.0339056	0.0255934	0.0717672	0.061512	16	2.16967	0.158524	0.64206	0.58432
TENM2	5.29352	3.88292	4.12829	0.00132044	0.000620372	0.00927688	0.00602103	16	2.16967	0.158524	4.64635	4.11045
ZBED6	0.864615	4.25863	4.12802	0.000600279	0.000620747	0.00578698	0.00602103	16	2.16967	0.158524	0.103049	0.109674
TMC6	-1.17599	-3.41104	-3.51021	0.0035759	0.00247079	0.017119	0.013863	16	2.16967	0.158524	0.297148	0.280595
LTB4R2	-1.17655	-3.05223	-3.16239	0.00760322	0.00534303	0.0274713	0.0222647	16	2.16967	0.158524	0.371473	0.346044
TLDC2	-1.1773	-1.72717	-1.82376	0.103387	0.0846816	0.146055	0.132345	16	2.16967	0.158524	1.16156	1.04179
SERPING1	2.20236	3.92464	4.12632	0.00120937	0.000623102	0.00879656	0.00602527	16	2.16967	0.158524	0.787259	0.712181
MCFD2	0.70112	4.50605	4.12489	0.00035902	0.000625094	0.00424163	0.00603671	16	2.16967	0.158524	0.0605247	0.072227
GINM1	0.886985	4.23258	4.12467	0.000633839	0.0006254	0.00598423	0.00603671	16	2.16967	0.158524	0.10979	0.115609
RPL19	1.03635	4.1238	4.12281	0.000795839	0.000628004	0.0067722	0.00605645	16	2.16967	0.158524	0.157891	0.157967
CPOX	-0.873965	-4.23803	-4.11899	0.000626655	0.000633395	0.00594806	0.00609958	16	2.16967	0.158524	0.106316	0.112551
FAM184A	2.03791	3.9263	4.11884	0.00120512	0.000633603	0.00878392	0.00609958	16	2.16967	0.158524	0.67351	0.612014
DGCR6	1.32801	4.01329	4.11811	0.00100359	0.000634636	0.00785968	0.0061041	16	2.16967	0.158524	0.273742	0.259983
TXNDC9	1.00932	4.13215	4.11674	0.000782037	0.00063658	0.00676228	0.00610893	16	2.16967	0.158524	0.149158	0.150277
CXCR3	-1.17829	-2.21086	-2.32112	0.041953	0.0321005	0.0819409	0.0709933	16	2.16967	0.158524	0.710111	0.644245
PNRC1	0.84543	4.26434	4.11628	0.00059317	0.000637233	0.00575007	0.00610893	16	2.16967	0.158524	0.0982635	0.105459
AFG1L	1.00415	4.13457	4.11617	0.000778082	0.000637395	0.00676228	0.00610893	16	2.16967	0.158524	0.147461	0.148782
ADTRP	-1.17838	-1.43767	-1.52234	0.169797	0.145138	0.199636	0.185514	16	2.16967	0.158524	1.67955	1.49792
RPL23A	1.35248	4.00443	4.11503	0.00102246	0.000639021	0.00794242	0.00611313	16	2.16967	0.158524	0.285179	0.270055
FBXO44	-0.925075	-4.18757	-4.11468	0.000696359	0.000639526	0.00637071	0.00611313	16	2.16967	0.158524	0.122002	0.126364
PSD	-1.17908	-2.03236	-2.13863	0.059061	0.0462927	0.102714	0.0894803	16	2.16967	0.158524	0.841451	0.759902
RHBDD1	0.809427	4.30333	4.11315	0.000546858	0.00064171	0.00545704	0.0061232	16	2.16967	0.158524	0.0884477	0.0968157
MON2	-0.659696	-4.59131	-4.11094	0.000301106	0.000644883	0.00378817	0.00614805	16	2.16967	0.158524	0.0516126	0.0643791
TTC24	-1.17924	-6.69386	-6.31225	5.15729e-06	5.72867e-06	0.000455204	0.00055395	16	2.16967	0.158524	0.0775879	0.0872526
PPP1R14C	-1.18019	-1.10231	-1.17029	0.286633	0.257006	0.276455	0.266497	16	2.16967	0.158524	2.86573	2.54246
RNF40	-0.506772	-5.43999	-4.1086	5.45028e-05	0.000648264	0.00141893	0.00616261	16	2.16967	0.158524	0.0216955	0.0380345
NXF5	-1.18062	-2.60941	-2.72409	0.0189743	0.0138397	0.0495082	0.0412116	16	2.16967	0.158524	0.511772	0.46959
HIST1H4L	-1.18203	-2.35956	-2.47246	0.0313369	0.0235163	0.0683238	0.0581475	16	2.16967	0.158524	0.627387	0.571399
CLEC17A	-0.936525	-4.16638	-4.10436	0.00072794	0.000654437	0.00656067	0.00620636	16	2.16967	0.158524	0.126317	0.130163
ABHD17B	-0.9678	-4.14071	-4.10154	0.000768131	0.000658585	0.00676228	0.00624023	16	2.16967	0.158524	0.136572	0.139193
STK25	0.643147	4.6254	4.10079	0.000280704	0.000659683	0.00367426	0.00624517	16	2.16967	0.158524	0.048335	0.0614929
AL590426.1	-0.740507	-4.38979	-4.09942	0.000456826	0.000661708	0.00488311	0.00625887	16	2.16967	0.158524	0.0711395	0.0815742
ARHGAP30	-1.18226	-2.81667	-2.9309	0.0124071	0.0088653	0.0376283	0.030975	16	2.16967	0.158524	0.440451	0.406786
DIS3	0.620134	4.70031	4.09796	0.000240694	0.000663872	0.00334664	0.00626839	16	2.16967	0.158524	0.0435169	0.0572501
BCL3	-1.1828	-1.97703	-2.08196	0.0655328	0.0517502	0.110141	0.0963384	16	2.16967	0.158524	0.894819	0.806897
MAD2L2	-1.18316	-4.05161	-4.1151	0.000925972	0.000638924	0.00746295	0.00611313	16	2.16967	0.158524	0.213191	0.206663
CSF2RB	-1.18406	-2.90498	-3.01856	0.0103336	0.00732475	0.0334477	0.0274018	16	2.16967	0.158524	0.415335	0.384669
CDK9	-0.604976	-4.74628	-4.09004	0.000219082	0.000675723	0.00317828	0.00635811	16	2.16967	0.158524	0.040617	0.0546965
PRPSAP2	0.670183	4.5281	4.08909	0.000343032	0.000677163	0.00413753	0.00636613	16	2.16967	0.158524	0.0547639	0.0671541
APOBEC3D	-0.979747	-4.11631	-4.0873	0.000808433	0.000679879	0.00684614	0.00638612	16	2.16967	0.158524	0.141629	0.143646
SUPT6H	0.638816	4.61447	4.08556	0.000287087	0.000682534	0.00371491	0.0064055	16	2.16967	0.158524	0.0479124	0.0611208
EGLN2	-0.745566	-4.35736	-4.08245	0.000488675	0.000687297	0.00507272	0.00643963	16	2.16967	0.158524	0.0731923	0.0833819
TGIF2P1	-1.18423	-2.88585	-2.99967	0.0107521	0.00763307	0.0343226	0.0281046	16	2.16967	0.158524	0.420987	0.389646
CARS2	0.759625	4.33289	4.08157	0.000514203	0.00068865	0.00520526	0.00643963	16	2.16967	0.158524	0.0768393	0.0865935
CORO7	-1.18436	-3.79009	-3.87202	0.00160595	0.00110051	0.0103881	0.00848706	16	2.16967	0.158524	0.244122	0.2339
RNF128	-1.1846	-0.712657	-0.758262	0.486322	0.458018	0.377325	0.375191	16	2.16967	0.158524	6.90751	6.1016
DIP2C	2.43354	3.8709	4.08086	0.00135433	0.000689737	0.00941473	0.00643963	16	2.16967	0.158524	0.988087	0.889028
SH3TC1	-1.18557	-3.74542	-3.83032	0.00176475	0.00120817	0.0110025	0.00900683	16	2.16967	0.158524	0.250492	0.23951
TMEM8B	-1.18563	-3.248	-3.35467	0.00504221	0.00349238	0.0213816	0.0171525	16	2.16967	0.158524	0.333128	0.312278
SALL2	2.54588	3.86342	4.07687	0.00137585	0.00069591	0.00948288	0.00647596	16	2.16967	0.158524	1.08561	0.974906
ISCA1P1	-1.18571	-1.4146	-1.49832	0.176353	0.151223	0.205158	0.190372	16	2.16967	0.158524	1.75642	1.56561
MREG	-1.18581	-3.41359	-3.51462	0.00355672	0.00244664	0.0170754	0.0137864	16	2.16967	0.158524	0.301684	0.284589
ATL2	1.08524	4.04695	4.07582	0.000935071	0.000697548	0.0075018	0.00647837	16	2.16967	0.158524	0.179779	0.177241
OGFR	-0.846585	-4.21137	-4.07517	0.000662554	0.000698567	0.00616849	0.00647837	16	2.16967	0.158524	0.101026	0.107892
IRF2BPL	-1.18604	-3.01834	-3.1305	0.00816103	0.00573127	0.0287195	0.0233524	16	2.16967	0.158524	0.386013	0.358848
PDGFD	1.47297	3.93948	4.07466	0.00117216	0.000699372	0.00861861	0.00647837	16	2.16967	0.158524	0.349502	0.326697
TCFL5	1.11994	4.03064	4.07434	0.000967664	0.000699868	0.0076639	0.00647837	16	2.16967	0.158524	0.19301	0.188892
RAB42	-1.18725	-4.98381	-4.94925	0.000135214	0.000100929	0.00244335	0.00215019	16	2.16967	0.158524	0.141873	0.143862
ZNF107	-0.616237	-4.6693	-4.07135	0.000256497	0.000704563	0.00349345	0.0065107	16	2.16967	0.158524	0.0435443	0.0572743
RABEP2	-0.968407	-4.10241	-4.06903	0.000832343	0.000708218	0.0069756	0.00653888	16	2.16967	0.158524	0.139309	0.141603
CLYBL	1.09733	4.03306	4.06805	0.000962758	0.000709772	0.00764231	0.00654765	16	2.16967	0.158524	0.185074	0.181904
EXOC7	0.53596	5.08237	4.06724	0.000110881	0.000711069	0.00218392	0.0065496	16	2.16967	0.158524	0.0278018	0.0434116
DDX5	0.675595	4.48058	4.06716	0.000378442	0.000711193	0.00436784	0.0065496	16	2.16967	0.158524	0.0568387	0.0689811
RHOF	-0.911162	-4.14062	-4.06617	0.000768282	0.000712768	0.00676228	0.00655461	16	2.16967	0.158524	0.12106	0.125534
MBNL2	1.12146	4.02093	4.06606	0.000987604	0.000712946	0.00776024	0.00655461	16	2.16967	0.158524	0.194472	0.190179
NR3C2	-0.945109	-4.11154	-4.06329	0.000816553	0.000717364	0.00688166	0.00658962	16	2.16967	0.158524	0.132098	0.135253
ACADSB	0.790097	4.26254	4.06238	0.000595399	0.00071883	0.00575576	0.0065961	16	2.16967	0.158524	0.0858941	0.094567
TOM1	-0.794597	-4.25605	-4.06201	0.000603519	0.00071942	0.00580756	0.0065961	16	2.16967	0.158524	0.0871404	0.0956645
FREM1	1.1793	3.99497	4.06156	0.001043	0.000720157	0.00801946	0.0065961	16	2.16967	0.158524	0.217854	0.210769
WAS	-1.18808	-3.46036	-3.55997	0.00322229	0.00221119	0.0159714	0.0128474	16	2.16967	0.158524	0.294705	0.278444
HM13	-0.587359	-4.76926	-4.06013	0.000209037	0.000722449	0.00309662	0.00660831	16	2.16967	0.158524	0.0379181	0.0523199
MGAT4B	-1.18841	-3.64387	-3.73504	0.00218685	0.00149526	0.0125072	0.0101466	16	2.16967	0.158524	0.265917	0.253093
PPIG	0.845238	4.18905	4.05621	0.000694216	0.000728821	0.00636582	0.00665536	16	2.16967	0.158524	0.101781	0.108557
NTN5	-1.18843	-1.51967	-1.60817	0.148107	0.125036	0.18329	0.169017	16	2.16967	0.158524	1.52894	1.3653
TMEM97	1.29413	3.95519	4.05514	0.00113402	0.000730568	0.00845314	0.00666008	16	2.16967	0.158524	0.267646	0.254615
AMZ2	0.88829	4.14465	4.05359	0.000761821	0.000733092	0.00676228	0.00667747	16	2.16967	0.158524	0.114835	0.120052
C1QBP	1.24968	3.96459	4.05311	0.00111182	0.000733886	0.00838871	0.00667908	16	2.16967	0.158524	0.248394	0.237663
PSME3	0.581368	4.78328	4.05252	0.000203139	0.000734848	0.00304355	0.00668222	16	2.16967	0.158524	0.0369311	0.0514507
TAF15	0.733185	4.33549	4.05107	0.000511424	0.000737244	0.00519212	0.00669838	16	2.16967	0.158524	0.0714974	0.0818895
BIRC6	0.581454	4.77932	4.05062	0.000204787	0.000737978	0.00306387	0.00669943	16	2.16967	0.158524	0.0370032	0.0515143
SP140	-1.18861	-3.16528	-3.27471	0.00599968	0.00416963	0.0237946	0.0190539	16	2.16967	0.158524	0.352529	0.329363
IER5L	-1.18943	-3.37712	-3.48022	0.00384115	0.00264155	0.0179477	0.0144282	16	2.16967	0.158524	0.310114	0.292013
TRAM1L1	-1.18996	-1.77823	-1.87703	0.0943722	0.0766664	0.13784	0.124354	16	2.16967	0.158524	1.11951	1.00475
TTC9C	-0.62051	-4.61465	-4.0483	0.000286982	0.00074182	0.00371491	0.00670669	16	2.16967	0.158524	0.0452024	0.0587343
CSTA	-1.19109	-1.97489	-2.0801	0.0657953	0.051939	0.110375	0.0965678	16	2.16967	0.158524	0.909368	0.819709
DUSP15	-1.1919	-3.37663	-3.48021	0.00384516	0.00264161	0.0179585	0.0144282	16	2.16967	0.158524	0.311496	0.29323
AC073264.2	-1.19194	-4.04723	-4.11382	0.000934518	0.000640747	0.0075018	0.00611939	16	2.16967	0.158524	0.216836	0.209873
HARBI1	-0.586407	-4.74716	-4.04573	0.00021869	0.000746092	0.00317698	0.00672798	16	2.16967	0.158524	0.0381479	0.0525222
PSMB6	1.00508	4.05268	4.04521	0.000923884	0.000746963	0.00746295	0.00673023	16	2.16967	0.158524	0.153764	0.154332
SUN2	-0.743896	-4.30745	-4.04413	0.000542183	0.000748777	0.00542583	0.00674096	16	2.16967	0.158524	0.0745633	0.0845892
POLH	0.640894	4.53892	4.04299	0.000335455	0.000750679	0.0040766	0.00674723	16	2.16967	0.158524	0.0498434	0.0628212
TULP4	0.830683	4.18805	4.04297	0.000695673	0.000750719	0.00637071	0.00674723	16	2.16967	0.158524	0.0983531	0.105538
ITSN2	0.775155	4.25701	4.04247	0.000602319	0.000751554	0.00580133	0.00674913	16	2.16967	0.158524	0.0828912	0.0919226
FASLG	-0.97476	-4.06666	-4.04172	0.000897173	0.000752821	0.00731493	0.00675491	16	2.16967	0.158524	0.143635	0.145413
H1FX	-0.787985	-4.23764	-4.04121	0.000627176	0.000753675	0.00594806	0.00675697	16	2.16967	0.158524	0.0864429	0.0950502
TMEM144	-1.19227	-3.09935	-3.21084	0.00688927	0.00480169	0.0258692	0.0208346	16	2.16967	0.158524	0.369953	0.344706
TMEM184A	-1.1925	-3.3124	-3.41828	0.00440278	0.0030321	0.0195423	0.0157729	16	2.16967	0.158524	0.324021	0.304259
ZNF781	1.73927	3.86922	4.0382	0.00135913	0.000758777	0.00942322	0.00678586	16	2.16967	0.158524	0.505156	0.463764
GPATCH11	0.794472	4.22464	4.03779	0.000644437	0.000759469	0.00604642	0.00678644	16	2.16967	0.158524	0.0884133	0.0967854
NR4A2	-1.19312	-1.96201	-2.06692	0.0673973	0.0532935	0.112027	0.0981427	16	2.16967	0.158524	0.924493	0.833027
DHX57	0.773856	4.25024	4.03598	0.00061088	0.000762546	0.0058463	0.00680272	16	2.16967	0.158524	0.0828767	0.0919099
IP6K3	5.82393	3.79382	4.03552	0.00159336	0.000763328	0.0103448	0.00680409	16	2.16967	0.158524	5.89139	5.20682
CHMP1A	-0.607512	-4.63935	-4.03472	0.000272771	0.00076469	0.0036121	0.00680727	16	2.16967	0.158524	0.0428682	0.0566789
IMMT	0.799296	4.214	4.03433	0.000658928	0.000765361	0.00614491	0.00680727	16	2.16967	0.158524	0.0899429	0.0981324
CUZD1	1.84562	3.85597	4.0341	0.00139762	0.000765767	0.0095827	0.00680727	16	2.16967	0.158524	0.572737	0.523276
TRPC3	-1.19413	-1.52743	-1.61637	0.14618	0.123244	0.181757	0.167773	16	2.16967	0.158524	1.52798	1.36445
PAPSS1	1.69219	3.86852	4.03286	0.00136114	0.000767892	0.00942347	0.00680893	16	2.16967	0.158524	0.478355	0.440163
CDCA7L	-1.1944	-2.16646	-2.2767	0.0457185	0.0351265	0.0865738	0.0752785	16	2.16967	0.158524	0.759871	0.688063
IGFBP7	1.21314	3.9532	4.03264	0.00113879	0.000768272	0.00847664	0.00680893	16	2.16967	0.158524	0.235432	0.226248
ZRANB3	1.24518	3.94293	4.03156	0.00116368	0.000770117	0.00857928	0.0068197	16	2.16967	0.158524	0.249326	0.238483
RPL34P18	0.851762	4.15108	4.03107	0.000751636	0.000770971	0.00670528	0.00682168	16	2.16967	0.158524	0.105258	0.111619
ZDHHC12	-0.865168	-4.13431	-4.02798	0.000778496	0.000776309	0.00676228	0.00685927	16	2.16967	0.158524	0.10948	0.115336
OR10AB1P	-1.19538	-2.48053	-2.59575	0.024619	0.0181697	0.0584111	0.0492519	16	2.16967	0.158524	0.580584	0.530185
EMB	-1.19548	-2.20473	-2.31585	0.0424549	0.0324469	0.0826755	0.0715419	16	2.16967	0.158524	0.735042	0.666199
OSGIN1	-0.973785	-4.04889	-4.02583	0.000931272	0.000780063	0.00749715	0.00687965	16	2.16967	0.158524	0.144609	0.14627
ZNF219	-1.19572	-2.84177	-2.95736	0.0117799	0.00837001	0.0363764	0.0298186	16	2.16967	0.158524	0.44261	0.408687
PUM2	0.826478	4.16874	4.02401	0.000724348	0.000783245	0.0065395	0.00689257	16	2.16967	0.158524	0.0982637	0.10546
WAC	0.740406	4.28551	4.0239	0.000567547	0.000783438	0.00558926	0.00689257	16	2.16967	0.158524	0.0746234	0.0846421
SORL1	-1.19648	-2.37539	-2.48949	0.0303691	0.0226984	0.0669807	0.0568412	16	2.16967	0.158524	0.634286	0.577474
SLC10A3	-0.705071	-4.34631	-4.02107	0.000500036	0.00078841	0.00512598	0.00692446	16	2.16967	0.158524	0.0657905	0.076864
GAK	-1.1965	-5.50727	-5.39772	4.77707e-05	3.8339e-05	0.00135445	0.00131398	16	2.16967	0.158524	0.118003	0.122842
SULT1A2	-1.19668	-3.22045	-3.32975	0.005343	0.00369092	0.0221159	0.0177154	16	2.16967	0.158524	0.345195	0.322904
FUCA2	0.835482	4.15331	4.01947	0.000748125	0.000791234	0.00669099	0.00693301	16	2.16967	0.158524	0.101164	0.108013
ARMC9	0.774643	4.22498	4.01773	0.000643972	0.000794314	0.00604642	0.00695437	16	2.16967	0.158524	0.0840414	0.0929355
RND1	-1.19683	-2.18277	-2.29349	0.0443007	0.033953	0.0850573	0.0736049	16	2.16967	0.158524	0.751602	0.680781
AC104634.1	-1.19683	-2.45562	-2.57071	0.0258801	0.0191528	0.0603818	0.0510656	16	2.16967	0.158524	0.593858	0.541874
NOL12	-0.679991	-4.39267	-4.01569	0.000454103	0.000797946	0.00487362	0.00696453	16	2.16967	0.158524	0.0599086	0.0716845
BABAM2	0.754971	4.25067	4.0154	0.000610343	0.000798463	0.0058463	0.00696453	16	2.16967	0.158524	0.0788654	0.0883776
GPR132	-0.640736	-4.4947	-4.01506	0.000367549	0.000799078	0.00427631	0.00696453	16	2.16967	0.158524	0.0508039	0.0636669
ZNF826P	-1.197	-2.54982	-2.6657	0.0214111	0.0156713	0.0535485	0.0446407	16	2.16967	0.158524	0.550945	0.504085
COMMD1	0.788281	4.20243	4.01456	0.000675051	0.000799976	0.00625002	0.00696453	16	2.16967	0.158524	0.087963	0.0963888
OSBPL9	1.02479	4.00468	4.01228	0.00102192	0.000804062	0.00794242	0.00699448	16	2.16967	0.158524	0.163711	0.163091
SNF8	0.811362	4.1705	4.01187	0.000721688	0.000804798	0.00652108	0.00699526	16	2.16967	0.158524	0.0946222	0.102253
SPAST	0.703649	4.33128	4.00858	0.000515929	0.000810737	0.00521771	0.00704123	16	2.16967	0.158524	0.0659811	0.0770318
CREB3L1	-1.19827	-1.49429	-1.58184	0.15456	0.130936	0.188153	0.174209	16	2.16967	0.158524	1.60761	1.43457
CDC5L	0.72105	4.29409	4.00577	0.000557486	0.00081585	0.00552639	0.00707429	16	2.16967	0.158524	0.0704902	0.0810025
GOT2P3	-1.19926	-1.6111	-1.70369	0.126707	0.105481	0.16619	0.151952	16	2.16967	0.158524	1.38523	1.23875
KNDC1	-1.19943	-0.769357	-0.818417	0.45289	0.423723	0.362842	0.358992	16	2.16967	0.158524	6.07627	5.36962
ZNF710	-0.917234	-4.05806	-4.00086	0.000913507	0.000824864	0.00743657	0.00713531	16	2.16967	0.158524	0.127721	0.131399
LMNTD1	-1.19959	-5.04566	-5.00935	0.000119369	8.85448e-05	0.00227444	0.00202311	16	2.16967	0.158524	0.141308	0.143364
RASGEF1B	-1.19988	-2.302	-2.4152	0.0351068	0.0264743	0.0732908	0.062974	16	2.16967	0.158524	0.67921	0.617034
FASTKD1	0.983298	4.01093	3.99781	0.00100858	0.000830513	0.00788168	0.00716468	16	2.16967	0.158524	0.150252	0.15124
SRD5A1	-0.634658	-4.48484	-3.99748	0.000375122	0.000831126	0.00434999	0.00716468	16	2.16967	0.158524	0.0500641	0.0630155
TLR10	-1.19997	-5.05677	-5.01914	0.00011673	8.66804e-05	0.0022404	0.00201593	16	2.16967	0.158524	0.140778	0.142897
C11orf91	-1.20056	-3.46588	-3.56778	0.003185	0.00217302	0.0158839	0.0126937	16	2.16967	0.158524	0.299973	0.283082
CD300C	-1.20062	-2.72633	-2.84296	0.0149433	0.0107238	0.042341	0.0348985	16	2.16967	0.158524	0.484838	0.445873
GM2A	-0.952937	-4.02573	-3.99445	0.00097769	0.00083677	0.00770848	0.00719235	16	2.16967	0.158524	0.140081	0.142283
ADGRF5P1	1.55963	3.84399	3.99337	0.00143338	0.000838803	0.00975787	0.00719855	16	2.16967	0.158524	0.411548	0.381334
AGAP1	1.36303	3.87522	3.99318	0.00134204	0.00083916	0.00936026	0.00719855	16	2.16967	0.158524	0.309284	0.291282
CACFD1	-0.788822	-4.17373	-3.99301	0.000716827	0.000839485	0.00649949	0.00719855	16	2.16967	0.158524	0.0892996	0.0975658
HIST1H2BO	-1.20147	-2.44321	-2.55851	0.0265309	0.0196498	0.0612614	0.0519279	16	2.16967	0.158524	0.604567	0.551304
DRAXIN	-1.20173	-7.57491	-6.96904	1.11781e-06	1.56472e-06	0.000220657	0.000287297	16	2.16967	0.158524	0.0629217	0.0743378
ZNF25	0.998317	3.99486	3.9912	0.00104323	0.000842882	0.00801946	0.00721054	16	2.16967	0.158524	0.156125	0.156412
CLEC7A	-1.20207	-3.89616	-3.97622	0.00128412	0.000871606	0.00913188	0.00734326	16	2.16967	0.158524	0.237972	0.228485
GPAM	-0.872243	-4.08131	-3.98986	0.000870006	0.000845416	0.00721741	0.00722082	16	2.16967	0.158524	0.114187	0.119481
TMEM141	-1.20213	-2.73216	-2.84894	0.0147654	0.0105864	0.0419838	0.0345964	16	2.16967	0.158524	0.483983	0.44512
ESM1	1.89413	3.80739	3.98864	0.00154841	0.000847736	0.010222	0.00722922	16	2.16967	0.158524	0.618735	0.563781
AC092835.1	0.816608	4.1331	3.98714	0.000780475	0.00085057	0.00676228	0.00724769	16	2.16967	0.158524	0.0975923	0.104868
SCAMP2	-0.620532	-4.5116	-3.98641	0.000354929	0.000851958	0.00420864	0.00725363	16	2.16967	0.158524	0.0472942	0.0605763
PPP1R14D	-1.20252	-2.2183	-2.33008	0.0413506	0.0315204	0.0810894	0.0701832	16	2.16967	0.158524	0.734655	0.665858
AL391840.2	1.05385	3.96072	3.98562	0.00112092	0.000853475	0.00840911	0.00725404	16	2.16967	0.158524	0.176989	0.174784
GGA1	-0.740874	-4.2321	-3.98535	0.000634476	0.000853994	0.00598423	0.00725404	16	2.16967	0.158524	0.0766158	0.0863966
GMCL1	0.877238	4.07074	3.98473	0.000889515	0.000855173	0.00729458	0.00725539	16	2.16967	0.158524	0.116099	0.121165
HCN2	-1.20274	-1.11962	-1.1887	0.279403	0.249863	0.272101	0.262063	16	2.16967	0.158524	2.88499	2.55942
TMTC4	0.916368	4.03861	3.98389	0.000951594	0.000856782	0.00757769	0.00725657	16	2.16967	0.158524	0.128711	0.132271
SUCLG1	1.15178	3.92015	3.98379	0.00122085	0.000856973	0.00884865	0.00725657	16	2.16967	0.158524	0.21581	0.208969
C19orf73	-1.20336	-2.56529	-2.6818	0.0207512	0.0151444	0.0526425	0.0437377	16	2.16967	0.158524	0.550121	0.50336
TM9SF3	1.10669	3.93427	3.98177	0.00118509	0.000860853	0.00866791	0.00727468	16	2.16967	0.158524	0.197817	0.193125
SGMS2	1.91153	3.79928	3.98163	0.00157513	0.000861127	0.01029	0.00727468	16	2.16967	0.158524	0.632848	0.576208
PEX26	-0.646261	-4.42058	-3.97804	0.000428539	0.000868071	0.00470867	0.00732763	16	2.16967	0.158524	0.0534314	0.0659807
HIST1H2BL	-1.20338	-2.36058	-2.47494	0.0312735	0.0233956	0.0682626	0.0580211	16	2.16967	0.158524	0.649689	0.591038
RHOH	-1.20396	-4.02268	-4.09473	0.000983986	0.000668685	0.00774071	0.00630833	16	2.16967	0.158524	0.22394	0.216129
AC093902.1	1.39633	3.85045	3.97532	0.00141397	0.000873371	0.009648	0.00734326	16	2.16967	0.158524	0.32877	0.308441
GAPT	-1.20429	-3.41333	-3.51793	0.00355868	0.00242863	0.0170754	0.0137421	16	2.16967	0.158524	0.311205	0.292973
BANK1	-1.20475	-1.43056	-1.51531	0.171797	0.146897	0.201193	0.186749	16	2.16967	0.158524	1.77307	1.58027
CUL4A	0.58022	4.64592	3.975	0.000269111	0.000873991	0.00359194	0.00734326	16	2.16967	0.158524	0.0389926	0.053266
SLC2A11	-0.736822	-4.2209	-3.97233	0.000649485	0.000879225	0.00608293	0.00738151	16	2.16967	0.158524	0.0761823	0.0860149
DARS	0.868806	4.06245	3.97185	0.000905135	0.000880176	0.00737412	0.00738377	16	2.16967	0.158524	0.114343	0.119619
ATP11C	-0.876423	-4.05344	-3.96985	0.000922416	0.000884117	0.00746295	0.00740458	16	2.16967	0.158524	0.116875	0.121848
UBE2Z	0.54018	4.8455	3.96979	0.000178954	0.000884244	0.00283037	0.00740458	16	2.16967	0.158524	0.0310699	0.0462895
OSTM1	1.55851	3.82002	3.96956	0.00150769	0.000884707	0.0100745	0.00740458	16	2.16967	0.158524	0.41613	0.385369
SGSM3	-0.746501	-4.19975	-3.96796	0.000678847	0.000887874	0.00626861	0.0074249	16	2.16967	0.158524	0.0789866	0.0884843
SPSB3	-0.751042	-4.19245	-3.96764	0.000689289	0.000888507	0.0063356	0.0074249	16	2.16967	0.158524	0.0802291	0.0895785
STUM	2.00205	3.77923	3.96701	0.00164318	0.000889755	0.0105446	0.0074296	16	2.16967	0.158524	0.701586	0.636738
PITPNM3	2.87228	3.74842	3.96556	0.0017536	0.000892647	0.010972	0.00744604	16	2.16967	0.158524	1.46791	1.31155
TREX1	-0.990181	-3.96989	-3.96534	0.00109948	0.000893099	0.00833147	0.00744604	16	2.16967	0.158524	0.155529	0.155887
MAGED4B	-1.20559	-2.17752	-2.28859	0.0447521	0.0342916	0.0855748	0.0740694	16	2.16967	0.158524	0.766328	0.693749
MVP	-0.745202	-4.19548	-3.96331	0.000684941	0.000897164	0.0063138	0.00745874	16	2.16967	0.158524	0.0788724	0.0883838
LRRC63	-0.848682	-4.06997	-3.96297	0.000890964	0.000897841	0.00729458	0.00745874	16	2.16967	0.158524	0.108705	0.114654
MPHOSPH10	0.69552	4.28214	3.9629	0.000571546	0.000897977	0.00560241	0.00745874	16	2.16967	0.158524	0.0659534	0.0770074
COBLL1	1.16052	3.89463	3.96286	0.00128825	0.000898065	0.00913656	0.00745874	16	2.16967	0.158524	0.22198	0.214403
ERBB2	0.816538	4.10055	3.96129	0.00083559	0.000901217	0.00698612	0.00747918	16	2.16967	0.158524	0.0991307	0.106223
CYP4X1	-1.20629	-1.84313	-1.9447	0.0839148	0.0674558	0.128519	0.114382	16	2.16967	0.158524	1.07087	0.961922
RPS27A	1.45003	3.82552	3.95988	0.00149032	0.000904079	0.0100222	0.00749145	16	2.16967	0.158524	0.35918	0.33522
CAAP1	-0.964066	-3.97784	-3.95909	0.00108125	0.000905677	0.00824079	0.00749895	16	2.16967	0.158524	0.146845	0.148239
FAM120B	0.809615	4.10475	3.95856	0.000828259	0.000906736	0.00694692	0.00750198	16	2.16967	0.158524	0.0972575	0.104573
TMEM255A	2.47809	3.74847	3.95582	0.00175342	0.000912323	0.010972	0.00754245	16	2.16967	0.158524	1.09261	0.981072
EVC	1.48111	3.81466	3.95389	0.00152483	0.000916278	0.0101205	0.00756937	16	2.16967	0.158524	0.376879	0.350805
HEBP1	-1.20649	-3.73819	-3.8287	0.00179187	0.00121255	0.0110876	0.00901534	16	2.16967	0.158524	0.260414	0.248247
VSIG2	-1.20694	-0.776139	-0.825624	0.448989	0.419726	0.36123	0.35703	16	2.16967	0.158524	6.04553	5.34255
CENPO	0.888781	4.02077	3.95114	0.000987944	0.000921917	0.00776024	0.00759856	16	2.16967	0.158524	0.122155	0.126498
RNF152	-1.20751	-2.51402	-2.63048	0.0230154	0.0168853	0.0560346	0.0469742	16	2.16967	0.158524	0.576742	0.526802
PHRF1	-0.970978	-3.96227	-3.94911	0.00111725	0.00092612	0.00840411	0.00761319	16	2.16967	0.158524	0.150131	0.151133
DDX42	0.642836	4.3849	3.94909	0.00046149	0.000926174	0.00490176	0.00761319	16	2.16967	0.158524	0.0537306	0.0662442
DHX8	0.467634	5.4626	3.94867	5.21373e-05	0.000927026	0.0013913	0.00761319	16	2.16967	0.158524	0.0183212	0.0350631
IL6ST	1.59612	3.7943	3.94859	0.00159176	0.000927206	0.0103408	0.00761319	16	2.16967	0.158524	0.442392	0.408495
STK4	-0.466897	-5.47076	-3.94801	5.13101e-05	0.000928402	0.00138109	0.00761723	16	2.16967	0.158524	0.018209	0.0349643
DDX41	-0.554854	-4.7161	-3.94709	0.000233037	0.000930321	0.0032975	0.00762181	16	2.16967	0.158524	0.0346044	0.0494019
EEF1AKMT2	0.707479	4.23666	3.94707	0.000628457	0.000930368	0.00594806	0.00762181	16	2.16967	0.158524	0.0697141	0.0803191
AC018475.1	-0.989371	-3.94891	-3.94651	0.00114912	0.000931521	0.00852112	0.00762549	16	2.16967	0.158524	0.156929	0.15712
FBXO30	1.5871	3.79034	3.94362	0.0016051	0.000937565	0.0103881	0.00766571	16	2.16967	0.158524	0.438318	0.404907
AL096712.1	-1.20764	-2.61833	-2.73548	0.0186334	0.0135073	0.0489995	0.0405882	16	2.16967	0.158524	0.531824	0.487248
CRTAM	-0.747635	-4.16441	-3.9429	0.000730949	0.000939084	0.00657652	0.00767001	16	2.16967	0.158524	0.0805774	0.0898852
OR2S1P	0.878992	4.01781	3.94208	0.000994106	0.000940809	0.00780281	0.00767831	16	2.16967	0.158524	0.119655	0.124296
RGS2	-1.20822	-1.66091	-1.75573	0.116199	0.0959779	0.157352	0.142645	16	2.16967	0.158524	1.32294	1.1839
LDLR	-1.21009	-1.73838	-1.83628	0.101347	0.0827349	0.144378	0.130389	16	2.16967	0.158524	1.21139	1.08567
CCDC96	-1.21018	-2.80277	-2.92018	0.0127683	0.00907414	0.038304	0.0314176	16	2.16967	0.158524	0.466084	0.429358
GSDMC	-1.21018	-1.74992	-1.84826	0.0992821	0.0809087	0.142401	0.128714	16	2.16967	0.158524	1.19565	1.07181
SRSF1	0.624569	4.42019	3.93808	0.000428885	0.000949275	0.00470867	0.00771832	16	2.16967	0.158524	0.0499136	0.062883
NDUFAF3	-0.876034	-4.01502	-3.93773	0.000999949	0.000950003	0.00783698	0.00771844	16	2.16967	0.158524	0.119016	0.123734
EEF1A1P9	1.68437	3.77334	3.937	0.00166374	0.00095156	0.0106479	0.0077253	16	2.16967	0.158524	0.498153	0.457598
ATP11A	1.80987	3.76198	3.93649	0.00170412	0.000952655	0.0108038	0.00772839	16	2.16967	0.158524	0.578634	0.528468
CCDC167	1.02225	3.9186	3.93466	0.00122483	0.000956555	0.00885395	0.00775423	16	2.16967	0.158524	0.170133	0.168747
MYO16	-1.21031	-2.49165	-2.60812	0.0240753	0.0177021	0.057602	0.0483889	16	2.16967	0.158524	0.589875	0.538366
VCX3B	-1.21049	-1.72103	-1.81827	0.104522	0.0855474	0.147088	0.132977	16	2.16967	0.158524	1.23676	1.108
CTSW	-1.21079	-2.37329	-2.48832	0.0304955	0.0227535	0.0671434	0.056924	16	2.16967	0.158524	0.650692	0.591921
GALNT17	-1.21118	-2.51254	-2.62928	0.0230841	0.0169284	0.0560845	0.0470579	16	2.16967	0.158524	0.580939	0.530498
VN1R84P	-1.21126	-1.65274	-1.74731	0.117869	0.0974644	0.158848	0.144182	16	2.16967	0.158524	1.34278	1.20137
LOXL3	-1.21176	-3.57369	-3.67341	0.00253635	0.00171625	0.0137651	0.011031	16	2.16967	0.158524	0.287434	0.272041
C5AR1	-1.21196	-4.2668	-4.3224	0.000590131	0.000402341	0.00573647	0.00474148	16	2.16967	0.158524	0.201702	0.196546
UBXN4	0.644257	4.34511	3.92583	0.000501287	0.000975644	0.00512881	0.00786189	16	2.16967	0.158524	0.0549612	0.0673279
USP39	0.64299	4.34663	3.92464	0.000499706	0.000978251	0.00512598	0.00786546	16	2.16967	0.158524	0.054707	0.0671039
UBXN8	0.984056	3.92686	3.92458	0.00120371	0.000978381	0.00878053	0.00786546	16	2.16967	0.158524	0.156996	0.157178
NCKAP5	1.56699	3.77317	3.92424	0.00166435	0.00097914	0.0106479	0.00786546	16	2.16967	0.158524	0.431181	0.398622
CUTA	0.948751	3.94679	3.92405	0.00115427	0.000979551	0.00853148	0.00786546	16	2.16967	0.158524	0.144463	0.146142
TSHZ3	-1.21465	-1.7191	-1.81638	0.104879	0.085848	0.147394	0.133202	16	2.16967	0.158524	1.24806	1.11796
CHIAP2	-0.796821	-4.07348	-3.92248	0.000884424	0.000982997	0.00728047	0.00787679	16	2.16967	0.158524	0.0956601	0.103167
SLC16A10	0.952233	3.9428	3.92245	0.001164	0.000983067	0.00857928	0.00787679	16	2.16967	0.158524	0.14582	0.147337
TNFAIP2	-1.21474	-2.99422	-3.11057	0.00858233	0.00598792	0.0296688	0.0240453	16	2.16967	0.158524	0.411473	0.381268
CEBPZ	0.944469	3.94526	3.92042	0.00115797	0.000987527	0.00854686	0.00790471	16	2.16967	0.158524	0.143273	0.145094
EFEMP1	3.65306	3.69351	3.91879	0.00196918	0.000991142	0.0117478	0.00792779	16	2.16967	0.158524	2.44555	2.17245
RGL3	-1.21477	-2.3859	-2.50138	0.0297415	0.0221431	0.0661341	0.0560836	16	2.16967	0.158524	0.64807	0.589613
TMEM131L	-1.21483	-3.83692	-3.92397	0.00145491	0.000979718	0.00985346	0.00786546	16	2.16967	0.158524	0.250615	0.239618
PCDHB6	1.85949	3.73737	3.9153	0.00179499	0.000998924	0.0110924	0.00796182	16	2.16967	0.158524	0.618863	0.563893
MTMR6	0.989966	3.91306	3.91523	0.0012392	0.000999065	0.00892103	0.00796182	16	2.16967	0.158524	0.16001	0.159833
SLAMF8	-1.21513	-1.65182	-1.74644	0.118057	0.0976183	0.158968	0.144331	16	2.16967	0.158524	1.35289	1.21027
SYT8	-0.565862	-4.59973	-3.91426	0.00029593	0.00100124	0.00375454	0.00797321	16	2.16967	0.158524	0.0378353	0.0522469
TMED4	-0.977575	-3.91639	-3.91225	0.00123055	0.00100575	0.00887698	0.00800091	16	2.16967	0.158524	0.155764	0.156094
MTERF2	0.786274	4.07253	3.91206	0.000886182	0.00100619	0.00728176	0.00800091	16	2.16967	0.158524	0.0931878	0.10099
CNTN4	-1.21523	-1.47414	-1.56106	0.159848	0.135757	0.192033	0.178042	16	2.16967	0.158524	1.69897	1.51502
DAB2IP	-1.21589	-3.79894	-3.88842	0.00157625	0.00106085	0.0102909	0.00828348	16	2.16967	0.158524	0.256095	0.244444
DYNLT3	2.84674	3.692	3.90622	0.00197547	0.00101942	0.0117577	0.00808628	16	2.16967	0.158524	1.48632	1.32777
PNPLA7	-1.21657	-2.25015	-2.36336	0.0388622	0.0294495	0.0781186	0.0674584	16	2.16967	0.158524	0.730792	0.662456
FOXD1	3.07611	3.68721	3.90521	0.00199556	0.00102172	0.0118247	0.00808628	16	2.16967	0.158524	1.73999	1.55115
SSB	0.768242	4.08592	3.90506	0.000861633	0.00102207	0.00716966	0.00808628	16	2.16967	0.158524	0.0883805	0.0967565
BICRAL	0.955206	3.92094	3.90502	0.0012188	0.00102216	0.00884074	0.00808628	16	2.16967	0.158524	0.148372	0.149584
N4BP2L2	0.580846	4.51688	3.90421	0.000351077	0.00102402	0.00417994	0.0080894	16	2.16967	0.158524	0.0413414	0.0553344
AUNIP	-0.892222	-3.96215	-3.9042	0.00111753	0.00102404	0.00840411	0.0080894	16	2.16967	0.158524	0.126772	0.130564
STARD7	0.858643	3.98817	3.90334	0.00105802	0.00102603	0.00809306	0.00809914	16	2.16967	0.158524	0.115883	0.120974
ABHD3	-1.2169	-2.55601	-2.67356	0.0211447	0.0154118	0.0531872	0.0442036	16	2.16967	0.158524	0.566661	0.517925
CD52	-1.2176	-1.84015	-1.94197	0.0843715	0.0678074	0.128945	0.11478	16	2.16967	0.158524	1.09456	0.982788
REST	0.497993	4.99863	3.89915	0.000131231	0.00103569	0.00240463	0.00815757	16	2.16967	0.158524	0.0248133	0.04078
SEC14L1	1.13494	3.83279	3.89775	0.00146764	0.00103893	0.0099141	0.00817714	16	2.16967	0.158524	0.219208	0.211962
ANAPC16	0.841684	3.99578	3.89718	0.00104122	0.00104025	0.00801946	0.00818161	16	2.16967	0.158524	0.110927	0.11661
RNPS1	-0.555882	-4.61393	-3.89637	0.000287402	0.00104215	0.00371491	0.00818946	16	2.16967	0.158524	0.0362879	0.0508843
ALG3P1	-1.21867	-2.83079	-2.94899	0.0120503	0.00852371	0.0368957	0.030227	16	2.16967	0.158524	0.463336	0.426938
MBTD1	0.609365	4.39895	3.89551	0.000448213	0.00104416	0.0048325	0.00818992	16	2.16967	0.158524	0.0479729	0.061174
TET1	1.27032	3.79299	3.89543	0.00159617	0.00104433	0.0103567	0.00818992	16	2.16967	0.158524	0.280418	0.265863
PPIAP67	1.11555	3.83154	3.89051	0.0014715	0.00105589	0.00992747	0.00827375	16	2.16967	0.158524	0.211921	0.205545
ABCF1	0.509065	4.88787	3.89024	0.000164195	0.00105655	0.00269416	0.00827375	16	2.16967	0.158524	0.0271173	0.0428089
TMEM87A	-0.779787	-4.05171	-3.88975	0.000925777	0.00105771	0.00746295	0.00827686	16	2.16967	0.158524	0.092601	0.100473
UBL3	1.15633	3.81632	3.88881	0.00151952	0.00105993	0.0101205	0.00828348	16	2.16967	0.158524	0.229519	0.221041
RMND1	0.665757	4.23719	3.88865	0.000627757	0.00106032	0.00594806	0.00828348	16	2.16967	0.158524	0.0617184	0.0732782
PNPLA1	-1.21937	-1.86928	-1.97216	0.0800006	0.0640089	0.124393	0.110324	16	2.16967	0.158524	1.06381	0.95571
KIAA0753	0.763822	4.068	3.88689	0.000894656	0.0010645	0.00730006	0.00829513	16	2.16967	0.158524	0.088138	0.096543
AC092747.2	0.937006	3.91098	3.88676	0.00124466	0.00106481	0.00894639	0.00829513	16	2.16967	0.158524	0.143501	0.145295
MTRF1L	0.859535	3.96715	3.88659	0.00110584	0.00106522	0.00836759	0.00829513	16	2.16967	0.158524	0.117357	0.122273
PKD2L2	-0.601629	-4.40974	-3.88651	0.000438292	0.00106541	0.00477378	0.00829513	16	2.16967	0.158524	0.0465341	0.0599071
TRMT2A	-0.641494	-4.28337	-3.88088	0.000570082	0.0010789	0.00559849	0.00839417	16	2.16967	0.158524	0.056073	0.0683069
TACC3	-1.21946	-4.45497	-4.49643	0.00039905	0.000273314	0.00450817	0.00372518	16	2.16967	0.158524	0.187319	0.183881
CYP1A2	-1.21968	-8.14931	-7.38223	4.35904e-07	7.12628e-07	0.000141697	0.000208591	16	2.16967	0.158524	0.0560007	0.0682432
CAPN5	-1.21977	-2.66469	-2.78309	0.0169532	0.0121981	0.0459089	0.03794	16	2.16967	0.158524	0.523842	0.480219
ACHE	-1.22009	-3.09706	-3.21258	0.00692234	0.00478333	0.0259373	0.0207882	16	2.16967	0.158524	0.387991	0.36059
CSNK2B	0.522612	4.764	3.87716	0.000211292	0.00108792	0.00312562	0.00843403	16	2.16967	0.158524	0.0300854	0.0454225
ADA2	-1.22012	-2.09446	-2.20421	0.0524927	0.0406364	0.0950104	0.082405	16	2.16967	0.158524	0.848399	0.76602
OTUD5	-0.603546	-4.38452	-3.87512	0.000461851	0.00109291	0.00490176	0.00846057	16	2.16967	0.158524	0.0473714	0.0606444
MBD1	-0.585062	-4.44698	-3.87348	0.000405714	0.00109693	0.00456791	0.00848569	16	2.16967	0.158524	0.0432727	0.0570351
FNDC3A	1.02705	3.84741	3.87296	0.00142308	0.00109819	0.00970036	0.00848706	16	2.16967	0.158524	0.178149	0.175806
MATK	-1.22035	-2.16908	-2.28071	0.0454877	0.0348433	0.0863589	0.074843	16	2.16967	0.158524	0.791333	0.715768
STAM2	0.890654	3.92517	3.87201	0.00120799	0.00110055	0.00879267	0.00848706	16	2.16967	0.158524	0.128718	0.132277
C19orf71	-1.22151	-2.50368	-2.62112	0.0234994	0.0172227	0.0566569	0.0475951	16	2.16967	0.158524	0.595084	0.542954
USP20	-0.835885	-3.97006	-3.87181	0.00109909	0.00110103	0.00833147	0.00848706	16	2.16967	0.158524	0.110825	0.116521
PDP2	-0.814645	-3.9901	-3.87144	0.00105373	0.00110194	0.00807202	0.00848801	16	2.16967	0.158524	0.10421	0.110696
HPN	-1.22157	-1.84653	-1.9487	0.0833968	0.0669447	0.127957	0.113768	16	2.16967	0.158524	1.09411	0.982394
TNKS2	0.762143	4.04749	3.86945	0.000934017	0.00110686	0.0075018	0.00851385	16	2.16967	0.158524	0.0886425	0.0969872
PLXNB2	-1.22159	-2.37535	-2.49111	0.0303714	0.0226219	0.0669807	0.0567413	16	2.16967	0.158524	0.661208	0.601182
OST4	0.930417	3.89329	3.8679	0.00129191	0.00111071	0.0091502	0.0085313	16	2.16967	0.158524	0.142778	0.144659
MESD	-0.855029	-3.94785	-3.86745	0.00115168	0.00111183	0.00852311	0.00853387	16	2.16967	0.158524	0.117268	0.122195
OGFOD2	-0.805448	-3.99029	-3.86402	0.00105331	0.00112041	0.00807202	0.00858074	16	2.16967	0.158524	0.101861	0.108627
ASTN2	-0.687369	-4.15704	-3.86383	0.000742306	0.00112088	0.0066616	0.00858074	16	2.16967	0.158524	0.0683519	0.0791195
MSANTD1	-1.22255	-3.13578	-3.25095	0.00638273	0.00439459	0.0246805	0.0197159	16	2.16967	0.158524	0.379995	0.353549
COX10	0.581512	4.44322	3.86345	0.000408886	0.00112182	0.00457507	0.00858074	16	2.16967	0.158524	0.0428215	0.0566377
EIF5B	0.830502	3.96478	3.86342	0.00111138	0.0011219	0.00838871	0.00858074	16	2.16967	0.158524	0.109694	0.115525
RGMA	-0.673975	-4.18163	-3.86251	0.000705073	0.0011242	0.00642617	0.00859228	16	2.16967	0.158524	0.0649436	0.0761182
SERF1B	0.936339	3.88164	3.86101	0.00132402	0.00112798	0.00928863	0.00860876	16	2.16967	0.158524	0.145471	0.14703
PDIA6	1.12011	3.7978	3.86079	0.00158006	0.00112853	0.010303	0.00860876	16	2.16967	0.158524	0.217469	0.21043
FCGR1B	-1.22273	-3.13184	-3.24711	0.00643577	0.00443211	0.0247858	0.0198595	16	2.16967	0.158524	0.381071	0.354496
MPHOSPH8	0.57919	4.44474	3.85916	0.0004076	0.00113267	0.0045704	0.00863263	16	2.16967	0.158524	0.0424512	0.0563117
SURF6	-0.525944	-4.70205	-3.85753	0.000239842	0.0011368	0.00334119	0.00865301	16	2.16967	0.158524	0.0312785	0.0464731
STK24	0.510936	4.80131	3.85747	0.000195803	0.00113694	0.00299769	0.00865301	16	2.16967	0.158524	0.0283109	0.0438599
MRM3	0.81148	3.97543	3.85707	0.00108676	0.00113797	0.00826484	0.00865475	16	2.16967	0.158524	0.104167	0.110658
CD9	-1.22303	-3.58526	-3.68683	0.00247512	0.0016655	0.0135305	0.0108279	16	2.16967	0.158524	0.290918	0.275109
PXMP4	-0.674281	-4.16448	-3.85102	0.000730834	0.00115347	0.00657652	0.00875966	16	2.16967	0.158524	0.0655391	0.0766426
ABHD12	-1.22534	-4.47893	-4.52036	0.000379736	0.000259202	0.00436784	0.00363626	16	2.16967	0.158524	0.187112	0.183698
C6orf120	1.08993	3.79702	3.85036	0.00158266	0.00115518	0.0103072	0.00876106	16	2.16967	0.158524	0.205992	0.200324
RNF139	1.0974	3.79205	3.84826	0.00159934	0.00116063	0.0103683	0.0087962	16	2.16967	0.158524	0.209374	0.203302
ZNF185	1.26195	3.74397	3.84683	0.00177015	0.00116434	0.0110232	0.00881721	16	2.16967	0.158524	0.284025	0.269039
KLHL22	-0.732791	-4.05762	-3.84657	0.000914347	0.00116503	0.00743766	0.00881721	16	2.16967	0.158524	0.0815374	0.0907305
CHAC1	-1.22573	-1.59699	-1.68955	0.129826	0.1082	0.168849	0.154371	16	2.16967	0.158524	1.47274	1.31581
FAM136A	0.689981	4.12428	3.84403	0.000795041	0.00117166	0.0067722	0.00885503	16	2.16967	0.158524	0.0699711	0.0805454
B3GNT2	1.23801	3.74563	3.84314	0.00176396	0.00117401	0.0110025	0.00886662	16	2.16967	0.158524	0.273109	0.259426
RIC8A	-0.517274	-4.72515	-3.84221	0.00022876	0.00117644	0.00326022	0.00887879	16	2.16967	0.158524	0.0299606	0.0453126
CCL17	-1.2271	-2.33035	-2.4457	0.0332	0.0248579	0.0709461	0.0603622	16	2.16967	0.158524	0.693194	0.629348
AL354718.1	-0.935402	-3.85881	-3.84071	0.00138929	0.00118041	0.00954867	0.00889633	16	2.16967	0.158524	0.146903	0.148291
TFB1M	0.736727	4.04178	3.83891	0.000945276	0.00118516	0.00755517	0.00892591	16	2.16967	0.158524	0.083063	0.092074
TRAK2	1.04393	3.80167	3.8383	0.00156719	0.00118679	0.0102572	0.00893195	16	2.16967	0.158524	0.18851	0.184929
MED23	0.51414	4.73461	3.83687	0.000224377	0.00119059	0.0032108	0.00894083	16	2.16967	0.158524	0.0294805	0.0448899
NEK10	-1.22717	-2.02507	-2.13318	0.0598787	0.0467936	0.103565	0.0899508	16	2.16967	0.158524	0.918048	0.827352
IGIP	0.672127	4.14793	3.83645	0.000756612	0.0011917	0.00673824	0.00894083	16	2.16967	0.158524	0.0656418	0.076733
TMEM191B	-1.22763	-2.56648	-2.68497	0.0207013	0.0150426	0.0525541	0.0435016	16	2.16967	0.158524	0.572	0.522626
GPR137	-0.683407	-4.12566	-3.83631	0.000792744	0.00119209	0.00676228	0.00894083	16	2.16967	0.158524	0.0685982	0.0793364
SLC35B2	0.573562	4.42613	3.83578	0.000423633	0.00119349	0.0046675	0.00894374	16	2.16967	0.158524	0.0419809	0.0558975
TRAF3IP1	0.725963	4.05298	3.83554	0.000923304	0.00119413	0.00746295	0.00894374	16	2.16967	0.158524	0.0802083	0.0895602
ARHGEF7	0.865176	3.90063	3.83504	0.00127208	0.00119548	0.00907084	0.00894761	16	2.16967	0.158524	0.122993	0.127236
[truncated: 17,830 more rows]

## Sheet: prot_scenic
TF	ccRCC	ChRCC	Normal	Oncocytoma	PRCC
[truncated: 202 more rows]

[truncated: 1 more sheets: RNA_scenic]
